# Supplementary material for: Single-cell atlas of murine adrenal glands reveals immune-adrenal crosstalk during systemic Candida albicans infection
Source: Front Immunol. 2022 Nov 1;13:966814. doi: 10.3389/fimmu.2022.966814 (PMC9664004; doi:10.3389/fimmu.2022.966814)
Supplement: Table S1 — Previously reported cell type-specific markers for annotation of the cells in murine adrenal glands. [file Table_1.xlsx]

## Sheet: Sheet1
Cell types	Adrenocortical cells	Endothelial cells	Macrophages	Mesenchymal cells	NK Cells	Dendritic cells	Endothelial cells	B cells	Neutrophil	T cells	Myeloid cells	Smooth muscle	Chromaffin cells	Capsule	Erythroid cells	Mast cells	Glial	neuron
Established marker genes	Fdx1	Plvap	Lyz2	Col12a1	Klrd1	Naaa	Gja4	Igkc	S100a9	Cd3d	Lyz1	Acta2	Chgb	Gli1	Tfrc	Alox5	S100b	Cryab
	Cyp11b1	Egfl7	Fcer1g	Col1a2	Nkg7	Cst3	Esam	Cd79b	S100a8	Cd3e	Ear2	Myl9	Chga	Rspo3	Ly76	Cd53	Sox10	Tubb3
	Cyp11a1	Kdr	C1qc	Col6a3	Klre1	Irf8	Egfl7	Ighm	Ly6g	Cd3g	Fn1	Tpm2	Npy	Galk1		Cpa3	Nes
	Mgarp	Esam	Saa3	Cxcl12	Klrk1	Cd74	Cldn5	Cd19	Gstm1	Lck	Lyz2	Myh11	Scg2	Dlk1		Gzmb	GFAP
	Meg3	Eng	Wfdc17	Dcn		Plac8	Eng	Ms4a1	Ltf	Hcst	H2-DMb1	Mylk	Dlk1	Rspo1		Ifitm1	Fabp7
	Star	Cdh5	Cxcl2	Pdgfra		H2-Ab1	Cdh5			Trac	H2-Ab1	Tpm1				Kit
	Agtr1b	Pecam1	Cd14	Pdgfrb		H2-Aa	Aqp1			Trbc1	Cd74					Lmo4
	Cyp11b2	Sox18	Cd163	Prrx1		Cd209a	Pecam1			Trbc2	H2-Aa					Ly6e
	Dab2	Sox4	Cd300a	Yap1			Sox18			Cd7	Cd209f					Srgn
	Nr5a1	Tek	Cd300d				Sox4
	Nr0b1	Tie1	Cd84				Tek
	Shh	Sox17	Cd86				Tie1
			Csf1r				Sox17
			Cd68
			Cd209a
			Cd209c
