# Supplementary material for: Single-cell atlas of murine adrenal glands reveals immune-adrenal crosstalk during systemic Candida albicans infection
Source: Front Immunol. 2022 Nov 1;13:966814. doi: 10.3389/fimmu.2022.966814 (PMC9664004; doi:10.3389/fimmu.2022.966814)
Supplement: Table S2 — Cell statistics of scRNA-seq before and after QC. [file Table_2.xlsx]

## Sheet: cell_statitics_before_after_QC
sample	mean_nFeature_RNA_beforeQC	median_nFeature_RNA_beforeQC	mean_nCount_RNA_beforeQC	median_nCount_RNA_beforeQC	mean_percent.mito_beforeQC	median_percent.mito_beforeQC	Total_cells_beforeQC	mean_nFeature_RNA_afterQC	median_nFeature_RNA_afterQC	mean_nCount_RNA_afterQC	median_nCount_RNA_afterQC	mean_percent.mito_afterQC	median_percent.mito_afterQC	Total_cells_afterQC	mean_nFeature_RNA_after_rmdoublets	median_nFeature_RNA_after_rmdoublets	mean_nCount_RNA_after_rmdoublets	median_nCount_RNA_after_rmdoublets	mean_percent.mito_after_rmdoublets	median_percent.mito_after_rmdoublets	Total_cells_after_rmdoublets	nFeature_RNA_lower	nFeature_RNA_higher	nCount_RNA_lower	nCount_RNA_higher	percent.mito_lower	percent.mito_higher
Ctrl	3027.74	3053	10842.9	9031.5	0.133	0.145337	8104	3031.03	3057	9880.89	9035	0.131	0.146018	6472	2979.61	3005.5	9640.03	8850	0.132	0.147608	6174	513.306	5592.69	500	21912.3	0	0.2
C. albicans infection	2406.92	2111	8765.68	4993.5	0.063	0.0441095	13330	1867.44	1778	5215.48	3866	0.049	0.0392687	10941	1708.11	1599	4576.56	3393	0.048	0.0390258	9847	108	6048.79	500	17076.7	0	0.2
