# Supplementary material for: Single-cell atlas of murine adrenal glands reveals immune-adrenal crosstalk during systemic Candida albicans infection
Source: Front Immunol. 2022 Nov 1;13:966814. doi: 10.3389/fimmu.2022.966814 (PMC9664004; doi:10.3389/fimmu.2022.966814)
Supplement: Table S3 — The marker genes for each cell cluster identified with the FindAllMarkers function. [file Table_3.xlsx]

## Sheet: all_markers_for_each_cluster_an
gene	p_val	avg_log2FC	pct.1	pct.2	p_val_adj	cluster	gene_diff	ensemble_id	gene_type	gene_description	TFs_Family	GO_id	GO_term	pathway	pathway_description
Hsd3b1	0	2.66313	0.979	0.743	0	Zona fasciculata	1.318	ENSMUSG00000027871	protein_coding	hydroxy-delta-5-steroid dehydrogenase, 3 beta- and steroid delta-isomerase 1 [Source:MGI Symbol;Acc:MGI:96233]	--	GO:0055114,GO:0016616,GO:0003854,GO:0006694,GO:0016020,GO:0016021,GO:0003824,GO:0008152,GO:0016853,GO:0016491,GO:0008207,GO:0021766,GO:0051412,GO:0043231,GO:0006629,GO:0008202,GO:0005739,GO:0005783,GO:0005789,GO:0031966,GO:0004769,GO:0102294,GO:0000253,GO:0047024	oxidation-reduction process|oxidoreductase activity, acting on the CH-OH group of donors, NAD or NADP as acceptor|3-beta-hydroxy-delta5-steroid dehydrogenase activity|steroid biosynthetic process|membrane|integral component of membrane|catalytic activity|metabolic process|isomerase activity|oxidoreductase activity|C21-steroid hormone metabolic process|hippocampus development|response to corticost…	mmu00140,mmu04913,mmu04925,mmu04927,mmu04934	Steroid hormone biosynthesis|Ovarian Steroidogenesis|Aldosterone synthesis and secretion|Cortisol synthesis and secretion|Cushing's syndrome
Star	0	2.37043	0.975	0.703	0	Zona fasciculata	1.387	ENSMUSG00000031574	protein_coding	steroidogenic acute regulatory protein [Source:MGI Symbol;Acc:MGI:102760]	--	GO:0008289,GO:0005739,GO:0006694,GO:0015485,GO:0120020,GO:0015918,GO:0005829,GO:0043005,GO:0008203,GO:0010628,GO:0006869,GO:0043025,GO:0050769,GO:0043524,GO:0005758,GO:0048168,GO:0030061,GO:0035457,GO:0044255,GO:0006699,GO:0006703,GO:0050810,GO:0008211,GO:0070859,GO:0006082,GO:0007420,GO:0007584,GO:0007623,GO:0008584,GO:0009635,GO:0009636,GO:0010033,GO:0010212,GO:0010288,GO:0014070,GO:0014823,GO:…	lipid binding|mitochondrion|steroid biosynthetic process|cholesterol binding|cholesterol transfer activity|sterol transport|cytosol|neuron projection|cholesterol metabolic process|positive regulation of gene expression|lipid transport|neuronal cell body|positive regulation of neurogenesis|negative regulation of neuron apoptotic process|mitochondrial intermembrane space|regulation of neuronal syna…	mmu04913,mmu04925,mmu04927,mmu04979,mmu04934	Ovarian Steroidogenesis|Aldosterone synthesis and secretion|Cortisol synthesis and secretion|Cholesterol metabolism|Cushing's syndrome
Cyp21a1	0	2.42022	0.959	0.682	0	Zona fasciculata	1.406	ENSMUSG00000024365	protein_coding	cytochrome P450, family 21, subfamily a, polypeptide 1 [Source:MGI Symbol;Acc:MGI:88591]	--	GO:0055114,GO:0020037,GO:0005506,GO:0016705,GO:0046872,GO:0004497,GO:0016491	oxidation-reduction process|heme binding|iron ion binding|oxidoreductase activity, acting on paired donors, with incorporation or reduction of molecular oxygen|metal ion binding|monooxygenase activity|oxidoreductase activity	mmu00140,mmu04925,mmu04927,mmu04934	Steroid hormone biosynthesis|Aldosterone synthesis and secretion|Cortisol synthesis and secretion|Cushing's syndrome
Cyp11a1	0	2.70498	0.932	0.521	0	Zona fasciculata	1.789	ENSMUSG00000032323	protein_coding	cytochrome P450, family 11, subfamily a, polypeptide 1 [Source:MGI Symbol;Acc:MGI:88582]	--	GO:0055114,GO:0005739,GO:0020037,GO:0005506,GO:0016705,GO:0008386,GO:0006700,GO:0016020,GO:0046872,GO:0004497,GO:0016491,GO:0006629,GO:0008202,GO:0008203,GO:0006694,GO:0008207,GO:0005743,GO:0043204,GO:0015485,GO:0030061,GO:0042542,GO:0007617,GO:0006704,GO:0034650,GO:0071375	oxidation-reduction process|mitochondrion|heme binding|iron ion binding|oxidoreductase activity, acting on paired donors, with incorporation or reduction of molecular oxygen|cholesterol monooxygenase (side-chain-cleaving) activity|C21-steroid hormone biosynthetic process|membrane|metal ion binding|monooxygenase activity|oxidoreductase activity|lipid metabolic process|steroid metabolic process|cho…	mmu00140,mmu04913,mmu04925,mmu04927,mmu04934	Steroid hormone biosynthesis|Ovarian Steroidogenesis|Aldosterone synthesis and secretion|Cortisol synthesis and secretion|Cushing's syndrome
mt-Nd2	0	1.77333	0.998	0.994	0	Zona fasciculata	1.004	ENSMUSG00000064345	protein_coding	mitochondrially encoded NADH dehydrogenase 2 [Source:MGI Symbol;Acc:MGI:102500]	--	GO:0055114,GO:0006120,GO:0008137,GO:0016020,GO:0016021,GO:0016491,GO:0014069,GO:0005739,GO:0005743,GO:0070469,GO:0019901,GO:0072593,GO:0035255,GO:0005747	oxidation-reduction process|mitochondrial electron transport, NADH to ubiquinone|NADH dehydrogenase (ubiquinone) activity|membrane|integral component of membrane|oxidoreductase activity|postsynaptic density|mitochondrion|mitochondrial inner membrane|respirasome|protein kinase binding|reactive oxygen species metabolic process|ionotropic glutamate receptor binding|mitochondrial respiratory chain co…	--	--
Cyp11b1	0	2.33486	0.928	0.561	0	Zona fasciculata	1.654	ENSMUSG00000075604	protein_coding	cytochrome P450, family 11, subfamily b, polypeptide 1 [Source:MGI Symbol;Acc:MGI:88583]	--	GO:0055114,GO:0004497,GO:0005739,GO:0020037,GO:0005506,GO:0016705,GO:0046872,GO:0016491,GO:0055075,GO:0055078,GO:0005743,GO:0008203,GO:0002017,GO:0006700,GO:0006704,GO:0032342,GO:0004507,GO:0047783,GO:0034650,GO:0071375	oxidation-reduction process|monooxygenase activity|mitochondrion|heme binding|iron ion binding|oxidoreductase activity, acting on paired donors, with incorporation or reduction of molecular oxygen|metal ion binding|oxidoreductase activity|potassium ion homeostasis|sodium ion homeostasis|mitochondrial inner membrane|cholesterol metabolic process|regulation of blood volume by renal aldosterone|C21-…	mmu00140,mmu04925	Steroid hormone biosynthesis|Aldosterone synthesis and secretion
mt-Nd4	0	1.64446	0.987	0.98	0	Zona fasciculata	1.007	ENSMUSG00000064363	protein_coding	mitochondrially encoded NADH dehydrogenase 4 [Source:MGI Symbol;Acc:MGI:102498]	--	GO:0055114,GO:0006120,GO:0008137,GO:0042773,GO:0016020,GO:0016021,GO:0016491,GO:0005739,GO:0070469,GO:0048039,GO:0031966,GO:0007568,GO:0005747,GO:0009060,GO:0015990,GO:0003954,GO:0001666,GO:0001701,GO:0021549,GO:0035094,GO:0045471	oxidation-reduction process|mitochondrial electron transport, NADH to ubiquinone|NADH dehydrogenase (ubiquinone) activity|ATP synthesis coupled electron transport|membrane|integral component of membrane|oxidoreductase activity|mitochondrion|respirasome|ubiquinone binding|mitochondrial membrane|aging|mitochondrial respiratory chain complex I|aerobic respiration|electron transport coupled proton tr…	--	--
Adh1	0	2.20739	0.883	0.411	0	Zona fasciculata	2.148	ENSMUSG00000074207	protein_coding	alcohol dehydrogenase 1 (class I) [Source:MGI Symbol;Acc:MGI:87921]	--	GO:0008270,GO:0055114,GO:0016491,GO:0046872,GO:0005654,GO:0005829,GO:0005737,GO:0042803,GO:0005886,GO:0005739,GO:0032526,GO:0004024,GO:0004745,GO:0006069,GO:0042572,GO:0042573,GO:0008144,GO:0033574,GO:0051287,GO:0001523,GO:0048545,GO:0006068,GO:0046186,GO:0048149,GO:0004022,GO:0035276	zinc ion binding|oxidation-reduction process|oxidoreductase activity|metal ion binding|nucleoplasm|cytosol|cytoplasm|protein homodimerization activity|plasma membrane|mitochondrion|response to retinoic acid|alcohol dehydrogenase activity, zinc-dependent|retinol dehydrogenase activity|ethanol oxidation|retinol metabolic process|retinoic acid metabolic process|drug binding|response to testosterone|…	mmu00010,mmu00071,mmu00350,mmu00830,mmu00980,mmu00982,mmu05204	Glycolysis / Gluconeogenesis|Fatty acid degradation|Tyrosine metabolism|Retinol metabolism|Metabolism of xenobiotics by cytochrome P450|Drug metabolism - cytochrome P450|Chemical carcinogenesis
Akr1cl	0	2.37661	0.859	0.323	0	Zona fasciculata	2.659	ENSMUSG00000025955	protein_coding	aldo-keto reductase family 1, member C-like [Source:MGI Symbol;Acc:MGI:1918111]	--	GO:0055114,GO:0016491,GO:0005829,GO:0005737,GO:0008202,GO:0004032,GO:0008106,GO:0016229,GO:0047086,GO:0004033	oxidation-reduction process|oxidoreductase activity|cytosol|cytoplasm|steroid metabolic process|alditol:NADP+ 1-oxidoreductase activity|alcohol dehydrogenase (NADP+) activity|steroid dehydrogenase activity|ketosteroid monooxygenase activity|aldo-keto reductase (NADP) activity	--	--
Fdx1	0	2.43836	0.855	0.362	0	Zona fasciculata	2.362	ENSMUSG00000032051	protein_coding	ferredoxin 1 [Source:MGI Symbol;Acc:MGI:103224]	--	GO:0009055,GO:0051536,GO:0051537,GO:0046872,GO:0055114,GO:0022900,GO:0006629,GO:0008202,GO:0008203,GO:0006694,GO:0005739,GO:0005759,GO:0042446,GO:0071320,GO:0019899,GO:0050790,GO:0005506,GO:1904322,GO:0030061,GO:0051353,GO:0070995,GO:0008386,GO:0015039	electron transfer activity|iron-sulfur cluster binding|2 iron, 2 sulfur cluster binding|metal ion binding|oxidation-reduction process|electron transport chain|lipid metabolic process|steroid metabolic process|cholesterol metabolic process|steroid biosynthetic process|mitochondrion|mitochondrial matrix|hormone biosynthetic process|cellular response to cAMP|enzyme binding|regulation of catalytic ac…	--	--
Akr1b7	0	2.46733	0.846	0.319	0	Zona fasciculata	2.652	ENSMUSG00000052131	protein_coding	aldo-keto reductase family 1, member B7 [Source:MGI Symbol;Acc:MGI:101918]	--	GO:0055114,GO:0016491,GO:0005829,GO:0005737,GO:0005739,GO:0004032,GO:0008106,GO:0044255	oxidation-reduction process|oxidoreductase activity|cytosol|cytoplasm|mitochondrion|alditol:NADP+ 1-oxidoreductase activity|alcohol dehydrogenase (NADP+) activity|cellular lipid metabolic process	mmu00040,mmu00051,mmu00052,mmu00561,mmu00790	Pentose and glucuronate interconversions|Fructose and mannose metabolism|Galactose metabolism|Glycerolipid metabolism|Folate biosynthesis
Hspe1	0	1.81855	0.884	0.698	0	Zona fasciculata	1.266	ENSMUSG00000073676	protein_coding	heat shock protein 1 (chaperonin 10) [Source:MGI Symbol;Acc:MGI:104680]	--	GO:0005524,GO:0005737,GO:0006457,GO:0005739,GO:0005759,GO:0051082,GO:0051087,GO:0051085,GO:0046872	ATP binding|cytoplasm|protein folding|mitochondrion|mitochondrial matrix|unfolded protein binding|chaperone binding|chaperone cofactor-dependent protein refolding|metal ion binding	--	--
Kcnk3	0	2.25403	0.799	0.226	0	Zona fasciculata	3.535	ENSMUSG00000049265	protein_coding	potassium channel, subfamily K, member 3 [Source:MGI Symbol;Acc:MGI:1100509]	--	GO:0016021,GO:0016020,GO:0005267,GO:0071805,GO:0005252,GO:0005886,GO:0006811,GO:0005887,GO:0006813,GO:0042493,GO:0051481,GO:0022841,GO:0030322,GO:0008022,GO:0044548,GO:0071456,GO:0034220,GO:0005216,GO:0007420,GO:0071294,GO:0090102	integral component of membrane|membrane|potassium channel activity|potassium ion transmembrane transport|open rectifier potassium channel activity|plasma membrane|ion transport|integral component of plasma membrane|potassium ion transport|response to drug|negative regulation of cytosolic calcium ion concentration|potassium ion leak channel activity|stabilization of membrane potential|protein C-te…	mmu04925,mmu04927,mmu04934	Aldosterone synthesis and secretion|Cortisol synthesis and secretion|Cushing's syndrome
mt-Co1	0	1.32525	0.997	0.995	0	Zona fasciculata	1.002	ENSMUSG00000064351	protein_coding	mitochondrially encoded cytochrome c oxidase I [Source:MGI Symbol;Acc:MGI:102504]	--	GO:0016021,GO:0055114,GO:0004129,GO:0020037,GO:0009060,GO:0045277,GO:0016020,GO:0046872,GO:0016491,GO:0022900,GO:0005739,GO:0005743,GO:1902600,GO:0070469,GO:0006979,GO:0006123,GO:0006119,GO:0007568,GO:0015990,GO:0021549,GO:0046688,GO:0051602,GO:0005750,GO:0005751	integral component of membrane|oxidation-reduction process|cytochrome-c oxidase activity|heme binding|aerobic respiration|respiratory chain complex IV|membrane|metal ion binding|oxidoreductase activity|electron transport chain|mitochondrion|mitochondrial inner membrane|proton transmembrane transport|respirasome|response to oxidative stress|mitochondrial electron transport, cytochrome c to oxygen|…	--	--
Mgst1	0	2.28224	0.827	0.317	0	Zona fasciculata	2.609	ENSMUSG00000008540	protein_coding	microsomal glutathione S-transferase 1 [Source:MGI Symbol;Acc:MGI:1913850]	--	GO:0016020,GO:0016021,GO:0016740,GO:0005634,GO:0042802,GO:0042803,GO:0005783,GO:0045177,GO:0004364,GO:0005739,GO:0098869,GO:0004602,GO:0005789,GO:0032496,GO:0042493,GO:0055114,GO:0005741,GO:0043231,GO:0006749,GO:0043295,GO:0005743,GO:0005778,GO:0070207,GO:0010243,GO:0071449	membrane|integral component of membrane|transferase activity|nucleus|identical protein binding|protein homodimerization activity|endoplasmic reticulum|apical part of cell|glutathione transferase activity|mitochondrion|cellular oxidant detoxification|glutathione peroxidase activity|endoplasmic reticulum membrane|response to lipopolysaccharide|response to drug|oxidation-reduction process|mitochondr…	mmu00480,mmu00980,mmu00982,mmu00983,mmu05200,mmu05204,mmu05225,mmu05418,mmu01524	Glutathione metabolism|Metabolism of xenobiotics by cytochrome P450|Drug metabolism - cytochrome P450|Drug metabolism - other enzymes|Pathways in cancer|Chemical carcinogenesis|Hepatocellular carcinoma|Fluid shear stress and atherosclerosis|Platinum drug resistance
Mgarp	0	2.21004	0.773	0.146	0	Zona fasciculata	5.295	ENSMUSG00000037161	protein_coding	mitochondria localized glutamic acid rich protein [Source:MGI Symbol;Acc:MGI:1914999]	--	GO:0005739,GO:0008089,GO:0016020,GO:0016021,GO:1904115,GO:0005515,GO:0005741,GO:0071456,GO:0006626,GO:0008090,GO:0031307,GO:0010822,GO:0071383,GO:0097211,GO:0019896	mitochondrion|anterograde axonal transport|membrane|integral component of membrane|axon cytoplasm|protein binding|mitochondrial outer membrane|cellular response to hypoxia|protein targeting to mitochondrion|retrograde axonal transport|integral component of mitochondrial outer membrane|positive regulation of mitochondrion organization|cellular response to steroid hormone stimulus|cellular response…	--	--
mt-Nd1	0	1.42892	0.967	0.974	0	Zona fasciculata	0.993	ENSMUSG00000064341	protein_coding	mitochondrially encoded NADH dehydrogenase 1 [Source:MGI Symbol;Acc:MGI:101787]	--	GO:0016020,GO:0055114,GO:0016021,GO:0016491,GO:0005739,GO:0005743,GO:0070469,GO:0030425,GO:0043025,GO:0031966,GO:0008137,GO:0005747,GO:0009060,GO:0033194,GO:0003954,GO:0014070,GO:0042493	membrane|oxidation-reduction process|integral component of membrane|oxidoreductase activity|mitochondrion|mitochondrial inner membrane|respirasome|dendrite|neuronal cell body|mitochondrial membrane|NADH dehydrogenase (ubiquinone) activity|mitochondrial respiratory chain complex I|aerobic respiration|response to hydroperoxide|NADH dehydrogenase activity|response to organic cyclic compound|response…	--	--
Fdxr	0	2.00765	0.803	0.254	0	Zona fasciculata	3.161	ENSMUSG00000018861	protein_coding	ferredoxin reductase [Source:MGI Symbol;Acc:MGI:104724]	--	GO:0055114,GO:0016491,GO:0016020,GO:0006629,GO:0008202,GO:0008203,GO:0005739,GO:0005743,GO:0006744,GO:0070402,GO:0070995,GO:0015039	oxidation-reduction process|oxidoreductase activity|membrane|lipid metabolic process|steroid metabolic process|cholesterol metabolic process|mitochondrion|mitochondrial inner membrane|ubiquinone biosynthetic process|NADPH binding|NADPH oxidation|NADPH-adrenodoxin reductase activity	--	--
Chchd10	0	2.09126	0.786	0.222	0	Zona fasciculata	3.541	ENSMUSG00000049422	protein_coding	coiled-coil-helix-coiled-coil-helix domain containing 10 [Source:MGI Symbol;Acc:MGI:2143558]	--	GO:0005634,GO:0005739,GO:0005515,GO:0007005,GO:0005758,GO:0090200,GO:1901030,GO:0006119,GO:0034504,GO:0032984,GO:1904960,GO:0031930,GO:1903109,GO:0061617,GO:0090144,GO:1903852,GO:0030322,GO:0099558	nucleus|mitochondrion|protein binding|mitochondrion organization|mitochondrial intermembrane space|positive regulation of release of cytochrome c from mitochondria|positive regulation of mitochondrial outer membrane permeabilization involved in apoptotic signaling pathway|oxidative phosphorylation|protein localization to nucleus|protein-containing complex disassembly|positive regulation of cytoch…	--	--
mt-Co3	0	1.29976	0.998	0.998	0	Zona fasciculata	1	ENSMUSG00000064358	protein_coding	mitochondrially encoded cytochrome c oxidase III [Source:MGI Symbol;Acc:MGI:102502]	--	GO:0016020,GO:0015002,GO:0004129,GO:0022904,GO:0019646,GO:0016021,GO:0016491,GO:0055114,GO:0005739,GO:0005743,GO:1902600,GO:0009055,GO:0055085,GO:0006123,GO:0009060,GO:0045277,GO:0008535,GO:0015453	membrane|heme-copper terminal oxidase activity|cytochrome-c oxidase activity|respiratory electron transport chain|aerobic electron transport chain|integral component of membrane|oxidoreductase activity|oxidation-reduction process|mitochondrion|mitochondrial inner membrane|proton transmembrane transport|electron transfer activity|transmembrane transport|mitochondrial electron transport, cytochrome…	--	--
mt-Cytb	0	1.42394	0.984	0.989	0	Zona fasciculata	0.995	ENSMUSG00000064370	protein_coding	mitochondrially encoded cytochrome b [Source:MGI Symbol;Acc:MGI:102501]	--	GO:0009055,GO:0016020,GO:0016491,GO:0006122,GO:0008121,GO:0022904,GO:0045275,GO:0016021,GO:0046872,GO:0032991,GO:0055114,GO:0005739,GO:0005743,GO:0070469,GO:0044877,GO:0051592,GO:0031305,GO:0046686,GO:0046689,GO:0015990,GO:0033762,GO:0042538,GO:0001666,GO:0007584,GO:0009408,GO:0009636,GO:0009725,GO:0010243,GO:0014070,GO:0031100,GO:0033590,GO:0042493,GO:0045471,GO:0046688,GO:0055093,GO:0009535	electron transfer activity|membrane|oxidoreductase activity|mitochondrial electron transport, ubiquinol to cytochrome c|ubiquinol-cytochrome-c reductase activity|respiratory electron transport chain|respiratory chain complex III|integral component of membrane|metal ion binding|protein-containing complex|oxidation-reduction process|mitochondrion|mitochondrial inner membrane|respirasome|protein-con…	--	--
mt-Nd5	0	1.23112	0.925	0.862	0	Zona fasciculata	1.073	ENSMUSG00000064367	protein_coding	mitochondrially encoded NADH dehydrogenase 5 [Source:MGI Symbol;Acc:MGI:102496]	--	GO:0055114,GO:0008137,GO:0042773,GO:0016020,GO:0016021,GO:0016491,GO:0043005,GO:0005739,GO:0005743,GO:0070469,GO:0005747,GO:0003954	oxidation-reduction process|NADH dehydrogenase (ubiquinone) activity|ATP synthesis coupled electron transport|membrane|integral component of membrane|oxidoreductase activity|neuron projection|mitochondrion|mitochondrial inner membrane|respirasome|mitochondrial respiratory chain complex I|NADH dehydrogenase activity	--	--
mt-Atp6	0	1.42807	0.998	0.998	0	Zona fasciculata	1	ENSMUSG00000064357	protein_coding	mitochondrially encoded ATP synthase 6 [Source:MGI Symbol;Acc:MGI:99927]	--	GO:0015986,GO:0015078,GO:0045263,GO:0016020,GO:0016021,GO:0016787,GO:0006811,GO:0005739,GO:0005743,GO:0006754,GO:0016887,GO:0046933,GO:0007568,GO:0055093,GO:0005753,GO:0045259	ATP synthesis coupled proton transport|proton transmembrane transporter activity|proton-transporting ATP synthase complex, coupling factor F(o)|membrane|integral component of membrane|hydrolase activity|ion transport|mitochondrion|mitochondrial inner membrane|ATP biosynthetic process|ATPase activity|proton-transporting ATP synthase activity, rotational mechanism|aging|response to hyperoxia|mitoch…	--	--
Hspd1	0	1.46635	0.907	0.686	0	Zona fasciculata	1.322	ENSMUSG00000025980	protein_coding	heat shock protein 1 (chaperonin) [Source:MGI Symbol;Acc:MGI:96242]	--	GO:0005524,GO:0005737,GO:0006457,GO:0042026,GO:0032729,GO:0050870,GO:0005615,GO:0005794,GO:0032991,GO:0005829,GO:0009986,GO:0000166,GO:0016853,GO:0046982,GO:0005886,GO:0005739,GO:0043231,GO:0032755,GO:0003725,GO:0005759,GO:0044877,GO:0030141,GO:0002039,GO:0050821,GO:0005769,GO:0043032,GO:0043066,GO:0043065,GO:0045121,GO:0070062,GO:0006919,GO:0019899,GO:0005743,GO:0043524,GO:0031625,GO:0140030,GO:…	ATP binding|cytoplasm|protein folding|protein refolding|positive regulation of interferon-gamma production|positive regulation of T cell activation|extracellular space|Golgi apparatus|protein-containing complex|cytosol|cell surface|nucleotide binding|isomerase activity|protein heterodimerization activity|plasma membrane|mitochondrion|intracellular membrane-bounded organelle|positive regulation of…	mmu03018,mmu04940,mmu05134,mmu05152	RNA degradation|Type I diabetes mellitus|Legionellosis|Tuberculosis
Me1	0	1.8071	0.795	0.206	0	Zona fasciculata	3.859	ENSMUSG00000032418	protein_coding	malic enzyme 1, NADP(+)-dependent, cytosolic [Source:MGI Symbol;Acc:MGI:97043]	--	GO:0055114,GO:0051287,GO:0004470,GO:0004471,GO:0046872,GO:0005829,GO:0005515,GO:0005737,GO:0016491,GO:0005739,GO:0009725,GO:0050661,GO:0030145,GO:0006108,GO:1902031,GO:0004473,GO:0008948,GO:0006090	oxidation-reduction process|NAD binding|malic enzyme activity|malate dehydrogenase (decarboxylating) (NAD+) activity|metal ion binding|cytosol|protein binding|cytoplasm|oxidoreductase activity|mitochondrion|response to hormone|NADP binding|manganese ion binding|malate metabolic process|regulation of NADP metabolic process|malate dehydrogenase (decarboxylating) (NADP+) activity|oxaloacetate decarb…	mmu00620,mmu03320	Pyruvate metabolism|PPAR signaling pathway
Cpe	0	1.84656	0.778	0.191	0	Zona fasciculata	4.073	ENSMUSG00000037852	protein_coding	carboxypeptidase E [Source:MGI Symbol;Acc:MGI:101932]	--	GO:0008270,GO:0006508,GO:0004181,GO:0005615,GO:0016020,GO:0046872,GO:0016787,GO:0005794,GO:0005515,GO:0008233,GO:0031410,GO:0005576,GO:0008237,GO:0004180,GO:0016485,GO:0030141,GO:0030425,GO:0043204,GO:0019904,GO:0043025,GO:0045121,GO:0030667,GO:0050839,GO:0072657,GO:0006518,GO:0030658,GO:0097060,GO:0030133,GO:0031045,GO:0042043,GO:0016055,GO:0003214,GO:0043171,GO:2000173,GO:0030070,GO:0030072,GO:…	zinc ion binding|proteolysis|metallocarboxypeptidase activity|extracellular space|membrane|metal ion binding|hydrolase activity|Golgi apparatus|protein binding|peptidase activity|cytoplasmic vesicle|extracellular region|metallopeptidase activity|carboxypeptidase activity|protein processing|secretory granule|dendrite|perikaryon|protein domain specific binding|neuronal cell body|membrane raft|secre…	mmu04940	Type I diabetes mellitus
mt-Nd3	0	2.15754	0.855	0.777	0	Zona fasciculata	1.1	ENSMUSG00000064360	protein_coding	mitochondrially encoded NADH dehydrogenase 3 [Source:MGI Symbol;Acc:MGI:102499]	--	GO:0055114,GO:0008137,GO:0016020,GO:0016021,GO:0016491,GO:0005739,GO:0009725,GO:0070469,GO:0006979,GO:0031966,GO:0005747,GO:0071385,GO:0009642	oxidation-reduction process|NADH dehydrogenase (ubiquinone) activity|membrane|integral component of membrane|oxidoreductase activity|mitochondrion|response to hormone|respirasome|response to oxidative stress|mitochondrial membrane|mitochondrial respiratory chain complex I|cellular response to glucocorticoid stimulus|response to light intensity	--	--
Ecrg4	0	2.15648	0.736	0.133	0	Zona fasciculata	5.534	ENSMUSG00000026051	protein_coding	augurin precursor	--	GO:0005615,GO:0005737,GO:0007417,GO:0008285,GO:0009611,GO:0016324,GO:0030133,GO:0031045,GO:0031145,GO:0070314,GO:0090398	extracellular space|cytoplasm|central nervous system development|negative regulation of cell proliferation|response to wounding|apical plasma membrane|transport vesicle|dense core granule|anaphase-promoting complex-dependent catabolic process|G1 to G0 transition|cellular senescence	--	--
mt-Co2	0	1.35851	0.991	0.994	0	Zona fasciculata	0.997	ENSMUSG00000064354	protein_coding	mitochondrially encoded cytochrome c oxidase II [Source:MGI Symbol;Acc:MGI:102503]	--	GO:0016021,GO:0016020,GO:0016491,GO:0005507,GO:0004129,GO:0022900,GO:0046872,GO:0055114,GO:0005739,GO:0005743,GO:1902600,GO:0070469,GO:2001171,GO:0010940,GO:0045277,GO:0010729,GO:0007595,GO:0009409,GO:0042773	integral component of membrane|membrane|oxidoreductase activity|copper ion binding|cytochrome-c oxidase activity|electron transport chain|metal ion binding|oxidation-reduction process|mitochondrion|mitochondrial inner membrane|proton transmembrane transport|respirasome|positive regulation of ATP biosynthetic process|positive regulation of necrotic cell death|respiratory chain complex IV|positive …	--	--
Akr1c18	0	2.6203	0.718	0.164	0	Zona fasciculata	4.378	ENSMUSG00000021214	protein_coding	aldo-keto reductase family 1, member C18 [Source:MGI Symbol;Acc:MGI:2145420]	--	GO:0055114,GO:0016491,GO:0005634,GO:0005829,GO:0005737,GO:0007186,GO:0008202,GO:0051897,GO:0004032,GO:0008106,GO:0016229,GO:0032052,GO:0047023,GO:0047086,GO:0006693,GO:0042448,GO:0044597,GO:0044598,GO:0004033,GO:0008284,GO:0010942,GO:0071277,GO:0004745,GO:0071560,GO:2000353,GO:0071276,GO:0034614,GO:2000379,GO:2000224,GO:0001758,GO:0061370,GO:0050810,GO:0071799,GO:0016488,GO:0045550,GO:0016655,GO:…	oxidation-reduction process|oxidoreductase activity|nucleus|cytosol|cytoplasm|G protein-coupled receptor signaling pathway|steroid metabolic process|positive regulation of protein kinase B signaling|alditol:NADP+ 1-oxidoreductase activity|alcohol dehydrogenase (NADP+) activity|steroid dehydrogenase activity|bile acid binding|androsterone dehydrogenase activity|ketosteroid monooxygenase activity|p…	mmu00140	Steroid hormone biosynthesis
Abhd2	0	1.73853	0.752	0.204	0	Zona fasciculata	3.686	ENSMUSG00000039202	protein_coding	abhydrolase domain containing 2 [Source:MGI Symbol;Acc:MGI:1914344]	--	GO:0016020,GO:0016021,GO:0005886,GO:0016787,GO:0031410,GO:0006629,GO:0016042,GO:0030336,GO:0009611,GO:0036126,GO:0042562,GO:0048240,GO:0001669,GO:0002080,GO:0016298,GO:0052689,GO:0003707,GO:0032570,GO:0047372,GO:0046464,GO:0097524,GO:0043401,GO:0007340,GO:0044255,GO:0033878,GO:0008126	membrane|integral component of membrane|plasma membrane|hydrolase activity|cytoplasmic vesicle|lipid metabolic process|lipid catabolic process|negative regulation of cell migration|response to wounding|sperm flagellum|hormone binding|sperm capacitation|acrosomal vesicle|acrosomal membrane|lipase activity|carboxylic ester hydrolase activity|steroid hormone receptor activity|response to progesteron…	--	--
Tesc	0	1.72931	0.703	0.119	0	Zona fasciculata	5.908	ENSMUSG00000029359	protein_coding	tescalcin [Source:MGI Symbol;Acc:MGI:1930803]	--	GO:0005509,GO:0016020,GO:0046872,GO:0005886,GO:0005634,GO:0005829,GO:0005737,GO:0015031,GO:0042995,GO:0030027,GO:0010628,GO:0045893,GO:0030154,GO:0043086,GO:0050821,GO:0008285,GO:0072659,GO:0042803,GO:0008584,GO:0071300,GO:0006469,GO:0006883,GO:0030219,GO:0051604,GO:0032587,GO:0045654,GO:0033628,GO:0030854,GO:0001726,GO:0004860,GO:0032417,GO:0000287,GO:0019212	calcium ion binding|membrane|metal ion binding|plasma membrane|nucleus|cytosol|cytoplasm|protein transport|cell projection|lamellipodium|positive regulation of gene expression|positive regulation of transcription, DNA-templated|cell differentiation|negative regulation of catalytic activity|protein stabilization|negative regulation of cell population proliferation|protein localization to plasma me…	--	--
Meg3	0	1.86446	0.731	0.15	0	Zona fasciculata	4.873	ENSMUSG00000021268	lncRNA	maternally expressed 3 [Source:MGI Symbol;Acc:MGI:1202886]	--	--	--	--	--
Ly6d	0	1.98544	0.725	0.152	0	Zona fasciculata	4.77	ENSMUSG00000034634	protein_coding	lymphocyte antigen 6 complex, locus D [Source:MGI Symbol;Acc:MGI:96881]	--	GO:0016020,GO:0005886,GO:0009986,GO:0031225,GO:0035634,GO:0030098	membrane|plasma membrane|cell surface|anchored component of membrane|response to stilbenoid|lymphocyte differentiation	--	--
Map1lc3a	0	1.67176	0.789	0.398	0	Zona fasciculata	1.982	ENSMUSG00000027602	protein_coding	microtubule-associated protein 1 light chain 3 alpha [Source:MGI Symbol;Acc:MGI:1915661]	--	GO:0016020,GO:0005829,GO:0015630,GO:0005737,GO:0006914,GO:0031410,GO:0005856,GO:0005515,GO:0005874,GO:0031625,GO:0012505,GO:0045202,GO:0000045,GO:0000422,GO:0005770,GO:0008017,GO:0044754,GO:0005776,GO:0016236,GO:0000421,GO:0009267,GO:0031090,GO:0005543,GO:0006995,GO:0097352,GO:0008429,GO:0010040,GO:0010288,GO:0031667,GO:0034198,GO:0043278,GO:0070301,GO:0071280	membrane|cytosol|microtubule cytoskeleton|cytoplasm|autophagy|cytoplasmic vesicle|cytoskeleton|protein binding|microtubule|ubiquitin protein ligase binding|endomembrane system|synapse|autophagosome assembly|autophagy of mitochondrion|late endosome|microtubule binding|autolysosome|autophagosome|macroautophagy|autophagosome membrane|cellular response to starvation|organelle membrane|phospholipid bi…	mmu04216	Ferroptosis
Clu	0	1.52836	0.735	0.156	0	Zona fasciculata	4.712	ENSMUSG00000022037	protein_coding	clusterin [Source:MGI Symbol;Acc:MGI:88423]	--	GO:0005615,GO:0016020,GO:0071944,GO:0005634,GO:0032991,GO:0048471,GO:0005829,GO:0009986,GO:0005515,GO:0005737,GO:0031410,GO:0005576,GO:0045202,GO:0043005,GO:0005739,GO:0005743,GO:0043231,GO:0030426,GO:0010628,GO:0005783,GO:0060548,GO:0031333,GO:0044877,GO:0000902,GO:0050821,GO:0048812,GO:0032760,GO:0016235,GO:0045429,GO:0051092,GO:0043066,GO:0005102,GO:0047485,GO:0043065,GO:0008284,GO:0031966,GO:…	extracellular space|membrane|cell periphery|nucleus|protein-containing complex|perinuclear region of cytoplasm|cytosol|cell surface|protein binding|cytoplasm|cytoplasmic vesicle|extracellular region|synapse|neuron projection|mitochondrion|mitochondrial inner membrane|intracellular membrane-bounded organelle|growth cone|positive regulation of gene expression|endoplasmic reticulum|negative regulati…	mmu04610	Complement and coagulation cascades
Chchd2	0	1.00569	0.886	0.885	0	Zona fasciculata	1.001	ENSMUSG00000070493	protein_coding	coiled-coil-helix-coiled-coil-helix domain containing 2 [Source:MGI Symbol;Acc:MGI:1261428]	--	GO:0005634,GO:0043565,GO:0045944,GO:0005739,GO:0008134,GO:0007005,GO:0005758,GO:1900037	nucleus|sequence-specific DNA binding|positive regulation of transcription by RNA polymerase II|mitochondrion|transcription factor binding|mitochondrion organization|mitochondrial intermembrane space|regulation of cellular response to hypoxia	--	--
Dbi	0	1.43513	0.811	0.525	0	Zona fasciculata	1.545	ENSMUSG00000026385	protein_coding	diazepam binding inhibitor [Source:MGI Symbol;Acc:MGI:94865]	--	GO:0000062,GO:0005794,GO:0005615,GO:0005634,GO:0005737,GO:0005886,GO:0008289,GO:0005783,GO:0005739,GO:0008021,GO:0001662,GO:0043292,GO:0006641,GO:0097038,GO:0043588,GO:0046983,GO:0001942,GO:0060291,GO:0007611,GO:0051281,GO:0032228,GO:0046889,GO:0031999,GO:0014009,GO:0021670,GO:0036151,GO:0030156,GO:0036042	fatty-acyl-CoA binding|Golgi apparatus|extracellular space|nucleus|cytoplasm|plasma membrane|lipid binding|endoplasmic reticulum|mitochondrion|synaptic vesicle|behavioral fear response|contractile fiber|triglyceride metabolic process|perinuclear endoplasmic reticulum|skin development|protein dimerization activity|hair follicle development|long-term synaptic potentiation|learning or memory|positiv…	mmu03320	PPAR signaling pathway
Wnt4	0	1.67455	0.686	0.123	0	Zona fasciculata	5.577	ENSMUSG00000036856	protein_coding	wingless-type MMTV integration site family, member 4 [Source:MGI Symbol;Acc:MGI:98957]	--	GO:0005576,GO:0007275,GO:0005102,GO:0016055,GO:0005615,GO:0005794,GO:0005515,GO:0005737,GO:0031012,GO:0045893,GO:0072006,GO:0010629,GO:0048018,GO:0045892,GO:0030182,GO:0007165,GO:0042445,GO:0009986,GO:0008584,GO:0009267,GO:0060070,GO:0001656,GO:0035239,GO:0003714,GO:0030154,GO:0032967,GO:0001658,GO:0061205,GO:0040037,GO:0060993,GO:0030501,GO:0022407,GO:0045165,GO:2001234,GO:0048754,GO:0043547,GO:…	extracellular region|multicellular organism development|signaling receptor binding|Wnt signaling pathway|extracellular space|Golgi apparatus|protein binding|cytoplasm|extracellular matrix|positive regulation of transcription, DNA-templated|nephron development|negative regulation of gene expression|receptor ligand activity|negative regulation of transcription, DNA-templated|neuron differentiation|…	mmu04310,mmu04390,mmu04150,mmu04550,mmu04919,mmu04916,mmu04360,mmu05200,mmu05205,mmu05225,mmu05226,mmu05217,mmu05224,mmu04934,mmu05166,mmu05165	Wnt signaling pathway|Hippo signaling pathway|mTOR signaling pathway|Signaling pathways regulating pluripotency of stem cells|Thyroid hormone signaling pathway|Melanogenesis|Axon guidance|Pathways in cancer|Proteoglycans in cancer|Hepatocellular carcinoma|Gastric cancer|Basal cell carcinoma|Breast cancer|Cushing's syndrome|HTLV-I infection|Human papillomavirus infection
Ifi27	0	1.52749	0.799	0.514	0	Zona fasciculata	1.554	ENSMUSG00000064215	protein_coding	interferon, alpha-inducible protein 27 [Source:MGI Symbol;Acc:MGI:1277180]	--	GO:0016021,GO:0000122,GO:0005739,GO:0005521,GO:0001102,GO:0046825,GO:0005637	integral component of membrane|negative regulation of transcription by RNA polymerase II|mitochondrion|lamin binding|RNA polymerase II activating transcription factor binding|regulation of protein export from nucleus|nuclear inner membrane	--	--
Aldh2	0	1.48677	0.798	0.424	0	Zona fasciculata	1.882	ENSMUSG00000029455	protein_coding	aldehyde dehydrogenase 2, mitochondrial [Source:MGI Symbol;Acc:MGI:99600]	--	GO:0055114,GO:0016491,GO:0016620,GO:0042802,GO:0005739,GO:0005759,GO:0043066,GO:0005515,GO:0004029,GO:0043878,GO:0006068,GO:0051287,GO:0070404	oxidation-reduction process|oxidoreductase activity|oxidoreductase activity, acting on the aldehyde or oxo group of donors, NAD or NADP as acceptor|identical protein binding|mitochondrion|mitochondrial matrix|negative regulation of apoptotic process|protein binding|aldehyde dehydrogenase (NAD) activity|glyceraldehyde-3-phosphate dehydrogenase (NAD+) (non-phosphorylating) activity|ethanol cataboli…	mmu00010,mmu00053,mmu00620,mmu00071,mmu00561,mmu00280,mmu00310,mmu00330,mmu00340,mmu00380,mmu00410	Glycolysis / Gluconeogenesis|Ascorbate and aldarate metabolism|Pyruvate metabolism|Fatty acid degradation|Glycerolipid metabolism|Valine, leucine and isoleucine degradation|Lysine degradation|Arginine and proline metabolism|Histidine metabolism|Tryptophan metabolism|beta-Alanine metabolism
Cox7c	0	1.4052	0.82	0.691	0	Zona fasciculata	1.187	ENSMUSG00000017778	protein_coding	cytochrome c oxidase subunit 7C [Source:MGI Symbol;Acc:MGI:103226]	--	GO:0004129,GO:0022900,GO:1902600,GO:0016020,GO:0016021,GO:0005739,GO:0005743,GO:0006123	cytochrome-c oxidase activity|electron transport chain|proton transmembrane transport|membrane|integral component of membrane|mitochondrion|mitochondrial inner membrane|mitochondrial electron transport, cytochrome c to oxygen	mmu00190,mmu04260,mmu04714,mmu05010,mmu05012,mmu05016,mmu04932	Oxidative phosphorylation|Cardiac muscle contraction|Thermogenesis|Alzheimer's disease|Parkinson's disease|Huntington's disease|Non-alcoholic fatty liver disease (NAFLD)
Pebp1	0	1.44209	0.81	0.547	0	Zona fasciculata	1.481	ENSMUSG00000032959	protein_coding	phosphatidylethanolamine binding protein 1 [Source:MGI Symbol;Acc:MGI:1344408]	--	GO:0005615,GO:0005794,GO:0009986,GO:0005737,GO:0000166,GO:0005524,GO:0043005,GO:0045177,GO:0008289,GO:0010951,GO:0005739,GO:0001933,GO:0043409,GO:0008021,GO:0000165,GO:0019901,GO:0043679,GO:0005102,GO:0019900,GO:0043025,GO:0019899,GO:0030414,GO:0010466,GO:0004867,GO:0051019,GO:0048240,GO:0005791,GO:0005741,GO:0043209,GO:0002026,GO:0043950,GO:0045840,GO:0033612,GO:0001505,GO:0060409,GO:0006979,GO:…	extracellular space|Golgi apparatus|cell surface|cytoplasm|nucleotide binding|ATP binding|neuron projection|apical part of cell|lipid binding|negative regulation of endopeptidase activity|mitochondrion|negative regulation of protein phosphorylation|negative regulation of MAPK cascade|synaptic vesicle|MAPK cascade|protein kinase binding|axon terminus|signaling receptor binding|kinase binding|neuro…	--	--
Pcolce	0	1.45293	0.718	0.178	0	Zona fasciculata	4.034	ENSMUSG00000029718	protein_coding	procollagen C-endopeptidase enhancer protein [Source:MGI Symbol;Acc:MGI:105099]	--	GO:0005515,GO:0005615,GO:0008201,GO:0016504,GO:0005518,GO:0005576,GO:0010952,GO:0005581,GO:1990830,GO:0006508	protein binding|extracellular space|heparin binding|peptidase activator activity|collagen binding|extracellular region|positive regulation of peptidase activity|collagen trimer|cellular response to leukemia inhibitory factor|proteolysis	--	--
Ndufc1	0	1.56982	0.767	0.407	0	Zona fasciculata	1.885	ENSMUSG00000037152	protein_coding	NADH:ubiquinone oxidoreductase subunit C1 [Source:MGI Symbol;Acc:MGI:1913627]	--	GO:0005739,GO:0005747,GO:0016020,GO:0016021,GO:0003674,GO:0055114,GO:0005743,GO:0070469,GO:0032981	mitochondrion|mitochondrial respiratory chain complex I|membrane|integral component of membrane|molecular_function|oxidation-reduction process|mitochondrial inner membrane|respirasome|mitochondrial respiratory chain complex I assembly	mmu00190,mmu04723,mmu04714,mmu05010,mmu05012,mmu05016,mmu04932	Oxidative phosphorylation|Retrograde endocannabinoid signaling|Thermogenesis|Alzheimer's disease|Parkinson's disease|Huntington's disease|Non-alcoholic fatty liver disease (NAFLD)
Akr1d1	0	1.80296	0.681	0.133	0	Zona fasciculata	5.12	ENSMUSG00000038641	protein_coding	aldo-keto reductase family 1, member D1 [Source:MGI Symbol;Acc:MGI:2384785]	--	GO:0055114,GO:0016491,GO:0005829,GO:0005737,GO:0006629,GO:0008202,GO:0016042,GO:0004032,GO:0008106,GO:0016229,GO:0047086,GO:0008207,GO:0006699,GO:0006707,GO:0008209,GO:0007586,GO:0047568,GO:0047787,GO:0030573	oxidation-reduction process|oxidoreductase activity|cytosol|cytoplasm|lipid metabolic process|steroid metabolic process|lipid catabolic process|alditol:NADP+ 1-oxidoreductase activity|alcohol dehydrogenase (NADP+) activity|steroid dehydrogenase activity|ketosteroid monooxygenase activity|C21-steroid hormone metabolic process|bile acid biosynthetic process|cholesterol catabolic process|androgen me…	mmu00120,mmu00140	Primary bile acid biosynthesis|Steroid hormone biosynthesis
Uqcr11	0	1.60186	0.778	0.516	0	Zona fasciculata	1.508	ENSMUSG00000020163	protein_coding	ubiquinol-cytochrome c reductase, complex III subunit XI [Source:MGI Symbol;Acc:MGI:1913844]	--	GO:0009055,GO:0008121,GO:0016020,GO:0016021,GO:0055114,GO:0022900,GO:0005739,GO:0005743,GO:0070469	electron transfer activity|ubiquinol-cytochrome-c reductase activity|membrane|integral component of membrane|oxidation-reduction process|electron transport chain|mitochondrion|mitochondrial inner membrane|respirasome	mmu00190,mmu04260,mmu04714,mmu05010,mmu05012,mmu05016,mmu04932	Oxidative phosphorylation|Cardiac muscle contraction|Thermogenesis|Alzheimer's disease|Parkinson's disease|Huntington's disease|Non-alcoholic fatty liver disease (NAFLD)
Tmem205	0	1.56443	0.74	0.316	0	Zona fasciculata	2.342	ENSMUSG00000040883	protein_coding	transmembrane protein 205 [Source:MGI Symbol;Acc:MGI:3045495]	--	GO:0016020,GO:0016021,GO:0003674,GO:0008150	membrane|integral component of membrane|molecular_function|biological_process	--	--
Mrap	0	1.54284	0.705	0.17	0	Zona fasciculata	4.147	ENSMUSG00000039956	protein_coding	melanocortin 2 receptor accessory protein [Source:MGI Symbol;Acc:MGI:1924287]	--	GO:0016020,GO:0016021,GO:0005886,GO:0042802,GO:0005783,GO:0005789,GO:0072659,GO:1903077,GO:0106071,GO:0106072,GO:0031780,GO:0031781,GO:0031782,GO:0031783,GO:0070996,GO:0050873	membrane|integral component of membrane|plasma membrane|identical protein binding|endoplasmic reticulum|endoplasmic reticulum membrane|protein localization to plasma membrane|negative regulation of protein localization to plasma membrane|positive regulation of adenylate cyclase-activating G protein-coupled receptor signaling pathway|negative regulation of adenylate cyclase-activating G protein-co…	mmu04927,mmu04934	Cortisol synthesis and secretion|Cushing's syndrome
Prdx3	0	1.39159	0.697	0.181	0	Zona fasciculata	3.851	ENSMUSG00000024997	protein_coding	peroxiredoxin 3 [Source:MGI Symbol;Acc:MGI:88034]	--	GO:0055114,GO:0016491,GO:0016209,GO:0045454,GO:0051920,GO:0032991,GO:0005829,GO:0005737,GO:0042802,GO:0005739,GO:0098869,GO:0004601,GO:0005768,GO:0005769,GO:0032496,GO:0006979,GO:0006915,GO:0043154,GO:0019901,GO:0051092,GO:0043066,GO:0019900,GO:0008022,GO:0008284,GO:0030099,GO:0043524,GO:0034599,GO:0007005,GO:0051881,GO:0043209,GO:0042542,GO:0043027,GO:0008379,GO:0001893,GO:0034614,GO:0042744,GO:…	oxidation-reduction process|oxidoreductase activity|antioxidant activity|cell redox homeostasis|peroxiredoxin activity|protein-containing complex|cytosol|cytoplasm|identical protein binding|mitochondrion|cellular oxidant detoxification|peroxidase activity|endosome|early endosome|response to lipopolysaccharide|response to oxidative stress|apoptotic process|negative regulation of cysteine-type endo…	--	--
Fads2	0	1.4135	0.687	0.141	0	Zona fasciculata	4.872	ENSMUSG00000024665	protein_coding	fatty acid desaturase 2 [Source:MGI Symbol;Acc:MGI:1930079]	--	GO:0016021,GO:0016491,GO:0006629,GO:0016020,GO:0055114,GO:0005783,GO:0005789,GO:0006631,GO:0006633,GO:0006636,GO:0004768,GO:0016213	integral component of membrane|oxidoreductase activity|lipid metabolic process|membrane|oxidation-reduction process|endoplasmic reticulum|endoplasmic reticulum membrane|fatty acid metabolic process|fatty acid biosynthetic process|unsaturated fatty acid biosynthetic process|stearoyl-CoA 9-desaturase activity|linoleoyl-CoA desaturase activity	mmu00592,mmu01040,mmu03320	alpha-Linolenic acid metabolism|Biosynthesis of unsaturated fatty acids|PPAR signaling pathway
Scd2	0	1.40755	0.754	0.27	0	Zona fasciculata	2.793	ENSMUSG00000025203	protein_coding	stearoyl-Coenzyme A desaturase 2 [Source:MGI Symbol;Acc:MGI:98240]	--	GO:0055114,GO:0006629,GO:0016717,GO:0016020,GO:0016021,GO:0046872,GO:0016491,GO:0005783,GO:0005789,GO:0006631,GO:0006633,GO:0043231,GO:0031090,GO:0005506,GO:0030176,GO:0070542,GO:1903966,GO:0004768,GO:0032896,GO:0006636	oxidation-reduction process|lipid metabolic process|oxidoreductase activity, acting on paired donors, with oxidation of a pair of donors resulting in the reduction of molecular oxygen to two molecules of water|membrane|integral component of membrane|metal ion binding|oxidoreductase activity|endoplasmic reticulum|endoplasmic reticulum membrane|fatty acid metabolic process|fatty acid biosynthetic p…	mmu01040,mmu04152,mmu03320	Biosynthesis of unsaturated fatty acids|AMPK signaling pathway|PPAR signaling pathway
Polr2l	0	1.54422	0.694	0.222	0	Zona fasciculata	3.126	ENSMUSG00000038489	protein_coding	polymerase (RNA) II (DNA directed) polypeptide L [Source:MGI Symbol;Acc:MGI:1913741]	--	GO:0003677,GO:0008270,GO:0003899,GO:0006351,GO:0046872,GO:0005634,GO:0006366,GO:0005665,GO:0001056,GO:0005666,GO:0001054,GO:0005736,GO:0001055,GO:0006360,GO:0042797	DNA binding|zinc ion binding|DNA-directed 5'-3' RNA polymerase activity|transcription, DNA-templated|metal ion binding|nucleus|transcription by RNA polymerase II|RNA polymerase II, core complex|RNA polymerase III activity|RNA polymerase III complex|RNA polymerase I activity|RNA polymerase I complex|RNA polymerase II activity|transcription by RNA polymerase I|tRNA transcription by RNA polymerase I…	mmu00230,mmu00240,mmu03020,mmu04623,mmu05016,mmu05169	Purine metabolism|Pyrimidine metabolism|RNA polymerase|Cytosolic DNA-sensing pathway|Huntington's disease|Epstein-Barr virus infection
Cox6c	0	1.25113	0.818	0.679	0	Zona fasciculata	1.205	ENSMUSG00000014313	protein_coding	cytochrome c oxidase subunit 6C [Source:MGI Symbol;Acc:MGI:104614]	--	GO:0004129,GO:0016020,GO:0016021,GO:0003674,GO:0008150,GO:0022900,GO:0005739,GO:0005743,GO:1902600	cytochrome-c oxidase activity|membrane|integral component of membrane|molecular_function|biological_process|electron transport chain|mitochondrion|mitochondrial inner membrane|proton transmembrane transport	mmu00190,mmu04260,mmu04714,mmu05010,mmu05012,mmu05016,mmu04932	Oxidative phosphorylation|Cardiac muscle contraction|Thermogenesis|Alzheimer's disease|Parkinson's disease|Huntington's disease|Non-alcoholic fatty liver disease (NAFLD)
Cdkn1c	0	1.47368	0.698	0.191	0	Zona fasciculata	3.654	ENSMUSG00000037664	protein_coding	cyclin-dependent kinase inhibitor 1C (P57) [Source:MGI Symbol;Acc:MGI:104564]	--	GO:0005634,GO:0004861,GO:0007050,GO:0007346,GO:0005515,GO:0000122,GO:0007049,GO:0001822,GO:0035264,GO:0030099,GO:0001501,GO:0043010,GO:0001890,GO:0060065,GO:0060669,GO:0007568,GO:0030325,GO:0007096,GO:0004860,GO:0045930,GO:0042551,GO:0042326,GO:0071514,GO:0055123,GO:1902746,GO:0045736,GO:0044877,GO:0030511,GO:0033673,GO:0045892,GO:0045893,GO:0050680,GO:1904030,GO:0005737,GO:0016301,GO:0016310	nucleus|cyclin-dependent protein serine/threonine kinase inhibitor activity|cell cycle arrest|regulation of mitotic cell cycle|protein binding|negative regulation of transcription by RNA polymerase II|cell cycle|kidney development|multicellular organism growth|myeloid cell differentiation|skeletal system development|camera-type eye development|placenta development|uterus development|embryonic pla…	mmu04110	Cell cycle
Prlr	0	1.42001	0.648	0.099	0	Zona fasciculata	6.545	ENSMUSG00000005268	protein_coding	prolactin receptor [Source:MGI Symbol;Acc:MGI:97763]	--	GO:0016020,GO:0016021,GO:0046872,GO:0009897,GO:0009986,GO:0005515,GO:0009617,GO:0004896,GO:0017046,GO:0019901,GO:0120162,GO:0019955,GO:0043235,GO:0007595,GO:0061180,GO:0004925,GO:0038161,GO:0030155,GO:0007171,GO:0060736,GO:0007259,GO:0060749,GO:0060644,GO:0030856	membrane|integral component of membrane|metal ion binding|external side of plasma membrane|cell surface|protein binding|response to bacterium|cytokine receptor activity|peptide hormone binding|protein kinase binding|positive regulation of cold-induced thermogenesis|cytokine binding|receptor complex|lactation|mammary gland epithelium development|prolactin receptor activity|prolactin signaling path…	mmu04630,mmu04151,mmu04080,mmu04060,mmu04917	Jak-STAT signaling pathway|PI3K-Akt signaling pathway|Neuroactive ligand-receptor interaction|Cytokine-cytokine receptor interaction|Prolactin signaling pathway
Alas1	0	1.42137	0.708	0.205	0	Zona fasciculata	3.454	ENSMUSG00000032786	protein_coding	aminolevulinic acid synthase 1 [Source:MGI Symbol;Acc:MGI:87989]	--	GO:0003824,GO:0030170,GO:0033014,GO:0009058,GO:0016740,GO:0005759,GO:0003870,GO:0006778,GO:0005654,GO:0005829,GO:0042802,GO:0005739,GO:0006782,GO:0016746,GO:0006783	catalytic activity|pyridoxal phosphate binding|tetrapyrrole biosynthetic process|biosynthetic process|transferase activity|mitochondrial matrix|5-aminolevulinate synthase activity|porphyrin-containing compound metabolic process|nucleoplasm|cytosol|identical protein binding|mitochondrion|protoporphyrinogen IX biosynthetic process|transferase activity, transferring acyl groups|heme biosynthetic pro…	mmu00260,mmu00860	Glycine, serine and threonine metabolism|Porphyrin and chlorophyll metabolism
Gramd1b	0	1.54026	0.693	0.171	0	Zona fasciculata	4.053	ENSMUSG00000040111	protein_coding	GRAM domain containing 1B [Source:MGI Symbol;Acc:MGI:1925037]	--	GO:0016020,GO:0016021,GO:0005886,GO:0008289,GO:0005783,GO:0005789,GO:0006869,GO:0015918,GO:0001786,GO:0042632,GO:0015485,GO:0070300,GO:0140268,GO:0071397,GO:0120020	membrane|integral component of membrane|plasma membrane|lipid binding|endoplasmic reticulum|endoplasmic reticulum membrane|lipid transport|sterol transport|phosphatidylserine binding|cholesterol homeostasis|cholesterol binding|phosphatidic acid binding|endoplasmic reticulum-plasma membrane contact site|cellular response to cholesterol|cholesterol transfer activity	--	--
Fdps	0	1.62296	0.644	0.145	0	Zona fasciculata	4.441	ENSMUSG00000059743	protein_coding	farnesyl diphosphate synthetase [Source:MGI Symbol;Acc:MGI:104888]	--	GO:0008299,GO:0016740,GO:0046872,GO:0005654,GO:0005829,GO:0005737,GO:0006629,GO:0008202,GO:0008203,GO:0006694,GO:0005739,GO:0005759,GO:0005777,GO:0061051,GO:0006695,GO:0016126,GO:0045542,GO:0045337,GO:0004161,GO:0004337,GO:0033384	isoprenoid biosynthetic process|transferase activity|metal ion binding|nucleoplasm|cytosol|cytoplasm|lipid metabolic process|steroid metabolic process|cholesterol metabolic process|steroid biosynthetic process|mitochondrion|mitochondrial matrix|peroxisome|positive regulation of cell growth involved in cardiac muscle cell development|cholesterol biosynthetic process|sterol biosynthetic process|pos…	mmu00900,mmu05166,mmu05164	Terpenoid backbone biosynthesis|HTLV-I infection|Influenza A
C3	0	1.28385	0.719	0.24	0	Zona fasciculata	2.996	ENSMUSG00000024164	protein_coding	complement component 3 [Source:MGI Symbol;Acc:MGI:88227]	--	GO:0005576,GO:0005515,GO:0006954,GO:0005615,GO:0004866,GO:0006956,GO:0045766,GO:0009986,GO:0006629,GO:0010951,GO:0009617,GO:0002376,GO:0045087,GO:0050766,GO:0001934,GO:0006631,GO:0045745,GO:0070374,GO:0010828,GO:0007596,GO:0032991,GO:0010884,GO:0008289,GO:0048037,GO:0001798,GO:0010575,GO:0010866,GO:0048639,GO:0097278,GO:2000427,GO:0031715,GO:0001970,GO:0006957,GO:0006958,GO:0016322,GO:0048260,GO:…	extracellular region|protein binding|inflammatory response|extracellular space|endopeptidase inhibitor activity|complement activation|positive regulation of angiogenesis|cell surface|lipid metabolic process|negative regulation of endopeptidase activity|response to bacterium|immune system process|innate immune response|positive regulation of phagocytosis|positive regulation of protein phosphorylat…	mmu04145,mmu04610,mmu05203,mmu05322,mmu05133,mmu05134,mmu05150,mmu05152,mmu05168,mmu05167,mmu05140,mmu05142	Phagosome|Complement and coagulation cascades|Viral carcinogenesis|Systemic lupus erythematosus|Pertussis|Legionellosis|Staphylococcus aureus infection|Tuberculosis|Herpes simplex infection|Kaposi's sarcoma-associated herpesvirus infection|Leishmaniasis|Chagas disease (American trypanosomiasis)
Ndufa4	0	1.29462	0.783	0.562	0	Zona fasciculata	1.393	ENSMUSG00000029632	protein_coding	Ndufa4, mitochondrial complex associated [Source:MGI Symbol;Acc:MGI:107686]	--	GO:0016020,GO:0055114,GO:0022900,GO:0005739,GO:0005743,GO:1902600,GO:0070469,GO:0044877,GO:0004129,GO:0005751	membrane|oxidation-reduction process|electron transport chain|mitochondrion|mitochondrial inner membrane|proton transmembrane transport|respirasome|protein-containing complex binding|cytochrome-c oxidase activity|mitochondrial respiratory chain complex IV	mmu00190,mmu04723,mmu04714,mmu05010,mmu05012,mmu05016,mmu04932	Oxidative phosphorylation|Retrograde endocannabinoid signaling|Thermogenesis|Alzheimer's disease|Parkinson's disease|Huntington's disease|Non-alcoholic fatty liver disease (NAFLD)
Cyb5b	0	1.29322	0.731	0.283	0	Zona fasciculata	2.583	ENSMUSG00000031924	protein_coding	cytochrome b5 type B [Source:MGI Symbol;Acc:MGI:1913677]	--	GO:0020037,GO:0016020,GO:0016021,GO:0046872,GO:0055114,GO:0043085,GO:0005739,GO:0043231,GO:0005741,GO:0005743,GO:0008047	heme binding|membrane|integral component of membrane|metal ion binding|oxidation-reduction process|positive regulation of catalytic activity|mitochondrion|intracellular membrane-bounded organelle|mitochondrial outer membrane|mitochondrial inner membrane|enzyme activator activity	--	--
Iscu	0	1.37806	0.735	0.366	0	Zona fasciculata	2.008	ENSMUSG00000025825	protein_coding	iron-sulfur cluster assembly enzyme [Source:MGI Symbol;Acc:MGI:1913633]	--	GO:0051536,GO:0005506,GO:0016226,GO:0046872,GO:0005829,GO:0005737,GO:0005739,GO:0008198,GO:0060090,GO:0005759,GO:0051537,GO:1904234,GO:0006879,GO:0051539,GO:1902958,GO:1904439	iron-sulfur cluster binding|iron ion binding|iron-sulfur cluster assembly|metal ion binding|cytosol|cytoplasm|mitochondrion|ferrous iron binding|molecular adaptor activity|mitochondrial matrix|2 iron, 2 sulfur cluster binding|positive regulation of aconitate hydratase activity|cellular iron ion homeostasis|4 iron, 4 sulfur cluster binding|positive regulation of mitochondrial electron transport, N…	--	--
Aebp1	0	1.21915	0.663	0.152	0	Zona fasciculata	4.362	ENSMUSG00000020473	protein_coding	AE binding protein 1 [Source:MGI Symbol;Acc:MGI:1197012]	--	GO:0008270,GO:0006508,GO:0004181,GO:0005615,GO:0003677,GO:0005634,GO:0005737,GO:0005576,GO:0005516,GO:0000977,GO:0000122,GO:0003714,GO:0005518,GO:0001227,GO:0006355,GO:0006518,GO:0004180,GO:0016485,GO:1904026	zinc ion binding|proteolysis|metallocarboxypeptidase activity|extracellular space|DNA binding|nucleus|cytoplasm|extracellular region|calmodulin binding|RNA polymerase II regulatory region sequence-specific DNA binding|negative regulation of transcription by RNA polymerase II|transcription corepressor activity|collagen binding|DNA-binding transcription repressor activity, RNA polymerase II-specifi…	--	--
Reep5	0	1.21005	0.784	0.539	0	Zona fasciculata	1.455	ENSMUSG00000005873	protein_coding	receptor accessory protein 5 [Source:MGI Symbol;Acc:MGI:1270152]	--	GO:0016020,GO:0016021,GO:0071782	membrane|integral component of membrane|endoplasmic reticulum tubular network	--	--
Mc2r	0	1.23117	0.6	0.081	0	Zona fasciculata	7.407	ENSMUSG00000045569	protein_coding	melanocortin 2 receptor [Source:MGI Symbol;Acc:MGI:96928]	--	GO:0007186,GO:0016021,GO:0004930,GO:0004977,GO:0004978,GO:0016020,GO:0005886,GO:0005737,GO:0007165,GO:0007218,GO:0007189,GO:0001890	G protein-coupled receptor signaling pathway|integral component of membrane|G protein-coupled receptor activity|melanocortin receptor activity|corticotropin receptor activity|membrane|plasma membrane|cytoplasm|signal transduction|neuropeptide signaling pathway|adenylate cyclase-activating G protein-coupled receptor signaling pathway|placenta development	mmu04024,mmu04080,mmu04925,mmu04927,mmu04934	cAMP signaling pathway|Neuroactive ligand-receptor interaction|Aldosterone synthesis and secretion|Cortisol synthesis and secretion|Cushing's syndrome
Uqcr10	0	1.34022	0.751	0.497	0	Zona fasciculata	1.511	ENSMUSG00000059534	protein_coding	ubiquinol-cytochrome c reductase, complex III subunit X [Source:MGI Symbol;Acc:MGI:1913402]	--	GO:0005743,GO:0006122,GO:0005750,GO:0016020,GO:0055114,GO:0005739,GO:0070469,GO:0009060,GO:0008121,GO:0034551	mitochondrial inner membrane|mitochondrial electron transport, ubiquinol to cytochrome c|mitochondrial respiratory chain complex III|membrane|oxidation-reduction process|mitochondrion|respirasome|aerobic respiration|ubiquinol-cytochrome-c reductase activity|mitochondrial respiratory chain complex III assembly	mmu00190,mmu04260,mmu04714,mmu05010,mmu05012,mmu05016,mmu04932	Oxidative phosphorylation|Cardiac muscle contraction|Thermogenesis|Alzheimer's disease|Parkinson's disease|Huntington's disease|Non-alcoholic fatty liver disease (NAFLD)
Tst	0	1.17414	0.594	0.087	0	Zona fasciculata	6.828	ENSMUSG00000044986	protein_coding	thiosulfate sulfurtransferase, mitochondrial [Source:MGI Symbol;Acc:MGI:98852]	--	GO:0004792,GO:0016740,GO:0003723,GO:0005739,GO:0005759,GO:0005743,GO:0030855,GO:0008097,GO:0035928,GO:0051029,GO:0019346	thiosulfate sulfurtransferase activity|transferase activity|RNA binding|mitochondrion|mitochondrial matrix|mitochondrial inner membrane|epithelial cell differentiation|5S rRNA binding|rRNA import into mitochondrion|rRNA transport|transsulfuration	mmu00920,mmu00270,mmu04122	Sulfur metabolism|Cysteine and methionine metabolism|Sulfur relay system
Pam	0	1.22954	0.65	0.17	0	Zona fasciculata	3.824	ENSMUSG00000026335	protein_coding	peptidylglycine alpha-amidating monooxygenase [Source:MGI Symbol;Acc:MGI:97475]	--	GO:0005515,GO:0016020,GO:0055114,GO:0003824,GO:0005507,GO:0004497,GO:0016715,GO:0006518,GO:0016021,GO:0046872,GO:0005615,GO:0008152,GO:0048471,GO:0005829,GO:0009986,GO:0005576,GO:0031410,GO:0051260,GO:0005886,GO:0016491,GO:0043005,GO:0005887,GO:0042493,GO:0008270,GO:0030141,GO:0016829,GO:0006357,GO:0019901,GO:0009268,GO:0043204,GO:0043025,GO:0030667,GO:0005509,GO:0005802,GO:0032956,GO:0050708,GO:…	protein binding|membrane|oxidation-reduction process|catalytic activity|copper ion binding|monooxygenase activity|oxidoreductase activity, acting on paired donors, with incorporation or reduction of molecular oxygen, reduced ascorbate as one donor, and incorporation of one atom of oxygen|peptide metabolic process|integral component of membrane|metal ion binding|extracellular space|metabolic proce…	--	--
H2afj	0	1.32938	0.73	0.416	0	Zona fasciculata	1.755	ENSMUSG00000060032	protein_coding	H2A histone family, member J [Source:MGI Symbol;Acc:MGI:3606192]	--	GO:0003677,GO:0005634,GO:0000786,GO:0046982,GO:0006325,GO:0000790,GO:0005694	DNA binding|nucleus|nucleosome|protein heterodimerization activity|chromatin organization|nuclear chromatin|chromosome	mmu04217,mmu05322,mmu05034	Necroptosis|Systemic lupus erythematosus|Alcoholism
Atp5e	0	1.17778	0.787	0.652	0	Zona fasciculata	1.207	ENSMUSG00000016252	protein_coding	ATP synthase, H+ transporting, mitochondrial F1 complex, epsilon subunit [Source:MGI Symbol;Acc:MGI:1855697]	--	GO:0046933,GO:0015986,GO:0000275,GO:0016020,GO:0016787,GO:0016887,GO:0006811,GO:0005739,GO:0005743,GO:0006754,GO:0045261,GO:0005753,GO:0008553	proton-transporting ATP synthase activity, rotational mechanism|ATP synthesis coupled proton transport|mitochondrial proton-transporting ATP synthase complex, catalytic core F(1)|membrane|hydrolase activity|ATPase activity|ion transport|mitochondrion|mitochondrial inner membrane|ATP biosynthetic process|proton-transporting ATP synthase complex, catalytic core F(1)|mitochondrial proton-transportin…	mmu00190,mmu04714,mmu05010,mmu05012,mmu05016	Oxidative phosphorylation|Thermogenesis|Alzheimer's disease|Parkinson's disease|Huntington's disease
Ndufa7	0	1.23857	0.749	0.505	0	Zona fasciculata	1.483	ENSMUSG00000041881	protein_coding	NADH:ubiquinone oxidoreductase subunit A7 [Source:MGI Symbol;Acc:MGI:1913666]	--	GO:0008137,GO:0042773,GO:0005743,GO:0016020,GO:0055114,GO:0005739,GO:0070469,GO:0003735,GO:0032543,GO:0005747,GO:0006120,GO:0005761	NADH dehydrogenase (ubiquinone) activity|ATP synthesis coupled electron transport|mitochondrial inner membrane|membrane|oxidation-reduction process|mitochondrion|respirasome|structural constituent of ribosome|mitochondrial translation|mitochondrial respiratory chain complex I|mitochondrial electron transport, NADH to ubiquinone|mitochondrial ribosome	mmu00190,mmu04723,mmu04714,mmu05010,mmu05012,mmu05016,mmu04932	Oxidative phosphorylation|Retrograde endocannabinoid signaling|Thermogenesis|Alzheimer's disease|Parkinson's disease|Huntington's disease|Non-alcoholic fatty liver disease (NAFLD)
Atp5j2	0	1.2078	0.767	0.595	0	Zona fasciculata	1.289	ENSMUSG00000038690	protein_coding	ATP synthase, H+ transporting, mitochondrial F0 complex, subunit F2 [Source:MGI Symbol;Acc:MGI:1927558]	--	GO:0016020,GO:0016021,GO:0006811,GO:0005739,GO:0005743,GO:0046034,GO:0006754,GO:0016887,GO:0045263,GO:0005753,GO:0000276	membrane|integral component of membrane|ion transport|mitochondrion|mitochondrial inner membrane|ATP metabolic process|ATP biosynthetic process|ATPase activity|proton-transporting ATP synthase complex, coupling factor F(o)|mitochondrial proton-transporting ATP synthase complex|mitochondrial proton-transporting ATP synthase complex, coupling factor F(o)	mmu00190,mmu04714	Oxidative phosphorylation|Thermogenesis
Glrx5	0	1.20478	0.689	0.272	0	Zona fasciculata	2.533	ENSMUSG00000021102	protein_coding	glutaredoxin 5 [Source:MGI Symbol;Acc:MGI:1920296]	--	GO:0009055,GO:0015035,GO:0045454,GO:0005623,GO:0055114,GO:0022900,GO:0015036,GO:0046872,GO:0005634,GO:0005739,GO:0051536,GO:0005759,GO:0030425,GO:0043025,GO:0030097,GO:0051537,GO:0009249	electron transfer activity|protein disulfide oxidoreductase activity|cell redox homeostasis|cell|oxidation-reduction process|electron transport chain|disulfide oxidoreductase activity|metal ion binding|nucleus|mitochondrion|iron-sulfur cluster binding|mitochondrial matrix|dendrite|neuronal cell body|hemopoiesis|2 iron, 2 sulfur cluster binding|protein lipoylation	--	--
Sbsn	0	1.23401	0.591	0.098	0	Zona fasciculata	6.031	ENSMUSG00000046056	protein_coding	suprabasin [Source:MGI Symbol;Acc:MGI:2446326]	--	--	--	--	--
Prdx2	0	1.14816	0.773	0.559	0	Zona fasciculata	1.383	ENSMUSG00000005161	protein_coding	peroxiredoxin 2 [Source:MGI Symbol;Acc:MGI:109486]	--	GO:0055114,GO:0016491,GO:0016209,GO:0045454,GO:0051920,GO:0005829,GO:0005515,GO:0005737,GO:0004601,GO:0000187,GO:0005739,GO:0032496,GO:0042981,GO:0006979,GO:0032088,GO:0048872,GO:0043524,GO:0034599,GO:0042744,GO:0043209,GO:0008379,GO:0019430,GO:2001237,GO:2001240,GO:0048538,GO:0042098,GO:0008430,GO:0031665,GO:0042743,GO:0045581,GO:0010310,GO:0045321,GO:0030194,GO:0002536,GO:0005623,GO:0098869	oxidation-reduction process|oxidoreductase activity|antioxidant activity|cell redox homeostasis|peroxiredoxin activity|cytosol|protein binding|cytoplasm|peroxidase activity|activation of MAPK activity|mitochondrion|response to lipopolysaccharide|regulation of apoptotic process|response to oxidative stress|negative regulation of NF-kappaB transcription factor activity|homeostasis of number of cell…	--	--
Abcb1b	0	1.29904	0.694	0.238	0	Zona fasciculata	2.916	ENSMUSG00000028970	protein_coding	ATP-binding cassette, sub-family B (MDR/TAP), member 1B [Source:MGI Symbol;Acc:MGI:97568]	--	GO:0005524,GO:0016020,GO:0016021,GO:0055085,GO:0042626,GO:0016887,GO:0005886,GO:0000166,GO:0016324,GO:0005739,GO:0140326,GO:0042493,GO:0000139,GO:0008559,GO:0014045,GO:0061843,GO:0090554,GO:0090555,GO:0099038,GO:0140328,GO:0006869,GO:0015914,GO:0099040,GO:0046581	ATP binding|membrane|integral component of membrane|transmembrane transport|ATPase-coupled transmembrane transporter activity|ATPase activity|plasma membrane|nucleotide binding|apical plasma membrane|mitochondrion|ATPase-coupled intramembrane lipid transporter activity|response to drug|Golgi membrane|ATPase-coupled xenobiotic transmembrane transporter activity|establishment of endothelial blood-b…	mmu02010,mmu04976,mmu05206,mmu05226	ABC transporters|Bile secretion|MicroRNAs in cancer|Gastric cancer
Pgam1	0	1.17448	0.75	0.427	0	Zona fasciculata	1.756	ENSMUSG00000011752	protein_coding	phosphoglycerate mutase 1 [Source:MGI Symbol;Acc:MGI:97552]	--	GO:0006096,GO:0003824,GO:0016868,GO:0004619,GO:0016787,GO:0005634,GO:0005829,GO:0005737,GO:0016853,GO:0019901,GO:0045730,GO:0004082,GO:0043209,GO:0006110,GO:0043456	glycolytic process|catalytic activity|intramolecular transferase activity, phosphotransferases|phosphoglycerate mutase activity|hydrolase activity|nucleus|cytosol|cytoplasm|isomerase activity|protein kinase binding|respiratory burst|bisphosphoglycerate mutase activity|myelin sheath|regulation of glycolytic process|regulation of pentose-phosphate shunt	mmu00010,mmu00260,mmu04922,mmu05230	Glycolysis / Gluconeogenesis|Glycine, serine and threonine metabolism|Glucagon signaling pathway|Central carbon metabolism in cancer
Gamt	0	1.12792	0.606	0.13	0	Zona fasciculata	4.662	ENSMUSG00000020150	protein_coding	guanidinoacetate methyltransferase [Source:MGI Symbol;Acc:MGI:1098221]	--	GO:0030731,GO:0016740,GO:0005634,GO:0042803,GO:0042995,GO:0007283,GO:0005737,GO:0008168,GO:0032259,GO:0005829,GO:0008757,GO:0040014,GO:0009887,GO:0005902,GO:0006601,GO:0046498,GO:0046500	guanidinoacetate N-methyltransferase activity|transferase activity|nucleus|protein homodimerization activity|cell projection|spermatogenesis|cytoplasm|methyltransferase activity|methylation|cytosol|S-adenosylmethionine-dependent methyltransferase activity|regulation of multicellular organism growth|animal organ morphogenesis|microvillus|creatine biosynthetic process|S-adenosylhomocysteine metabol…	mmu00260,mmu00330	Glycine, serine and threonine metabolism|Arginine and proline metabolism
Hist1h2bc	0	1.15848	0.659	0.199	0	Zona fasciculata	3.312	ENSMUSG00000018102	protein_coding	histone cluster 1, H2bc [Source:MGI Symbol;Acc:MGI:1915274]	--	GO:0003677,GO:0000786,GO:0046982,GO:0005615,GO:0005634,GO:0005654,GO:0005829,GO:0005694,GO:0042802,GO:0019731,GO:0050830,GO:0061844,GO:0002227,GO:0006334	DNA binding|nucleosome|protein heterodimerization activity|extracellular space|nucleus|nucleoplasm|cytosol|chromosome|identical protein binding|antibacterial humoral response|defense response to Gram-positive bacterium|antimicrobial humoral immune response mediated by antimicrobial peptide|innate immune response in mucosa|nucleosome assembly	mmu05203,mmu05322,mmu05034	Viral carcinogenesis|Systemic lupus erythematosus|Alcoholism
Ptn	0	0.895601	0.603	0.096	0	Zona fasciculata	6.281	ENSMUSG00000029838	protein_coding	pleiotrophin [Source:MGI Symbol;Acc:MGI:97804]	--	GO:0008083,GO:0005615,GO:0032991,GO:0048471,GO:0008201,GO:0009986,GO:0005737,GO:0005576,GO:0016020,GO:0007229,GO:0005783,GO:0031012,GO:0051781,GO:0001503,GO:0031594,GO:0050680,GO:0019901,GO:0016525,GO:0060253,GO:0005178,GO:0004864,GO:0032515,GO:0010976,GO:0043065,GO:0010811,GO:0005539,GO:0008284,GO:0030282,GO:0030336,GO:0005604,GO:0035373,GO:0008360,GO:0098793,GO:0098794,GO:0043113,GO:0035374,GO:…	growth factor activity|extracellular space|protein-containing complex|perinuclear region of cytoplasm|heparin binding|cell surface|cytoplasm|extracellular region|membrane|integrin-mediated signaling pathway|endoplasmic reticulum|extracellular matrix|positive regulation of cell division|ossification|neuromuscular junction|negative regulation of epithelial cell proliferation|protein kinase binding|…	--	--
Hao2	0	1.09193	0.558	0.062	0	Zona fasciculata	9	ENSMUSG00000027870	protein_coding	hydroxyacid oxidase 2 [Source:MGI Symbol;Acc:MGI:96012]	--	GO:0055114,GO:0003824,GO:0016491,GO:0010181,GO:0051260,GO:0005739,GO:0005777,GO:0019395,GO:0018924,GO:0003973,GO:0004459,GO:0047730,GO:0052852,GO:0052853,GO:0052854,GO:0019516,GO:0035499	oxidation-reduction process|catalytic activity|oxidoreductase activity|FMN binding|protein homooligomerization|mitochondrion|peroxisome|fatty acid oxidation|mandelate metabolic process|(S)-2-hydroxy-acid oxidase activity|L-lactate dehydrogenase activity|carnosine synthase activity|very-long-chain-(S)-2-hydroxy-acid oxidase activity|long-chain-(S)-2-hydroxy-long-chain-acid oxidase activity|medium-…	mmu00630,mmu04146	Glyoxylate and dicarboxylate metabolism|Peroxisome
Echs1	0	1.1917	0.663	0.234	0	Zona fasciculata	2.833	ENSMUSG00000025465	protein_coding	enoyl Coenzyme A hydratase, short chain, 1, mitochondrial [Source:MGI Symbol;Acc:MGI:2136460]	--	GO:0003824,GO:0006629,GO:0005739,GO:0006631,GO:0005759,GO:0016829,GO:0006635,GO:0004300,GO:0016853	catalytic activity|lipid metabolic process|mitochondrion|fatty acid metabolic process|mitochondrial matrix|lyase activity|fatty acid beta-oxidation|enoyl-CoA hydratase activity|isomerase activity	mmu00640,mmu00650,mmu00062,mmu00071,mmu00280,mmu00310,mmu00380,mmu00410	Propanoate metabolism|Butanoate metabolism|Fatty acid elongation|Fatty acid degradation|Valine, leucine and isoleucine degradation|Lysine degradation|Tryptophan metabolism|beta-Alanine metabolism
Scarb1	0	1.29506	0.743	0.379	0	Zona fasciculata	1.96	ENSMUSG00000037936	protein_coding	scavenger receptor class B, member 1 [Source:MGI Symbol;Acc:MGI:893578]	--	GO:0016020,GO:0016021,GO:0042632,GO:0070328,GO:0005737,GO:0005886,GO:0009986,GO:0042803,GO:0043231,GO:0005887,GO:0044406,GO:0050764,GO:0005901,GO:0001786,GO:0010886,GO:0030301,GO:0033344,GO:0031528,GO:0006869,GO:0034185,GO:0051000,GO:0001935,GO:0043654,GO:0030169,GO:0001540,GO:0043534,GO:0050892,GO:0001530,GO:0006707,GO:0034384,GO:0008035,GO:0034186,GO:0006910,GO:0070508,GO:0010867,GO:0010899,GO:…	membrane|integral component of membrane|cholesterol homeostasis|triglyceride homeostasis|cytoplasm|plasma membrane|cell surface|protein homodimerization activity|intracellular membrane-bounded organelle|integral component of plasma membrane|adhesion of symbiont to host|regulation of phagocytosis|caveola|phosphatidylserine binding|positive regulation of cholesterol storage|cholesterol transport|ch…	mmu04145,mmu04913,mmu04925,mmu04927,mmu04976,mmu04975,mmu04979,mmu04977,mmu04934,mmu05160	Phagosome|Ovarian Steroidogenesis|Aldosterone synthesis and secretion|Cortisol synthesis and secretion|Bile secretion|Fat digestion and absorption|Cholesterol metabolism|Vitamin digestion and absorption|Cushing's syndrome|Hepatitis C
Mcrip2	0	1.06868	0.562	0.081	0	Zona fasciculata	6.938	ENSMUSG00000025732	protein_coding	MAPK regulated corepressor interacting protein 2 [Source:MGI Symbol;Acc:MGI:1915491]	--	GO:0008150,GO:0005634,GO:0005515,GO:0005737,GO:0010494	biological_process|nucleus|protein binding|cytoplasm|cytoplasmic stress granule	--	--
mt-Nd4l	0	0.894806	0.902	0.8	0	Zona fasciculata	1.128	ENSMUSG00000065947	protein_coding	mitochondrially encoded NADH dehydrogenase 4L [Source:MGI Symbol;Acc:MGI:102497]	--	GO:0055114,GO:0042773,GO:0016651,GO:0016020,GO:0016021,GO:0016491,GO:0005739,GO:0070469,GO:0031966,GO:0008137,GO:0005747,GO:0030964	oxidation-reduction process|ATP synthesis coupled electron transport|oxidoreductase activity, acting on NAD(P)H|membrane|integral component of membrane|oxidoreductase activity|mitochondrion|respirasome|mitochondrial membrane|NADH dehydrogenase (ubiquinone) activity|mitochondrial respiratory chain complex I|NADH dehydrogenase complex	--	--
Emp3	0	1.12653	0.768	0.515	0	Zona fasciculata	1.491	ENSMUSG00000040212	protein_coding	epithelial membrane protein 3 [Source:MGI Symbol;Acc:MGI:1098729]	--	GO:0016021,GO:0016020,GO:0016049,GO:0005886,GO:0008219,GO:0032060	integral component of membrane|membrane|cell growth|plasma membrane|cell death|bleb assembly	--	--
Soat1	0	1.21585	0.709	0.305	0	Zona fasciculata	2.325	ENSMUSG00000026600	protein_coding	sterol O-acyltransferase 1 [Source:MGI Symbol;Acc:MGI:104665]	--	GO:0016020,GO:0008374,GO:0042632,GO:0034736,GO:0034435,GO:0016021,GO:0016740,GO:0005783,GO:0006629,GO:0008202,GO:0008203,GO:0005789,GO:0016746,GO:0015485,GO:0010742,GO:0033344,GO:0034379,GO:0000062,GO:0004772,GO:0042986,GO:0010878	membrane|O-acyltransferase activity|cholesterol homeostasis|cholesterol O-acyltransferase activity|cholesterol esterification|integral component of membrane|transferase activity|endoplasmic reticulum|lipid metabolic process|steroid metabolic process|cholesterol metabolic process|endoplasmic reticulum membrane|transferase activity, transferring acyl groups|cholesterol binding|macrophage derived fo…	mmu00100,mmu04979	Steroid biosynthesis|Cholesterol metabolism
Mrpl33	0	1.16871	0.716	0.393	0	Zona fasciculata	1.822	ENSMUSG00000106918	protein_coding	mitochondrial ribosomal protein L33 [Source:MGI Symbol;Acc:MGI:2137225]	--	GO:0003735,GO:0006412,GO:0005622,GO:0005840,GO:0005739,GO:0005762	structural constituent of ribosome|translation|intracellular|ribosome|mitochondrion|mitochondrial large ribosomal subunit	mmu03010	Ribosome
Ndufb1-ps	0	1.15078	0.735	0.439	0	Zona fasciculata	1.674	ENSMUSG00000113902	protein_coding	hypothetical protein A6R68_18364, partial	--	GO:0003954,GO:0005747,GO:0016021,GO:0032981	NADH dehydrogenase activity|mitochondrial respiratory chain complex I|integral component of membrane|mitochondrial respiratory chain complex I assembly	--	--
Cox4i1	0	0.752368	0.855	0.84	0	Zona fasciculata	1.018	ENSMUSG00000031818	protein_coding	cytochrome c oxidase subunit 4I1 [Source:MGI Symbol;Acc:MGI:88473]	--	GO:0004129,GO:0016020,GO:0016021,GO:0005634,GO:0022900,GO:0005739,GO:0005743,GO:0005515,GO:1902600,GO:0031966,GO:0006123,GO:0005751,GO:0007584	cytochrome-c oxidase activity|membrane|integral component of membrane|nucleus|electron transport chain|mitochondrion|mitochondrial inner membrane|protein binding|proton transmembrane transport|mitochondrial membrane|mitochondrial electron transport, cytochrome c to oxygen|mitochondrial respiratory chain complex IV|response to nutrient	mmu00190,mmu04260,mmu04714,mmu05010,mmu05012,mmu05016,mmu04932	Oxidative phosphorylation|Cardiac muscle contraction|Thermogenesis|Alzheimer's disease|Parkinson's disease|Huntington's disease|Non-alcoholic fatty liver disease (NAFLD)
Rpl35a	0	0.654364	0.91	0.917	0	Zona fasciculata	0.992	ENSMUSG00000060636	protein_coding	ribosomal protein L35A [Source:MGI Symbol;Acc:MGI:1928894]	--	GO:0003735,GO:0006412,GO:0005622,GO:0005840,GO:0022625,GO:0005739,GO:0002181,GO:0006364,GO:0042273,GO:0043021	structural constituent of ribosome|translation|intracellular|ribosome|cytosolic large ribosomal subunit|mitochondrion|cytoplasmic translation|rRNA processing|ribosomal large subunit biogenesis|ribonucleoprotein complex binding	mmu03010	Ribosome
Grhpr	0	1.03172	0.59	0.124	0	Zona fasciculata	4.758	ENSMUSG00000035637	protein_coding	glyoxylate reductase/hydroxypyruvate reductase [Source:MGI Symbol;Acc:MGI:1923488]	--	GO:0055114,GO:0051287,GO:0016616,GO:0005829,GO:0005737,GO:0042803,GO:0016491,GO:0007588,GO:0051259,GO:0050661,GO:0070402,GO:0031406,GO:0046487,GO:0043648,GO:0008465,GO:0016618,GO:0030267	oxidation-reduction process|NAD binding|oxidoreductase activity, acting on the CH-OH group of donors, NAD or NADP as acceptor|cytosol|cytoplasm|protein homodimerization activity|oxidoreductase activity|excretion|protein complex oligomerization|NADP binding|NADPH binding|carboxylic acid binding|glyoxylate metabolic process|dicarboxylic acid metabolic process|glycerate dehydrogenase activity|hydrox…	mmu00620,mmu00630,mmu00260	Pyruvate metabolism|Glyoxylate and dicarboxylate metabolism|Glycine, serine and threonine metabolism
Gpx4	0	1.03591	0.781	0.637	0	Zona fasciculata	1.226	ENSMUSG00000075706	protein_coding	glutathione peroxidase 4 [Source:MGI Symbol;Acc:MGI:104767]	--	GO:0055114,GO:0004602,GO:0006979,GO:0005634,GO:0005654,GO:0032991,GO:0005829,GO:0005737,GO:0042802,GO:0007275,GO:0016491,GO:0007283,GO:0005739,GO:0098869,GO:0004601,GO:0006325,GO:0005635,GO:0006749,GO:0005743,GO:0051258,GO:0050727,GO:0008430,GO:0047066,GO:0110076,GO:0007568,GO:0032355	oxidation-reduction process|glutathione peroxidase activity|response to oxidative stress|nucleus|nucleoplasm|protein-containing complex|cytosol|cytoplasm|identical protein binding|multicellular organism development|oxidoreductase activity|spermatogenesis|mitochondrion|cellular oxidant detoxification|peroxidase activity|chromatin organization|nuclear envelope|glutathione metabolic process|mitochon…	mmu00480,mmu04216	Glutathione metabolism|Ferroptosis
Cacna2d1	0	1.20983	0.567	0.093	0	Zona fasciculata	6.097	ENSMUSG00000040118	protein_coding	calcium channel, voltage-dependent, alpha2/delta subunit 1 [Source:MGI Symbol;Acc:MGI:88295]	--	GO:0060307,GO:0016020,GO:0016021,GO:0046872,GO:0005515,GO:0006811,GO:0005244,GO:0005262,GO:0006816,GO:0034765,GO:0070588,GO:0016529,GO:0098978,GO:0086002,GO:0030315,GO:0060402,GO:0051924,GO:0005245,GO:0086091,GO:0061577,GO:0086048,GO:0098903,GO:1901387,GO:1901843,GO:1902514,GO:1904646,GO:0086057,GO:0005891,GO:0099025,GO:0099029,GO:1990454	regulation of ventricular cardiac muscle cell membrane repolarization|membrane|integral component of membrane|metal ion binding|protein binding|ion transport|voltage-gated ion channel activity|calcium channel activity|calcium ion transport|regulation of ion transmembrane transport|calcium ion transmembrane transport|sarcoplasmic reticulum|glutamatergic synapse|cardiac muscle cell action potential…	mmu04010,mmu04921,mmu04260,mmu04261,mmu05410,mmu05412,mmu05414	MAPK signaling pathway|Oxytocin signaling pathway|Cardiac muscle contraction|Adrenergic signaling in cardiomyocytes|Hypertrophic cardiomyopathy (HCM)|Arrhythmogenic right ventricular cardiomyopathy (ARVC)|Dilated cardiomyopathy (DCM)
Ndufb4	0	1.11046	0.697	0.355	0	Zona fasciculata	1.963	ENSMUSG00000022820	protein_coding	NADH:ubiquinone oxidoreductase subunit B4 [Source:MGI Symbol;Acc:MGI:1915444]	--	GO:0008137,GO:0005739,GO:0016020,GO:0016021,GO:0003674,GO:0055114,GO:0005743,GO:0031965,GO:0070469,GO:0032981,GO:0005747,GO:0006979	NADH dehydrogenase (ubiquinone) activity|mitochondrion|membrane|integral component of membrane|molecular_function|oxidation-reduction process|mitochondrial inner membrane|nuclear membrane|respirasome|mitochondrial respiratory chain complex I assembly|mitochondrial respiratory chain complex I|response to oxidative stress	mmu00190,mmu04723,mmu04714,mmu05010,mmu05012,mmu05016,mmu04932	Oxidative phosphorylation|Retrograde endocannabinoid signaling|Thermogenesis|Alzheimer's disease|Parkinson's disease|Huntington's disease|Non-alcoholic fatty liver disease (NAFLD)
Snrpg	0	1.07026	0.773	0.572	0	Zona fasciculata	1.351	ENSMUSG00000057278	protein_coding	small nuclear ribonucleoprotein polypeptide G [Source:MGI Symbol;Acc:MGI:1915261]	--	GO:0000387,GO:0005681,GO:0005634,GO:0003723,GO:0005737,GO:0006397,GO:0008380,GO:0071013,GO:0000398,GO:0046540,GO:0005829,GO:0005686,GO:0005685,GO:0005689,GO:0071007,GO:0071005,GO:0005687,GO:0043186,GO:0071004,GO:1990446,GO:0005682,GO:0005683,GO:0034709,GO:0034719	spliceosomal snRNP assembly|spliceosomal complex|nucleus|RNA binding|cytoplasm|mRNA processing|RNA splicing|catalytic step 2 spliceosome|mRNA splicing, via spliceosome|U4/U6 x U5 tri-snRNP complex|cytosol|U2 snRNP|U1 snRNP|U12-type spliceosomal complex|U2-type catalytic step 2 spliceosome|U2-type precatalytic spliceosome|U4 snRNP|P granule|U2-type prespliceosome|U1 snRNP binding|U5 snRNP|U7 snRNP…	mmu03040	Spliceosome
C4b	0	0.999786	0.593	0.125	0	Zona fasciculata	4.744	ENSMUSG00000073418	protein_coding	complement component 4B (Chido blood group) [Source:MGI Symbol;Acc:MGI:88228]	--	GO:0005576,GO:0005515,GO:0006954,GO:0005615,GO:0004866,GO:0006956,GO:0016064,GO:0030054,GO:0045202,GO:0042995,GO:0010951,GO:0030424,GO:0002376,GO:0045087,GO:0030246,GO:0030425,GO:0043025,GO:0001848,GO:0001849,GO:0006958,GO:0044216	extracellular region|protein binding|inflammatory response|extracellular space|endopeptidase inhibitor activity|complement activation|immunoglobulin mediated immune response|cell junction|synapse|cell projection|negative regulation of endopeptidase activity|axon|immune system process|innate immune response|carbohydrate binding|dendrite|neuronal cell body|complement binding|complement component C1…	mmu04610,mmu05322,mmu05133,mmu05150	Complement and coagulation cascades|Systemic lupus erythematosus|Pertussis|Staphylococcus aureus infection
Apoc4	0	1.01318	0.507	0.041	0	Zona fasciculata	12.366	ENSMUSG00000074336	protein_coding	apolipoprotein C-IV [Source:MGI Symbol;Acc:MGI:87878]	--	GO:0005576,GO:0006869,GO:0034361,GO:0034364,GO:0070328,GO:0010890	extracellular region|lipid transport|very-low-density lipoprotein particle|high-density lipoprotein particle|triglyceride homeostasis|positive regulation of sequestering of triglyceride	--	--
Itm2c	0	1.07038	0.725	0.382	0	Zona fasciculata	1.898	ENSMUSG00000026223	protein_coding	integral membrane protein 2C [Source:MGI Symbol;Acc:MGI:1927594]	--	GO:0016020,GO:0016021,GO:0005886,GO:0005794,GO:0048471,GO:0005524,GO:0005764,GO:0005765,GO:0030182,GO:0001540,GO:0010977,GO:0042985,GO:2001238	membrane|integral component of membrane|plasma membrane|Golgi apparatus|perinuclear region of cytoplasm|ATP binding|lysosome|lysosomal membrane|neuron differentiation|amyloid-beta binding|negative regulation of neuron projection development|negative regulation of amyloid precursor protein biosynthetic process|positive regulation of extrinsic apoptotic signaling pathway	--	--
Uqcrq	0	1.08751	0.757	0.573	0	Zona fasciculata	1.321	ENSMUSG00000044894	protein_coding	ubiquinol-cytochrome c reductase, complex III subunit VII [Source:MGI Symbol;Acc:MGI:107807]	--	GO:0008121,GO:0016020,GO:0055114,GO:0005739,GO:0005743,GO:0070469,GO:0021766,GO:0030901,GO:0006122,GO:0005750,GO:0021794,GO:0021860,GO:0021680,GO:0021539,GO:0021548,GO:0021854,GO:0022900	ubiquinol-cytochrome-c reductase activity|membrane|oxidation-reduction process|mitochondrion|mitochondrial inner membrane|respirasome|hippocampus development|midbrain development|mitochondrial electron transport, ubiquinol to cytochrome c|mitochondrial respiratory chain complex III|thalamus development|pyramidal neuron development|cerebellar Purkinje cell layer development|subthalamus development…	mmu00190,mmu04260,mmu04714,mmu05010,mmu05012,mmu05016,mmu04932	Oxidative phosphorylation|Cardiac muscle contraction|Thermogenesis|Alzheimer's disease|Parkinson's disease|Huntington's disease|Non-alcoholic fatty liver disease (NAFLD)
Serpinb6a	0	1.05448	0.762	0.468	0	Zona fasciculata	1.628	ENSMUSG00000060147	protein_coding	serine (or cysteine) peptidase inhibitor, clade B, member 6a [Source:MGI Symbol;Acc:MGI:103123]	--	GO:0005615,GO:0005515,GO:0005737,GO:0007605,GO:0004867,GO:0010951,GO:0030414,GO:0010466,GO:0062023,GO:0002020,GO:0008406,GO:0071470,GO:0097180	extracellular space|protein binding|cytoplasm|sensory perception of sound|serine-type endopeptidase inhibitor activity|negative regulation of endopeptidase activity|peptidase inhibitor activity|negative regulation of peptidase activity|collagen-containing extracellular matrix|protease binding|gonad development|cellular response to osmotic stress|serine protease inhibitor complex	mmu05146	Amoebiasis
Dnajc15	0	1.06232	0.661	0.266	0	Zona fasciculata	2.485	ENSMUSG00000022013	protein_coding	DnaJ heat shock protein family (Hsp40) member C15 [Source:MGI Symbol;Acc:MGI:1913398]	--	GO:0016020,GO:0016021,GO:0005515,GO:0015031,GO:0005739,GO:0005743,GO:0032781,GO:0031333,GO:0009267,GO:0019216,GO:0030150,GO:0001405,GO:0001671,GO:1902957	membrane|integral component of membrane|protein binding|protein transport|mitochondrion|mitochondrial inner membrane|positive regulation of ATPase activity|negative regulation of protein complex assembly|cellular response to starvation|regulation of lipid metabolic process|protein import into mitochondrial matrix|PAM complex, Tim23 associated import motor|ATPase activator activity|negative regula…	--	--
Acly	0	1.10889	0.697	0.297	0	Zona fasciculata	2.347	ENSMUSG00000020917	protein_coding	ATP citrate lyase [Source:MGI Symbol;Acc:MGI:103251]	--	GO:0003824,GO:0046912,GO:0048037,GO:0006101,GO:0003878,GO:0006085,GO:0016740,GO:0046872,GO:0005737,GO:0000166,GO:0005524,GO:0006629,GO:0006107,GO:0008610,GO:0005654,GO:0005829,GO:0005886,GO:0005739,GO:0005515,GO:0006084,GO:0006633	catalytic activity|transferase activity, transferring acyl groups, acyl groups converted into alkyl on transfer|cofactor binding|citrate metabolic process|ATP citrate synthase activity|acetyl-CoA biosynthetic process|transferase activity|metal ion binding|cytoplasm|nucleotide binding|ATP binding|lipid metabolic process|oxaloacetate metabolic process|lipid biosynthetic process|nucleoplasm|cytosol|…	mmu00020	Citrate cycle (TCA cycle)
Rpl38	0	0.715577	0.892	0.891	0	Zona fasciculata	1.001	ENSMUSG00000057322	protein_coding	ribosomal protein L38 [Source:MGI Symbol;Acc:MGI:1914921]	--	GO:0003735,GO:0006412,GO:0005622,GO:0005840,GO:0045202,GO:0014069,GO:0022625,GO:0001503,GO:0007605,GO:0001501,GO:0006417,GO:0042474,GO:0048318,GO:0042788,GO:0002181,GO:0034463,GO:0033291	structural constituent of ribosome|translation|intracellular|ribosome|synapse|postsynaptic density|cytosolic large ribosomal subunit|ossification|sensory perception of sound|skeletal system development|regulation of translation|middle ear morphogenesis|axial mesoderm development|polysomal ribosome|cytoplasmic translation|90S preribosome assembly|eukaryotic 80S initiation complex	mmu03010	Ribosome
Lonp1	0	1.05551	0.612	0.172	0	Zona fasciculata	3.558	ENSMUSG00000041168	protein_coding	lon peptidase 1, mitochondrial [Source:MGI Symbol;Acc:MGI:1921392]	--	GO:0005524,GO:0006508,GO:0004252,GO:0030163,GO:0004176,GO:0006515,GO:0016787,GO:0003677,GO:0005634,GO:0005654,GO:0005829,GO:0008233,GO:0000166,GO:0051260,GO:0005739,GO:0003697,GO:0008236,GO:0005759,GO:0043565,GO:0034599,GO:0016887,GO:0007005,GO:0003727,GO:0034622,GO:0051603,GO:0051880,GO:0070182,GO:0043531,GO:0042645,GO:0001018,GO:0051131,GO:0070407,GO:0001666,GO:0007568,GO:0009725,GO:0010044	ATP binding|proteolysis|serine-type endopeptidase activity|protein catabolic process|ATP-dependent peptidase activity|protein quality control for misfolded or incompletely synthesized proteins|hydrolase activity|DNA binding|nucleus|nucleoplasm|cytosol|peptidase activity|nucleotide binding|protein homooligomerization|mitochondrion|single-stranded DNA binding|serine-type peptidase activity|mitochon…	--	--
Chgb	0	0.103229	0.545	0.085	0	Zona fasciculata	6.412	ENSMUSG00000027350	protein_coding	chromogranin B [Source:MGI Symbol;Acc:MGI:88395]	--	GO:0030141,GO:0005615,GO:0005576,GO:0005515	secretory granule|extracellular space|extracellular region|protein binding	--	--
Cox6b1	0	1.01089	0.766	0.59	0	Zona fasciculata	1.298	ENSMUSG00000036751	protein_coding	cytochrome c oxidase, subunit 6B1 [Source:MGI Symbol;Acc:MGI:107460]	--	GO:0005739,GO:0005743,GO:0045277,GO:0005758	mitochondrion|mitochondrial inner membrane|respiratory chain complex IV|mitochondrial intermembrane space	mmu00190,mmu04260,mmu04714,mmu05010,mmu05012,mmu05016,mmu04932	Oxidative phosphorylation|Cardiac muscle contraction|Thermogenesis|Alzheimer's disease|Parkinson's disease|Huntington's disease|Non-alcoholic fatty liver disease (NAFLD)
Mettl26	0	0.987664	0.572	0.137	0	Zona fasciculata	4.175	ENSMUSG00000025731	protein_coding	methyltransferase like 26 [Source:MGI Symbol;Acc:MGI:1915597]	--	GO:0003674,GO:0008150,GO:0005575	molecular_function|biological_process|cellular_component	--	--
Mapk13	0	0.986335	0.515	0.061	0	Zona fasciculata	8.443	ENSMUSG00000004864	protein_coding	mitogen-activated protein kinase 13 [Source:MGI Symbol;Acc:MGI:1346864]	--	GO:0005524,GO:0006468,GO:0004672,GO:0004707,GO:0000165,GO:0016740,GO:0005634,GO:0000166,GO:0035556,GO:0016301,GO:0016310,GO:0004674,GO:0005737,GO:0032755,GO:0006970,GO:0007049,GO:0010468,GO:0005654,GO:0070301,GO:0034644,GO:0018105,GO:0051403,GO:0071347,GO:1903936,GO:0072709,GO:0072740	ATP binding|protein phosphorylation|protein kinase activity|MAP kinase activity|MAPK cascade|transferase activity|nucleus|nucleotide binding|intracellular signal transduction|kinase activity|phosphorylation|protein serine/threonine kinase activity|cytoplasm|positive regulation of interleukin-6 production|response to osmotic stress|cell cycle|regulation of gene expression|nucleoplasm|cellular resp…	mmu04015,mmu04010,mmu04370,mmu04668,mmu04068,mmu04071,mmu04218,mmu04550,mmu04611,mmu04620,mmu04621,mmu04622,mmu04625,mmu04660,mmu04658,mmu04659,mmu04657,mmu04664,mmu04670,mmu04912,mmu04914,mmu04917,mmu04926,mmu04261,mmu04728,mmu04723,mmu04722,mmu04750,mmu04380,mmu04714,mmu05205,mmu05014,mmu05418,mmu04933,mmu05132,mmu05133,mmu05152,mmu05164,mmu05160,mmu05167,mmu05169,mmu05145,mmu05140,mmu05142,mmu…	Rap1 signaling pathway|MAPK signaling pathway|VEGF signaling pathway|TNF signaling pathway|FoxO signaling pathway|Sphingolipid signaling pathway|Cellular senescence|Signaling pathways regulating pluripotency of stem cells|Platelet activation|Toll-like receptor signaling pathway|NOD-like receptor signaling pathway|RIG-I-like receptor signaling pathway|C-type lectin receptor signaling pathway|T cel…
Serpinb1a	0	1.10758	0.551	0.095	0	Zona fasciculata	5.8	ENSMUSG00000044734	protein_coding	serine (or cysteine) peptidase inhibitor, clade B, member 1a [Source:MGI Symbol;Acc:MGI:1913472]	--	GO:0005615,GO:0004867,GO:0005737,GO:0005576,GO:0005515,GO:0010951,GO:0006954,GO:0030414,GO:0010466,GO:0062023,GO:0045088,GO:0042176,GO:0044342,GO:0050713,GO:0019725	extracellular space|serine-type endopeptidase inhibitor activity|cytoplasm|extracellular region|protein binding|negative regulation of endopeptidase activity|inflammatory response|peptidase inhibitor activity|negative regulation of peptidase activity|collagen-containing extracellular matrix|regulation of innate immune response|regulation of protein catabolic process|type B pancreatic cell prolife…	mmu05146	Amoebiasis
Efhd1	0	0.970933	0.505	0.053	0	Zona fasciculata	9.528	ENSMUSG00000026255	protein_coding	EF hand domain containing 1 [Source:MGI Symbol;Acc:MGI:1921607]	--	GO:0016020,GO:0046872,GO:0005509,GO:0005739,GO:0005743,GO:0031175,GO:0061891,GO:1900069	membrane|metal ion binding|calcium ion binding|mitochondrion|mitochondrial inner membrane|neuron projection development|calcium ion sensor activity|regulation of cellular hyperosmotic salinity response	--	--
Ndufb9	0	1.03471	0.739	0.521	0	Zona fasciculata	1.418	ENSMUSG00000022354	protein_coding	NADH:ubiquinone oxidoreductase subunit B9 [Source:MGI Symbol;Acc:MGI:1913468]	--	GO:0006120,GO:0005747,GO:0016020,GO:0055114,GO:0005739,GO:0005743,GO:0070469,GO:0032981	mitochondrial electron transport, NADH to ubiquinone|mitochondrial respiratory chain complex I|membrane|oxidation-reduction process|mitochondrion|mitochondrial inner membrane|respirasome|mitochondrial respiratory chain complex I assembly	mmu00190,mmu04723,mmu04714,mmu05010,mmu05012,mmu05016,mmu04932	Oxidative phosphorylation|Retrograde endocannabinoid signaling|Thermogenesis|Alzheimer's disease|Parkinson's disease|Huntington's disease|Non-alcoholic fatty liver disease (NAFLD)
Ar	0	1.02613	0.621	0.168	0	Zona fasciculata	3.696	ENSMUSG00000046532	protein_coding	androgen receptor [Source:MGI Symbol;Acc:MGI:88064]	ESR-like	GO:0003677,GO:0008270,GO:0006355,GO:0005634,GO:0005496,GO:0003700,GO:0043565,GO:0004879,GO:0030521,GO:0046872,GO:0032991,GO:0007338,GO:0010468,GO:0005515,GO:0005737,GO:0005886,GO:0045944,GO:0003682,GO:0007283,GO:0003382,GO:0008289,GO:0006351,GO:0010628,GO:0045893,GO:0000978,GO:0001228,GO:0000122,GO:0016607,GO:0045892,GO:0001701,GO:0061458,GO:0035264,GO:0030424,GO:0006357,GO:0008134,GO:0000790,GO:…	DNA binding|zinc ion binding|regulation of transcription, DNA-templated|nucleus|steroid binding|DNA-binding transcription factor activity|sequence-specific DNA binding|nuclear receptor activity|androgen receptor signaling pathway|metal ion binding|protein-containing complex|single fertilization|regulation of gene expression|protein binding|cytoplasm|plasma membrane|positive regulation of transcri…	mmu04114,mmu05200,mmu05215	Oocyte meiosis|Pathways in cancer|Prostate cancer
Rpl36al	0	0.881471	0.81	0.692	0	Zona fasciculata	1.171	ENSMUSG00000049751	protein_coding	ribosomal protein L36A-like [Source:MGI Symbol;Acc:MGI:1913733]	--	GO:0003735,GO:0006412,GO:0005622,GO:0005840,GO:0003674,GO:0008150,GO:0005737,GO:0022625	structural constituent of ribosome|translation|intracellular|ribosome|molecular_function|biological_process|cytoplasm|cytosolic large ribosomal subunit	mmu03010	Ribosome
Ndufa6	0	1.01857	0.739	0.488	0	Zona fasciculata	1.514	ENSMUSG00000022450	protein_coding	NADH:ubiquinone oxidoreductase subunit A6 [Source:MGI Symbol;Acc:MGI:1914380]	--	GO:0016020,GO:0003674,GO:0055114,GO:0005739,GO:0005743,GO:0070469,GO:0006979,GO:0031966,GO:0032981,GO:0005747	membrane|molecular_function|oxidation-reduction process|mitochondrion|mitochondrial inner membrane|respirasome|response to oxidative stress|mitochondrial membrane|mitochondrial respiratory chain complex I assembly|mitochondrial respiratory chain complex I	mmu00190,mmu04723,mmu04714,mmu05010,mmu05012,mmu05016,mmu04932	Oxidative phosphorylation|Retrograde endocannabinoid signaling|Thermogenesis|Alzheimer's disease|Parkinson's disease|Huntington's disease|Non-alcoholic fatty liver disease (NAFLD)
Sorbs2	0	1.03391	0.558	0.101	0	Zona fasciculata	5.525	ENSMUSG00000031626	protein_coding	sorbin and SH3 domain containing 2 [Source:MGI Symbol;Acc:MGI:1924574]	--	GO:0007015,GO:0005515,GO:0016020,GO:0005886,GO:0003676,GO:0005654,GO:0005737,GO:0030054,GO:0005856,GO:0042995,GO:0014069,GO:0005925,GO:0045202,GO:0030425,GO:0019904,GO:0048471,GO:0043025,GO:0030018,GO:0016324,GO:0030027,GO:0007219,GO:0061049,GO:0095500,GO:1904393	actin filament organization|protein binding|membrane|plasma membrane|nucleic acid binding|nucleoplasm|cytoplasm|cell junction|cytoskeleton|cell projection|postsynaptic density|focal adhesion|synapse|dendrite|protein domain specific binding|perinuclear region of cytoplasm|neuronal cell body|Z disc|apical plasma membrane|lamellipodium|Notch signaling pathway|cell growth involved in cardiac muscle c…	--	--
Atp5l	0	0.904973	0.789	0.659	0	Zona fasciculata	1.197	ENSMUSG00000038717	protein_coding	ATP synthase, H+ transporting, mitochondrial F0 complex, subunit G [Source:MGI Symbol;Acc:MGI:1351597]	--	GO:0015986,GO:0015078,GO:0000276,GO:0016020,GO:0006811,GO:0005739,GO:0005743,GO:0046034,GO:0006754,GO:0016887,GO:0046933,GO:0045263,GO:0005753,GO:0008553	ATP synthesis coupled proton transport|proton transmembrane transporter activity|mitochondrial proton-transporting ATP synthase complex, coupling factor F(o)|membrane|ion transport|mitochondrion|mitochondrial inner membrane|ATP metabolic process|ATP biosynthetic process|ATPase activity|proton-transporting ATP synthase activity, rotational mechanism|proton-transporting ATP synthase complex, coupli…	mmu00190,mmu04714	Oxidative phosphorylation|Thermogenesis
Rps27	0	0.608457	0.889	0.904	0	Zona fasciculata	0.983	ENSMUSG00000090733	protein_coding	ribosomal protein S27 [Source:MGI Symbol;Acc:MGI:1888676]	--	GO:0003735,GO:0006412,GO:0005622,GO:0005840,GO:0046872,GO:0005515,GO:0006364,GO:0022627,GO:0000028,GO:0005634,GO:0014069	structural constituent of ribosome|translation|intracellular|ribosome|metal ion binding|protein binding|rRNA processing|cytosolic small ribosomal subunit|ribosomal small subunit assembly|nucleus|postsynaptic density	mmu03010	Ribosome
Nr5a1	0	0.976444	0.526	0.076	0	Zona fasciculata	6.921	ENSMUSG00000026751	protein_coding	nuclear receptor subfamily 5, group A, member 1 [Source:MGI Symbol;Acc:MGI:1346833]	SF-like	GO:0003677,GO:0003707,GO:0008270,GO:0006355,GO:0005634,GO:0003700,GO:0043565,GO:0045944,GO:0046872,GO:0007530,GO:0005515,GO:0003682,GO:0008289,GO:0051457,GO:0010628,GO:0045893,GO:0000977,GO:0043401,GO:0000976,GO:0090575,GO:0030522,GO:0006357,GO:0003690,GO:0006366,GO:0000981,GO:0042445,GO:0019899,GO:0008584,GO:0008585,GO:0009888,GO:0005543,GO:0030154,GO:0022414,GO:0010259,GO:0004879,GO:0000980,GO:…	DNA binding|steroid hormone receptor activity|zinc ion binding|regulation of transcription, DNA-templated|nucleus|DNA-binding transcription factor activity|sequence-specific DNA binding|positive regulation of transcription by RNA polymerase II|metal ion binding|sex determination|protein binding|chromatin binding|lipid binding|maintenance of protein location in nucleus|positive regulation of gene …	mmu04927,mmu04934	Cortisol synthesis and secretion|Cushing's syndrome
Cox8a	0	0.798088	0.813	0.761	0	Zona fasciculata	1.068	ENSMUSG00000035885	protein_coding	cytochrome c oxidase subunit 8A [Source:MGI Symbol;Acc:MGI:105959]	--	GO:0004129,GO:0016020,GO:0016021,GO:0022900,GO:0005739,GO:0005743,GO:1902600,GO:0045277	cytochrome-c oxidase activity|membrane|integral component of membrane|electron transport chain|mitochondrion|mitochondrial inner membrane|proton transmembrane transport|respiratory chain complex IV	mmu00190,mmu04260,mmu04714,mmu05010,mmu05012,mmu05016,mmu04932	Oxidative phosphorylation|Cardiac muscle contraction|Thermogenesis|Alzheimer's disease|Parkinson's disease|Huntington's disease|Non-alcoholic fatty liver disease (NAFLD)
Uqcrb	0	0.990753	0.749	0.547	0	Zona fasciculata	1.369	ENSMUSG00000021520	protein_coding	ubiquinol-cytochrome c reductase binding protein [Source:MGI Symbol;Acc:MGI:1914780]	--	GO:0006122,GO:0005750,GO:0016020,GO:0055114,GO:0005739,GO:0005743,GO:0070469	mitochondrial electron transport, ubiquinol to cytochrome c|mitochondrial respiratory chain complex III|membrane|oxidation-reduction process|mitochondrion|mitochondrial inner membrane|respirasome	mmu00190,mmu04260,mmu04714,mmu05010,mmu05012,mmu05016,mmu04932	Oxidative phosphorylation|Cardiac muscle contraction|Thermogenesis|Alzheimer's disease|Parkinson's disease|Huntington's disease|Non-alcoholic fatty liver disease (NAFLD)
Aldoa	0	0.939224	0.768	0.561	0	Zona fasciculata	1.369	ENSMUSG00000030695	protein_coding	aldolase A, fructose-bisphosphate [Source:MGI Symbol;Acc:MGI:87994]	--	GO:0016020,GO:0016021	membrane|integral component of membrane	mmu00010,mmu00030,mmu00051,mmu04066	Glycolysis / Gluconeogenesis|Pentose phosphate pathway|Fructose and mannose metabolism|HIF-1 signaling pathway
Cd1d1	0	1.04692	0.552	0.112	0	Zona fasciculata	4.929	ENSMUSG00000028076	protein_coding	CD1d1 antigen [Source:MGI Symbol;Acc:MGI:107674]	--	GO:0016020,GO:0016021	membrane|integral component of membrane	mmu04530,mmu04640,mmu05146	Tight junction|Hematopoietic cell lineage|Amoebiasis
Lgals1	0	0.883331	0.728	0.359	0	Zona fasciculata	2.028	ENSMUSG00000068220	protein_coding	lectin, galactose binding, soluble 1 [Source:MGI Symbol;Acc:MGI:96777]	--	GO:0030246,GO:0005615,GO:0005634,GO:0005829,GO:0009986,GO:0005515,GO:0005737,GO:0042803,GO:0005576,GO:0006915,GO:0046598,GO:0062023,GO:0010977,GO:0043236,GO:0010812,GO:0007157,GO:0045445,GO:0031295,GO:0002317,GO:0034120,GO:0005534,GO:0030395,GO:0035900,GO:0042493,GO:0048678,GO:0071333,GO:0071407	carbohydrate binding|extracellular space|nucleus|cytosol|cell surface|protein binding|cytoplasm|protein homodimerization activity|extracellular region|apoptotic process|positive regulation of viral entry into host cell|collagen-containing extracellular matrix|negative regulation of neuron projection development|laminin binding|negative regulation of cell-substrate adhesion|heterophilic cell-cell …	--	--
Aifm2	0	0.96202	0.53	0.094	0	Zona fasciculata	5.638	ENSMUSG00000020085	protein_coding	apoptosis-inducing factor, mitochondrion-associated 2 [Source:MGI Symbol;Acc:MGI:1918611]	--	GO:0055114,GO:0016491,GO:0016020,GO:0016021,GO:0003677,GO:0005829,GO:0005737,GO:0005739,GO:0050660,GO:0005811,GO:0043065,GO:0005741,GO:0008637,GO:0022904,GO:0004174	oxidation-reduction process|oxidoreductase activity|membrane|integral component of membrane|DNA binding|cytosol|cytoplasm|mitochondrion|flavin adenine dinucleotide binding|lipid droplet|positive regulation of apoptotic process|mitochondrial outer membrane|apoptotic mitochondrial changes|respiratory electron transport chain|electron-transferring-flavoprotein dehydrogenase activity	--	--
Pcsk5	0	1.01608	0.519	0.079	0	Zona fasciculata	6.57	ENSMUSG00000024713	protein_coding	proprotein convertase subtilisin/kexin type 5 [Source:MGI Symbol;Acc:MGI:97515]	--	GO:0006508,GO:0004252,GO:0005615,GO:0007566,GO:0016020,GO:0016021,GO:0016787,GO:0005794,GO:0008233,GO:0005886,GO:0005576,GO:0008236,GO:0005802,GO:0012505,GO:0001822,GO:0016485,GO:0004175,GO:0009952,GO:0043204,GO:0003279,GO:0060976,GO:0007368,GO:0048706,GO:0007507,GO:0016486,GO:1904754,GO:0007565,GO:0030173,GO:0005797,GO:0048566,GO:0005788,GO:2001046,GO:0042277,GO:0043043,GO:1990635,GO:0006465,GO:…	proteolysis|serine-type endopeptidase activity|extracellular space|embryo implantation|membrane|integral component of membrane|hydrolase activity|Golgi apparatus|peptidase activity|plasma membrane|extracellular region|serine-type peptidase activity|trans-Golgi network|endomembrane system|kidney development|protein processing|endopeptidase activity|anterior/posterior pattern specification|perikary…	--	--
Sod3	0	0.886788	0.511	0.072	0	Zona fasciculata	7.097	ENSMUSG00000072941	protein_coding	superoxide dismutase 3, extracellular [Source:MGI Symbol;Acc:MGI:103181]	--	GO:0046872,GO:0055114,GO:0004784,GO:0006801,GO:0005615,GO:0005507,GO:0005634,GO:0005515,GO:0005737,GO:0005576,GO:0016491,GO:0001666,GO:0019430,GO:0016209,GO:0062023,GO:0005796,GO:0046688	metal ion binding|oxidation-reduction process|superoxide dismutase activity|superoxide metabolic process|extracellular space|copper ion binding|nucleus|protein binding|cytoplasm|extracellular region|oxidoreductase activity|response to hypoxia|removal of superoxide radicals|antioxidant activity|collagen-containing extracellular matrix|Golgi lumen|response to copper ion	--	--
Klhdc8a	0	0.904663	0.483	0.046	0	Zona fasciculata	10.5	ENSMUSG00000042115	protein_coding	kelch domain containing 8A [Source:MGI Symbol;Acc:MGI:2442630]	--	GO:0005515	protein binding	--	--
Rpl37	0	0.562502	0.917	0.929	0	Zona fasciculata	0.987	ENSMUSG00000041841	protein_coding	ribosomal protein L37 [Source:MGI Symbol;Acc:MGI:1914531]	--	GO:0003735,GO:0006412,GO:0005622,GO:0005840,GO:0046872,GO:0003723,GO:0045202,GO:0022625,GO:0019838,GO:0019843	structural constituent of ribosome|translation|intracellular|ribosome|metal ion binding|RNA binding|synapse|cytosolic large ribosomal subunit|growth factor binding|rRNA binding	mmu03010	Ribosome
Tle5	0	0.996271	0.757	0.541	0	Zona fasciculata	1.399	ENSMUSG00000054452	protein_coding	PREDICTED: amino-terminal enhancer of split	--	--	--	--	--
Ndufb2	0	0.98874	0.654	0.305	0	Zona fasciculata	2.144	ENSMUSG00000002416	protein_coding	NADH:ubiquinone oxidoreductase subunit B2 [Source:MGI Symbol;Acc:MGI:1915448]	--	GO:0005743,GO:0005747,GO:0016020,GO:0003674,GO:0055114,GO:0005739,GO:0070469,GO:0032981	mitochondrial inner membrane|mitochondrial respiratory chain complex I|membrane|molecular_function|oxidation-reduction process|mitochondrion|respirasome|mitochondrial respiratory chain complex I assembly	mmu00190,mmu04723,mmu04714,mmu05010,mmu05012,mmu05016,mmu04932	Oxidative phosphorylation|Retrograde endocannabinoid signaling|Thermogenesis|Alzheimer's disease|Parkinson's disease|Huntington's disease|Non-alcoholic fatty liver disease (NAFLD)
C4a	0	0.899336	0.481	0.047	0	Zona fasciculata	10.234	ENSMUSG00000015451	lncRNA	mCG15916, isoform CRA_c	--	GO:0004866,GO:0005576,GO:0005615,GO:0006954,GO:0006956,GO:0006958,GO:0030054,GO:0030424,GO:0030425,GO:0045087,GO:0045202	endopeptidase inhibitor activity|extracellular region|extracellular space|inflammatory response|complement activation|complement activation, classical pathway|cell junction|axon|dendrite|innate immune response|synapse	--	--
Uba52	0	0.9905	0.774	0.739	0	Zona fasciculata	1.047	ENSMUSG00000090137	protein_coding	ubiquitin A-52 residue ribosomal protein fusion product 1 [Source:MGI Symbol;Acc:MGI:98887]	--	GO:0003735,GO:0006412,GO:0005840,GO:0005515,GO:0005634,GO:0005737,GO:0045202,GO:0031625,GO:0031386,GO:0016567,GO:0005829,GO:0005654,GO:0043209,GO:0022625,GO:0019941,GO:0022627	structural constituent of ribosome|translation|ribosome|protein binding|nucleus|cytoplasm|synapse|ubiquitin protein ligase binding|protein tag|protein ubiquitination|cytosol|nucleoplasm|myelin sheath|cytosolic large ribosomal subunit|modification-dependent protein catabolic process|cytosolic small ribosomal subunit	mmu03010	Ribosome
Ndufa1	0	0.996037	0.665	0.331	0	Zona fasciculata	2.009	ENSMUSG00000016427	protein_coding	NADH:ubiquinone oxidoreductase subunit A1 [Source:MGI Symbol;Acc:MGI:1929511]	--	GO:0016020,GO:0016021,GO:0005829,GO:0055114,GO:0005739,GO:0005743,GO:0070469,GO:0031966,GO:0032981,GO:0005747	membrane|integral component of membrane|cytosol|oxidation-reduction process|mitochondrion|mitochondrial inner membrane|respirasome|mitochondrial membrane|mitochondrial respiratory chain complex I assembly|mitochondrial respiratory chain complex I	mmu00190,mmu04723,mmu04714,mmu05010,mmu05012,mmu05016,mmu04932	Oxidative phosphorylation|Retrograde endocannabinoid signaling|Thermogenesis|Alzheimer's disease|Parkinson's disease|Huntington's disease|Non-alcoholic fatty liver disease (NAFLD)
Sec61b	0	0.939495	0.761	0.543	0	Zona fasciculata	1.401	ENSMUSG00000053317	protein_coding	Sec61 beta subunit [Source:MGI Symbol;Acc:MGI:1913462]	--	GO:0006886,GO:0005784,GO:0016020,GO:0016021,GO:0015031,GO:0005783,GO:0005515,GO:0005789,GO:0006616,GO:0030433,GO:0015450,GO:0005086,GO:0031204,GO:0031205,GO:0043022,GO:0030970,GO:0044322,GO:0048408	intracellular protein transport|Sec61 translocon complex|membrane|integral component of membrane|protein transport|endoplasmic reticulum|protein binding|endoplasmic reticulum membrane|SRP-dependent cotranslational protein targeting to membrane, translocation|ubiquitin-dependent ERAD pathway|P-P-bond-hydrolysis-driven protein transmembrane transporter activity|ARF guanyl-nucleotide exchange factor…	mmu03060,mmu04141,mmu04145	Protein export|Protein processing in endoplasmic reticulum|Phagosome
Rps28	0	0.664795	0.88	0.861	0	Zona fasciculata	1.022	ENSMUSG00000067288	protein_coding	ribosomal protein S28 [Source:MGI Symbol;Acc:MGI:1859516]	--	GO:0003735,GO:0006412,GO:0005622,GO:0005840,GO:0005737,GO:0005783,GO:0042254,GO:0005829,GO:0002181,GO:0042274,GO:0005791,GO:0006364,GO:0042788,GO:0022627,GO:0000028,GO:0098556,GO:0030490	structural constituent of ribosome|translation|intracellular|ribosome|cytoplasm|endoplasmic reticulum|ribosome biogenesis|cytosol|cytoplasmic translation|ribosomal small subunit biogenesis|rough endoplasmic reticulum|rRNA processing|polysomal ribosome|cytosolic small ribosomal subunit|ribosomal small subunit assembly|cytoplasmic side of rough endoplasmic reticulum membrane|maturation of SSU-rRNA	mmu03010	Ribosome
Tomm7	0	1.01995	0.713	0.471	0	Zona fasciculata	1.514	ENSMUSG00000028998	protein_coding	translocase of outer mitochondrial membrane 7 [Source:MGI Symbol;Acc:MGI:1913419]	--	GO:0005742,GO:0030150,GO:0016020,GO:0016021,GO:0015031,GO:0005739,GO:0005741,GO:0031647,GO:1903955,GO:0098779	mitochondrial outer membrane translocase complex|protein import into mitochondrial matrix|membrane|integral component of membrane|protein transport|mitochondrion|mitochondrial outer membrane|regulation of protein stability|positive regulation of protein targeting to mitochondrion|positive regulation of mitophagy in response to mitochondrial depolarization	mmu04137	Mitophagy - animal
Fxyd6	0	0.881491	0.499	0.065	0	Zona fasciculata	7.677	ENSMUSG00000066705	protein_coding	FXYD domain-containing ion transport regulator 6 [Source:MGI Symbol;Acc:MGI:1890226]	--	GO:0016020,GO:0099106,GO:0043269,GO:0016021,GO:0006811,GO:0005886,GO:0098978,GO:0099056,GO:0099055,GO:0017080,GO:2000649	membrane|ion channel regulator activity|regulation of ion transport|integral component of membrane|ion transport|plasma membrane|glutamatergic synapse|integral component of presynaptic membrane|integral component of postsynaptic membrane|sodium channel regulator activity|regulation of sodium ion transmembrane transporter activity	--	--
Cox17	0	0.950714	0.693	0.371	0	Zona fasciculata	1.868	ENSMUSG00000046516	protein_coding	cytochrome c oxidase assembly protein 17, copper chaperone [Source:MGI Symbol;Acc:MGI:1333806]	--	GO:0005507,GO:0016531,GO:0006825,GO:0005758,GO:0046872,GO:0005737,GO:0005739,GO:0008284,GO:0033617,GO:0008047,GO:1903136,GO:1904960	copper ion binding|copper chaperone activity|copper ion transport|mitochondrial intermembrane space|metal ion binding|cytoplasm|mitochondrion|positive regulation of cell population proliferation|mitochondrial respiratory chain complex IV assembly|enzyme activator activity|cuprous ion binding|positive regulation of cytochrome-c oxidase activity	mmu00190,mmu04714	Oxidative phosphorylation|Thermogenesis
Anapc13	0	0.965713	0.631	0.264	0	Zona fasciculata	2.39	ENSMUSG00000035048	protein_coding	anaphase promoting complex subunit 13 [Source:MGI Symbol;Acc:MGI:1916260]	--	GO:0005680,GO:0003674,GO:0005634,GO:0016567,GO:0007049,GO:0051301,GO:0070979	anaphase-promoting complex|molecular_function|nucleus|protein ubiquitination|cell cycle|cell division|protein K11-linked ubiquitination	mmu04120,mmu04110,mmu04114,mmu04914	Ubiquitin mediated proteolysis|Cell cycle|Oocyte meiosis|Progesterone-mediated oocyte maturation
Cyp2f2	0	0.911596	0.469	0.041	0	Zona fasciculata	11.439	ENSMUSG00000052974	protein_coding	cytochrome P450, family 2, subfamily f, polypeptide 2 [Source:MGI Symbol;Acc:MGI:88608]	--	GO:0055114,GO:0004497,GO:0020037,GO:0005506,GO:0016705,GO:0019825,GO:0016020,GO:0046872,GO:0016491,GO:0043231,GO:0005737,GO:0005783,GO:0005789,GO:0008395,GO:0016712,GO:0006082,GO:0006805,GO:0042738,GO:0008392,GO:0019373,GO:0009636,GO:0031090,GO:0018931,GO:0018979	oxidation-reduction process|monooxygenase activity|heme binding|iron ion binding|oxidoreductase activity, acting on paired donors, with incorporation or reduction of molecular oxygen|oxygen binding|membrane|metal ion binding|oxidoreductase activity|intracellular membrane-bounded organelle|cytoplasm|endoplasmic reticulum|endoplasmic reticulum membrane|steroid hydroxylase activity|oxidoreductase ac…	mmu00980	Metabolism of xenobiotics by cytochrome P450
Mdh1	0	0.987602	0.691	0.349	0	Zona fasciculata	1.98	ENSMUSG00000020321	protein_coding	malate dehydrogenase 1, NAD (soluble) [Source:MGI Symbol;Acc:MGI:97051]	--	GO:0005975,GO:0055114,GO:0003824,GO:0016491,GO:0016615,GO:0006108,GO:0016616,GO:0019752,GO:0030060,GO:0005829,GO:0005737,GO:0005739,GO:0006099,GO:0043209,GO:0051287,GO:0006107,GO:0006734,GO:0019674	carbohydrate metabolic process|oxidation-reduction process|catalytic activity|oxidoreductase activity|malate dehydrogenase activity|malate metabolic process|oxidoreductase activity, acting on the CH-OH group of donors, NAD or NADP as acceptor|carboxylic acid metabolic process|L-malate dehydrogenase activity|cytosol|cytoplasm|mitochondrion|tricarboxylic acid cycle|myelin sheath|NAD binding|oxaloac…	mmu00020,mmu00620,mmu00630,mmu00270,mmu04964	Citrate cycle (TCA cycle)|Pyruvate metabolism|Glyoxylate and dicarboxylate metabolism|Cysteine and methionine metabolism|Proximal tubule bicarbonate reclamation
Dad1	0	0.926602	0.754	0.584	0	Zona fasciculata	1.291	ENSMUSG00000022174	protein_coding	defender against cell death 1 [Source:MGI Symbol;Acc:MGI:101912]	--	GO:0016021,GO:0004579,GO:0008250,GO:0016020,GO:0005783,GO:0005789,GO:0006915,GO:0006486,GO:0043066,GO:0006487,GO:0001824,GO:0004576,GO:0007584,GO:0042493	integral component of membrane|dolichyl-diphosphooligosaccharide-protein glycotransferase activity|oligosaccharyltransferase complex|membrane|endoplasmic reticulum|endoplasmic reticulum membrane|apoptotic process|protein glycosylation|negative regulation of apoptotic process|protein N-linked glycosylation|blastocyst development|oligosaccharyl transferase activity|response to nutrient|response to …	mmu00510,mmu04141	N-Glycan biosynthesis|Protein processing in endoplasmic reticulum
Romo1	0	0.955752	0.691	0.39	0	Zona fasciculata	1.772	ENSMUSG00000067847	protein_coding	reactive oxygen species modulator 1 [Source:MGI Symbol;Acc:MGI:1914317]	--	GO:0016020,GO:0016021,GO:0003674,GO:0042742,GO:0005739,GO:0005743,GO:0050830,GO:0050829,GO:0008284,GO:0031640,GO:0061844,GO:0051715,GO:0001302,GO:0030150,GO:0034614,GO:2000379,GO:0045039,GO:0005744	membrane|integral component of membrane|molecular_function|defense response to bacterium|mitochondrion|mitochondrial inner membrane|defense response to Gram-positive bacterium|defense response to Gram-negative bacterium|positive regulation of cell population proliferation|killing of cells of other organism|antimicrobial humoral immune response mediated by antimicrobial peptide|cytolysis in other …	--	--
Idh1	0	1.03046	0.596	0.183	0	Zona fasciculata	3.257	ENSMUSG00000025950	protein_coding	isocitrate dehydrogenase 1 (NADP+), soluble [Source:MGI Symbol;Acc:MGI:96413]	--	GO:0000287,GO:0055114,GO:0051287,GO:0016616,GO:0004450,GO:0006102,GO:0046872,GO:0005829,GO:0005737,GO:0042802,GO:0042803,GO:0016491,GO:0005739,GO:0006099,GO:0006979,GO:0014070,GO:0005777,GO:0006749,GO:0050661,GO:0006103,GO:0048545,GO:0060696,GO:0071071,GO:0004448,GO:0006097,GO:0006739,GO:0008585	magnesium ion binding|oxidation-reduction process|NAD binding|oxidoreductase activity, acting on the CH-OH group of donors, NAD or NADP as acceptor|isocitrate dehydrogenase (NADP+) activity|isocitrate metabolic process|metal ion binding|cytosol|cytoplasm|identical protein binding|protein homodimerization activity|oxidoreductase activity|mitochondrion|tricarboxylic acid cycle|response to oxidative…	mmu00020,mmu00480,mmu04146	Citrate cycle (TCA cycle)|Glutathione metabolism|Peroxisome
Uqcc2	0	0.981242	0.668	0.346	0	Zona fasciculata	1.931	ENSMUSG00000024208	protein_coding	ubiquinol-cytochrome c reductase complex assembly factor 2 [Source:MGI Symbol;Acc:MGI:1914517]	--	GO:0034551,GO:0016020,GO:0003674,GO:0016604,GO:0005739,GO:0005743,GO:0005759,GO:0005758,GO:0050796,GO:0042645,GO:0002082,GO:1903364,GO:0070131,GO:2001014	mitochondrial respiratory chain complex III assembly|membrane|molecular_function|nuclear body|mitochondrion|mitochondrial inner membrane|mitochondrial matrix|mitochondrial intermembrane space|regulation of insulin secretion|mitochondrial nucleoid|regulation of oxidative phosphorylation|positive regulation of cellular protein catabolic process|positive regulation of mitochondrial translation|regul…	--	--
Micos10	0	0.938319	0.723	0.473	0	Zona fasciculata	1.529	ENSMUSG00000050608	protein_coding	mCG145204, partial	--	GO:0005739,GO:0061617	mitochondrion|MICOS complex	--	--
Abhd4	0	0.894748	0.56	0.147	0	Zona fasciculata	3.81	ENSMUSG00000040997	protein_coding	abhydrolase domain containing 4 [Source:MGI Symbol;Acc:MGI:1915938]	--	--	--	--	--
Hmgb3	0	0.958443	0.527	0.103	0	Zona fasciculata	5.117	ENSMUSG00000015217	protein_coding	high mobility group box 3 [Source:MGI Symbol;Acc:MGI:1098219]	HMG	GO:0003677,GO:0005634,GO:0003723,GO:0005737,GO:0000790,GO:0005694,GO:0045944,GO:0002376,GO:0045087,GO:0008134,GO:0006357,GO:0045638,GO:0006310,GO:0045578,GO:0000400,GO:0008301,GO:0032392,GO:0045089	DNA binding|nucleus|RNA binding|cytoplasm|nuclear chromatin|chromosome|positive regulation of transcription by RNA polymerase II|immune system process|innate immune response|transcription factor binding|regulation of transcription by RNA polymerase II|negative regulation of myeloid cell differentiation|DNA recombination|negative regulation of B cell differentiation|four-way junction DNA binding|D…	--	--
Ndufa5	0	0.940091	0.658	0.323	0	Zona fasciculata	2.037	ENSMUSG00000023089	protein_coding	NADH:ubiquinone oxidoreductase subunit A5 [Source:MGI Symbol;Acc:MGI:1915452]	--	GO:0022904,GO:0005747,GO:0016020,GO:0032991,GO:0055114,GO:0005739,GO:0005743,GO:0070469,GO:0032981,GO:0008137,GO:0045271	respiratory electron transport chain|mitochondrial respiratory chain complex I|membrane|protein-containing complex|oxidation-reduction process|mitochondrion|mitochondrial inner membrane|respirasome|mitochondrial respiratory chain complex I assembly|NADH dehydrogenase (ubiquinone) activity|respiratory chain complex I	mmu00190,mmu04723,mmu04714,mmu05010,mmu05012,mmu05016,mmu04932	Oxidative phosphorylation|Retrograde endocannabinoid signaling|Thermogenesis|Alzheimer's disease|Parkinson's disease|Huntington's disease|Non-alcoholic fatty liver disease (NAFLD)
Rps27l	0	0.937901	0.73	0.49	0	Zona fasciculata	1.49	ENSMUSG00000036781	protein_coding	ribosomal protein S27-like [Source:MGI Symbol;Acc:MGI:1915191]	--	GO:0003735,GO:0006412,GO:0005622,GO:0005840,GO:0046872,GO:0005634,GO:0006978,GO:0006919,GO:0045727,GO:0042771,GO:0008656,GO:0031571,GO:0022627,GO:0000028,GO:0008494	structural constituent of ribosome|translation|intracellular|ribosome|metal ion binding|nucleus|DNA damage response, signal transduction by p53 class mediator resulting in transcription of p21 class mediator|activation of cysteine-type endopeptidase activity involved in apoptotic process|positive regulation of translation|intrinsic apoptotic signaling pathway in response to DNA damage by p53 clas…	mmu03010	Ribosome
Ndufs5	0	0.920998	0.703	0.428	0	Zona fasciculata	1.643	ENSMUSG00000028648	protein_coding	NADH:ubiquinone oxidoreductase core subunit S5 [Source:MGI Symbol;Acc:MGI:1890889]	--	GO:0016020,GO:0003674,GO:0055114,GO:0005739,GO:0005743,GO:0070469,GO:0032981,GO:0005758,GO:0005747	membrane|molecular_function|oxidation-reduction process|mitochondrion|mitochondrial inner membrane|respirasome|mitochondrial respiratory chain complex I assembly|mitochondrial intermembrane space|mitochondrial respiratory chain complex I	mmu00190,mmu04723,mmu04714,mmu05010,mmu05012,mmu05016,mmu04932	Oxidative phosphorylation|Retrograde endocannabinoid signaling|Thermogenesis|Alzheimer's disease|Parkinson's disease|Huntington's disease|Non-alcoholic fatty liver disease (NAFLD)
Mtln	0	0.885313	0.564	0.169	0	Zona fasciculata	3.337	ENSMUSG00000051319	protein_coding	RecName: Full=Mitoregulin; AltName: Full=Small integral membrane protein 37	--	GO:0010918,GO:0031305,GO:0031334,GO:0051284	positive regulation of mitochondrial membrane potential|integral component of mitochondrial inner membrane|positive regulation of protein complex assembly|positive regulation of sequestering of calcium ion	--	--
Vegfa	0	0.883284	0.541	0.123	0	Zona fasciculata	4.398	ENSMUSG00000023951	protein_coding	vascular endothelial growth factor A [Source:MGI Symbol;Acc:MGI:103178]	--	GO:0008083,GO:0016020,GO:0007165,GO:0008201,GO:0005615,GO:0048873,GO:0005886,GO:0005634,GO:0009986,GO:0005737,GO:0042802,GO:0042803,GO:0046982,GO:0007275,GO:0045944,GO:0005125,GO:0005576,GO:0048593,GO:0005515,GO:0010628,GO:0001934,GO:0010629,GO:0051781,GO:0030154,GO:0048018,GO:0000122,GO:0001701,GO:0016477,GO:0001822,GO:0030141,GO:0007399,GO:0050731,GO:0006357,GO:0033138,GO:0043066,GO:0048514,GO:…	growth factor activity|membrane|signal transduction|heparin binding|extracellular space|homeostasis of number of cells within a tissue|plasma membrane|nucleus|cell surface|cytoplasm|identical protein binding|protein homodimerization activity|protein heterodimerization activity|multicellular organism development|positive regulation of transcription by RNA polymerase II|cytokine activity|extracellu…	mmu04014,mmu04015,mmu04010,mmu04370,mmu04066,mmu04151,mmu04060,mmu04510,mmu04926,mmu05200,mmu05206,mmu05205,mmu05212,mmu05211,mmu05219,mmu05323,mmu05418,mmu04933,mmu05167,mmu05165,mmu01521	Ras signaling pathway|Rap1 signaling pathway|MAPK signaling pathway|VEGF signaling pathway|HIF-1 signaling pathway|PI3K-Akt signaling pathway|Cytokine-cytokine receptor interaction|Focal adhesion|Relaxin signaling pathway|Pathways in cancer|MicroRNAs in cancer|Proteoglycans in cancer|Pancreatic cancer|Renal cell carcinoma|Bladder cancer|Rheumatoid arthritis|Fluid shear stress and atherosclerosis|…
Sec61g	0	0.907223	0.753	0.57	0	Zona fasciculata	1.321	ENSMUSG00000078974	protein_coding	SEC61, gamma subunit [Source:MGI Symbol;Acc:MGI:1202066]	--	GO:0016020,GO:0006886,GO:0015031,GO:0006605,GO:0015450,GO:0005623,GO:0016021,GO:0003674,GO:0008150,GO:0005783,GO:0005789,GO:0071806	membrane|intracellular protein transport|protein transport|protein targeting|P-P-bond-hydrolysis-driven protein transmembrane transporter activity|cell|integral component of membrane|molecular_function|biological_process|endoplasmic reticulum|endoplasmic reticulum membrane|protein transmembrane transport	mmu03060,mmu04141,mmu04145	Protein export|Protein processing in endoplasmic reticulum|Phagosome
Gm10076	0	0.761523	0.806	0.799	0	Zona fasciculata	1.009	ENSMUSG00000060143	lncRNA	predicted gene 10076 [Source:MGI Symbol;Acc:MGI:3704451]	--	--	--	--	--
Ndufb5	0	0.927532	0.709	0.466	0	Zona fasciculata	1.521	ENSMUSG00000027673	protein_coding	NADH:ubiquinone oxidoreductase subunit B5 [Source:MGI Symbol;Acc:MGI:1913296]	--	GO:0016020,GO:0016021,GO:0003674,GO:0005654,GO:0055114,GO:0005739,GO:0005743,GO:0070469,GO:0032981,GO:0005747	membrane|integral component of membrane|molecular_function|nucleoplasm|oxidation-reduction process|mitochondrion|mitochondrial inner membrane|respirasome|mitochondrial respiratory chain complex I assembly|mitochondrial respiratory chain complex I	mmu00190,mmu04723,mmu04714,mmu05010,mmu05012,mmu05016,mmu04932	Oxidative phosphorylation|Retrograde endocannabinoid signaling|Thermogenesis|Alzheimer's disease|Parkinson's disease|Huntington's disease|Non-alcoholic fatty liver disease (NAFLD)
Rian	0	1.09489	0.477	0.059	0	Zona fasciculata	8.085	ENSMUSG00000097451	lncRNA	mCG11475, isoform CRA_b, partial	--	--	--	--	--
Tmem35a	0	0.941167	0.486	0.07	0	Zona fasciculata	6.943	ENSMUSG00000033578	protein_coding	transmembrane protein 35A [Source:MGI Symbol;Acc:MGI:1914814]	--	GO:0016020,GO:0016021,GO:0003674,GO:0008150,GO:0005575,GO:0031410,GO:0005777,GO:0005778	membrane|integral component of membrane|molecular_function|biological_process|cellular_component|cytoplasmic vesicle|peroxisome|peroxisomal membrane	--	--
Sdsl	0	0.788056	0.455	0.042	0	Zona fasciculata	10.833	ENSMUSG00000029596	protein_coding	serine dehydratase-like [Source:MGI Symbol;Acc:MGI:2182607]	--	GO:0042802,GO:0005739,GO:0016829,GO:0006565,GO:0006567,GO:0003941,GO:0004794	identical protein binding|mitochondrion|lyase activity|L-serine catabolic process|threonine catabolic process|L-serine ammonia-lyase activity|L-threonine ammonia-lyase activity	mmu00260,mmu00270,mmu00290	Glycine, serine and threonine metabolism|Cysteine and methionine metabolism|Valine, leucine and isoleucine biosynthesis
Tspo	0	0.826037	0.788	0.695	0	Zona fasciculata	1.134	ENSMUSG00000041736	protein_coding	translocator protein [Source:MGI Symbol;Acc:MGI:88222]	--	GO:0016021,GO:0016020,GO:0005739,GO:0005783,GO:0006869,GO:0060253,GO:0006694,GO:0043065,GO:0015485,GO:0031966,GO:0006821,GO:0006811,GO:0051928,GO:0005741,GO:0048266,GO:0032720,GO:0008347,GO:0045019,GO:0010940,GO:0051901,GO:0060252,GO:2000379,GO:0031397,GO:0008503,GO:0005497,GO:0072655,GO:0050810,GO:0060242,GO:0044325,GO:0007568,GO:0010042,GO:0010266,GO:0010823,GO:0014012,GO:0030325,GO:0032570,GO:…	integral component of membrane|membrane|mitochondrion|endoplasmic reticulum|lipid transport|negative regulation of glial cell proliferation|steroid biosynthetic process|positive regulation of apoptotic process|cholesterol binding|mitochondrial membrane|chloride transport|ion transport|positive regulation of calcium ion transport|mitochondrial outer membrane|behavioral response to pain|negative re…	mmu04080,mmu04979,mmu05166	Neuroactive ligand-receptor interaction|Cholesterol metabolism|HTLV-I infection
Gstm1	0	0.799534	0.629	0.23	0	Zona fasciculata	2.735	ENSMUSG00000058135	protein_coding	glutathione S-transferase, mu 1 [Source:MGI Symbol;Acc:MGI:95860]	--	GO:0005515,GO:0004364,GO:0016740,GO:0032991,GO:0005829,GO:0045171,GO:0005737,GO:0042802,GO:0042803,GO:0005576,GO:0019901,GO:0006749,GO:0042178,GO:0043295,GO:0035690,GO:0005496,GO:0043209,GO:0016151	protein binding|glutathione transferase activity|transferase activity|protein-containing complex|cytosol|intercellular bridge|cytoplasm|identical protein binding|protein homodimerization activity|extracellular region|protein kinase binding|glutathione metabolic process|xenobiotic catabolic process|glutathione binding|cellular response to drug|steroid binding|myelin sheath|nickel cation binding	mmu00480,mmu00980,mmu00982,mmu00983,mmu05200,mmu05204,mmu05225,mmu05418,mmu01524	Glutathione metabolism|Metabolism of xenobiotics by cytochrome P450|Drug metabolism - cytochrome P450|Drug metabolism - other enzymes|Pathways in cancer|Chemical carcinogenesis|Hepatocellular carcinoma|Fluid shear stress and atherosclerosis|Platinum drug resistance
Slc25a3	0	0.731109	0.825	0.75	0	Zona fasciculata	1.1	ENSMUSG00000061904	protein_coding	solute carrier family 25 (mitochondrial carrier, phosphate carrier), member 3 [Source:MGI Symbol;Acc:MGI:1353498]	--	GO:0016020,GO:0016021,GO:0005739,GO:0005743,GO:0015293,GO:0044877,GO:0043209,GO:0031305,GO:0005315,GO:0035435	membrane|integral component of membrane|mitochondrion|mitochondrial inner membrane|symporter activity|protein-containing complex binding|myelin sheath|integral component of mitochondrial inner membrane|inorganic phosphate transmembrane transporter activity|phosphate ion transmembrane transport	--	--
Ndufab1	0	0.891761	0.664	0.345	0	Zona fasciculata	1.925	ENSMUSG00000030869	protein_coding	NADH:ubiquinone oxidoreductase subunit AB1 [Source:MGI Symbol;Acc:MGI:1917566]	--	GO:0006633,GO:0005654,GO:0055114,GO:0006629,GO:0005739,GO:0006631,GO:0070469,GO:0032981,GO:0005762,GO:0005747,GO:0009249,GO:0000035,GO:0000036	fatty acid biosynthetic process|nucleoplasm|oxidation-reduction process|lipid metabolic process|mitochondrion|fatty acid metabolic process|respirasome|mitochondrial respiratory chain complex I assembly|mitochondrial large ribosomal subunit|mitochondrial respiratory chain complex I|protein lipoylation|acyl binding|acyl carrier activity	mmu00190,mmu04723,mmu04714,mmu05010,mmu05012,mmu05016,mmu04932	Oxidative phosphorylation|Retrograde endocannabinoid signaling|Thermogenesis|Alzheimer's disease|Parkinson's disease|Huntington's disease|Non-alcoholic fatty liver disease (NAFLD)
Ndufa13	0	0.903285	0.741	0.558	0	Zona fasciculata	1.328	ENSMUSG00000036199	protein_coding	NADH:ubiquinone oxidoreductase subunit A13 [Source:MGI Symbol;Acc:MGI:1914434]	--	GO:0016020,GO:0016021,GO:0005634,GO:0005654,GO:0005737,GO:0055114,GO:0005739,GO:0005743,GO:0035458,GO:0045892,GO:0005524,GO:0006915,GO:0070469,GO:0043280,GO:0031966,GO:0045732,GO:0030308,GO:0032981,GO:0071300,GO:0072593,GO:0008137,GO:0097190,GO:2001243,GO:0005747,GO:0097191,GO:0003954,GO:0045039,GO:0005746	membrane|integral component of membrane|nucleus|nucleoplasm|cytoplasm|oxidation-reduction process|mitochondrion|mitochondrial inner membrane|cellular response to interferon-beta|negative regulation of transcription, DNA-templated|ATP binding|apoptotic process|respirasome|positive regulation of cysteine-type endopeptidase activity involved in apoptotic process|mitochondrial membrane|positive regul…	mmu00190,mmu04723,mmu04714,mmu05010,mmu05012,mmu05016,mmu04932	Oxidative phosphorylation|Retrograde endocannabinoid signaling|Thermogenesis|Alzheimer's disease|Parkinson's disease|Huntington's disease|Non-alcoholic fatty liver disease (NAFLD)
Cox7a2	0	0.865498	0.75	0.594	0	Zona fasciculata	1.263	ENSMUSG00000032330	protein_coding	cytochrome c oxidase subunit 7A2 [Source:MGI Symbol;Acc:MGI:1316715]	--	GO:0009055,GO:0004129,GO:0005746,GO:0016020,GO:0003674,GO:0022900,GO:0005739,GO:0005743,GO:1902600,GO:0002082,GO:0097250	electron transfer activity|cytochrome-c oxidase activity|mitochondrial respirasome|membrane|molecular_function|electron transport chain|mitochondrion|mitochondrial inner membrane|proton transmembrane transport|regulation of oxidative phosphorylation|mitochondrial respirasome assembly	mmu00190,mmu04260,mmu04714,mmu05010,mmu05012,mmu05016,mmu04932	Oxidative phosphorylation|Cardiac muscle contraction|Thermogenesis|Alzheimer's disease|Parkinson's disease|Huntington's disease|Non-alcoholic fatty liver disease (NAFLD)
Psmb5	0	0.931653	0.7	0.439	0	Zona fasciculata	1.595	ENSMUSG00000022193	protein_coding	proteasome (prosome, macropain) subunit, beta type 5 [Source:MGI Symbol;Acc:MGI:1194513]	--	GO:0004175,GO:0051603,GO:0005839,GO:0004298,GO:0000502,GO:0043161,GO:0016787,GO:0005634,GO:0005654,GO:0008233,GO:0006508,GO:0005737,GO:0006979,GO:0005813,GO:0005829,GO:0010498,GO:0010499,GO:0019774	endopeptidase activity|proteolysis involved in cellular protein catabolic process|proteasome core complex|threonine-type endopeptidase activity|proteasome complex|proteasome-mediated ubiquitin-dependent protein catabolic process|hydrolase activity|nucleus|nucleoplasm|peptidase activity|proteolysis|cytoplasm|response to oxidative stress|centrosome|cytosol|proteasomal protein catabolic process|prot…	mmu03050	Proteasome
Mob4	0	0.929528	0.69	0.364	0	Zona fasciculata	1.896	ENSMUSG00000025979	protein_coding	MOB family member 4, phocein [Source:MGI Symbol;Acc:MGI:104899]	--	GO:0016020,GO:0005794,GO:0046872,GO:0048471,GO:0005829,GO:0005737,GO:0032580,GO:0019900,GO:0043025,GO:0043197	membrane|Golgi apparatus|metal ion binding|perinuclear region of cytoplasm|cytosol|cytoplasm|Golgi cisterna membrane|kinase binding|neuronal cell body|dendritic spine	--	--
Esd	0	0.930954	0.728	0.471	0	Zona fasciculata	1.546	ENSMUSG00000021996	protein_coding	esterase D/formylglutathione hydrolase [Source:MGI Symbol;Acc:MGI:95421]	--	GO:0018738,GO:0046294,GO:0016787,GO:0005829,GO:0005737,GO:0031410,GO:0042802,GO:0016788,GO:0052689	S-formylglutathione hydrolase activity|formaldehyde catabolic process|hydrolase activity|cytosol|cytoplasm|cytoplasmic vesicle|identical protein binding|hydrolase activity, acting on ester bonds|carboxylic ester hydrolase activity	--	--
1110008P14Rik	0	0.847543	0.568	0.183	0	Zona fasciculata	3.104	ENSMUSG00000039195	protein_coding	RIKEN cDNA 1110008P14 gene [Source:MGI Symbol;Acc:MGI:1920987]	--	GO:0003674,GO:0008150,GO:0005575	molecular_function|biological_process|cellular_component	--	--
Dcn	0	0.0595492	0.49	0.075	0	Zona fasciculata	6.533	ENSMUSG00000019929	protein_coding	decorin [Source:MGI Symbol;Acc:MGI:94872]	--	GO:0005515,GO:0005518,GO:0005615,GO:0045944,GO:0005576,GO:0031012,GO:0010508,GO:0016525,GO:0047485,GO:0005539,GO:0062023,GO:0014068,GO:1900747,GO:0050840,GO:0016239,GO:0090141,GO:0010596,GO:0051901,GO:0019800,GO:0030021,GO:0001822,GO:0001890,GO:0007519,GO:0007568,GO:0009612,GO:0032496,GO:0042060,GO:0005589	protein binding|collagen binding|extracellular space|positive regulation of transcription by RNA polymerase II|extracellular region|extracellular matrix|positive regulation of autophagy|negative regulation of angiogenesis|protein N-terminus binding|glycosaminoglycan binding|collagen-containing extracellular matrix|positive regulation of phosphatidylinositol 3-kinase signaling|negative regulation …	mmu04350,mmu05205	TGF-beta signaling pathway|Proteoglycans in cancer
Mgst3	0	0.828674	0.512	0.124	0	Zona fasciculata	4.129	ENSMUSG00000026688	protein_coding	microsomal glutathione S-transferase 3 [Source:MGI Symbol;Acc:MGI:1913697]	--	GO:0016020,GO:0016021,GO:0016740,GO:0016491,GO:0055114,GO:0043231,GO:0098869,GO:0006629,GO:0019370,GO:0004364,GO:0004464,GO:0004602,GO:0005635,GO:0005783,GO:0005789,GO:0031090,GO:0010243	membrane|integral component of membrane|transferase activity|oxidoreductase activity|oxidation-reduction process|intracellular membrane-bounded organelle|cellular oxidant detoxification|lipid metabolic process|leukotriene biosynthetic process|glutathione transferase activity|leukotriene-C4 synthase activity|glutathione peroxidase activity|nuclear envelope|endoplasmic reticulum|endoplasmic reticul…	mmu00480,mmu00980,mmu00982,mmu00983,mmu05200,mmu05204,mmu05225,mmu05418,mmu01524	Glutathione metabolism|Metabolism of xenobiotics by cytochrome P450|Drug metabolism - cytochrome P450|Drug metabolism - other enzymes|Pathways in cancer|Chemical carcinogenesis|Hepatocellular carcinoma|Fluid shear stress and atherosclerosis|Platinum drug resistance
Fads1	0	0.870405	0.571	0.187	0	Zona fasciculata	3.053	ENSMUSG00000010663	protein_coding	fatty acid desaturase 1 [Source:MGI Symbol;Acc:MGI:1923517]	--	GO:0016021,GO:0016491,GO:0006629,GO:0016020,GO:0005634,GO:0055114,GO:0005739,GO:0043231,GO:0005783,GO:0005789,GO:0006631,GO:0006633,GO:0006636,GO:0019369,GO:0009267,GO:0042759,GO:0016213,GO:0016717,GO:0062076,GO:0007568,GO:0007584,GO:0009744,GO:0010033,GO:0014070,GO:0032868,GO:0033189,GO:0035900	integral component of membrane|oxidoreductase activity|lipid metabolic process|membrane|nucleus|oxidation-reduction process|mitochondrion|intracellular membrane-bounded organelle|endoplasmic reticulum|endoplasmic reticulum membrane|fatty acid metabolic process|fatty acid biosynthetic process|unsaturated fatty acid biosynthetic process|arachidonic acid metabolic process|cellular response to starva…	mmu01040	Biosynthesis of unsaturated fatty acids
Col5a3	0	0.990873	0.468	0.064	0	Zona fasciculata	7.312	ENSMUSG00000004098	protein_coding	collagen, type V, alpha 3 [Source:MGI Symbol;Acc:MGI:1858212]	--	GO:0005201,GO:0005615,GO:0008201,GO:0031012,GO:0005581,GO:0030198,GO:0007160,GO:0030020,GO:0005594,GO:0062023,GO:0005198,GO:0043394,GO:0005588	extracellular matrix structural constituent|extracellular space|heparin binding|extracellular matrix|collagen trimer|extracellular matrix organization|cell-matrix adhesion|extracellular matrix structural constituent conferring tensile strength|collagen type IX trimer|collagen-containing extracellular matrix|structural molecule activity|proteoglycan binding|collagen type V trimer	mmu04974	Protein digestion and absorption
Prxl2b	0	0.84591	0.511	0.12	0	Zona fasciculata	4.258	ENSMUSG00000029059	protein_coding	prostamide/prostaglandin F synthase	--	GO:0001516,GO:0005737,GO:0005783,GO:0005829,GO:0008379,GO:0016209,GO:0016616,GO:0043209,GO:0047017,GO:0055114	prostaglandin biosynthetic process|cytoplasm|endoplasmic reticulum|cytosol|thioredoxin peroxidase activity|antioxidant activity|oxidoreductase activity, acting on the CH-OH group of donors, NAD or NADP as acceptor|myelin sheath|prostaglandin-F synthase activity|oxidation-reduction process	--	--
Phb	0	0.836397	0.589	0.223	0	Zona fasciculata	2.641	ENSMUSG00000038845	protein_coding	prohibitin [Source:MGI Symbol;Acc:MGI:97572]	--	GO:0016020,GO:0005634,GO:0005654,GO:0009986,GO:0005737,GO:0005886,GO:0014069,GO:0005739,GO:0005743,GO:0005887,GO:0010628,GO:0045893,GO:0000122,GO:0045892,GO:0070373,GO:0045745,GO:0042177,GO:0050821,GO:0005769,GO:0008285,GO:0043066,GO:0008022,GO:0000981,GO:0042826,GO:0044212,GO:0005515,GO:0070374,GO:0006355,GO:0019899,GO:0098978,GO:0030308,GO:0098982,GO:0007005,GO:0010942,GO:0098891,GO:0001851,GO:…	membrane|nucleus|nucleoplasm|cell surface|cytoplasm|plasma membrane|postsynaptic density|mitochondrion|mitochondrial inner membrane|integral component of plasma membrane|positive regulation of gene expression|positive regulation of transcription, DNA-templated|negative regulation of transcription by RNA polymerase II|negative regulation of transcription, DNA-templated|negative regulation of ERK1 …	--	--
Nme2	0	0.705869	0.811	0.775	0	Zona fasciculata	1.046	ENSMUSG00000020857	protein_coding	NME/NM23 nucleoside diphosphate kinase 2 [Source:MGI Symbol;Acc:MGI:97356]	--	GO:0004550,GO:0006165,GO:0006183,GO:0006228,GO:0006241,GO:0016740,GO:0046872,GO:0071944,GO:0003677,GO:0005634,GO:0048471,GO:0005737,GO:0000166,GO:0005524,GO:0045944,GO:0042995,GO:0016301,GO:0007229,GO:0016310,GO:0030027,GO:0045893,GO:0005739,GO:0009117,GO:0008144,GO:0019003,GO:0010976,GO:0043066,GO:0001726,GO:0051259,GO:0031966,GO:0005515,GO:0019899,GO:0003713,GO:0005882,GO:0004674,GO:0046777,GO:…	nucleoside diphosphate kinase activity|nucleoside diphosphate phosphorylation|GTP biosynthetic process|UTP biosynthetic process|CTP biosynthetic process|transferase activity|metal ion binding|cell periphery|DNA binding|nucleus|perinuclear region of cytoplasm|cytoplasm|nucleotide binding|ATP binding|positive regulation of transcription by RNA polymerase II|cell projection|kinase activity|integrin-…	mmu00230,mmu00240,mmu00983	Purine metabolism|Pyrimidine metabolism|Drug metabolism - other enzymes
Atp5k	0	0.896181	0.694	0.419	0	Zona fasciculata	1.656	ENSMUSG00000050856	protein_coding	ATP synthase, H+ transporting, mitochondrial F1F0 complex, subunit E [Source:MGI Symbol;Acc:MGI:106636]	--	GO:0015986,GO:0015078,GO:0000276,GO:0016020,GO:0006811,GO:0005739,GO:0005743,GO:0046034,GO:0044877,GO:0006754,GO:0045263,GO:0005753,GO:0016887	ATP synthesis coupled proton transport|proton transmembrane transporter activity|mitochondrial proton-transporting ATP synthase complex, coupling factor F(o)|membrane|ion transport|mitochondrion|mitochondrial inner membrane|ATP metabolic process|protein-containing complex binding|ATP biosynthetic process|proton-transporting ATP synthase complex, coupling factor F(o)|mitochondrial proton-transport…	mmu00190,mmu04714	Oxidative phosphorylation|Thermogenesis
Pgrmc1	0	0.885332	0.685	0.336	0	Zona fasciculata	2.039	ENSMUSG00000006373	protein_coding	progesterone receptor membrane component 1 [Source:MGI Symbol;Acc:MGI:1858305]	--	GO:0016020,GO:0016021,GO:0043005,GO:0008289,GO:0005783,GO:0005789,GO:0045202,GO:0044297,GO:0007613,GO:0043025,GO:0043231,GO:0031090,GO:1903078,GO:0005496,GO:0008306,GO:0099563,GO:1905809	membrane|integral component of membrane|neuron projection|lipid binding|endoplasmic reticulum|endoplasmic reticulum membrane|synapse|cell body|memory|neuronal cell body|intracellular membrane-bounded organelle|organelle membrane|positive regulation of protein localization to plasma membrane|steroid binding|associative learning|modification of synaptic structure|negative regulation of synapse orga…	--	--
Rpl37a	0	0.52849	0.91	0.934	0	Zona fasciculata	0.974	ENSMUSG00000046330	protein_coding	ribosomal protein L37a [Source:MGI Symbol;Acc:MGI:98068]	--	GO:0003735,GO:0006412,GO:0005622,GO:0005840,GO:0046872,GO:0022625,GO:0070180	structural constituent of ribosome|translation|intracellular|ribosome|metal ion binding|cytosolic large ribosomal subunit|large ribosomal subunit rRNA binding	mmu03010	Ribosome
Plod2	0	1.05894	0.546	0.152	0	Zona fasciculata	3.592	ENSMUSG00000032374	protein_coding	procollagen lysine, 2-oxoglutarate 5-dioxygenase 2 [Source:MGI Symbol;Acc:MGI:1347007]	--	GO:0055114,GO:0016491,GO:0008475,GO:0005506,GO:0016705,GO:0031418,GO:0016020,GO:0046872,GO:0005783,GO:0051213,GO:0030199,GO:0017185,GO:0032963,GO:0030867,GO:0046947,GO:0001666	oxidation-reduction process|oxidoreductase activity|procollagen-lysine 5-dioxygenase activity|iron ion binding|oxidoreductase activity, acting on paired donors, with incorporation or reduction of molecular oxygen|L-ascorbic acid binding|membrane|metal ion binding|endoplasmic reticulum|dioxygenase activity|collagen fibril organization|peptidyl-lysine hydroxylation|collagen metabolic process|rough …	mmu00310	Lysine degradation
Hoxb9	0	0.811466	0.481	0.084	0	Zona fasciculata	5.726	ENSMUSG00000020875	protein_coding	homeobox B9 [Source:MGI Symbol;Acc:MGI:96190]	Homeobox	GO:0003677,GO:0006355,GO:0005634,GO:0043565,GO:0006351,GO:0005654,GO:0007275,GO:0045944,GO:0005739,GO:0009952,GO:0001228,GO:0048706,GO:0000977,GO:0030879,GO:0060326,GO:0090575	DNA binding|regulation of transcription, DNA-templated|nucleus|sequence-specific DNA binding|transcription, DNA-templated|nucleoplasm|multicellular organism development|positive regulation of transcription by RNA polymerase II|mitochondrion|anterior/posterior pattern specification|DNA-binding transcription activator activity, RNA polymerase II-specific|embryonic skeletal system development|RNA po…	--	--
Chga	0	0.25066	0.44	0.046	0	Zona fasciculata	9.565	ENSMUSG00000021194	protein_coding	chromogranin A [Source:MGI Symbol;Acc:MGI:88394]	--	GO:0030141,GO:0005615,GO:0060452,GO:0097756,GO:0016020,GO:0048471,GO:0005515,GO:0031410,GO:0005576,GO:0001934,GO:0042629,GO:0050830,GO:0050829,GO:0051480,GO:0030658,GO:0030133,GO:1901215,GO:1900738,GO:0043303,GO:0002026,GO:0006996,GO:0043950,GO:0002551,GO:0032762,GO:0045576,GO:0033366,GO:0033604,GO:0086030,GO:1901899,GO:2000707,GO:0042583	secretory granule|extracellular space|positive regulation of cardiac muscle contraction|negative regulation of blood vessel diameter|membrane|perinuclear region of cytoplasm|protein binding|cytoplasmic vesicle|extracellular region|positive regulation of protein phosphorylation|mast cell granule|defense response to Gram-positive bacterium|defense response to Gram-negative bacterium|regulation of c…	--	--
Txn2	0	0.827824	0.637	0.311	0	Zona fasciculata	2.048	ENSMUSG00000005354	protein_coding	thioredoxin 2 [Source:MGI Symbol;Acc:MGI:1929468]	--	GO:0015035,GO:0045454,GO:0006662,GO:0005623,GO:0055114,GO:0005739,GO:0005730,GO:0044877,GO:0030425,GO:0043025,GO:0008113,GO:0033743,GO:0001666,GO:0006979,GO:0009725,GO:0009749,GO:0014070,GO:0031669,GO:0042493,GO:0048678	protein disulfide oxidoreductase activity|cell redox homeostasis|glycerol ether metabolic process|cell|oxidation-reduction process|mitochondrion|nucleolus|protein-containing complex binding|dendrite|neuronal cell body|peptide-methionine (S)-S-oxide reductase activity|peptide-methionine (R)-S-oxide reductase activity|response to hypoxia|response to oxidative stress|response to hormone|response to …	mmu04621,mmu05418	NOD-like receptor signaling pathway|Fluid shear stress and atherosclerosis
Cmbl	0	0.78033	0.453	0.061	0	Zona fasciculata	7.426	ENSMUSG00000022235	protein_coding	carboxymethylenebutenolidase-like (Pseudomonas) [Source:MGI Symbol;Acc:MGI:1916824]	--	GO:0016787,GO:0003674,GO:0008150,GO:0005737,GO:0005829	hydrolase activity|molecular_function|biological_process|cytoplasm|cytosol	--	--
Ctsf	0	0.803131	0.505	0.116	0	Zona fasciculata	4.353	ENSMUSG00000083282	protein_coding	cathepsin F [Source:MGI Symbol;Acc:MGI:1861434]	--	GO:0006508,GO:0008234,GO:0005615,GO:0016787,GO:0008233,GO:0005764,GO:0004197,GO:0051603	proteolysis|cysteine-type peptidase activity|extracellular space|hydrolase activity|peptidase activity|lysosome|cysteine-type endopeptidase activity|proteolysis involved in cellular protein catabolic process	mmu04142,mmu04210	Lysosome|Apoptosis
mt-Atp8	0	0.864817	0.775	0.537	0	Zona fasciculata	1.443	ENSMUSG00000064356	protein_coding	mitochondrially encoded ATP synthase 8 [Source:MGI Symbol;Acc:MGI:99926]	--	GO:0015986,GO:0015078,GO:0000276,GO:0016020,GO:0016021,GO:0016787,GO:0016887,GO:0006811,GO:0016491,GO:0055114,GO:0005739,GO:0031966,GO:0006754,GO:0045263,GO:0005753	ATP synthesis coupled proton transport|proton transmembrane transporter activity|mitochondrial proton-transporting ATP synthase complex, coupling factor F(o)|membrane|integral component of membrane|hydrolase activity|ATPase activity|ion transport|oxidoreductase activity|oxidation-reduction process|mitochondrion|mitochondrial membrane|ATP biosynthetic process|proton-transporting ATP synthase compl…	--	--
Rps21	0	0.492945	0.897	0.917	0	Zona fasciculata	0.978	ENSMUSG00000039001	protein_coding	ribosomal protein S21 [Source:MGI Symbol;Acc:MGI:1913731]	--	GO:0003735,GO:0006412,GO:0005622,GO:0005840,GO:0005737,GO:0045202,GO:0043022,GO:0005783,GO:0005829,GO:0047485,GO:0002181,GO:0005791,GO:0042788,GO:0022627,GO:0000447,GO:0000461	structural constituent of ribosome|translation|intracellular|ribosome|cytoplasm|synapse|ribosome binding|endoplasmic reticulum|cytosol|protein N-terminus binding|cytoplasmic translation|rough endoplasmic reticulum|polysomal ribosome|cytosolic small ribosomal subunit|endonucleolytic cleavage in ITS1 to separate SSU-rRNA from 5.8S rRNA and LSU-rRNA from tricistronic rRNA transcript (SSU-rRNA, 5.8S …	mmu03010	Ribosome
Acsl4	0	1.01792	0.653	0.304	0	Zona fasciculata	2.148	ENSMUSG00000031278	protein_coding	acyl-CoA synthetase long-chain family member 4 [Source:MGI Symbol;Acc:MGI:1354713]	--	GO:0003824,GO:0016020,GO:0016021,GO:0005886,GO:0005737,GO:0000166,GO:0005524,GO:0005783,GO:0006629,GO:0005739,GO:0005789,GO:0016874,GO:0006631,GO:0005811,GO:0060996,GO:0005777,GO:0005778,GO:0043025,GO:0031966,GO:0005741,GO:0043231,GO:0031090,GO:0030307,GO:0044233,GO:0001676,GO:0004467,GO:0031957,GO:0019217,GO:0015908,GO:0003996,GO:0047676,GO:0102391,GO:0060136,GO:0019432,GO:0008610,GO:0035338,GO:…	catalytic activity|membrane|integral component of membrane|plasma membrane|cytoplasm|nucleotide binding|ATP binding|endoplasmic reticulum|lipid metabolic process|mitochondrion|endoplasmic reticulum membrane|ligase activity|fatty acid metabolic process|lipid droplet|dendritic spine development|peroxisome|peroxisomal membrane|neuronal cell body|mitochondrial membrane|mitochondrial outer membrane|in…	mmu00061,mmu00071,mmu04146,mmu04216,mmu04920,mmu03320,mmu04714	Fatty acid biosynthesis|Fatty acid degradation|Peroxisome|Ferroptosis|Adipocytokine signaling pathway|PPAR signaling pathway|Thermogenesis
Ndufa12	0	0.834281	0.665	0.37	0	Zona fasciculata	1.797	ENSMUSG00000020022	protein_coding	NADH:ubiquinone oxidoreductase subunit A12 [Source:MGI Symbol;Acc:MGI:1913664]	--	GO:0016020,GO:0008137,GO:0009055,GO:0055114,GO:0022900,GO:0005739,GO:0005743,GO:0070469,GO:0003674,GO:0005829,GO:0006979,GO:0042775,GO:0005747	membrane|NADH dehydrogenase (ubiquinone) activity|electron transfer activity|oxidation-reduction process|electron transport chain|mitochondrion|mitochondrial inner membrane|respirasome|molecular_function|cytosol|response to oxidative stress|mitochondrial ATP synthesis coupled electron transport|mitochondrial respiratory chain complex I	mmu00190,mmu04723,mmu04714,mmu05010,mmu05012,mmu05016,mmu04932	Oxidative phosphorylation|Retrograde endocannabinoid signaling|Thermogenesis|Alzheimer's disease|Parkinson's disease|Huntington's disease|Non-alcoholic fatty liver disease (NAFLD)
Micos13	0	0.842605	0.666	0.386	0	Zona fasciculata	1.725	ENSMUSG00000049760	protein_coding	MICOS complex subunit MIC13 isoform X1	--	GO:0005654,GO:0005739,GO:0005743,GO:0042407,GO:0044284,GO:0061617	nucleoplasm|mitochondrion|mitochondrial inner membrane|cristae formation|mitochondrial crista junction|MICOS complex	--	--
Cox14	0	0.825802	0.652	0.342	0	Zona fasciculata	1.906	ENSMUSG00000023020	protein_coding	cytochrome c oxidase assembly protein 14 [Source:MGI Symbol;Acc:MGI:1913629]	--	GO:0016020,GO:0016021,GO:0003674,GO:0005739,GO:0031966,GO:0033617	membrane|integral component of membrane|molecular_function|mitochondrion|mitochondrial membrane|mitochondrial respiratory chain complex IV assembly	mmu04714	Thermogenesis
Dhcr24	0	0.880638	0.455	0.072	0	Zona fasciculata	6.319	ENSMUSG00000034926	protein_coding	24-dehydrocholesterol reductase [Source:MGI Symbol;Acc:MGI:1922004]	--	GO:0050660,GO:0055114,GO:0016491,GO:0071949,GO:0016020,GO:0016021,GO:0000139,GO:0005794,GO:0005634,GO:0005829,GO:0005737,GO:0005783,GO:0006629,GO:0008202,GO:0008203,GO:0006694,GO:0005789,GO:0007265,GO:0042605,GO:0008285,GO:0008104,GO:0043066,GO:0019899,GO:0030539,GO:0043154,GO:0005856,GO:0006695,GO:0016126,GO:0031639,GO:0043588,GO:0006979,GO:0042987,GO:0061024,GO:0009888,GO:0016125,GO:0000246,GO:…	flavin adenine dinucleotide binding|oxidation-reduction process|oxidoreductase activity|FAD binding|membrane|integral component of membrane|Golgi membrane|Golgi apparatus|nucleus|cytosol|cytoplasm|endoplasmic reticulum|lipid metabolic process|steroid metabolic process|cholesterol metabolic process|steroid biosynthetic process|endoplasmic reticulum membrane|Ras protein signal transduction|peptide …	mmu00100	Steroid biosynthesis
Timm8b	0	0.788945	0.572	0.224	0	Zona fasciculata	2.554	ENSMUSG00000039016	protein_coding	translocase of inner mitochondrial membrane 8B [Source:MGI Symbol;Acc:MGI:1353424]	--	GO:0005758,GO:0072321,GO:0016020,GO:0046872,GO:0015031,GO:0005739,GO:0005743	mitochondrial intermembrane space|chaperone-mediated protein transport|membrane|metal ion binding|protein transport|mitochondrion|mitochondrial inner membrane	--	--
Ddt	0	0.790626	0.546	0.189	0	Zona fasciculata	2.889	ENSMUSG00000001666	protein_coding	D-dopachrome tautomerase [Source:MGI Symbol;Acc:MGI:1298381]	--	GO:0050729,GO:0005615,GO:0005737,GO:0016829,GO:0032760,GO:0070374,GO:0010760,GO:0002020,GO:0005126,GO:0033981,GO:0050178,GO:0042438	positive regulation of inflammatory response|extracellular space|cytoplasm|lyase activity|positive regulation of tumor necrosis factor production|positive regulation of ERK1 and ERK2 cascade|negative regulation of macrophage chemotaxis|protease binding|cytokine receptor binding|D-dopachrome decarboxylase activity|phenylpyruvate tautomerase activity|melanin biosynthetic process	--	--
Rpl35	0	0.564067	0.859	0.856	0	Zona fasciculata	1.004	ENSMUSG00000062997	protein_coding	ribosomal protein L35 [Source:MGI Symbol;Acc:MGI:1913739]	--	GO:0003735,GO:0006412,GO:0005622,GO:0005840,GO:0003729,GO:0022625,GO:0043021,GO:0000463	structural constituent of ribosome|translation|intracellular|ribosome|mRNA binding|cytosolic large ribosomal subunit|ribonucleoprotein complex binding|maturation of LSU-rRNA from tricistronic rRNA transcript (SSU-rRNA, 5.8S rRNA, LSU-rRNA)	mmu03010	Ribosome
Avpi1	0	0.749972	0.477	0.102	0	Zona fasciculata	4.676	ENSMUSG00000018821	protein_coding	arginine vasopressin-induced 1 [Source:MGI Symbol;Acc:MGI:1916784]	--	GO:0003674,GO:0005575,GO:0000187,GO:0007049	molecular_function|cellular_component|activation of MAPK activity|cell cycle	--	--
Rpl36	0	0.554592	0.863	0.884	0	Zona fasciculata	0.976	ENSMUSG00000057863	protein_coding	ribosomal protein L36 [Source:MGI Symbol;Acc:MGI:1860603]	--	GO:0003735,GO:0006412,GO:0005622,GO:0005840,GO:0002181,GO:0005730,GO:0022625,GO:0042788	structural constituent of ribosome|translation|intracellular|ribosome|cytoplasmic translation|nucleolus|cytosolic large ribosomal subunit|polysomal ribosome	mmu03010	Ribosome
Mt1	0	0.496324	0.856	0.716	0	Zona fasciculata	1.196	ENSMUSG00000031765	protein_coding	metallothionein 1 [Source:MGI Symbol;Acc:MGI:97171]	--	GO:0046872,GO:0005507,GO:0005634,GO:0005829,GO:0005737,GO:0008270,GO:0048471,GO:0005764,GO:0043524,GO:0007263,GO:0006882,GO:0010273,GO:0045926,GO:0071276,GO:0071280,GO:0071294,GO:0006875,GO:0071247	metal ion binding|copper ion binding|nucleus|cytosol|cytoplasm|zinc ion binding|perinuclear region of cytoplasm|lysosome|negative regulation of neuron apoptotic process|nitric oxide mediated signal transduction|cellular zinc ion homeostasis|detoxification of copper ion|negative regulation of growth|cellular response to cadmium ion|cellular response to copper ion|cellular response to zinc ion|cell…	mmu04978	Mineral absorption
Prdx1	0	0.672664	0.814	0.717	0	Zona fasciculata	1.135	ENSMUSG00000028691	protein_coding	peroxiredoxin 1 [Source:MGI Symbol;Acc:MGI:99523]	--	GO:0055114,GO:0016491,GO:0016209,GO:0045454,GO:0051920,GO:0005634,GO:0005829,GO:0005737,GO:0042803,GO:0004601,GO:0005730,GO:0005739,GO:0006979,GO:0030101,GO:0042267,GO:0005515,GO:0042802,GO:0005759,GO:0008283,GO:0042744,GO:0005719,GO:0043209,GO:0008379,GO:0005782,GO:0019430,GO:0020037,GO:0000302,GO:0034101,GO:0032872,GO:1901222,GO:0045321,GO:0005623,GO:0098869	oxidation-reduction process|oxidoreductase activity|antioxidant activity|cell redox homeostasis|peroxiredoxin activity|nucleus|cytosol|cytoplasm|protein homodimerization activity|peroxidase activity|nucleolus|mitochondrion|response to oxidative stress|natural killer cell activation|natural killer cell mediated cytotoxicity|protein binding|identical protein binding|mitochondrial matrix|cell popula…	mmu04146	Peroxisome
Ndufa2	0	0.794106	0.724	0.544	0	Zona fasciculata	1.331	ENSMUSG00000014294	protein_coding	NADH:ubiquinone oxidoreductase subunit A2 [Source:MGI Symbol;Acc:MGI:1343103]	--	GO:0016020,GO:0055114,GO:0005739,GO:0005743,GO:0070469,GO:0031966,GO:0001835,GO:0032981,GO:0005747,GO:0008137	membrane|oxidation-reduction process|mitochondrion|mitochondrial inner membrane|respirasome|mitochondrial membrane|blastocyst hatching|mitochondrial respiratory chain complex I assembly|mitochondrial respiratory chain complex I|NADH dehydrogenase (ubiquinone) activity	mmu00190,mmu04723,mmu04714,mmu05010,mmu05012,mmu05016,mmu04932	Oxidative phosphorylation|Retrograde endocannabinoid signaling|Thermogenesis|Alzheimer's disease|Parkinson's disease|Huntington's disease|Non-alcoholic fatty liver disease (NAFLD)
Grpel1	0	0.795739	0.628	0.301	0	Zona fasciculata	2.086	ENSMUSG00000029198	protein_coding	GrpE-like 1, mitochondrial [Source:MGI Symbol;Acc:MGI:1334417]	--	GO:0000774,GO:0042803,GO:0051087,GO:0006457,GO:0005634,GO:0005739,GO:0050790,GO:0005759,GO:0032781,GO:0051117,GO:0051082,GO:0030150,GO:0001671,GO:0001405	adenyl-nucleotide exchange factor activity|protein homodimerization activity|chaperone binding|protein folding|nucleus|mitochondrion|regulation of catalytic activity|mitochondrial matrix|positive regulation of ATPase activity|ATPase binding|unfolded protein binding|protein import into mitochondrial matrix|ATPase activator activity|PAM complex, Tim23 associated import motor	--	--
Ndn	0	0.797329	0.429	0.053	0	Zona fasciculata	8.094	ENSMUSG00000033585	protein_coding	necdin [Source:MGI Symbol;Acc:MGI:97290]	--	GO:0008285,GO:0048666,GO:0003677,GO:0005634,GO:0005654,GO:0005829,GO:0005515,GO:0005737,GO:0045944,GO:0000978,GO:0001228,GO:0009791,GO:0048675,GO:0005813,GO:0006355,GO:0007417,GO:0001764,GO:0019233,GO:0016363,GO:0007409,GO:0043015,GO:0040008,GO:0042995,GO:0007413,GO:0003016,GO:0008347,GO:0007585,GO:0048011,GO:0048871,GO:0071514	negative regulation of cell population proliferation|neuron development|DNA binding|nucleus|nucleoplasm|cytosol|protein binding|cytoplasm|positive regulation of transcription by RNA polymerase II|RNA polymerase II proximal promoter sequence-specific DNA binding|DNA-binding transcription activator activity, RNA polymerase II-specific|post-embryonic development|axon extension|centrosome|regulation …	--	--
Gstm2	0	0.698614	0.469	0.085	0	Zona fasciculata	5.518	ENSMUSG00000040562	protein_coding	glutathione S-transferase, mu 2 [Source:MGI Symbol;Acc:MGI:95861]	--	GO:0005515,GO:0004364,GO:0016740,GO:0032991,GO:0005829,GO:0045171,GO:0005737,GO:0042803,GO:0005886,GO:0019899,GO:0006749,GO:0018916,GO:0042178,GO:0043295,GO:0070458	protein binding|glutathione transferase activity|transferase activity|protein-containing complex|cytosol|intercellular bridge|cytoplasm|protein homodimerization activity|plasma membrane|enzyme binding|glutathione metabolic process|nitrobenzene metabolic process|xenobiotic catabolic process|glutathione binding|cellular detoxification of nitrogen compound	mmu00480,mmu00980,mmu00982,mmu00983,mmu05200,mmu05204,mmu05225,mmu05418,mmu01524	Glutathione metabolism|Metabolism of xenobiotics by cytochrome P450|Drug metabolism - cytochrome P450|Drug metabolism - other enzymes|Pathways in cancer|Chemical carcinogenesis|Hepatocellular carcinoma|Fluid shear stress and atherosclerosis|Platinum drug resistance
Cobll1	0	0.914793	0.474	0.096	0	Zona fasciculata	4.938	ENSMUSG00000034903	protein_coding	Cobl-like 1 [Source:MGI Symbol;Acc:MGI:2442894]	--	GO:0003785	actin monomer binding	--	--
Ndufb11	0	0.816886	0.715	0.508	0	Zona fasciculata	1.407	ENSMUSG00000031059	protein_coding	NADH:ubiquinone oxidoreductase subunit B11 [Source:MGI Symbol;Acc:MGI:1349919]	--	GO:0016020,GO:0016021,GO:0003674,GO:0055114,GO:0005739,GO:0005743,GO:0070469,GO:0032981,GO:0005747	membrane|integral component of membrane|molecular_function|oxidation-reduction process|mitochondrion|mitochondrial inner membrane|respirasome|mitochondrial respiratory chain complex I assembly|mitochondrial respiratory chain complex I	mmu00190,mmu04723,mmu04714,mmu05010,mmu05012,mmu05016,mmu04932	Oxidative phosphorylation|Retrograde endocannabinoid signaling|Thermogenesis|Alzheimer's disease|Parkinson's disease|Huntington's disease|Non-alcoholic fatty liver disease (NAFLD)
Atp5md	0	0.813662	0.679	0.411	0	Zona fasciculata	1.652	ENSMUSG00000071528	protein_coding	upregulated during skeletal muscle growth 5, isoform CRA_a	--	--	--	--	--
BC029722	0	0.758281	0.486	0.115	0	Zona fasciculata	4.226	ENSMUSG00000074649	protein_coding	cDNA sequence BC029722 [Source:MGI Symbol;Acc:MGI:3584273]	--	--	--	--	--
Atp5g3	0	0.833941	0.697	0.45	0	Zona fasciculata	1.549	ENSMUSG00000018770	protein_coding	ATP synthase, H+ transporting, mitochondrial F0 complex, subunit C3 (subunit 9) [Source:MGI Symbol;Acc:MGI:2442035]	--	GO:0015986,GO:0015078,GO:0045263,GO:0033177,GO:0016020,GO:0016021,GO:0006811,GO:0008289,GO:0005739,GO:1902600,GO:0031966,GO:0046933,GO:0000276,GO:0034703,GO:0046931,GO:0022834	ATP synthesis coupled proton transport|proton transmembrane transporter activity|proton-transporting ATP synthase complex, coupling factor F(o)|proton-transporting two-sector ATPase complex, proton-transporting domain|membrane|integral component of membrane|ion transport|lipid binding|mitochondrion|proton transmembrane transport|mitochondrial membrane|proton-transporting ATP synthase activity, ro…	mmu00190,mmu04714,mmu05010,mmu05012,mmu05016	Oxidative phosphorylation|Thermogenesis|Alzheimer's disease|Parkinson's disease|Huntington's disease
Atpif1	0	0.753119	0.735	0.51	0	Zona fasciculata	1.441	ENSMUSG00000054428	protein_coding	ATPase inhibitory factor 1 [Source:MGI Symbol;Acc:MGI:1196457]	--	GO:0005739,GO:0042030,GO:0032780,GO:0009986,GO:0005515,GO:0005516,GO:0006783,GO:0051117,GO:0019899,GO:0042803,GO:0051289,GO:0072593,GO:0030218,GO:0051260,GO:1904925,GO:0001937,GO:0051346,GO:0051882,GO:1901030,GO:1903052,GO:1903214,GO:1903578,GO:0043532,GO:0140260	mitochondrion|ATPase inhibitor activity|negative regulation of ATPase activity|cell surface|protein binding|calmodulin binding|heme biosynthetic process|ATPase binding|enzyme binding|protein homodimerization activity|protein homotetramerization|reactive oxygen species metabolic process|erythrocyte differentiation|protein homooligomerization|positive regulation of autophagy of mitochondrion in res…	--	--
Atp5h	0	0.712211	0.783	0.696	0	Zona fasciculata	1.125	ENSMUSG00000034566	protein_coding	ATP synthase, H+ transporting, mitochondrial F0 complex, subunit D [Source:MGI Symbol;Acc:MGI:1918929]	--	GO:0015986,GO:0015078,GO:0000276,GO:0016020,GO:0005654,GO:0006811,GO:0005739,GO:0005743,GO:0046034,GO:0044877,GO:0016887,GO:0046933,GO:0045263,GO:0043209,GO:0005753,GO:1901653,GO:0000274	ATP synthesis coupled proton transport|proton transmembrane transporter activity|mitochondrial proton-transporting ATP synthase complex, coupling factor F(o)|membrane|nucleoplasm|ion transport|mitochondrion|mitochondrial inner membrane|ATP metabolic process|protein-containing complex binding|ATPase activity|proton-transporting ATP synthase activity, rotational mechanism|proton-transporting ATP sy…	mmu00190,mmu04714,mmu05010,mmu05012,mmu05016	Oxidative phosphorylation|Thermogenesis|Alzheimer's disease|Parkinson's disease|Huntington's disease
Nop10	0	0.786613	0.647	0.346	0	Zona fasciculata	1.87	ENSMUSG00000027133	protein_coding	NOP10 ribonucleoprotein [Source:MGI Symbol;Acc:MGI:1913431]	--	GO:0001522,GO:0042254,GO:0030515,GO:0005634,GO:0016604,GO:0005730,GO:0006364,GO:0003723,GO:0005515,GO:0015030,GO:0007004,GO:0070034,GO:0005697,GO:0000454,GO:0034513,GO:0031118,GO:0031120,GO:0031429,GO:0090661	pseudouridine synthesis|ribosome biogenesis|snoRNA binding|nucleus|nuclear body|nucleolus|rRNA processing|RNA binding|protein binding|Cajal body|telomere maintenance via telomerase|telomerase RNA binding|telomerase holoenzyme complex|snoRNA guided rRNA pseudouridine synthesis|box H/ACA snoRNA binding|rRNA pseudouridine synthesis|snRNA pseudouridine synthesis|box H/ACA snoRNP complex|box H/ACA tel…	mmu03008	Ribosome biogenesis in eukaryotes
Hint1	0	0.733236	0.77	0.667	0	Zona fasciculata	1.154	ENSMUSG00000020267	protein_coding	histidine triad nucleotide binding protein 1 [Source:MGI Symbol;Acc:MGI:1321133]	--	GO:0003824,GO:0016787,GO:0005634,GO:0005829,GO:0005737,GO:0000166,GO:0005886,GO:0006915,GO:0000118,GO:0006355,GO:0072332,GO:0009154,GO:0050850,GO:0016020,GO:0016021	catalytic activity|hydrolase activity|nucleus|cytosol|cytoplasm|nucleotide binding|plasma membrane|apoptotic process|histone deacetylase complex|regulation of transcription, DNA-templated|intrinsic apoptotic signaling pathway by p53 class mediator|purine ribonucleotide catabolic process|positive regulation of calcium-mediated signaling|membrane|integral component of membrane	--	--
Atp5j	0	0.764089	0.744	0.622	0	Zona fasciculata	1.196	ENSMUSG00000022890	protein_coding	ATP synthase, H+ transporting, mitochondrial F0 complex, subunit F [Source:MGI Symbol;Acc:MGI:107777]	--	GO:0015986,GO:0015078,GO:0000276,GO:0016020,GO:0005615,GO:0009986,GO:0006811,GO:0005739,GO:0005743,GO:0046034,GO:0044877,GO:0016887,GO:0045777,GO:0010460,GO:0045263,GO:0005753,GO:1900139,GO:0032307,GO:0014850	ATP synthesis coupled proton transport|proton transmembrane transporter activity|mitochondrial proton-transporting ATP synthase complex, coupling factor F(o)|membrane|extracellular space|cell surface|ion transport|mitochondrion|mitochondrial inner membrane|ATP metabolic process|protein-containing complex binding|ATPase activity|positive regulation of blood pressure|positive regulation of heart ra…	mmu00190,mmu04714,mmu05010,mmu05012,mmu05016	Oxidative phosphorylation|Thermogenesis|Alzheimer's disease|Parkinson's disease|Huntington's disease
Nrep	0	0.84958	0.44	0.072	0	Zona fasciculata	6.111	ENSMUSG00000042834	protein_coding	neuronal regeneration related protein [Source:MGI Symbol;Acc:MGI:99444]	--	GO:0005634,GO:0005515,GO:0005737,GO:0017015,GO:0045664,GO:0031103	nucleus|protein binding|cytoplasm|regulation of transforming growth factor beta receptor signaling pathway|regulation of neuron differentiation|axon regeneration	--	--
E330017L17Rik	0	0.670572	0.396	0.03	0	Zona fasciculata	13.2	ENSMUSG00000086369	lncRNA	RIKEN cDNA E330017L17 gene [Source:MGI Symbol;Acc:MGI:2442924]	--	--	--	--	--
Ptprd	0	0.835738	0.436	0.065	0	Zona fasciculata	6.708	ENSMUSG00000028399	protein_coding	protein tyrosine phosphatase, receptor type, D [Source:MGI Symbol;Acc:MGI:97812]	--	GO:0005515,GO:0016791,GO:0004725,GO:0006470,GO:0016311,GO:0016020,GO:0016021,GO:0016787,GO:0004721,GO:0035335,GO:0050776,GO:0098978,GO:0099560,GO:0051965,GO:0050804,GO:0099151,GO:0098685,GO:0099056,GO:0050839,GO:0097105,GO:0046426,GO:0098686,GO:0005102,GO:0007157,GO:0030182,GO:0050775,GO:0099545,GO:1905606	protein binding|phosphatase activity|protein tyrosine phosphatase activity|protein dephosphorylation|dephosphorylation|membrane|integral component of membrane|hydrolase activity|phosphoprotein phosphatase activity|peptidyl-tyrosine dephosphorylation|regulation of immune response|glutamatergic synapse|synaptic membrane adhesion|positive regulation of synapse assembly|modulation of chemical synapti…	--	--
Dbp	0	0.773874	0.421	0.053	0	Zona fasciculata	7.943	ENSMUSG00000059824	protein_coding	D site albumin promoter binding protein [Source:MGI Symbol;Acc:MGI:94866]	TF_bZIP	GO:0006355,GO:0005634,GO:0003700,GO:0006357,GO:0007623,GO:0000977,GO:0003677,GO:0045944,GO:0001228,GO:0048511,GO:0005654,GO:0001889	regulation of transcription, DNA-templated|nucleus|DNA-binding transcription factor activity|regulation of transcription by RNA polymerase II|circadian rhythm|RNA polymerase II regulatory region sequence-specific DNA binding|DNA binding|positive regulation of transcription by RNA polymerase II|DNA-binding transcription activator activity, RNA polymerase II-specific|rhythmic process|nucleoplasm|li…	--	--
Timm13	0	0.803323	0.676	0.425	0	Zona fasciculata	1.591	ENSMUSG00000020219	protein_coding	translocase of inner mitochondrial membrane 13 [Source:MGI Symbol;Acc:MGI:1353432]	--	GO:0005758,GO:0072321,GO:0016020,GO:0046872,GO:0015031,GO:0005739,GO:0005743,GO:0001650,GO:0045039,GO:0042719	mitochondrial intermembrane space|chaperone-mediated protein transport|membrane|metal ion binding|protein transport|mitochondrion|mitochondrial inner membrane|fibrillar center|protein insertion into mitochondrial inner membrane|mitochondrial intermembrane space protein transporter complex	--	--
Nr1d1	0	0.753537	0.431	0.066	0	Zona fasciculata	6.53	ENSMUSG00000020889	protein_coding	nuclear receptor subfamily 1, group D, member 1 [Source:MGI Symbol;Acc:MGI:2444210]	THR-like	GO:0003677,GO:0003707,GO:0008270,GO:0006355,GO:0005634,GO:0003700,GO:0043565,GO:0046872,GO:0016604,GO:0005737,GO:0042995,GO:0000122,GO:0045944,GO:0005515,GO:0000977,GO:0045893,GO:0000978,GO:0043401,GO:0030154,GO:0071222,GO:0000976,GO:0000981,GO:0008134,GO:0030374,GO:0038023,GO:0007275,GO:0090575,GO:0045892,GO:0048511,GO:0019216,GO:0000790,GO:0030425,GO:0005978,GO:0120163,GO:0044212,GO:0043025,GO:…	DNA binding|steroid hormone receptor activity|zinc ion binding|regulation of transcription, DNA-templated|nucleus|DNA-binding transcription factor activity|sequence-specific DNA binding|metal ion binding|nuclear body|cytoplasm|cell projection|negative regulation of transcription by RNA polymerase II|positive regulation of transcription by RNA polymerase II|protein binding|RNA polymerase II regula…	mmu04710	Circadian rhythm
Auts2	0	0.779725	0.451	0.082	0	Zona fasciculata	5.5	ENSMUSG00000029673	protein_coding	autism susceptibility candidate 2 [Source:MGI Symbol;Acc:MGI:1919847]	--	GO:0003682,GO:0045944,GO:0051571,GO:2000620,GO:0005634,GO:0005515,GO:0005737,GO:0060013,GO:0098582,GO:0015629,GO:0001764,GO:0010592,GO:0031532,GO:0035022,GO:0048675,GO:0097484,GO:0005856,GO:0030426,GO:0042995	chromatin binding|positive regulation of transcription by RNA polymerase II|positive regulation of histone H3-K4 methylation|positive regulation of histone H4-K16 acetylation|nucleus|protein binding|cytoplasm|righting reflex|innate vocalization behavior|actin cytoskeleton|neuron migration|positive regulation of lamellipodium assembly|actin cytoskeleton reorganization|positive regulation of Rac pr…	--	--
Sod1	0	0.789055	0.74	0.54	0	Zona fasciculata	1.37	ENSMUSG00000022982	protein_coding	superoxide dismutase 1, soluble [Source:MGI Symbol;Acc:MGI:98351]	--	GO:0046872,GO:0055114,GO:0004784,GO:0006801,GO:0005615,GO:0050728,GO:0050766,GO:0005507,GO:0005886,GO:0005634,GO:0005654,GO:0032991,GO:0005829,GO:0005515,GO:0005737,GO:0005576,GO:0031410,GO:0010033,GO:0042802,GO:0016491,GO:0007283,GO:0045859,GO:0043005,GO:0005739,GO:0009408,GO:0000187,GO:0042493,GO:0008270,GO:0007605,GO:0030141,GO:0006979,GO:0007626,GO:0043085,GO:0030346,GO:0043066,GO:0001541,GO:…	metal ion binding|oxidation-reduction process|superoxide dismutase activity|superoxide metabolic process|extracellular space|negative regulation of inflammatory response|positive regulation of phagocytosis|copper ion binding|plasma membrane|nucleus|nucleoplasm|protein-containing complex|cytosol|protein binding|cytoplasm|extracellular region|cytoplasmic vesicle|response to organic substance|identi…	mmu04146,mmu04213,mmu05014,mmu05016,mmu05020	Peroxisome|Longevity regulating pathway - multiple species|Amyotrophic lateral sclerosis (ALS)|Huntington's disease|Prion diseases
Ndufs2	0	0.789403	0.673	0.404	0	Zona fasciculata	1.666	ENSMUSG00000013593	protein_coding	NADH:ubiquinone oxidoreductase core subunit S2 [Source:MGI Symbol;Acc:MGI:2385112]	--	GO:0055114,GO:0048038,GO:0051287,GO:0016651,GO:0016020,GO:0046872,GO:0005654,GO:0016491,GO:0005739,GO:0005743,GO:0051536,GO:0051539,GO:0070469,GO:0006979,GO:0031625,GO:0042775,GO:0003954,GO:0008137,GO:0005747	oxidation-reduction process|quinone binding|NAD binding|oxidoreductase activity, acting on NAD(P)H|membrane|metal ion binding|nucleoplasm|oxidoreductase activity|mitochondrion|mitochondrial inner membrane|iron-sulfur cluster binding|4 iron, 4 sulfur cluster binding|respirasome|response to oxidative stress|ubiquitin protein ligase binding|mitochondrial ATP synthesis coupled electron transport|NADH…	mmu00190,mmu04723,mmu04714,mmu05010,mmu05012,mmu05016,mmu04932	Oxidative phosphorylation|Retrograde endocannabinoid signaling|Thermogenesis|Alzheimer's disease|Parkinson's disease|Huntington's disease|Non-alcoholic fatty liver disease (NAFLD)
Cd59a	0	0.657027	0.516	0.146	0	Zona fasciculata	3.534	ENSMUSG00000032679	protein_coding	CD59a antigen [Source:MGI Symbol;Acc:MGI:109177]	--	GO:0001971,GO:0016525,GO:0016020,GO:0009897,GO:0005886,GO:0009986,GO:0031225,GO:0030449,GO:1903659,GO:0001848,GO:0030948,GO:0045916,GO:0090272	negative regulation of activation of membrane attack complex|negative regulation of angiogenesis|membrane|external side of plasma membrane|plasma membrane|cell surface|anchored component of membrane|regulation of complement activation|regulation of complement-dependent cytotoxicity|complement binding|negative regulation of vascular endothelial growth factor receptor signaling pathway|negative reg…	mmu04640,mmu04610	Hematopoietic cell lineage|Complement and coagulation cascades
Gsn	0	0.359881	0.576	0.233	0	Zona fasciculata	2.472	ENSMUSG00000026879	protein_coding	gelsolin [Source:MGI Symbol;Acc:MGI:95851]	--	GO:0005509,GO:0051015,GO:0045010,GO:0051016,GO:0051014,GO:0005615,GO:0046872,GO:0005634,GO:0032991,GO:0048471,GO:0005829,GO:0005515,GO:0005737,GO:0003779,GO:0005886,GO:0005856,GO:0005576,GO:0030027,GO:0051693,GO:0010628,GO:0071346,GO:0005925,GO:0006915,GO:0031648,GO:0030864,GO:0015629,GO:0001726,GO:2001269,GO:0045335,GO:0016192,GO:0030030,GO:0060271,GO:0042989,GO:0030041,GO:0030478,GO:0048015,GO:…	calcium ion binding|actin filament binding|actin nucleation|barbed-end actin filament capping|actin filament severing|extracellular space|metal ion binding|nucleus|protein-containing complex|perinuclear region of cytoplasm|cytosol|protein binding|cytoplasm|actin binding|plasma membrane|cytoskeleton|extracellular region|lamellipodium|actin filament capping|positive regulation of gene expression|ce…	mmu04810,mmu04666,mmu05203	Regulation of actin cytoskeleton|Fc gamma R-mediated phagocytosis|Viral carcinogenesis
Cttnbp2	0	0.909999	0.411	0.051	0	Zona fasciculata	8.059	ENSMUSG00000000416	protein_coding	cortactin binding protein 2 [Source:MGI Symbol;Acc:MGI:1353467]	--	GO:0005515,GO:0005737,GO:0042995,GO:0098978,GO:0008021,GO:0005938,GO:0043197,GO:0017124,GO:0050807,GO:1905274,GO:0098871,GO:0007420	protein binding|cytoplasm|cell projection|glutamatergic synapse|synaptic vesicle|cell cortex|dendritic spine|SH3 domain binding|regulation of synapse organization|regulation of modification of postsynaptic actin cytoskeleton|postsynaptic actin cytoskeleton|brain development	--	--
Mif	0	0.755287	0.649	0.341	0	Zona fasciculata	1.903	ENSMUSG00000033307	protein_coding	macrophage migration inhibitory factor (glycosylation-inhibiting factor) [Source:MGI Symbol;Acc:MGI:96982]	--	GO:0048146,GO:0005615,GO:0070374,GO:0001934,GO:0005634,GO:0005654,GO:0005829,GO:0009986,GO:0005737,GO:0016853,GO:0042802,GO:0005886,GO:0005125,GO:0005576,GO:0007283,GO:0002376,GO:0045087,GO:0030890,GO:0010629,GO:0050918,GO:0044877,GO:1902166,GO:0050731,GO:0033138,GO:0032760,GO:0043268,GO:0043066,GO:0046326,GO:0005102,GO:0071157,GO:0007569,GO:0006954,GO:0030336,GO:0008283,GO:0042127,GO:0007166,GO:…	positive regulation of fibroblast proliferation|extracellular space|positive regulation of ERK1 and ERK2 cascade|positive regulation of protein phosphorylation|nucleus|nucleoplasm|cytosol|cell surface|cytoplasm|isomerase activity|identical protein binding|plasma membrane|cytokine activity|extracellular region|spermatogenesis|immune system process|innate immune response|positive regulation of B ce…	mmu00350,mmu00360	Tyrosine metabolism|Phenylalanine metabolism
Etfa	0	0.757416	0.561	0.217	0	Zona fasciculata	2.585	ENSMUSG00000032314	protein_coding	electron transferring flavoprotein, alpha polypeptide [Source:MGI Symbol;Acc:MGI:106092]	--	GO:0009055,GO:0050660,GO:0005515,GO:0055114,GO:0016491,GO:0022900,GO:0005739,GO:0005759,GO:0033539,GO:0017133	electron transfer activity|flavin adenine dinucleotide binding|protein binding|oxidation-reduction process|oxidoreductase activity|electron transport chain|mitochondrion|mitochondrial matrix|fatty acid beta-oxidation using acyl-CoA dehydrogenase|mitochondrial electron transfer flavoprotein complex	--	--
Churc1	0	0.686458	0.536	0.191	0	Zona fasciculata	2.806	ENSMUSG00000090258	protein_coding	churchill domain containing 1 [Source:MGI Symbol;Acc:MGI:1923684]	--	GO:0008270,GO:0007275,GO:0045893,GO:0046872,GO:0005634,GO:0045944,GO:0003677,GO:0007498	zinc ion binding|multicellular organism development|positive regulation of transcription, DNA-templated|metal ion binding|nucleus|positive regulation of transcription by RNA polymerase II|DNA binding|mesoderm development	--	--
Fth1	0	0.0762231	0.98	0.978	0	Zona fasciculata	1.002	ENSMUSG00000024661	protein_coding	ferritin heavy polypeptide 1 [Source:MGI Symbol;Acc:MGI:95588]	--	GO:0008199,GO:0006826,GO:0006879,GO:0046872,GO:0016491,GO:0055114,GO:0005737,GO:0005739,GO:0044754,GO:0008285,GO:0004322,GO:0005506,GO:0008198,GO:0042802,GO:0006880,GO:0005576,GO:0048147,GO:0006955,GO:0071682,GO:0005623	ferric iron binding|iron ion transport|cellular iron ion homeostasis|metal ion binding|oxidoreductase activity|oxidation-reduction process|cytoplasm|mitochondrion|autolysosome|negative regulation of cell population proliferation|ferroxidase activity|iron ion binding|ferrous iron binding|identical protein binding|intracellular sequestering of iron ion|extracellular region|negative regulation of fi…	mmu04216,mmu04217,mmu04978	Ferroptosis|Necroptosis|Mineral absorption
Park7	0	0.782512	0.704	0.504	0	Zona fasciculata	1.397	ENSMUSG00000028964	protein_coding	Parkinson disease (autosomal recessive, early onset) 7 [Source:MGI Symbol;Acc:MGI:2135637]	--	GO:0016020,GO:0005507,GO:0005886,GO:0016787,GO:0005634,GO:0048471,GO:0005829,GO:0003723,GO:0005737,GO:0008233,GO:0006508,GO:0006914,GO:0042802,GO:0042803,GO:0045944,GO:0005783,GO:0006281,GO:0006974,GO:0005739,GO:0005515,GO:0098869,GO:0010629,GO:0032091,GO:0032757,GO:0001933,GO:0031397,GO:0098793,GO:0060548,GO:0007005,GO:0044877,GO:0006979,GO:0030424,GO:0008134,GO:0033138,GO:0050821,GO:0051091,GO:…	membrane|copper ion binding|plasma membrane|hydrolase activity|nucleus|perinuclear region of cytoplasm|cytosol|RNA binding|cytoplasm|peptidase activity|proteolysis|autophagy|identical protein binding|protein homodimerization activity|positive regulation of transcription by RNA polymerase II|endoplasmic reticulum|DNA repair|cellular response to DNA damage stimulus|mitochondrion|protein binding|cel…	mmu05012	Parkinson's disease
Ndrg2	0	0.665673	0.451	0.087	0	Zona fasciculata	5.184	ENSMUSG00000004558	protein_coding	N-myc downstream regulated gene 2 [Source:MGI Symbol;Acc:MGI:1352498]	--	GO:0005634,GO:0005794,GO:0005737,GO:0007275,GO:0016055,GO:0030426,GO:0042995,GO:0030154,GO:0070373,GO:0007165,GO:0007399,GO:0048471,GO:0098978,GO:0048662,GO:0010574,GO:0001818,GO:0099173,GO:0090361	nucleus|Golgi apparatus|cytoplasm|multicellular organism development|Wnt signaling pathway|growth cone|cell projection|cell differentiation|negative regulation of ERK1 and ERK2 cascade|signal transduction|nervous system development|perinuclear region of cytoplasm|glutamatergic synapse|negative regulation of smooth muscle cell proliferation|regulation of vascular endothelial growth factor producti…	--	--
Ndufa3	0	0.763331	0.653	0.377	0	Zona fasciculata	1.732	ENSMUSG00000035674	protein_coding	NADH:ubiquinone oxidoreductase subunit A3 [Source:MGI Symbol;Acc:MGI:1913341]	--	GO:0005743,GO:0005747,GO:0016020,GO:0016021,GO:0003674,GO:0055114,GO:0005739,GO:0070469,GO:0032981	mitochondrial inner membrane|mitochondrial respiratory chain complex I|membrane|integral component of membrane|molecular_function|oxidation-reduction process|mitochondrion|respirasome|mitochondrial respiratory chain complex I assembly	mmu00190,mmu04723,mmu04714,mmu05010,mmu05012,mmu05016,mmu04932	Oxidative phosphorylation|Retrograde endocannabinoid signaling|Thermogenesis|Alzheimer's disease|Parkinson's disease|Huntington's disease|Non-alcoholic fatty liver disease (NAFLD)
Agtr1a	0	0.678826	0.395	0.038	0	Zona fasciculata	10.395	ENSMUSG00000049115	protein_coding	angiotensin II receptor, type 1a [Source:MGI Symbol;Acc:MGI:87964]	--	GO:0007186,GO:0016021,GO:0004945,GO:0019229,GO:0016020,GO:0038166,GO:0004930,GO:0005886,GO:0005794,GO:0005737,GO:0007165,GO:0046982,GO:0031410,GO:0005768,GO:0006954,GO:0055037,GO:0007204,GO:0001822,GO:0006885,GO:0016323,GO:0007507,GO:0030425,GO:0019901,GO:0007266,GO:0042416,GO:0008284,GO:0005515,GO:0001568,GO:0007200,GO:0043627,GO:0045777,GO:0042976,GO:0019722,GO:0051482,GO:0071549,GO:1903589,GO:…	G protein-coupled receptor signaling pathway|integral component of membrane|angiotensin type II receptor activity|regulation of vasoconstriction|membrane|angiotensin-activated signaling pathway|G protein-coupled receptor activity|plasma membrane|Golgi apparatus|cytoplasm|signal transduction|protein heterodimerization activity|cytoplasmic vesicle|endosome|inflammatory response|recycling endosome|p…	mmu04371,mmu04020,mmu04072,mmu04022,mmu04080,mmu04924,mmu04614,mmu04925,mmu04927,mmu04261,mmu04270,mmu05200,mmu04933,mmu04934	Apelin signaling pathway|Calcium signaling pathway|Phospholipase D signaling pathway|cGMP - PKG signaling pathway|Neuroactive ligand-receptor interaction|Renin secretion|Renin-angiotensin system|Aldosterone synthesis and secretion|Cortisol synthesis and secretion|Adrenergic signaling in cardiomyocytes|Vascular smooth muscle contraction|Pathways in cancer|AGE-RAGE signaling pathway in diabetic com…
Mrpl14	0	0.723751	0.587	0.269	0	Zona fasciculata	2.182	ENSMUSG00000023939	protein_coding	mitochondrial ribosomal protein L14 [Source:MGI Symbol;Acc:MGI:1333864]	--	GO:0003735,GO:0006412,GO:0005840,GO:0005739,GO:0005762	structural constituent of ribosome|translation|ribosome|mitochondrion|mitochondrial large ribosomal subunit	mmu03010	Ribosome
Tpi1	0	0.722091	0.619	0.307	0	Zona fasciculata	2.016	ENSMUSG00000023456	protein_coding	triosephosphate isomerase 1 [Source:MGI Symbol;Acc:MGI:98797]	--	GO:0006096,GO:0003824,GO:0004807,GO:0005829,GO:0005737,GO:0016853,GO:0042803,GO:0006006,GO:0016829,GO:0006094,GO:0031625,GO:0007275,GO:0046166,GO:0008929,GO:0019242,GO:0019563,GO:0019682	glycolytic process|catalytic activity|triose-phosphate isomerase activity|cytosol|cytoplasm|isomerase activity|protein homodimerization activity|glucose metabolic process|lyase activity|gluconeogenesis|ubiquitin protein ligase binding|multicellular organism development|glyceraldehyde-3-phosphate biosynthetic process|methylglyoxal synthase activity|methylglyoxal biosynthetic process|glycerol catab…	mmu00010,mmu00051,mmu00562	Glycolysis / Gluconeogenesis|Fructose and mannose metabolism|Inositol phosphate metabolism
Msmo1	0	0.800803	0.455	0.101	0	Zona fasciculata	4.505	ENSMUSG00000031604	protein_coding	methylsterol monoxygenase 1 [Source:MGI Symbol;Acc:MGI:1913484]	--	GO:0055114,GO:0016491,GO:0005506,GO:0008610,GO:0016020,GO:0016021,GO:0006629,GO:0008202,GO:0006694,GO:0005783,GO:0005789,GO:0000254,GO:0016126	oxidation-reduction process|oxidoreductase activity|iron ion binding|lipid biosynthetic process|membrane|integral component of membrane|lipid metabolic process|steroid metabolic process|steroid biosynthetic process|endoplasmic reticulum|endoplasmic reticulum membrane|C-4 methylsterol oxidase activity|sterol biosynthetic process	mmu00100	Steroid biosynthesis
Cd63	0	0.561347	0.729	0.39	0	Zona fasciculata	1.869	ENSMUSG00000025351	protein_coding	CD63 antigen [Source:MGI Symbol;Acc:MGI:99529]	--	GO:0016021,GO:0016020,GO:0005615,GO:0005886,GO:0032991,GO:0009986,GO:0005515,GO:0005737,GO:0015031,GO:0005887,GO:0005576,GO:0010008,GO:0005768,GO:0034613,GO:0016477,GO:0005764,GO:0005765,GO:0044877,GO:0005770,GO:0031902,GO:0070062,GO:0007160,GO:0045807,GO:0032585,GO:0031226,GO:0010633,GO:0030855,GO:0002092,GO:0045785,GO:0042470,GO:0035646,GO:0005771,GO:2001046,GO:1901379,GO:0043473,GO:0048757,GO:…	integral component of membrane|membrane|extracellular space|plasma membrane|protein-containing complex|cell surface|protein binding|cytoplasm|protein transport|integral component of plasma membrane|extracellular region|endosome membrane|endosome|cellular protein localization|cell migration|lysosome|lysosomal membrane|protein-containing complex binding|late endosome|late endosome membrane|extracel…	mmu04142,mmu05205	Lysosome|Proteoglycans in cancer
Dhcr7	0	0.756938	0.415	0.065	0	Zona fasciculata	6.385	ENSMUSG00000058454	protein_coding	7-dehydrocholesterol reductase [Source:MGI Symbol;Acc:MGI:1298378]	--	GO:0016020,GO:0055114,GO:0016628,GO:0016021,GO:0005829,GO:0016491,GO:0005783,GO:0006629,GO:0008202,GO:0008203,GO:0006694,GO:0043231,GO:0005789,GO:0009791,GO:0035264,GO:0016126,GO:0001568,GO:0050661,GO:0030176,GO:0042127,GO:0030154,GO:0030324,GO:0006695,GO:0045540,GO:0005640,GO:0009918,GO:0047598,GO:0016132	membrane|oxidation-reduction process|oxidoreductase activity, acting on the CH-CH group of donors, NAD or NADP as acceptor|integral component of membrane|cytosol|oxidoreductase activity|endoplasmic reticulum|lipid metabolic process|steroid metabolic process|cholesterol metabolic process|steroid biosynthetic process|intracellular membrane-bounded organelle|endoplasmic reticulum membrane|post-embry…	mmu00100	Steroid biosynthesis
Cops9	0	0.731903	0.634	0.343	0	Zona fasciculata	1.848	ENSMUSG00000073616	protein_coding	COP9 signalosome subunit 9 [Source:MGI Symbol;Acc:MGI:1914165]	--	GO:0003674,GO:0005634,GO:0005654,GO:0005737,GO:0000790,GO:0008284,GO:0034644,GO:0008180,GO:2000435,GO:0051220	molecular_function|nucleus|nucleoplasm|cytoplasm|nuclear chromatin|positive regulation of cell population proliferation|cellular response to UV|COP9 signalosome|negative regulation of protein neddylation|cytoplasmic sequestering of protein	--	--
Rpl39	0	0.461396	0.887	0.893	0	Zona fasciculata	0.993	ENSMUSG00000079641	protein_coding	ribosomal protein L39 [Source:MGI Symbol;Acc:MGI:1914498]	--	GO:0003735,GO:0006412,GO:0005622,GO:0005840,GO:0005615,GO:0005515,GO:0022625,GO:0019731,GO:0050830,GO:0061844,GO:0002227,GO:0042788,GO:0002181	structural constituent of ribosome|translation|intracellular|ribosome|extracellular space|protein binding|cytosolic large ribosomal subunit|antibacterial humoral response|defense response to Gram-positive bacterium|antimicrobial humoral immune response mediated by antimicrobial peptide|innate immune response in mucosa|polysomal ribosome|cytoplasmic translation	mmu03010	Ribosome
Acadm	0	0.833728	0.623	0.309	0	Zona fasciculata	2.016	ENSMUSG00000062908	protein_coding	acyl-Coenzyme A dehydrogenase, medium chain [Source:MGI Symbol;Acc:MGI:87867]	--	GO:0050660,GO:0055114,GO:0005739,GO:0016627,GO:0006635,GO:0003995,GO:0070991,GO:0042802,GO:0016491,GO:0006629,GO:0016607,GO:0006631,GO:0005759,GO:0009791,GO:0007507,GO:0030424,GO:0031966,GO:0051289,GO:0001889,GO:0055007,GO:0042594,GO:0016853,GO:0000062,GO:0009409,GO:0006082,GO:0009437,GO:0019254,GO:0033539,GO:0045329,GO:0051791,GO:0051793,GO:0005978,GO:0006111	flavin adenine dinucleotide binding|oxidation-reduction process|mitochondrion|oxidoreductase activity, acting on the CH-CH group of donors|fatty acid beta-oxidation|acyl-CoA dehydrogenase activity|medium-chain-acyl-CoA dehydrogenase activity|identical protein binding|oxidoreductase activity|lipid metabolic process|nuclear speck|fatty acid metabolic process|mitochondrial matrix|post-embryonic deve…	mmu00640,mmu00071,mmu00280,mmu00410,mmu03320	Propanoate metabolism|Fatty acid degradation|Valine, leucine and isoleucine degradation|beta-Alanine metabolism|PPAR signaling pathway
Hadh	0	0.755185	0.558	0.219	0	Zona fasciculata	2.548	ENSMUSG00000027984	protein_coding	hydroxyacyl-Coenzyme A dehydrogenase [Source:MGI Symbol;Acc:MGI:96009]	--	GO:0055114,GO:0016491,GO:0070403,GO:0003857,GO:0006631,GO:0005654,GO:0005737,GO:0006629,GO:0005739,GO:0042493,GO:0005759,GO:0046676,GO:0120162,GO:0005743,GO:0014823,GO:0006635,GO:0009725,GO:0032868	oxidation-reduction process|oxidoreductase activity|NAD+ binding|3-hydroxyacyl-CoA dehydrogenase activity|fatty acid metabolic process|nucleoplasm|cytoplasm|lipid metabolic process|mitochondrion|response to drug|mitochondrial matrix|negative regulation of insulin secretion|positive regulation of cold-induced thermogenesis|mitochondrial inner membrane|response to activity|fatty acid beta-oxidation…	mmu00650,mmu00062,mmu00071,mmu00280,mmu00310,mmu00380	Butanoate metabolism|Fatty acid elongation|Fatty acid degradation|Valine, leucine and isoleucine degradation|Lysine degradation|Tryptophan metabolism
Peg10	0	1.01521	0.436	0.085	0	Zona fasciculata	5.129	ENSMUSG00000092035	protein_coding	paternally expressed 10 [Source:MGI Symbol;Acc:MGI:2157785]	--	GO:0008270,GO:0003676,GO:0046872,GO:0003677,GO:0005634,GO:0005829,GO:0005737,GO:0030154,GO:0006915,GO:0030512,GO:0001890	zinc ion binding|nucleic acid binding|metal ion binding|DNA binding|nucleus|cytosol|cytoplasm|cell differentiation|apoptotic process|negative regulation of transforming growth factor beta receptor signaling pathway|placenta development	--	--
Ndfip1	0	0.746458	0.738	0.538	0	Zona fasciculata	1.372	ENSMUSG00000024425	protein_coding	Nedd4 family interacting protein 1 [Source:MGI Symbol;Acc:MGI:1929601]	--	GO:0030001,GO:0007034,GO:0016020,GO:0016021,GO:0000139,GO:0005794,GO:0048471,GO:0005515,GO:0030054,GO:0045202,GO:0042995,GO:0005576,GO:0006511,GO:0005783,GO:0010629,GO:0005768,GO:0006879,GO:0045732,GO:0030425,GO:0005938,GO:0043005,GO:0031398,GO:0050699,GO:0010008,GO:0050728,GO:0042130,GO:0030173,GO:0032410,GO:0002829,GO:0048302,GO:0032713,GO:0045619,GO:0048294,GO:0051224,GO:0002761	metal ion transport|vacuolar transport|membrane|integral component of membrane|Golgi membrane|Golgi apparatus|perinuclear region of cytoplasm|protein binding|cell junction|synapse|cell projection|extracellular region|ubiquitin-dependent protein catabolic process|endoplasmic reticulum|negative regulation of gene expression|endosome|cellular iron ion homeostasis|positive regulation of protein catab…	--	--
Cox7b	0	0.724271	0.704	0.482	0	Zona fasciculata	1.461	ENSMUSG00000031231	protein_coding	cytochrome c oxidase subunit 7B [Source:MGI Symbol;Acc:MGI:1913392]	--	GO:0004129,GO:0005746,GO:0016020,GO:0016021,GO:0003674,GO:0022900,GO:0005739,GO:0005743,GO:1902600,GO:0007417,GO:0045277	cytochrome-c oxidase activity|mitochondrial respirasome|membrane|integral component of membrane|molecular_function|electron transport chain|mitochondrion|mitochondrial inner membrane|proton transmembrane transport|central nervous system development|respiratory chain complex IV	mmu00190,mmu04260,mmu04714,mmu05010,mmu05012,mmu05016,mmu04932	Oxidative phosphorylation|Cardiac muscle contraction|Thermogenesis|Alzheimer's disease|Parkinson's disease|Huntington's disease|Non-alcoholic fatty liver disease (NAFLD)
Tbx3os1	0	0.701627	0.374	0.027	0	Zona fasciculata	13.852	ENSMUSG00000087516	lncRNA	T-box 3, opposite strand 1 [Source:MGI Symbol;Acc:MGI:3780472]	--	--	--	--	--
Fkbp3	0	0.704006	0.631	0.33	0	Zona fasciculata	1.912	ENSMUSG00000020949	protein_coding	FK506 binding protein 3 [Source:MGI Symbol;Acc:MGI:1353460]	--	GO:0005634,GO:0003755,GO:0016853,GO:0000413,GO:0005515	nucleus|peptidyl-prolyl cis-trans isomerase activity|isomerase activity|protein peptidyl-prolyl isomerization|protein binding	--	--
Snhg18	0	0.595208	0.396	0.049	0	Zona fasciculata	8.082	ENSMUSG00000096956	lncRNA	small nucleolar RNA host gene 18 [Source:MGI Symbol;Acc:MGI:1914085]	--	--	--	--	--
Bnip3	0	0.701383	0.426	0.083	0	Zona fasciculata	5.133	ENSMUSG00000078566	protein_coding	BCL2/adenovirus E1B interacting protein 3 [Source:MGI Symbol;Acc:MGI:109326]	--	GO:0016021,GO:0005740,GO:0043065,GO:0016020,GO:0005634,GO:0005654,GO:0005737,GO:0042802,GO:0042803,GO:0046982,GO:0051607,GO:0014069,GO:0005739,GO:0009617,GO:0005635,GO:0005783,GO:0051561,GO:0060548,GO:0006915,GO:0030425,GO:0051020,GO:0001666,GO:0010917,GO:0031966,GO:0005741,GO:0051402,GO:0008219,GO:0070301,GO:0072593,GO:1901998,GO:0035694,GO:0071456,GO:0005515,GO:0010666,GO:0097345,GO:0046902,GO:…	integral component of membrane|mitochondrial envelope|positive regulation of apoptotic process|membrane|nucleus|nucleoplasm|cytoplasm|identical protein binding|protein homodimerization activity|protein heterodimerization activity|defense response to virus|postsynaptic density|mitochondrion|response to bacterium|nuclear envelope|endoplasmic reticulum|positive regulation of mitochondrial calcium io…	mmu04068,mmu04140,mmu04137,mmu05134	FoxO signaling pathway|Autophagy - animal|Mitophagy - animal|Legionellosis
Caln1	0	0.780707	0.365	0.026	0	Zona fasciculata	14.038	ENSMUSG00000060371	protein_coding	calneuron 1 [Source:MGI Symbol;Acc:MGI:2155987]	--	GO:0005509,GO:0016020,GO:0016021,GO:0046872,GO:0032588,GO:0005794,GO:0005886,GO:0008150,GO:0005737,GO:0048471	calcium ion binding|membrane|integral component of membrane|metal ion binding|trans-Golgi network membrane|Golgi apparatus|plasma membrane|biological_process|cytoplasm|perinuclear region of cytoplasm	--	--
Ndufa11	0	0.717504	0.645	0.378	0	Zona fasciculata	1.706	ENSMUSG00000002379	protein_coding	NADH:ubiquinone oxidoreductase subunit A11 [Source:MGI Symbol;Acc:MGI:1917125]	--	GO:0005747,GO:0032981	mitochondrial respiratory chain complex I|mitochondrial respiratory chain complex I assembly	mmu00190,mmu04723,mmu04714,mmu05010,mmu05012,mmu05016,mmu04932	Oxidative phosphorylation|Retrograde endocannabinoid signaling|Thermogenesis|Alzheimer's disease|Parkinson's disease|Huntington's disease|Non-alcoholic fatty liver disease (NAFLD)
Nceh1	0	0.753288	0.557	0.227	0	Zona fasciculata	2.454	ENSMUSG00000027698	protein_coding	neutral cholesterol ester hydrolase 1 [Source:MGI Symbol;Acc:MGI:2443191]	--	GO:0016021,GO:0016787,GO:0052689,GO:0016020,GO:0006629,GO:0016042,GO:0005783,GO:0034338,GO:0009056,GO:0006470,GO:0042301,GO:0043231,GO:0006805,GO:0060395,GO:0017171	integral component of membrane|hydrolase activity|carboxylic ester hydrolase activity|membrane|lipid metabolic process|lipid catabolic process|endoplasmic reticulum|short-chain carboxylesterase activity|catabolic process|protein dephosphorylation|phosphate ion binding|intracellular membrane-bounded organelle|xenobiotic metabolic process|SMAD protein signal transduction|serine hydrolase activity	mmu04927,mmu04976,mmu04979,mmu04934	Cortisol synthesis and secretion|Bile secretion|Cholesterol metabolism|Cushing's syndrome
Ndufs3	0	0.705894	0.581	0.273	0	Zona fasciculata	2.128	ENSMUSG00000005510	protein_coding	NADH dehydrogenase (ubiquinone) Fe-S protein 3 (predicted), isoform CRA_a	--	GO:0003954,GO:0005739,GO:0005743,GO:0005747,GO:0008137,GO:0016604,GO:0030308,GO:0031966,GO:0043209,GO:0072593,GO:2001243	NADH dehydrogenase activity|mitochondrion|mitochondrial inner membrane|mitochondrial respiratory chain complex I|NADH dehydrogenase (ubiquinone) activity|nuclear body|negative regulation of cell growth|mitochondrial membrane|myelin sheath|reactive oxygen species metabolic process|negative regulation of intrinsic apoptotic signaling pathway	mmu00190,mmu04932,mmu05010,mmu05012,mmu05016	Oxidative phosphorylation|Non-alcoholic fatty liver disease (NAFLD)|Alzheimer's disease|Parkinson's disease|Huntington's disease
Tmem258	0	0.695374	0.575	0.272	0	Zona fasciculata	2.114	ENSMUSG00000036372	protein_coding	transmembrane protein 258 [Source:MGI Symbol;Acc:MGI:1916288]	--	GO:0006487,GO:0034998,GO:0016020,GO:0016021,GO:0003674,GO:0005783,GO:0006486	protein N-linked glycosylation|oligosaccharyltransferase I complex|membrane|integral component of membrane|molecular_function|endoplasmic reticulum|protein glycosylation	--	--
Rgs4	0	0.680958	0.39	0.05	0	Zona fasciculata	7.8	ENSMUSG00000038530	protein_coding	regulator of G-protein signaling 4 [Source:MGI Symbol;Acc:MGI:108409]	--	GO:0007186,GO:0005096,GO:0001965,GO:0001975,GO:0007420,GO:0010460,GO:0042220,GO:0043278,GO:0043547,GO:0045471,GO:0045744,GO:0051924,GO:0060160,GO:0061052,GO:0110053,GO:1900924,GO:1901379,GO:1901380,GO:1990791,GO:2000463,GO:0005634,GO:0005737,GO:0005829,GO:0005886,GO:0016020,GO:0032991	G protein-coupled receptor signaling pathway|GTPase activator activity|G-protein alpha-subunit binding|response to amphetamine|brain development|positive regulation of heart rate|response to cocaine|response to morphine|positive regulation of GTPase activity|response to ethanol|negative regulation of G protein-coupled receptor signaling pathway|regulation of calcium ion transport|negative regulat…	--	--
Cox20	0	0.643143	0.513	0.189	0	Zona fasciculata	2.714	ENSMUSG00000026500	protein_coding	cytochrome c oxidase assembly protein COX20, mitochondrial isoform X1	--	GO:0005739,GO:0005743,GO:0009060,GO:0016021,GO:0033617	mitochondrion|mitochondrial inner membrane|aerobic respiration|integral component of membrane|mitochondrial respiratory chain complex IV assembly	--	--
Comt	0	0.704493	0.589	0.289	0	Zona fasciculata	2.038	ENSMUSG00000000326	protein_coding	catechol O-methyltransferase	--	GO:0000287,GO:0005739,GO:0005829,GO:0007565,GO:0007612,GO:0007614,GO:0008210,GO:0009712,GO:0014070,GO:0016020,GO:0016021,GO:0016036,GO:0016206,GO:0030424,GO:0030425,GO:0032496,GO:0032502,GO:0035814,GO:0042135,GO:0042417,GO:0042420,GO:0042424,GO:0042493,GO:0043197,GO:0043231,GO:0043627,GO:0044297,GO:0045211,GO:0045963,GO:0048265,GO:0048609,GO:0048662,GO:0050668,GO:0051930,GO:0102084,GO:0102938	magnesium ion binding|mitochondrion|cytosol|female pregnancy|learning|short-term memory|estrogen metabolic process|catechol-containing compound metabolic process|response to organic cyclic compound|membrane|integral component of membrane|cellular response to phosphate starvation|catechol O-methyltransferase activity|axon|dendrite|response to lipopolysaccharide|developmental process|negative regul…	mmu04728,mmu00350,mmu00140	Dopaminergic synapse|Tyrosine metabolism|Steroid hormone biosynthesis
Mrps34	0	0.668437	0.528	0.21	0	Zona fasciculata	2.514	ENSMUSG00000038880	protein_coding	mitochondrial ribosomal protein S34 [Source:MGI Symbol;Acc:MGI:1930188]	--	GO:0003735,GO:0005739,GO:0005840,GO:0032543,GO:0005763	structural constituent of ribosome|mitochondrion|ribosome|mitochondrial translation|mitochondrial small ribosomal subunit	--	--
Lgr4	0	0.689782	0.39	0.055	0	Zona fasciculata	7.091	ENSMUSG00000050199	protein_coding	leucine-rich repeat-containing G protein-coupled receptor 4 [Source:MGI Symbol;Acc:MGI:1891468]	--	GO:0007186,GO:0016021,GO:0005515,GO:0004930,GO:0016500,GO:0016020,GO:0005886,GO:0007165,GO:0007275,GO:0016055,GO:0005887,GO:0002376,GO:0045087,GO:0007283,GO:0030154,GO:0048511,GO:0120163,GO:0045893,GO:0045892,GO:0048565,GO:0007411,GO:0001942,GO:0030539,GO:0035239,GO:0036335,GO:0050673,GO:0090263,GO:2001013,GO:0004888,GO:0008201,GO:0048495,GO:0001649,GO:0007623,GO:0030282,GO:0032922,GO:0034122,GO:…	G protein-coupled receptor signaling pathway|integral component of membrane|protein binding|G protein-coupled receptor activity|protein-hormone receptor activity|membrane|plasma membrane|signal transduction|multicellular organism development|Wnt signaling pathway|integral component of plasma membrane|immune system process|innate immune response|spermatogenesis|cell differentiation|rhythmic proces…	--	--
Hacd3	0	0.778867	0.463	0.13	0	Zona fasciculata	3.562	ENSMUSG00000033629	protein_coding	3-hydroxyacyl-CoA dehydratase 3 [Source:MGI Symbol;Acc:MGI:1889341]	--	GO:0016020,GO:0016021,GO:0005829,GO:0005783,GO:0006629,GO:0031965,GO:0005789,GO:0005739,GO:0006631,GO:0006633,GO:0042761,GO:0016829,GO:0007266,GO:0045070,GO:0005515,GO:0019899,GO:0007249,GO:0030497,GO:0018812,GO:0102158,GO:0102343,GO:0102344,GO:0102345,GO:0030148,GO:0030176,GO:0007254,GO:0046726	membrane|integral component of membrane|cytosol|endoplasmic reticulum|lipid metabolic process|nuclear membrane|endoplasmic reticulum membrane|mitochondrion|fatty acid metabolic process|fatty acid biosynthetic process|very long-chain fatty acid biosynthetic process|lyase activity|Rho protein signal transduction|positive regulation of viral genome replication|protein binding|enzyme binding|I-kappaB…	mmu00062,mmu01040	Fatty acid elongation|Biosynthesis of unsaturated fatty acids
Mrpl54	0	0.648363	0.557	0.248	0	Zona fasciculata	2.246	ENSMUSG00000034932	protein_coding	mitochondrial ribosomal protein L54 [Source:MGI Symbol;Acc:MGI:1913297]	--	GO:0008150,GO:0005739,GO:0005840,GO:0003735,GO:0005762	biological_process|mitochondrion|ribosome|structural constituent of ribosome|mitochondrial large ribosomal subunit	--	--
Mrps21	0	0.669611	0.589	0.292	0	Zona fasciculata	2.017	ENSMUSG00000054312	protein_coding	mitochondrial ribosomal protein S21 [Source:MGI Symbol;Acc:MGI:1913542]	--	GO:0003735,GO:0006412,GO:0005840,GO:0005739,GO:0005743,GO:0032543,GO:0005763	structural constituent of ribosome|translation|ribosome|mitochondrion|mitochondrial inner membrane|mitochondrial translation|mitochondrial small ribosomal subunit	mmu03010	Ribosome
Rmdn2	0	0.701731	0.388	0.057	0	Zona fasciculata	6.807	ENSMUSG00000036368	protein_coding	regulator of microtubule dynamics 2 [Source:MGI Symbol;Acc:MGI:2147043]	--	GO:0016020,GO:0016021,GO:0005515,GO:0003674,GO:0008150,GO:0005794,GO:0005829,GO:0005737,GO:0005856,GO:0005874,GO:0005739,GO:0005819,GO:0000922,GO:0072686	membrane|integral component of membrane|protein binding|molecular_function|biological_process|Golgi apparatus|cytosol|cytoplasm|cytoskeleton|microtubule|mitochondrion|spindle|spindle pole|mitotic spindle	--	--
Aifm1	0	0.668865	0.456	0.129	0	Zona fasciculata	3.535	ENSMUSG00000036932	protein_coding	apoptosis-inducing factor, mitochondrion-associated 1 [Source:MGI Symbol;Acc:MGI:1349419]	--	GO:0050660,GO:0055114,GO:0016491,GO:0046983,GO:0016020,GO:0016021,GO:0003677,GO:0005634,GO:0005829,GO:0005737,GO:0005739,GO:0005743,GO:0005515,GO:0006915,GO:0048471,GO:0030182,GO:0006919,GO:0051402,GO:0043525,GO:0032981,GO:0043065,GO:0005758,GO:0008637,GO:0005741,GO:0070059,GO:0006979,GO:1902510,GO:0010942,GO:0071949,GO:0022904,GO:0016174,GO:0004174,GO:0016651,GO:0002931,GO:0009636,GO:0070301,GO:…	flavin adenine dinucleotide binding|oxidation-reduction process|oxidoreductase activity|protein dimerization activity|membrane|integral component of membrane|DNA binding|nucleus|cytosol|cytoplasm|mitochondrion|mitochondrial inner membrane|protein binding|apoptotic process|perinuclear region of cytoplasm|neuron differentiation|activation of cysteine-type endopeptidase activity involved in apoptoti…	mmu04210,mmu04217	Apoptosis|Necroptosis
Fkbp2	0	0.662108	0.621	0.336	0	Zona fasciculata	1.848	ENSMUSG00000056629	protein_coding	FK506 binding protein 2 [Source:MGI Symbol;Acc:MGI:95542]	--	GO:0016020,GO:0003755,GO:0016853,GO:0005783,GO:0005789,GO:0000413	membrane|peptidyl-prolyl cis-trans isomerase activity|isomerase activity|endoplasmic reticulum|endoplasmic reticulum membrane|protein peptidyl-prolyl isomerization	--	--
Hmgn3	0	0.605026	0.437	0.105	0	Zona fasciculata	4.162	ENSMUSG00000066456	protein_coding	high mobility group nucleosomal binding domain 3 [Source:MGI Symbol;Acc:MGI:2138069]	--	GO:0005634,GO:0031492,GO:0000785,GO:0003682,GO:0045944,GO:0061178,GO:0003677,GO:0006325,GO:0006357,GO:0051091	nucleus|nucleosomal DNA binding|chromatin|chromatin binding|positive regulation of transcription by RNA polymerase II|regulation of insulin secretion involved in cellular response to glucose stimulus|DNA binding|chromatin organization|regulation of transcription by RNA polymerase II|positive regulation of DNA-binding transcription factor activity	--	--
Gm1673	0	0.575183	0.37	0.043	0	Zona fasciculata	8.605	ENSMUSG00000070858	protein_coding	predicted gene 1673 [Source:MGI Symbol;Acc:MGI:2686519]	--	GO:0003674,GO:0008150,GO:0005575,GO:0005576	molecular_function|biological_process|cellular_component|extracellular region	--	--
Mrps11	0	0.599264	0.452	0.128	0	Zona fasciculata	3.531	ENSMUSG00000030611	protein_coding	mitochondrial ribosomal protein S11 [Source:MGI Symbol;Acc:MGI:1915244]	--	GO:0003735,GO:0006412,GO:0005840,GO:0005739,GO:0005763	structural constituent of ribosome|translation|ribosome|mitochondrion|mitochondrial small ribosomal subunit	mmu03010	Ribosome
Osr2	0	0.625505	0.393	0.062	0	Zona fasciculata	6.339	ENSMUSG00000022330	protein_coding	odd-skipped related 2 [Source:MGI Symbol;Acc:MGI:1930813]	zf-C2H2	GO:0003676,GO:0030501,GO:0045944,GO:0046872,GO:0005634,GO:0000122,GO:0000977,GO:0045893,GO:0008284,GO:0043565,GO:0010628,GO:0001228,GO:0009792,GO:0050679,GO:0048704,GO:0042476,GO:0042733,GO:0060021,GO:0060349,GO:0001823,GO:0035116,GO:0001656,GO:0035115,GO:0036023,GO:0042474,GO:0061029,GO:0033687,GO:0001655,GO:0002062,GO:0030154,GO:0060272,GO:0060322,GO:0072498	nucleic acid binding|positive regulation of bone mineralization|positive regulation of transcription by RNA polymerase II|metal ion binding|nucleus|negative regulation of transcription by RNA polymerase II|RNA polymerase II regulatory region sequence-specific DNA binding|positive regulation of transcription, DNA-templated|positive regulation of cell population proliferation|sequence-specific DNA …	--	--
Ptprs	0	0.620126	0.439	0.112	0	Zona fasciculata	3.92	ENSMUSG00000013236	protein_coding	protein tyrosine phosphatase, receptor type, S [Source:MGI Symbol;Acc:MGI:97815]	--	GO:0005515,GO:0016791,GO:0004725,GO:0006470,GO:0016311,GO:0016020,GO:0016021,GO:0005886,GO:0016787,GO:0030054,GO:0045202,GO:0045211,GO:0004721,GO:0031410,GO:0042995,GO:0030424,GO:0007155,GO:0032687,GO:0098978,GO:0008201,GO:0035335,GO:0099560,GO:0099061,GO:0043005,GO:0021510,GO:0014069,GO:0099056,GO:0035374,GO:0043395,GO:0050804,GO:0043204,GO:0021549,GO:0021766,GO:0021987,GO:0022038,GO:0032688,GO:…	protein binding|phosphatase activity|protein tyrosine phosphatase activity|protein dephosphorylation|dephosphorylation|membrane|integral component of membrane|plasma membrane|hydrolase activity|cell junction|synapse|postsynaptic membrane|phosphoprotein phosphatase activity|cytoplasmic vesicle|cell projection|axon|cell adhesion|negative regulation of interferon-alpha production|glutamatergic synap…	--	--
Gm2a	0	0.558972	0.647	0.311	0	Zona fasciculata	2.08	ENSMUSG00000000594	protein_coding	GM2 ganglioside activator protein [Source:MGI Symbol;Acc:MGI:95762]	--	GO:0008047,GO:0006689,GO:0016787,GO:0006629,GO:0005739,GO:0006665,GO:0005764,GO:0050885,GO:0007611,GO:0050877,GO:0009313,GO:0004563,GO:0019915,GO:0005319,GO:0016004,GO:0032428,GO:0001573,GO:0006869,GO:0051345,GO:0005737,GO:0009898,GO:0016323,GO:0016324	enzyme activator activity|ganglioside catabolic process|hydrolase activity|lipid metabolic process|mitochondrion|sphingolipid metabolic process|lysosome|neuromuscular process controlling balance|learning or memory|nervous system process|oligosaccharide catabolic process|beta-N-acetylhexosaminidase activity|lipid storage|lipid transporter activity|phospholipase activator activity|beta-N-acetylgala…	mmu04142	Lysosome
Pgp	0	0.648897	0.533	0.221	0	Zona fasciculata	2.412	ENSMUSG00000043445	protein_coding	phosphoglycolate phosphatase [Source:MGI Symbol;Acc:MGI:1914328]	--	GO:0016791,GO:0046872,GO:0016787,GO:0004721,GO:0004725,GO:0005737,GO:0005975,GO:0000287,GO:0035335,GO:0016311,GO:0045721,GO:0006114,GO:0006650,GO:0098519,GO:0008967,GO:0000121,GO:0043136	phosphatase activity|metal ion binding|hydrolase activity|phosphoprotein phosphatase activity|protein tyrosine phosphatase activity|cytoplasm|carbohydrate metabolic process|magnesium ion binding|peptidyl-tyrosine dephosphorylation|dephosphorylation|negative regulation of gluconeogenesis|glycerol biosynthetic process|glycerophospholipid metabolic process|nucleotide phosphatase activity, acting on …	mmu00630	Glyoxylate and dicarboxylate metabolism
Adck5	0	0.612478	0.382	0.06	0	Zona fasciculata	6.367	ENSMUSG00000022550	protein_coding	aarF domain containing kinase 5 [Source:MGI Symbol;Acc:MGI:2679274]	--	GO:0016020,GO:0016021	membrane|integral component of membrane	--	--
Pcx	0	0.615226	0.368	0.045	0	Zona fasciculata	8.178	ENSMUSG00000024892	protein_coding	pyruvate carboxylase [Source:MGI Symbol;Acc:MGI:97520]	--	GO:0046872,GO:0005524,GO:0003824,GO:0006094,GO:0004736,GO:0009374,GO:0006090,GO:0000166,GO:0016874,GO:0005739	metal ion binding|ATP binding|catalytic activity|gluconeogenesis|pyruvate carboxylase activity|biotin binding|pyruvate metabolic process|nucleotide binding|ligase activity|mitochondrion	mmu00020,mmu00620	Citrate cycle (TCA cycle)|Pyruvate metabolism
Fmc1	0	0.593156	0.454	0.135	0	Zona fasciculata	3.363	ENSMUSG00000019689	protein_coding	formation of mitochondrial complex V assembly factor 1 [Source:MGI Symbol;Acc:MGI:1913367]	--	GO:0003674,GO:0005739,GO:0061469,GO:0050995,GO:0033615	molecular_function|mitochondrion|regulation of type B pancreatic cell proliferation|negative regulation of lipid catabolic process|mitochondrial proton-transporting ATP synthase complex assembly	--	--
Dhdh	0	0.657875	0.407	0.086	0	Zona fasciculata	4.733	ENSMUSG00000011382	protein_coding	dihydrodiol dehydrogenase (dimeric) [Source:MGI Symbol;Acc:MGI:1919005]	--	GO:0016491,GO:0055114,GO:0047837,GO:0042843,GO:0047115	oxidoreductase activity|oxidation-reduction process|D-xylose 1-dehydrogenase (NADP+) activity|D-xylose catabolic process|trans-1,2-dihydrobenzene-1,2-diol dehydrogenase activity	mmu00040,mmu00980	Pentose and glucuronate interconversions|Metabolism of xenobiotics by cytochrome P450
Tbx3	0	0.691644	0.503	0.175	0	Zona fasciculata	2.874	ENSMUSG00000018604	protein_coding	T-box 3 [Source:MGI Symbol;Acc:MGI:98495]	T-box	GO:0006355,GO:0005634,GO:0003700,GO:0003677,GO:0007275,GO:0000122,GO:0045944,GO:0000977,GO:0001228,GO:0045893,GO:0000978,GO:0045892,GO:0001701,GO:0008284,GO:0060021,GO:0043565,GO:0043066,GO:0007569,GO:0001227,GO:0001568,GO:0019827,GO:0001501,GO:0003007,GO:0030540,GO:0035116,GO:0030539,GO:0001102,GO:0001708,GO:0042127,GO:0055007,GO:0045787,GO:0009887,GO:0035108,GO:0042733,GO:0032275,GO:0060923,GO:…	regulation of transcription, DNA-templated|nucleus|DNA-binding transcription factor activity|DNA binding|multicellular organism development|negative regulation of transcription by RNA polymerase II|positive regulation of transcription by RNA polymerase II|RNA polymerase II regulatory region sequence-specific DNA binding|DNA-binding transcription activator activity, RNA polymerase II-specific|posi…	mmu04550	Signaling pathways regulating pluripotency of stem cells
Selenos	0	0.630955	0.58	0.276	0	Zona fasciculata	2.101	ENSMUSG00000075701	protein_coding	selenoprotein S [Source:MGI Symbol;Acc:MGI:95994]	--	GO:0006886,GO:0030176,GO:0050728,GO:0016020,GO:0016021,GO:0005737,GO:0005783,GO:0005515,GO:0098869,GO:0005789,GO:0071222,GO:0005881,GO:0019899,GO:0030968,GO:0030433,GO:0034599,GO:0051117,GO:0051775,GO:0034361,GO:0034362,GO:1990381,GO:0045454,GO:1902236,GO:0032715,GO:0002865,GO:0006983,GO:0016209,GO:0030970,GO:0032720,GO:0051771,GO:0036513,GO:2000110,GO:0036502,GO:0080164,GO:0009749	intracellular protein transport|integral component of endoplasmic reticulum membrane|negative regulation of inflammatory response|membrane|integral component of membrane|cytoplasm|endoplasmic reticulum|protein binding|cellular oxidant detoxification|endoplasmic reticulum membrane|cellular response to lipopolysaccharide|cytoplasmic microtubule|enzyme binding|endoplasmic reticulum unfolded protein …	mmu04141	Protein processing in endoplasmic reticulum
Suclg1	0	0.669535	0.552	0.255	0	Zona fasciculata	2.165	ENSMUSG00000052738	protein_coding	succinate-CoA ligase, GDP-forming, alpha subunit [Source:MGI Symbol;Acc:MGI:1927234]	--	GO:0003824,GO:0048037,GO:0032991,GO:0005829,GO:0000166,GO:0046982,GO:0005886,GO:0005739,GO:0016874,GO:0006099,GO:0019003,GO:0006165,GO:0005743,GO:0004550,GO:0006104,GO:0006105,GO:0004774,GO:0004775,GO:0004776,GO:0009142,GO:0045244	catalytic activity|cofactor binding|protein-containing complex|cytosol|nucleotide binding|protein heterodimerization activity|plasma membrane|mitochondrion|ligase activity|tricarboxylic acid cycle|GDP binding|nucleoside diphosphate phosphorylation|mitochondrial inner membrane|nucleoside diphosphate kinase activity|succinyl-CoA metabolic process|succinate metabolic process|succinate-CoA ligase act…	mmu00020,mmu00640	Citrate cycle (TCA cycle)|Propanoate metabolism
Parm1	0	0.621202	0.369	0.05	0	Zona fasciculata	7.38	ENSMUSG00000034981	protein_coding	prostate androgen-regulated mucin-like protein 1 [Source:MGI Symbol;Acc:MGI:2443349]	--	GO:0016020,GO:0016021,GO:0000139,GO:0005794,GO:0003674,GO:0005886,GO:0005634,GO:0005829,GO:0043231,GO:0005768,GO:0005769,GO:0005770,GO:0010008,GO:0051973	membrane|integral component of membrane|Golgi membrane|Golgi apparatus|molecular_function|plasma membrane|nucleus|cytosol|intracellular membrane-bounded organelle|endosome|early endosome|late endosome|endosome membrane|positive regulation of telomerase activity	--	--
Slc27a3	0	0.591727	0.357	0.04	0	Zona fasciculata	8.925	ENSMUSG00000027932	protein_coding	solute carrier family 27 (fatty acid transporter), member 3 [Source:MGI Symbol;Acc:MGI:1347358]	--	GO:0016021,GO:0003824,GO:0004467,GO:0031957,GO:0001676,GO:0005783	integral component of membrane|catalytic activity|long-chain fatty acid-CoA ligase activity|very long-chain fatty acid-CoA ligase activity|long-chain fatty acid metabolic process|endoplasmic reticulum	mmu04931	Insulin resistance
Gm49708	0	0.652154	0.378	0.06	0	Zona fasciculata	6.3	ENSMUSG00000116656	lncRNA	mCG115405, partial	--	--	--	--	--
Fxyd1	0	0.475692	0.4	0.076	0	Zona fasciculata	5.263	ENSMUSG00000036570	protein_coding	FXYD domain-containing ion transport regulator 1 [Source:MGI Symbol;Acc:MGI:1889273]	--	GO:0016020,GO:0099106,GO:0043269,GO:0016021,GO:0005886,GO:0006811,GO:0006813,GO:0016324,GO:0042383,GO:0006814,GO:0017022,GO:0014704,GO:0051117,GO:0051480,GO:0005901,GO:0030315,GO:0044325,GO:0086036,GO:0086004,GO:0017080,GO:0005890,GO:2000649,GO:0032892,GO:1903797,GO:0010734,GO:1903278	membrane|ion channel regulator activity|regulation of ion transport|integral component of membrane|plasma membrane|ion transport|potassium ion transport|apical plasma membrane|sarcolemma|sodium ion transport|myosin binding|intercalated disc|ATPase binding|regulation of cytosolic calcium ion concentration|caveola|T-tubule|ion channel binding|regulation of cardiac muscle cell membrane potential|reg…	mmu04024	cAMP signaling pathway
Adora1	0	0.626614	0.349	0.035	0	Zona fasciculata	9.971	ENSMUSG00000042429	protein_coding	adenosine A1 receptor [Source:MGI Symbol;Acc:MGI:99401]	--	GO:0007186,GO:0016021,GO:0004930,GO:0001609,GO:0001973,GO:0016020,GO:0005886,GO:0005515,GO:0007165,GO:0046982,GO:0005783,GO:0014069,GO:0016323,GO:0045202,GO:0030425,GO:0044297,GO:0043268,GO:0001664,GO:0008285,GO:0043066,GO:0001666,GO:0043025,GO:0043197,GO:0032279,GO:0035307,GO:0050890,GO:0031072,GO:0045211,GO:0050965,GO:0099509,GO:0099056,GO:0031683,GO:0051967,GO:0043195,GO:0003085,GO:1901216,GO:…	G protein-coupled receptor signaling pathway|integral component of membrane|G protein-coupled receptor activity|G protein-coupled adenosine receptor activity|adenosine receptor signaling pathway|membrane|plasma membrane|protein binding|signal transduction|protein heterodimerization activity|endoplasmic reticulum|postsynaptic density|basolateral plasma membrane|synapse|dendrite|cell body|positive …	mmu04071,mmu04024,mmu04022,mmu04080,mmu04923,mmu04924,mmu05032	Sphingolipid signaling pathway|cAMP signaling pathway|cGMP - PKG signaling pathway|Neuroactive ligand-receptor interaction|Regulation of lipolysis in adipocyte|Renin secretion|Morphine addiction
Frzb	0	0.660073	0.358	0.044	0	Zona fasciculata	8.136	ENSMUSG00000027004	protein_coding	frizzled-related protein [Source:MGI Symbol;Acc:MGI:892032]	--	GO:0005515,GO:0005615,GO:0007275,GO:0016055,GO:0005576,GO:0005737,GO:0030154,GO:0042472,GO:0017147,GO:0090090,GO:0008285,GO:0043065,GO:0030308,GO:0030178,GO:0035567,GO:0060070,GO:0045600,GO:0061037,GO:0060029,GO:0090103,GO:0010721,GO:0061053,GO:0070367,GO:0014033	protein binding|extracellular space|multicellular organism development|Wnt signaling pathway|extracellular region|cytoplasm|cell differentiation|inner ear morphogenesis|Wnt-protein binding|negative regulation of canonical Wnt signaling pathway|negative regulation of cell population proliferation|positive regulation of apoptotic process|negative regulation of cell growth|negative regulation of Wnt…	--	--
Cryba4	0	0.567369	0.339	0.028	0	Zona fasciculata	12.107	ENSMUSG00000066975	protein_coding	crystallin, beta A4 [Source:MGI Symbol;Acc:MGI:102716]	--	GO:0005212,GO:0043010,GO:0002088,GO:0007601	structural constituent of eye lens|camera-type eye development|lens development in camera-type eye|visual perception	--	--
Sdc2	0	0.587892	0.376	0.059	0	Zona fasciculata	6.373	ENSMUSG00000022261	protein_coding	syndecan 2 [Source:MGI Symbol;Acc:MGI:1349165]	--	GO:0016020,GO:0016021,GO:0042802,GO:0005515,GO:0030154,GO:0045202,GO:0030165,GO:0007399,GO:0009986,GO:0043025,GO:0016477,GO:0005796,GO:0048814,GO:0048813	membrane|integral component of membrane|identical protein binding|protein binding|cell differentiation|synapse|PDZ domain binding|nervous system development|cell surface|neuronal cell body|cell migration|Golgi lumen|regulation of dendrite morphogenesis|dendrite morphogenesis	mmu04514,mmu05205,mmu05418,mmu05144	Cell adhesion molecules (CAMs)|Proteoglycans in cancer|Fluid shear stress and atherosclerosis|Malaria
Slirp	0	0.580746	0.527	0.231	0	Zona fasciculata	2.281	ENSMUSG00000021040	protein_coding	SRA stem-loop interacting RNA binding protein [Source:MGI Symbol;Acc:MGI:1916394]	--	GO:0003676,GO:0005634,GO:0048471,GO:0003723,GO:0007338,GO:0005737,GO:0030317,GO:1990904,GO:0005739,GO:0036126,GO:0007286,GO:0001669,GO:0070584,GO:0000961	nucleic acid binding|nucleus|perinuclear region of cytoplasm|RNA binding|single fertilization|cytoplasm|flagellated sperm motility|ribonucleoprotein complex|mitochondrion|sperm flagellum|spermatid development|acrosomal vesicle|mitochondrion morphogenesis|negative regulation of mitochondrial RNA catabolic process	--	--
Smim1	0	0.549658	0.369	0.058	0	Zona fasciculata	6.362	ENSMUSG00000078350	protein_coding	small integral membrane protein 1 [Source:MGI Symbol;Acc:MGI:1916109]	--	GO:0016020,GO:0016021,GO:0005886,GO:0008150,GO:0009986,GO:0042803	membrane|integral component of membrane|plasma membrane|biological_process|cell surface|protein homodimerization activity	--	--
Fgfr2	0	0.67295	0.35	0.04	0	Zona fasciculata	8.75	ENSMUSG00000030849	protein_coding	fibroblast growth factor receptor 2 [Source:MGI Symbol;Acc:MGI:95523]	--	GO:0016021,GO:0005524,GO:0006468,GO:0004672,GO:0004713,GO:0005007,GO:0008284,GO:0008543,GO:0016020,GO:0016740,GO:0000166,GO:0016301,GO:0016310,GO:0018108,GO:0004714,GO:0017134,GO:0042803,GO:0001837,GO:0003416,GO:0010518,GO:0032496,GO:0042060,GO:0043410,GO:0044344,GO:0045471,GO:0046777,GO:0048333,GO:0048661,GO:0048701,GO:0050680,GO:0071300,GO:0071560,GO:0005634,GO:0005654,GO:0005737,GO:0005887,GO:…	integral component of membrane|ATP binding|protein phosphorylation|protein kinase activity|protein tyrosine kinase activity|fibroblast growth factor-activated receptor activity|positive regulation of cell population proliferation|fibroblast growth factor receptor signaling pathway|membrane|transferase activity|nucleotide binding|kinase activity|phosphorylation|peptidyl-tyrosine phosphorylation|tr…	mmu04014,mmu04015,mmu04010,mmu04151,mmu04144,mmu04550,mmu04810,mmu05200,mmu05230,mmu05226,mmu05215,mmu01521	Ras signaling pathway|Rap1 signaling pathway|MAPK signaling pathway|PI3K-Akt signaling pathway|Endocytosis|Signaling pathways regulating pluripotency of stem cells|Regulation of actin cytoskeleton|Pathways in cancer|Central carbon metabolism in cancer|Gastric cancer|Prostate cancer|EGFR tyrosine kinase inhibitor resistance
Mrps28	0	0.557381	0.402	0.096	0	Zona fasciculata	4.188	ENSMUSG00000040269	protein_coding	mitochondrial ribosomal protein S28 [Source:MGI Symbol;Acc:MGI:1913480]	--	GO:0008150,GO:0005739,GO:0005840,GO:0005763	biological_process|mitochondrion|ribosome|mitochondrial small ribosomal subunit	--	--
Tfdp2	0	0.7121	0.474	0.167	0	Zona fasciculata	2.838	ENSMUSG00000032411	protein_coding	transcription factor Dp 2 [Source:MGI Symbol;Acc:MGI:107167]	E2F	GO:0006355,GO:0003712,GO:0003700,GO:0005667,GO:0051726,GO:0008134,GO:0000278,GO:0003677,GO:0005634,GO:1903506,GO:0000977,GO:0001228,GO:0019904,GO:0007507,GO:0045892,GO:0045944,GO:0090575	regulation of transcription, DNA-templated|transcription coregulator activity|DNA-binding transcription factor activity|transcription factor complex|regulation of cell cycle|transcription factor binding|mitotic cell cycle|DNA binding|nucleus|regulation of nucleic acid-templated transcription|RNA polymerase II regulatory region sequence-specific DNA binding|DNA-binding transcription activator acti…	mmu04110	Cell cycle
Tpm2	0	0.163423	0.382	0.066	0	Zona fasciculata	5.788	ENSMUSG00000028464	protein_coding	tropomyosin 2, beta [Source:MGI Symbol;Acc:MGI:98810]	--	GO:0005515,GO:0005737,GO:0042802,GO:0042803,GO:0046982,GO:0015629,GO:0005856,GO:0003779,GO:0005884,GO:0051015,GO:0007015,GO:0005200,GO:0006936,GO:0005862,GO:0043462	protein binding|cytoplasm|identical protein binding|protein homodimerization activity|protein heterodimerization activity|actin cytoskeleton|cytoskeleton|actin binding|actin filament|actin filament binding|actin filament organization|structural constituent of cytoskeleton|muscle contraction|muscle thin filament tropomyosin|regulation of ATPase activity	mmu04260,mmu04261,mmu05410,mmu05414	Cardiac muscle contraction|Adrenergic signaling in cardiomyocytes|Hypertrophic cardiomyopathy (HCM)|Dilated cardiomyopathy (DCM)
Hes6	0	0.604991	0.411	0.105	0	Zona fasciculata	3.914	ENSMUSG00000067071	protein_coding	hairy and enhancer of split 6 [Source:MGI Symbol;Acc:MGI:1859852]	bHLH	GO:0003677,GO:0006355,GO:0046983,GO:0005634,GO:0042803,GO:0046982,GO:0007275,GO:0000122,GO:0000977,GO:0009952,GO:0030154,GO:0007399,GO:0003712,GO:0006357,GO:0003700,GO:0001227,GO:0005667,GO:0008134,GO:0050767	DNA binding|regulation of transcription, DNA-templated|protein dimerization activity|nucleus|protein homodimerization activity|protein heterodimerization activity|multicellular organism development|negative regulation of transcription by RNA polymerase II|RNA polymerase II regulatory region sequence-specific DNA binding|anterior/posterior pattern specification|cell differentiation|nervous system …	mmu05165	Human papillomavirus infection
Ccs	0	0.538937	0.474	0.169	0	Zona fasciculata	2.805	ENSMUSG00000034108	protein_coding	copper chaperone for superoxide dismutase [Source:MGI Symbol;Acc:MGI:1333783]	--	GO:0046872,GO:0055114,GO:0030001,GO:0004784,GO:0006801,GO:0019430,GO:0005507,GO:0005634,GO:0005737,GO:0019899,GO:0051353,GO:0005758,GO:0016532,GO:0016491	metal ion binding|oxidation-reduction process|metal ion transport|superoxide dismutase activity|superoxide metabolic process|removal of superoxide radicals|copper ion binding|nucleus|cytoplasm|enzyme binding|positive regulation of oxidoreductase activity|mitochondrial intermembrane space|superoxide dismutase copper chaperone activity|oxidoreductase activity	mmu05014	Amyotrophic lateral sclerosis (ALS)
Hint2	0	0.570386	0.509	0.216	0	Zona fasciculata	2.356	ENSMUSG00000028470	protein_coding	histidine triad nucleotide binding protein 2 [Source:MGI Symbol;Acc:MGI:1916167]	--	GO:0003824,GO:0016787,GO:0000166,GO:0006629,GO:0006694,GO:0005739,GO:0005730,GO:0006915,GO:0016042,GO:2000757	catalytic activity|hydrolase activity|nucleotide binding|lipid metabolic process|steroid biosynthetic process|mitochondrion|nucleolus|apoptotic process|lipid catabolic process|negative regulation of peptidyl-lysine acetylation	--	--
Col6a1	0	0.53634	0.386	0.072	0	Zona fasciculata	5.361	ENSMUSG00000001119	protein_coding	collagen, type VI, alpha 1 [Source:MGI Symbol;Acc:MGI:88459]	--	GO:0005615,GO:0032991,GO:0005576,GO:0003429,GO:0031012,GO:0042383,GO:0062023,GO:0007155,GO:0005581,GO:0005518,GO:0030020,GO:0071230,GO:0048407,GO:0035987	extracellular space|protein-containing complex|extracellular region|growth plate cartilage chondrocyte morphogenesis|extracellular matrix|sarcolemma|collagen-containing extracellular matrix|cell adhesion|collagen trimer|collagen binding|extracellular matrix structural constituent conferring tensile strength|cellular response to amino acid stimulus|platelet-derived growth factor binding|endodermal…	mmu04151,mmu04512,mmu04510,mmu04974,mmu05165	PI3K-Akt signaling pathway|ECM-receptor interaction|Focal adhesion|Protein digestion and absorption|Human papillomavirus infection
2310039H08Rik	0	0.566382	0.405	0.1	0	Zona fasciculata	4.05	ENSMUSG00000062619	protein_coding	RIKEN cDNA 2310039H08 gene [Source:MGI Symbol;Acc:MGI:1914351]	--	GO:0003674,GO:0008150,GO:0005575	molecular_function|biological_process|cellular_component	--	--
Mrpl53	0	0.556224	0.503	0.198	0	Zona fasciculata	2.54	ENSMUSG00000030037	protein_coding	mitochondrial ribosomal protein L53 [Source:MGI Symbol;Acc:MGI:1915749]	--	GO:0003674,GO:0008150,GO:0005739,GO:0005840,GO:0005762	molecular_function|biological_process|mitochondrion|ribosome|mitochondrial large ribosomal subunit	--	--
Gstp1	0	0.543232	0.428	0.122	0	Zona fasciculata	3.508	ENSMUSG00000060803	protein_coding	glutathione S-transferase P 1	--	GO:0000302,GO:0002674,GO:0004364,GO:0004602,GO:0005622,GO:0005634,GO:0005737,GO:0005739,GO:0005829,GO:0005886,GO:0006749,GO:0006805,GO:0008144,GO:0008432,GO:0009636,GO:0014003,GO:0019207,GO:0019901,GO:0031100,GO:0031667,GO:0032355,GO:0032691,GO:0032720,GO:0032869,GO:0032872,GO:0032873,GO:0032930,GO:0032991,GO:0033591,GO:0035726,GO:0035730,GO:0035731,GO:0043066,GO:0043124,GO:0043200,GO:0043295,GO:…	response to reactive oxygen species|negative regulation of acute inflammatory response|glutathione transferase activity|glutathione peroxidase activity|intracellular|nucleus|cytoplasm|mitochondrion|cytosol|plasma membrane|glutathione metabolic process|xenobiotic metabolic process|drug binding|JUN kinase binding|response to toxic substance|oligodendrocyte development|kinase regulator activity|prot…	mmu00982,mmu00480,mmu05204,mmu00980,mmu01524	Drug metabolism - cytochrome P450|Glutathione metabolism|Chemical carcinogenesis|Metabolism of xenobiotics by cytochrome P450|Platinum drug resistance
Fam136a	0	0.573221	0.4	0.094	0	Zona fasciculata	4.255	ENSMUSG00000057497	protein_coding	family with sequence similarity 136, member A [Source:MGI Symbol;Acc:MGI:1913738]	--	GO:0003674,GO:0008150,GO:0005737,GO:0005739	molecular_function|biological_process|cytoplasm|mitochondrion	--	--
Rfk	0	0.601218	0.488	0.186	0	Zona fasciculata	2.624	ENSMUSG00000024712	protein_coding	riboflavin kinase [Source:MGI Symbol;Acc:MGI:1914688]	--	GO:0008531,GO:0009231,GO:0016740,GO:0046872,GO:0005515,GO:0005737,GO:0000166,GO:0005524,GO:0016301,GO:0016310,GO:0005739,GO:0006915,GO:0072593,GO:0033864,GO:0009398	riboflavin kinase activity|riboflavin biosynthetic process|transferase activity|metal ion binding|protein binding|cytoplasm|nucleotide binding|ATP binding|kinase activity|phosphorylation|mitochondrion|apoptotic process|reactive oxygen species metabolic process|positive regulation of NAD(P)H oxidase activity|FMN biosynthetic process	mmu00740	Riboflavin metabolism
Ccdc107	0	0.562002	0.443	0.141	0	Zona fasciculata	3.142	ENSMUSG00000028461	protein_coding	coiled-coil domain containing 107 [Source:MGI Symbol;Acc:MGI:1913423]	--	GO:0016020,GO:0016021,GO:0003674,GO:0008150,GO:0005575	membrane|integral component of membrane|molecular_function|biological_process|cellular_component	--	--
Rapgef4	0	0.631827	0.533	0.211	0	Zona fasciculata	2.526	ENSMUSG00000049044	protein_coding	Rap guanine nucleotide exchange factor (GEF) 4 [Source:MGI Symbol;Acc:MGI:1917723]	--	GO:0005622,GO:0035556,GO:0005085,GO:0007264,GO:0016020,GO:0032991,GO:0005829,GO:0005515,GO:0005737,GO:0000166,GO:0005886,GO:0016324,GO:0014069,GO:0030426,GO:0030552,GO:0044877,GO:0016323,GO:0030424,GO:0030425,GO:0001750,GO:0007165,GO:0043025,GO:0001917,GO:0043197,GO:0098978,GO:0006887,GO:0099175,GO:0060076,GO:0005903,GO:0050714,GO:0050773,GO:0098696,GO:0005929,GO:0050805,GO:0030073,GO:0014911,GO:…	intracellular|intracellular signal transduction|guanyl-nucleotide exchange factor activity|small GTPase mediated signal transduction|membrane|protein-containing complex|cytosol|protein binding|cytoplasm|nucleotide binding|plasma membrane|apical plasma membrane|postsynaptic density|growth cone|cAMP binding|protein-containing complex binding|basolateral plasma membrane|axon|dendrite|photoreceptor o…	mmu04015,mmu04072,mmu04024,mmu04670,mmu04911,mmu04261	Rap1 signaling pathway|Phospholipase D signaling pathway|cAMP signaling pathway|Leukocyte transendothelial migration|Insulin secretion|Adrenergic signaling in cardiomyocytes
Dlg2	0	0.809834	0.346	0.045	0	Zona fasciculata	7.689	ENSMUSG00000052572	protein_coding	discs large MAGUK scaffold protein 2 [Source:MGI Symbol;Acc:MGI:1344351]	--	GO:0005515,GO:0016020,GO:0005886,GO:0005737,GO:0030054,GO:0045202,GO:0045211,GO:0046982,GO:0042995,GO:0098609,GO:0014069,GO:0030424,GO:0010923,GO:0007268,GO:0043005,GO:0098978,GO:0030425,GO:0030165,GO:0019900,GO:0008022,GO:0043025,GO:0019903,GO:0098839,GO:0019233,GO:0043113,GO:0008076,GO:1904115,GO:0008328,GO:0098919,GO:0099562,GO:0031594,GO:0016323,GO:0099645,GO:0044224,GO:0045197,GO:0097120,GO:…	protein binding|membrane|plasma membrane|cytoplasm|cell junction|synapse|postsynaptic membrane|protein heterodimerization activity|cell projection|cell-cell adhesion|postsynaptic density|axon|negative regulation of phosphatase activity|chemical synaptic transmission|neuron projection|glutamatergic synapse|dendrite|PDZ domain binding|kinase binding|protein C-terminus binding|neuronal cell body|pro…	mmu04390,mmu04530,mmu05165	Hippo signaling pathway|Tight junction|Human papillomavirus infection
Stoml2	0	0.574222	0.46	0.164	0	Zona fasciculata	2.805	ENSMUSG00000028455	protein_coding	stomatin (Epb7.2)-like 2 [Source:MGI Symbol;Acc:MGI:1913842]	--	GO:0016020,GO:0001772,GO:0005886,GO:0005737,GO:0015629,GO:0005856,GO:0008289,GO:0005739,GO:0005743,GO:0007005,GO:0006874,GO:0051020,GO:0051259,GO:0045121,GO:0050852,GO:1900210,GO:0019897,GO:0005758,GO:0008180,GO:0034982,GO:0010918,GO:0042101,GO:1901612,GO:0035710,GO:0006851,GO:0042776,GO:0090297,GO:0010876,GO:0032623,GO:1990046	membrane|immunological synapse|plasma membrane|cytoplasm|actin cytoskeleton|cytoskeleton|lipid binding|mitochondrion|mitochondrial inner membrane|mitochondrion organization|cellular calcium ion homeostasis|GTPase binding|protein complex oligomerization|membrane raft|T cell receptor signaling pathway|positive regulation of cardiolipin metabolic process|extrinsic component of plasma membrane|mitoch…	--	--
Tmem159	0	0.576158	0.425	0.125	0	Zona fasciculata	3.4	ENSMUSG00000030917	protein_coding	transmembrane protein 159 [Source:MGI Symbol;Acc:MGI:1925752]	--	GO:0016020,GO:0016021,GO:0003674,GO:0008150,GO:0005575	membrane|integral component of membrane|molecular_function|biological_process|cellular_component	--	--
Acads	0	0.560521	0.434	0.141	0	Zona fasciculata	3.078	ENSMUSG00000029545	protein_coding	acyl-Coenzyme A dehydrogenase, short chain [Source:MGI Symbol;Acc:MGI:87868]	--	GO:0050660,GO:0055114,GO:0016627,GO:0003995,GO:0005654,GO:0016491,GO:0006629,GO:0005739,GO:0006631,GO:0005759,GO:0031966,GO:0051289,GO:0000062,GO:0033539,GO:0046359,GO:0004085	flavin adenine dinucleotide binding|oxidation-reduction process|oxidoreductase activity, acting on the CH-CH group of donors|acyl-CoA dehydrogenase activity|nucleoplasm|oxidoreductase activity|lipid metabolic process|mitochondrion|fatty acid metabolic process|mitochondrial matrix|mitochondrial membrane|protein homotetramerization|fatty-acyl-CoA binding|fatty acid beta-oxidation using acyl-CoA deh…	mmu00650,mmu00071,mmu00280	Butanoate metabolism|Fatty acid degradation|Valine, leucine and isoleucine degradation
Iqgap2	0	0.713552	0.458	0.162	0	Zona fasciculata	2.827	ENSMUSG00000021676	protein_coding	IQ motif containing GTPase activating protein 2 [Source:MGI Symbol;Acc:MGI:2449975]	--	GO:0005515,GO:0007165,GO:0043087,GO:0009986,GO:0005737,GO:0030027,GO:0030175,GO:0005516,GO:0017048,GO:0071933,GO:0051015,GO:0005902,GO:0005547,GO:0005874,GO:0048365,GO:0070493,GO:0034314	protein binding|signal transduction|regulation of GTPase activity|cell surface|cytoplasm|lamellipodium|filopodium|calmodulin binding|Rho GTPase binding|Arp2/3 complex binding|actin filament binding|microvillus|phosphatidylinositol-3,4,5-trisphosphate binding|microtubule|Rac GTPase binding|thrombin-activated receptor signaling pathway|Arp2/3 complex-mediated actin nucleation	mmu04810	Regulation of actin cytoskeleton
Hist1h2ap	0	0.12783	0.389	0.088	0	Zona fasciculata	4.42	ENSMUSG00000094777	protein_coding	histone cluster 1, H2ap [Source:MGI Symbol;Acc:MGI:3710573]	--	GO:0003677,GO:0005634,GO:0000786,GO:0046982,GO:0006325,GO:0000790,GO:0005694,GO:0008285,GO:0019899	DNA binding|nucleus|nucleosome|protein heterodimerization activity|chromatin organization|nuclear chromatin|chromosome|negative regulation of cell population proliferation|enzyme binding	mmu04217,mmu05322,mmu05034	Necroptosis|Systemic lupus erythematosus|Alcoholism
Srxn1	0	0.618275	0.402	0.109	0	Zona fasciculata	3.688	ENSMUSG00000032802	protein_coding	sulfiredoxin 1 homolog (S. cerevisiae) [Source:MGI Symbol;Acc:MGI:104971]	--	GO:0055114,GO:0032542,GO:0000166,GO:0005524,GO:0016491,GO:0098869,GO:0016209,GO:0016667,GO:0006979,GO:0005829	oxidation-reduction process|sulfiredoxin activity|nucleotide binding|ATP binding|oxidoreductase activity|cellular oxidant detoxification|antioxidant activity|oxidoreductase activity, acting on a sulfur group of donors|response to oxidative stress|cytosol	--	--
2010204K13Rik	0	0.550197	0.32	0.03	0	Zona fasciculata	10.667	ENSMUSG00000063018	lncRNA	uncharacterized protein LOC116091555	--	--	--	--	--
Pam16	0	0.5196	0.463	0.175	0	Zona fasciculata	2.646	ENSMUSG00000014301	protein_coding	presequence translocase-asssociated motor 16 homolog (S. cerevisiae) [Source:MGI Symbol;Acc:MGI:1913699]	--	GO:0030150,GO:0005744,GO:0016020,GO:0003674,GO:0032991,GO:0005737,GO:0015031,GO:0005739,GO:0005743,GO:0001503,GO:0043066,GO:0005759,GO:0031314,GO:2001234,GO:0032780,GO:0090201,GO:1902511,GO:0071897,GO:0001405	protein import into mitochondrial matrix|TIM23 mitochondrial import inner membrane translocase complex|membrane|molecular_function|protein-containing complex|cytoplasm|protein transport|mitochondrion|mitochondrial inner membrane|ossification|negative regulation of apoptotic process|mitochondrial matrix|extrinsic component of mitochondrial inner membrane|negative regulation of apoptotic signaling …	--	--
Pmpcb	0	0.548415	0.443	0.154	0	Zona fasciculata	2.877	ENSMUSG00000029017	protein_coding	peptidase (mitochondrial processing) beta [Source:MGI Symbol;Acc:MGI:1920328]	--	GO:0046872,GO:0006508,GO:0003824,GO:0004222,GO:0006627,GO:0017087,GO:0016787,GO:0008233,GO:0005739,GO:0008237,GO:0005759,GO:0004175,GO:0005743	metal ion binding|proteolysis|catalytic activity|metalloendopeptidase activity|protein processing involved in protein targeting to mitochondrion|mitochondrial processing peptidase complex|hydrolase activity|peptidase activity|mitochondrion|metallopeptidase activity|mitochondrial matrix|endopeptidase activity|mitochondrial inner membrane	--	--
Kcnn2	0	0.612739	0.307	0.019	0	Zona fasciculata	16.158	ENSMUSG00000054477	protein_coding	potassium intermediate/small conductance calcium-activated channel, subfamily N, member 2 [Source:MGI Symbol;Acc:MGI:2153182]	--	GO:0016021,GO:0006813,GO:0005516,GO:0015269,GO:0016286,GO:0016020,GO:0019904,GO:0042803,GO:0051393,GO:0071805,GO:1901379,GO:0005886,GO:0009986,GO:0006811,GO:0005515,GO:0043005,GO:0043025,GO:0043197,GO:0030018,GO:0042383,GO:0005790,GO:0048168,GO:0030315,GO:0098914,GO:0034220	integral component of membrane|potassium ion transport|calmodulin binding|calcium-activated potassium channel activity|small conductance calcium-activated potassium channel activity|membrane|protein domain specific binding|protein homodimerization activity|alpha-actinin binding|potassium ion transmembrane transport|regulation of potassium ion transmembrane transport|plasma membrane|cell surface|i…	mmu04911,mmu04976,mmu04726	Insulin secretion|Bile secretion|Serotonergic synapse
Tmem53	0	0.490727	0.31	0.023	0	Zona fasciculata	13.478	ENSMUSG00000048772	protein_coding	transmembrane protein 53 [Source:MGI Symbol;Acc:MGI:1916027]	--	GO:0016020,GO:0016021,GO:0003674,GO:0008150	membrane|integral component of membrane|molecular_function|biological_process	--	--
Gstk1	0	0.533197	0.39	0.1	0	Zona fasciculata	3.9	ENSMUSG00000029864	protein_coding	glutathione S-transferase kappa 1 [Source:MGI Symbol;Acc:MGI:1923513]	--	GO:0015035,GO:0016740,GO:0055114,GO:0004364,GO:0005739,GO:0098869,GO:0004602,GO:0005515,GO:0005777,GO:0006749,GO:0005743,GO:0005759,GO:0030855	protein disulfide oxidoreductase activity|transferase activity|oxidation-reduction process|glutathione transferase activity|mitochondrion|cellular oxidant detoxification|glutathione peroxidase activity|protein binding|peroxisome|glutathione metabolic process|mitochondrial inner membrane|mitochondrial matrix|epithelial cell differentiation	mmu00480,mmu00980,mmu00982,mmu04146,mmu05204	Glutathione metabolism|Metabolism of xenobiotics by cytochrome P450|Drug metabolism - cytochrome P450|Peroxisome|Chemical carcinogenesis
Rerg	0	0.585695	0.325	0.038	0	Zona fasciculata	8.553	ENSMUSG00000030222	protein_coding	RAS-like, estrogen-regulated, growth-inhibitor [Source:MGI Symbol;Acc:MGI:2665139]	--	GO:0007165,GO:0016020,GO:0005525,GO:0003924,GO:0005634,GO:0005829,GO:0005737,GO:0000166,GO:0005886,GO:0009725,GO:0008285,GO:0030308,GO:0019003,GO:0007265	signal transduction|membrane|GTP binding|GTPase activity|nucleus|cytosol|cytoplasm|nucleotide binding|plasma membrane|response to hormone|negative regulation of cell population proliferation|negative regulation of cell growth|GDP binding|Ras protein signal transduction	--	--
Rims4	0	0.578445	0.329	0.041	0	Zona fasciculata	8.024	ENSMUSG00000035226	protein_coding	regulating synaptic membrane exocytosis 4 [Source:MGI Symbol;Acc:MGI:2674366]	--	GO:0016020,GO:0006887,GO:0017137,GO:0030054,GO:0045202,GO:0042391,GO:0044325,GO:0098978,GO:0050807,GO:0042734,GO:0097060,GO:0006836,GO:2000300,GO:0048791,GO:0048167,GO:0050806,GO:0048788,GO:0098831	membrane|exocytosis|Rab GTPase binding|cell junction|synapse|regulation of membrane potential|ion channel binding|glutamatergic synapse|regulation of synapse organization|presynaptic membrane|synaptic membrane|neurotransmitter transport|regulation of synaptic vesicle exocytosis|calcium ion-regulated exocytosis of neurotransmitter|regulation of synaptic plasticity|positive regulation of synaptic t…	--	--
Fahd2a	0	0.535809	0.326	0.041	0	Zona fasciculata	7.951	ENSMUSG00000027371	protein_coding	fumarylacetoacetate hydrolase domain containing 2A [Source:MGI Symbol;Acc:MGI:1915376]	--	GO:0003824	catalytic activity	--	--
Ephx1	0	0.558193	0.371	0.082	0	Zona fasciculata	4.524	ENSMUSG00000038776	protein_coding	epoxide hydrolase 1, microsomal [Source:MGI Symbol;Acc:MGI:95405]	--	GO:0003824,GO:0033961,GO:0016020,GO:0016021,GO:0016787,GO:0005886,GO:0043231,GO:0005783,GO:0005789,GO:0014070,GO:0019899,GO:0031090,GO:0019439,GO:0009636,GO:0006725,GO:0004301,GO:0097176,GO:0034312	catalytic activity|cis-stilbene-oxide hydrolase activity|membrane|integral component of membrane|hydrolase activity|plasma membrane|intracellular membrane-bounded organelle|endoplasmic reticulum|endoplasmic reticulum membrane|response to organic cyclic compound|enzyme binding|organelle membrane|aromatic compound catabolic process|response to toxic substance|cellular aromatic compound metabolic pr…	mmu00980,mmu04976,mmu05204	Metabolism of xenobiotics by cytochrome P450|Bile secretion|Chemical carcinogenesis
Gcsh	0	0.534574	0.413	0.128	0	Zona fasciculata	3.227	ENSMUSG00000034424	protein_coding	glycine cleavage system protein H (aminomethyl carrier) [Source:MGI Symbol;Acc:MGI:1915383]	--	GO:0019464,GO:0005960,GO:0032259,GO:0005739,GO:0009249,GO:0019899,GO:0004047	glycine decarboxylation via glycine cleavage system|glycine cleavage complex|methylation|mitochondrion|protein lipoylation|enzyme binding|aminomethyltransferase activity	mmu00630,mmu00260	Glyoxylate and dicarboxylate metabolism|Glycine, serine and threonine metabolism
Bphl	0	0.517594	0.37	0.086	0	Zona fasciculata	4.302	ENSMUSG00000038286	protein_coding	biphenyl hydrolase-like (serine hydrolase, breast epithelial mucin-associated antigen) [Source:MGI Symbol;Acc:MGI:1915271]	--	GO:0016787,GO:0005737,GO:0005739	hydrolase activity|cytoplasm|mitochondrion	--	--
Prss35	0	0.576656	0.33	0.044	0	Zona fasciculata	7.5	ENSMUSG00000033491	protein_coding	protease, serine 35 [Source:MGI Symbol;Acc:MGI:2444800]	--	GO:0006508,GO:0004252,GO:0005576,GO:0005739	proteolysis|serine-type endopeptidase activity|extracellular region|mitochondrion	--	--
Gsg1l	0	0.550697	0.319	0.036	0	Zona fasciculata	8.861	ENSMUSG00000046182	protein_coding	GSG1-like [Source:MGI Symbol;Acc:MGI:2685483]	--	GO:0016020,GO:0016021,GO:0003674,GO:0005886,GO:0030054,GO:0045202,GO:0014069,GO:0098978,GO:0032279,GO:0099061,GO:0098685,GO:2000311,GO:0099149	membrane|integral component of membrane|molecular_function|plasma membrane|cell junction|synapse|postsynaptic density|glutamatergic synapse|asymmetric synapse|integral component of postsynaptic density membrane|Schaffer collateral - CA1 synapse|regulation of AMPA receptor activity|regulation of postsynaptic neurotransmitter receptor internalization	--	--
Ivd	0	0.602292	0.388	0.107	0	Zona fasciculata	3.626	ENSMUSG00000027332	protein_coding	isovaleryl coenzyme A dehydrogenase [Source:MGI Symbol;Acc:MGI:1929242]	--	GO:0050660,GO:0055114,GO:0016627,GO:0003995,GO:0016491,GO:0005739,GO:0005759,GO:0031966,GO:0033539,GO:0006552,GO:0008470	flavin adenine dinucleotide binding|oxidation-reduction process|oxidoreductase activity, acting on the CH-CH group of donors|acyl-CoA dehydrogenase activity|oxidoreductase activity|mitochondrion|mitochondrial matrix|mitochondrial membrane|fatty acid beta-oxidation using acyl-CoA dehydrogenase|leucine catabolic process|isovaleryl-CoA dehydrogenase activity	mmu00280	Valine, leucine and isoleucine degradation
Gpam	0	0.659977	0.354	0.071	0	Zona fasciculata	4.986	ENSMUSG00000024978	protein_coding	glycerol-3-phosphate acyltransferase, mitochondrial [Source:MGI Symbol;Acc:MGI:109162]	--	GO:0016020,GO:0016740,GO:0008374,GO:0006629,GO:0005739,GO:0005886,GO:0008654,GO:0016746,GO:0004366,GO:0102420,GO:0016024,GO:0044255,GO:0005741,GO:0031966,GO:0016021,GO:0006641,GO:0006631,GO:0005743,GO:0051607,GO:0040018,GO:0014823,GO:0009749,GO:0032869,GO:0050707,GO:0006637,GO:0055089,GO:0042104,GO:0019432,GO:0006072,GO:0055091,GO:0010867,GO:0006650,GO:0070236,GO:0070970	membrane|transferase activity|O-acyltransferase activity|lipid metabolic process|mitochondrion|plasma membrane|phospholipid biosynthetic process|transferase activity, transferring acyl groups|glycerol-3-phosphate O-acyltransferase activity|sn-1-glycerol-3-phosphate C16:0-DCA-CoA acyl transferase activity|CDP-diacylglycerol biosynthetic process|cellular lipid metabolic process|mitochondrial outer …	mmu00561,mmu00564	Glycerolipid metabolism|Glycerophospholipid metabolism
Nat8f1	0	0.499543	0.315	0.034	0	Zona fasciculata	9.265	ENSMUSG00000057103	protein_coding	N-acetyltransferase 8 (GCN5-related) family member 1 [Source:MGI Symbol;Acc:MGI:1913366]	--	GO:0016020,GO:0016021,GO:0016740,GO:0005794,GO:0007275,GO:0005783,GO:0010628,GO:0008080,GO:0016746,GO:0005789,GO:0007162,GO:0043066,GO:0005743,GO:0004468,GO:0005793,GO:0050435,GO:0001702,GO:0007369,GO:0033116,GO:0018003	membrane|integral component of membrane|transferase activity|Golgi apparatus|multicellular organism development|endoplasmic reticulum|positive regulation of gene expression|N-acetyltransferase activity|transferase activity, transferring acyl groups|endoplasmic reticulum membrane|negative regulation of cell adhesion|negative regulation of apoptotic process|mitochondrial inner membrane|lysine N-ace…	mmu00480	Glutathione metabolism
Aldh3b1	0	0.536723	0.378	0.098	0	Zona fasciculata	3.857	ENSMUSG00000024885	protein_coding	aldehyde dehydrogenase 3 family, member B1 [Source:MGI Symbol;Acc:MGI:1914939]	--	GO:0055114,GO:0016491,GO:0016620,GO:0006081,GO:0016020,GO:0005886,GO:0005829,GO:0005737,GO:0034599,GO:0004028,GO:0004029,GO:0006068,GO:0046185,GO:0004030,GO:0018477,GO:0018479	oxidation-reduction process|oxidoreductase activity|oxidoreductase activity, acting on the aldehyde or oxo group of donors, NAD or NADP as acceptor|cellular aldehyde metabolic process|membrane|plasma membrane|cytosol|cytoplasm|cellular response to oxidative stress|3-chloroallyl aldehyde dehydrogenase activity|aldehyde dehydrogenase (NAD) activity|ethanol catabolic process|aldehyde catabolic proce…	mmu00010,mmu00340,mmu00350,mmu00360,mmu00410,mmu00980,mmu00982,mmu05204	Glycolysis / Gluconeogenesis|Histidine metabolism|Tyrosine metabolism|Phenylalanine metabolism|beta-Alanine metabolism|Metabolism of xenobiotics by cytochrome P450|Drug metabolism - cytochrome P450|Chemical carcinogenesis
Eci1	0	0.494524	0.416	0.136	0	Zona fasciculata	3.059	ENSMUSG00000024132	protein_coding	enoyl-Coenzyme A delta isomerase 1 [Source:MGI Symbol;Acc:MGI:94871]	--	GO:0003824,GO:0016853,GO:0042802,GO:0006629,GO:0005739,GO:0006631,GO:0005759,GO:0005743,GO:0006635,GO:0004165,GO:0004300	catalytic activity|isomerase activity|identical protein binding|lipid metabolic process|mitochondrion|fatty acid metabolic process|mitochondrial matrix|mitochondrial inner membrane|fatty acid beta-oxidation|dodecenoyl-CoA delta-isomerase activity|enoyl-CoA hydratase activity	mmu00071	Fatty acid degradation
Adh7	0	0.595179	0.301	0.024	0	Zona fasciculata	12.542	ENSMUSG00000055301	protein_coding	alcohol dehydrogenase 7 (class IV), mu or sigma polypeptide [Source:MGI Symbol;Acc:MGI:87926]	--	GO:0008270,GO:0055114,GO:0016491,GO:0046872,GO:0005829,GO:0005737,GO:0042803,GO:0005886,GO:2000272,GO:0009617,GO:0004024,GO:0004745,GO:0006069,GO:0042572,GO:0042573,GO:0045471,GO:0004031,GO:0051287,GO:0001523,GO:0048019,GO:0006068,GO:0004022,GO:0035276,GO:0010430,GO:0019841,GO:0006067,GO:0050153	zinc ion binding|oxidation-reduction process|oxidoreductase activity|metal ion binding|cytosol|cytoplasm|protein homodimerization activity|plasma membrane|negative regulation of signaling receptor activity|response to bacterium|alcohol dehydrogenase activity, zinc-dependent|retinol dehydrogenase activity|ethanol oxidation|retinol metabolic process|retinoic acid metabolic process|response to ethan…	mmu00010,mmu00071,mmu00350,mmu00830,mmu00980,mmu00982,mmu05204	Glycolysis / Gluconeogenesis|Fatty acid degradation|Tyrosine metabolism|Retinol metabolism|Metabolism of xenobiotics by cytochrome P450|Drug metabolism - cytochrome P450|Chemical carcinogenesis
Appl2	0	0.680303	0.382	0.105	0	Zona fasciculata	3.638	ENSMUSG00000020263	protein_coding	adaptor protein, phosphotyrosine interaction, PH domain and leucine zipper containing 2 [Source:MGI Symbol;Acc:MGI:2384914]	--	GO:0005515,GO:0016020,GO:0005886,GO:0005634,GO:0005737,GO:0031410,GO:0042803,GO:0042995,GO:0010008,GO:0005768,GO:0042593,GO:0007049,GO:0044877,GO:0006606,GO:0017137,GO:0031982,GO:0007179,GO:0051289,GO:0031901,GO:0008283,GO:0001726,GO:0010762,GO:0001786,GO:0035091,GO:0046322,GO:0032587,GO:0002024,GO:0030670,GO:0046325,GO:0045088,GO:0045335,GO:2000178,GO:0032009,GO:1900016,GO:0050768,GO:0035729,GO:…	protein binding|membrane|plasma membrane|nucleus|cytoplasm|cytoplasmic vesicle|protein homodimerization activity|cell projection|endosome membrane|endosome|glucose homeostasis|cell cycle|protein-containing complex binding|protein import into nucleus|Rab GTPase binding|vesicle|transforming growth factor beta receptor signaling pathway|protein homotetramerization|early endosome membrane|cell popula…	--	--
Gpx3	0	0.406113	0.365	0.086	0	Zona fasciculata	4.244	ENSMUSG00000018339	protein_coding	glutathione peroxidase 3 [Source:MGI Symbol;Acc:MGI:105102]	--	GO:0055114,GO:0004602,GO:0006979,GO:0016491,GO:0098869,GO:0004601,GO:0005615,GO:0005576,GO:0051289,GO:0006749,GO:0042744,GO:0008430	oxidation-reduction process|glutathione peroxidase activity|response to oxidative stress|oxidoreductase activity|cellular oxidant detoxification|peroxidase activity|extracellular space|extracellular region|protein homotetramerization|glutathione metabolic process|hydrogen peroxide catabolic process|selenium binding	mmu00590,mmu00480,mmu04918	Arachidonic acid metabolism|Glutathione metabolism|Thyroid hormone synthesis
Pex16	0	0.496464	0.356	0.082	0	Zona fasciculata	4.341	ENSMUSG00000027222	protein_coding	peroxisomal biogenesis factor 16 [Source:MGI Symbol;Acc:MGI:1338829]	--	GO:0016020,GO:0016021,GO:0005783,GO:0005789,GO:0005777,GO:0005778,GO:0008022,GO:0007031,GO:0016558,GO:0005779,GO:0006625,GO:0045046,GO:0022615,GO:0016557,GO:0032581,GO:0106101	membrane|integral component of membrane|endoplasmic reticulum|endoplasmic reticulum membrane|peroxisome|peroxisomal membrane|protein C-terminus binding|peroxisome organization|protein import into peroxisome matrix|integral component of peroxisomal membrane|protein targeting to peroxisome|protein import into peroxisome membrane|protein to membrane docking|peroxisome membrane biogenesis|ER-dependen…	mmu04146	Peroxisome
Slc4a3	0	0.588495	0.314	0.04	0	Zona fasciculata	7.85	ENSMUSG00000006576	protein_coding	solute carrier family 4 (anion exchanger), member 3 [Source:MGI Symbol;Acc:MGI:109350]	--	GO:0016021,GO:0016020,GO:0005452,GO:0006820,GO:0008509,GO:0006811,GO:0005886,GO:0098656,GO:0055085,GO:0015698,GO:0051453,GO:0015297,GO:0015301,GO:0015701,GO:0019899	integral component of membrane|membrane|inorganic anion exchanger activity|anion transport|anion transmembrane transporter activity|ion transport|plasma membrane|anion transmembrane transport|transmembrane transport|inorganic anion transport|regulation of intracellular pH|antiporter activity|anion:anion antiporter activity|bicarbonate transport|enzyme binding	--	--
Mgst2	0	0.527233	0.304	0.031	0	Zona fasciculata	9.806	ENSMUSG00000074604	protein_coding	microsomal glutathione S-transferase 2 [Source:MGI Symbol;Acc:MGI:2448481]	--	GO:0016021,GO:0008047,GO:0006691,GO:0016020,GO:0016740,GO:0005737,GO:0005886,GO:0043085,GO:0043231,GO:0098869,GO:0006629,GO:0006750,GO:0019370,GO:0046466,GO:0004364,GO:0004464,GO:0004602,GO:0005635,GO:0005783	integral component of membrane|enzyme activator activity|leukotriene metabolic process|membrane|transferase activity|cytoplasm|plasma membrane|positive regulation of catalytic activity|intracellular membrane-bounded organelle|cellular oxidant detoxification|lipid metabolic process|glutathione biosynthetic process|leukotriene biosynthetic process|membrane lipid catabolic process|glutathione transf…	mmu00480,mmu00980,mmu00982,mmu00983,mmu05200,mmu05204,mmu05225,mmu05418,mmu01524	Glutathione metabolism|Metabolism of xenobiotics by cytochrome P450|Drug metabolism - cytochrome P450|Drug metabolism - other enzymes|Pathways in cancer|Chemical carcinogenesis|Hepatocellular carcinoma|Fluid shear stress and atherosclerosis|Platinum drug resistance
Greb1	0	0.557992	0.297	0.025	0	Zona fasciculata	11.88	ENSMUSG00000036523	protein_coding	gene regulated by estrogen in breast cancer protein [Source:MGI Symbol;Acc:MGI:2149712]	--	GO:0016020,GO:0016021	membrane|integral component of membrane	--	--
Ltbp3	0	0.508048	0.371	0.092	0	Zona fasciculata	4.033	ENSMUSG00000024940	protein_coding	latent transforming growth factor beta binding protein 3 [Source:MGI Symbol;Acc:MGI:1101355]	--	GO:0005509,GO:0005576,GO:0031012,GO:0007179,GO:0001501,GO:0050431,GO:0062023,GO:0060349,GO:0019838,GO:0045780,GO:0046849,GO:0060430,GO:0030502,GO:0032331,GO:1902462,GO:2000741,GO:0036363	calcium ion binding|extracellular region|extracellular matrix|transforming growth factor beta receptor signaling pathway|skeletal system development|transforming growth factor beta binding|collagen-containing extracellular matrix|bone morphogenesis|growth factor binding|positive regulation of bone resorption|bone remodeling|lung saccule development|negative regulation of bone mineralization|negat…	--	--
Dlgap1	0	0.602949	0.306	0.035	0	Zona fasciculata	8.743	ENSMUSG00000003279	protein_coding	DLG associated protein 1 [Source:MGI Symbol;Acc:MGI:1346065]	--	GO:0007268,GO:0045202,GO:0023052,GO:0016020,GO:0005886,GO:0030054,GO:0045211,GO:0014069,GO:0044877,GO:0019904,GO:0005515,GO:0098978,GO:0099092,GO:0099562,GO:0061136,GO:0035418,GO:0070842,GO:0098919	chemical synaptic transmission|synapse|signaling|membrane|plasma membrane|cell junction|postsynaptic membrane|postsynaptic density|protein-containing complex binding|protein domain specific binding|protein binding|glutamatergic synapse|postsynaptic density, intracellular component|maintenance of postsynaptic density structure|regulation of proteasomal protein catabolic process|protein localizatio…	mmu04724	Glutamatergic synapse
Rnf181	0	0.500264	0.39	0.117	0	Zona fasciculata	3.333	ENSMUSG00000055850	protein_coding	RIKEN cDNA 2500002L14, isoform CRA_d, partial	--	GO:0004842,GO:0005737,GO:0016567,GO:0046872,GO:0051865,GO:0061630	ubiquitin-protein transferase activity|cytoplasm|protein ubiquitination|metal ion binding|protein autoubiquitination|ubiquitin protein ligase activity	--	--
Bola1	0	0.477668	0.385	0.116	0	Zona fasciculata	3.319	ENSMUSG00000015943	protein_coding	bolA-like 1 (E. coli) [Source:MGI Symbol;Acc:MGI:1916418]	--	GO:0003674,GO:0005739,GO:0006351	molecular_function|mitochondrion|transcription, DNA-templated	--	--
Hist2h2aa1	0	0.441727	0.328	0.059	0	Zona fasciculata	5.559	ENSMUSG00000064220	protein_coding	histone cluster 2, H2aa1 [Source:MGI Symbol;Acc:MGI:96097]	--	GO:0003677,GO:0005634,GO:0000786,GO:0046982,GO:0006325,GO:0000790,GO:0005694,GO:0006334	DNA binding|nucleus|nucleosome|protein heterodimerization activity|chromatin organization|nuclear chromatin|chromosome|nucleosome assembly	mmu04217,mmu05322,mmu05034	Necroptosis|Systemic lupus erythematosus|Alcoholism
Npy	0	0.278897	0.287	0.021	0	Zona fasciculata	13.667	ENSMUSG00000029819	protein_coding	neuropeptide Y [Source:MGI Symbol;Acc:MGI:97374]	--	GO:0005576,GO:0005179,GO:0005615,GO:0005794,GO:0048471,GO:0005737,GO:0043005,GO:0019731,GO:0050830,GO:0045087,GO:0050829,GO:0043204,GO:0001664,GO:0061844,GO:0007218,GO:0043195,GO:0005184,GO:0008217,GO:0019732,GO:0001878,GO:0008343,GO:0031841,GO:0021954,GO:0021987,GO:0031175,GO:0032100	extracellular region|hormone activity|extracellular space|Golgi apparatus|perinuclear region of cytoplasm|cytoplasm|neuron projection|antibacterial humoral response|defense response to Gram-positive bacterium|innate immune response|defense response to Gram-negative bacterium|perikaryon|G protein-coupled receptor binding|antimicrobial humoral immune response mediated by antimicrobial peptide|neuro…	mmu04024,mmu04923,mmu04920,mmu05034	cAMP signaling pathway|Regulation of lipolysis in adipocyte|Adipocytokine signaling pathway|Alcoholism
Gpha2	0	0.519939	0.286	0.021	0	Zona fasciculata	13.619	ENSMUSG00000024784	protein_coding	glycoprotein hormone alpha-2 precursor	--	GO:0005179,GO:0005576,GO:0005615,GO:0005622,GO:0007166,GO:0007189,GO:0031531,GO:0046982,GO:0051427	hormone activity|extracellular region|extracellular space|intracellular|cell surface receptor signaling pathway|adenylate cyclase-activating G protein-coupled receptor signaling pathway|thyrotropin-releasing hormone receptor binding|protein heterodimerization activity|hormone receptor binding	--	--
Akr1b8	0	0.47635	0.3	0.034	0	Zona fasciculata	8.824	ENSMUSG00000029762	protein_coding	aldo-keto reductase family 1, member B8 [Source:MGI Symbol;Acc:MGI:107673]	--	GO:0055114,GO:0016491,GO:0005829,GO:0005737,GO:0005739,GO:0004032,GO:0008106,GO:0042572,GO:0052650,GO:0001523,GO:0001758,GO:0044597,GO:0044598,GO:0016488,GO:0110095,GO:0045550,GO:0047718	oxidation-reduction process|oxidoreductase activity|cytosol|cytoplasm|mitochondrion|alditol:NADP+ 1-oxidoreductase activity|alcohol dehydrogenase (NADP+) activity|retinol metabolic process|NADP-retinol dehydrogenase activity|retinoid metabolic process|retinal dehydrogenase activity|daunorubicin metabolic process|doxorubicin metabolic process|farnesol catabolic process|cellular detoxification of a…	mmu00040,mmu00051,mmu00052,mmu00561,mmu00790	Pentose and glucuronate interconversions|Fructose and mannose metabolism|Galactose metabolism|Glycerolipid metabolism|Folate biosynthesis
Fuom	0	0.453158	0.351	0.084	0	Zona fasciculata	4.179	ENSMUSG00000025466	protein_coding	fucose mutarotase [Source:MGI Symbol;Acc:MGI:1916314]	--	GO:0016853,GO:0048029,GO:0005996,GO:0005575,GO:0006004,GO:0045665,GO:0036065,GO:0042806,GO:0060180,GO:0016857,GO:0036373	isomerase activity|monosaccharide binding|monosaccharide metabolic process|cellular_component|fucose metabolic process|negative regulation of neuron differentiation|fucosylation|fucose binding|female mating behavior|racemase and epimerase activity, acting on carbohydrates and derivatives|L-fucose mutarotase activity	--	--
4930486L24Rik	0	0.64301	0.318	0.054	0	Zona fasciculata	5.889	ENSMUSG00000050345	protein_coding	RIKEN cDNA 4930486L24 gene [Source:MGI Symbol;Acc:MGI:1922258]	--	GO:0006508,GO:0008234,GO:0005615,GO:0005576,GO:0030054,GO:0004197,GO:0051603,GO:0005764	proteolysis|cysteine-type peptidase activity|extracellular space|extracellular region|cell junction|cysteine-type endopeptidase activity|proteolysis involved in cellular protein catabolic process|lysosome	--	--
Prcd	0	0.462172	0.278	0.019	0	Zona fasciculata	14.632	ENSMUSG00000075410	protein_coding	photoreceptor disc component [Source:MGI Symbol;Acc:MGI:3649529]	--	GO:0016020,GO:0005794,GO:0005737,GO:0042995,GO:0005576,GO:0050896,GO:0005783,GO:0007601,GO:0042622,GO:0001750,GO:0002046	membrane|Golgi apparatus|cytoplasm|cell projection|extracellular region|response to stimulus|endoplasmic reticulum|visual perception|photoreceptor outer segment membrane|photoreceptor outer segment|opsin binding	--	--
Cacnb2	0	0.632634	0.312	0.05	0	Zona fasciculata	6.24	ENSMUSG00000057914	protein_coding	calcium channel, voltage-dependent, beta 2 subunit [Source:MGI Symbol;Acc:MGI:894644]	--	GO:0005515,GO:0005245,GO:0070588,GO:0005891,GO:0016020,GO:0005886,GO:0006811,GO:0042802,GO:0005244,GO:0005262,GO:0006816,GO:0034765,GO:0007268,GO:0098793,GO:0019901,GO:0051015,GO:0019904,GO:0072659,GO:1901385,GO:0042383,GO:0007528,GO:0007601,GO:0051928,GO:0070509,GO:0005246,GO:0086091,GO:1901843,GO:1990454,GO:0051219,GO:0008331,GO:0099533,GO:0099703,GO:0098684,GO:0099635,GO:1904879,GO:0086045,GO:…	protein binding|voltage-gated calcium channel activity|calcium ion transmembrane transport|voltage-gated calcium channel complex|membrane|plasma membrane|ion transport|identical protein binding|voltage-gated ion channel activity|calcium channel activity|calcium ion transport|regulation of ion transmembrane transport|chemical synaptic transmission|presynapse|protein kinase binding|actin filament b…	mmu04010,mmu04921,mmu04260,mmu04261,mmu05410,mmu05412,mmu05414	MAPK signaling pathway|Oxytocin signaling pathway|Cardiac muscle contraction|Adrenergic signaling in cardiomyocytes|Hypertrophic cardiomyopathy (HCM)|Arrhythmogenic right ventricular cardiomyopathy (ARVC)|Dilated cardiomyopathy (DCM)
Ppp1r9a	0	0.607463	0.344	0.086	0	Zona fasciculata	4	ENSMUSG00000032827	protein_coding	protein phosphatase 1, regulatory subunit 9A [Source:MGI Symbol;Acc:MGI:2442401]	--	GO:0005515,GO:0019722,GO:0005829,GO:0042803,GO:0007015,GO:0030027,GO:0030175,GO:0014069,GO:0043005,GO:0005737,GO:0030426,GO:0031175,GO:0044877,GO:0030425,GO:0015629,GO:0045860,GO:0031594,GO:0045202,GO:0019901,GO:0044325,GO:0051015,GO:0030864,GO:0019904,GO:0010976,GO:0030833,GO:0051020,GO:0008022,GO:0043025,GO:0060999,GO:0043197,GO:0098978,GO:0051497,GO:0098974,GO:0061001,GO:0050804,GO:0005856,GO:…	protein binding|calcium-mediated signaling|cytosol|protein homodimerization activity|actin filament organization|lamellipodium|filopodium|postsynaptic density|neuron projection|cytoplasm|growth cone|neuron projection development|protein-containing complex binding|dendrite|actin cytoskeleton|positive regulation of protein kinase activity|neuromuscular junction|synapse|protein kinase binding|ion ch…	--	--
Stk39	0	0.523175	0.341	0.082	0	Zona fasciculata	4.159	ENSMUSG00000027030	protein_coding	serine/threonine kinase 39 [Source:MGI Symbol;Acc:MGI:1858416]	--	GO:0005524,GO:0006468,GO:0004674,GO:0004672,GO:0016740,GO:0005634,GO:0005654,GO:0005829,GO:0005515,GO:0005737,GO:0000166,GO:0016020,GO:0016301,GO:0016310,GO:0016324,GO:0043231,GO:0035556,GO:0000187,GO:0046777,GO:0016323,GO:0019901,GO:0043268,GO:0010820,GO:0018105,GO:0018107,GO:0023014,GO:0023016,GO:0032414,GO:0038146,GO:1901017,GO:1901380,GO:1905408,GO:1990869,GO:2000650,GO:0005856,GO:0019898,GO:…	ATP binding|protein phosphorylation|protein serine/threonine kinase activity|protein kinase activity|transferase activity|nucleus|nucleoplasm|cytosol|protein binding|cytoplasm|nucleotide binding|membrane|kinase activity|phosphorylation|apical plasma membrane|intracellular membrane-bounded organelle|intracellular signal transduction|activation of MAPK activity|protein autophosphorylation|basolater…	--	--
Akr1b10	0	0.490463	0.346	0.091	0	Zona fasciculata	3.802	ENSMUSG00000061758	protein_coding	aldo-keto reductase family 1, member B10 (aldose reductase) [Source:MGI Symbol;Acc:MGI:1915111]	--	GO:0055114,GO:0016491,GO:0005829,GO:0005739,GO:0004032,GO:0008106,GO:0042572,GO:0016918,GO:0052650,GO:0070401,GO:0070402	oxidation-reduction process|oxidoreductase activity|cytosol|mitochondrion|alditol:NADP+ 1-oxidoreductase activity|alcohol dehydrogenase (NADP+) activity|retinol metabolic process|retinal binding|NADP-retinol dehydrogenase activity|NADP+ binding|NADPH binding	mmu00040,mmu00051,mmu00052,mmu00561,mmu00790	Pentose and glucuronate interconversions|Fructose and mannose metabolism|Galactose metabolism|Glycerolipid metabolism|Folate biosynthesis
4930426D05Rik	0	0.52748	0.278	0.024	0	Zona fasciculata	11.583	ENSMUSG00000043168	lncRNA	RIKEN cDNA 4930426D05 gene [Source:MGI Symbol;Acc:MGI:1921894]	--	--	--	--	--
Tpd52l1	0	0.453732	0.274	0.021	0	Zona fasciculata	13.048	ENSMUSG00000000296	protein_coding	tumor protein D52-like 1 [Source:MGI Symbol;Acc:MGI:1298386]	--	GO:0048471,GO:0005737,GO:0042802,GO:0042803,GO:0046982,GO:0005769,GO:0046330,GO:0043406,GO:2001235,GO:0000086	perinuclear region of cytoplasm|cytoplasm|identical protein binding|protein homodimerization activity|protein heterodimerization activity|early endosome|positive regulation of JNK cascade|positive regulation of MAP kinase activity|positive regulation of apoptotic signaling pathway|G2/M transition of mitotic cell cycle	--	--
Gsta3	0	0.461572	0.275	0.023	0	Zona fasciculata	11.957	ENSMUSG00000025934	protein_coding	glutathione S-transferase, alpha 3 [Source:MGI Symbol;Acc:MGI:95856]	--	GO:0005515,GO:0004364,GO:0016740,GO:0005829,GO:0005737,GO:0006805,GO:0006749,GO:0001657,GO:0046223	protein binding|glutathione transferase activity|transferase activity|cytosol|cytoplasm|xenobiotic metabolic process|glutathione metabolic process|ureteric bud development|aflatoxin catabolic process	mmu00480,mmu00980,mmu00982,mmu00983,mmu05200,mmu05204,mmu05225,mmu05418,mmu01524	Glutathione metabolism|Metabolism of xenobiotics by cytochrome P450|Drug metabolism - cytochrome P450|Drug metabolism - other enzymes|Pathways in cancer|Chemical carcinogenesis|Hepatocellular carcinoma|Fluid shear stress and atherosclerosis|Platinum drug resistance
Cacna1c	0	0.599961	0.292	0.04	0	Zona fasciculata	7.3	ENSMUSG00000051331	protein_coding	calcium channel, voltage-dependent, L type, alpha 1C subunit [Source:MGI Symbol;Acc:MGI:103013]	--	GO:0016020,GO:0006811,GO:0055085,GO:0005245,GO:0070588,GO:0005891,GO:0005216,GO:0016021,GO:0005244,GO:0005262,GO:0006816,GO:0034765,GO:0046872,GO:0005886,GO:0032991,GO:0009986,GO:0005515,GO:0005737,GO:0060078,GO:0030054,GO:0045202,GO:0045211,GO:0042995,GO:0014069,GO:0042383,GO:0005516,GO:0005887,GO:0042593,GO:0007204,GO:0007507,GO:0030425,GO:0008542,GO:0044325,GO:0030018,GO:0006874,GO:0019904,GO:…	membrane|ion transport|transmembrane transport|voltage-gated calcium channel activity|calcium ion transmembrane transport|voltage-gated calcium channel complex|ion channel activity|integral component of membrane|voltage-gated ion channel activity|calcium channel activity|calcium ion transport|regulation of ion transmembrane transport|metal ion binding|plasma membrane|protein-containing complex|ce…	mmu04010,mmu04020,mmu04024,mmu04022,mmu04911,mmu04912,mmu04921,mmu04924,mmu04925,mmu04927,mmu04260,mmu04261,mmu04270,mmu04724,mmu04727,mmu04725,mmu04728,mmu04726,mmu04720,mmu04723,mmu04742,mmu04713,mmu05010,mmu05031,mmu05410,mmu05412,mmu05414,mmu04930,mmu04934	MAPK signaling pathway|Calcium signaling pathway|cAMP signaling pathway|cGMP - PKG signaling pathway|Insulin secretion|GnRH signaling pathway|Oxytocin signaling pathway|Renin secretion|Aldosterone synthesis and secretion|Cortisol synthesis and secretion|Cardiac muscle contraction|Adrenergic signaling in cardiomyocytes|Vascular smooth muscle contraction|Glutamatergic synapse|GABAergic synapse|Chol…
Vsnl1	0	0.481996	0.269	0.019	0	Zona fasciculata	14.158	ENSMUSG00000054459	protein_coding	visinin-like 1 [Source:MGI Symbol;Acc:MGI:1349453]	--	GO:0005509,GO:0046872,GO:0005829,GO:0016020,GO:0046676,GO:0045921,GO:0035774	calcium ion binding|metal ion binding|cytosol|membrane|negative regulation of insulin secretion|positive regulation of exocytosis|positive regulation of insulin secretion involved in cellular response to glucose stimulus	--	--
Rims2	0	0.507761	0.277	0.026	0	Zona fasciculata	10.654	ENSMUSG00000037386	protein_coding	regulating synaptic membrane exocytosis 2 [Source:MGI Symbol;Acc:MGI:2152972]	--	GO:0005515,GO:0016020,GO:0006886,GO:0006887,GO:0017137,GO:0017157,GO:0048786,GO:0048791,GO:0046872,GO:0032991,GO:0030054,GO:0045202,GO:0046982,GO:0030154,GO:0042391,GO:0098978,GO:0098982,GO:0044325,GO:0019904,GO:0043005,GO:0042734,GO:0030073,GO:0007269,GO:0010628,GO:0016082,GO:0006836,GO:0017156,GO:2000463,GO:0019933,GO:0098831,GO:0098882,GO:0048790,GO:1903861,GO:0048167,GO:0016081,GO:0050806,GO:…	protein binding|membrane|intracellular protein transport|exocytosis|Rab GTPase binding|regulation of exocytosis|presynaptic active zone|calcium ion-regulated exocytosis of neurotransmitter|metal ion binding|protein-containing complex|cell junction|synapse|protein heterodimerization activity|cell differentiation|regulation of membrane potential|glutamatergic synapse|GABA-ergic synapse|ion channel …	mmu04911	Insulin secretion
Prkar2b	0	0.574289	0.322	0.07	0	Zona fasciculata	4.6	ENSMUSG00000002997	protein_coding	protein kinase, cAMP dependent regulatory, type II beta [Source:MGI Symbol;Acc:MGI:97760]	--	GO:0008603,GO:0001932,GO:0005952,GO:0016020,GO:0005886,GO:0048471,GO:0005829,GO:0005737,GO:0000166,GO:0045859,GO:0030552,GO:0098978,GO:0030425,GO:0019904,GO:0005813,GO:0043025,GO:0045121,GO:0005515,GO:0031625,GO:0098794,GO:0050804,GO:0007612,GO:0097546,GO:0006631,GO:0034236,GO:0019934,GO:0047555,GO:0019901,GO:0004862,GO:2000480,GO:0043197,GO:0043198,GO:0097332,GO:0097338	cAMP-dependent protein kinase regulator activity|regulation of protein phosphorylation|cAMP-dependent protein kinase complex|membrane|plasma membrane|perinuclear region of cytoplasm|cytosol|cytoplasm|nucleotide binding|regulation of protein kinase activity|cAMP binding|glutamatergic synapse|dendrite|protein domain specific binding|centrosome|neuronal cell body|membrane raft|protein binding|ubiqui…	mmu04910	Insulin signaling pathway
Acyp1	0	0.412466	0.329	0.08	0	Zona fasciculata	4.112	ENSMUSG00000008822	protein_coding	acylphosphatase 1, erythrocyte (common) type [Source:MGI Symbol;Acc:MGI:1913454]	--	GO:0003998,GO:0016787,GO:0008150	acylphosphatase activity|hydrolase activity|biological_process	mmu00620	Pyruvate metabolism
Pcp4l1	0	0.385385	0.292	0.044	0	Zona fasciculata	6.636	ENSMUSG00000038370	protein_coding	Purkinje cell protein 4-like 1 [Source:MGI Symbol;Acc:MGI:1913675]	--	GO:0005515,GO:0003674,GO:0008150,GO:0005575	protein binding|molecular_function|biological_process|cellular_component	--	--
Txnrd2	0	0.454525	0.317	0.072	0	Zona fasciculata	4.403	ENSMUSG00000075704	protein_coding	thioredoxin reductase 2, mitochondrial isoform 1 precursor	--	GO:0000305,GO:0004791,GO:0005737,GO:0005739,GO:0005829,GO:0007507,GO:0009055,GO:0030097,GO:0030424,GO:0030425,GO:0042803,GO:0043025,GO:0045454,GO:0050660	response to oxygen radical|thioredoxin-disulfide reductase activity|cytoplasm|mitochondrion|cytosol|heart development|electron transfer activity|hemopoiesis|axon|dendrite|protein homodimerization activity|neuronal cell body|cell redox homeostasis|flavin adenine dinucleotide binding	mmu00240,mmu00450	Pyrimidine metabolism|Selenocompound metabolism
Nrbp2	0	0.513022	0.291	0.046	0	Zona fasciculata	6.326	ENSMUSG00000075590	protein_coding	nuclear receptor binding protein 2 [Source:MGI Symbol;Acc:MGI:2385017]	--	GO:0005524,GO:0006468,GO:0004672,GO:0005737,GO:0035556,GO:0004674,GO:0006888,GO:0007399,GO:0003674,GO:0043524,GO:0030182,GO:0012505	ATP binding|protein phosphorylation|protein kinase activity|cytoplasm|intracellular signal transduction|protein serine/threonine kinase activity|endoplasmic reticulum to Golgi vesicle-mediated transport|nervous system development|molecular_function|negative regulation of neuron apoptotic process|neuron differentiation|endomembrane system	--	--
Aldh1l1	0	0.545337	0.281	0.038	0	Zona fasciculata	7.395	ENSMUSG00000030088	protein_coding	aldehyde dehydrogenase 1 family, member L1 [Source:MGI Symbol;Acc:MGI:1340024]	--	GO:0005737,GO:0055114,GO:0003824,GO:0016491,GO:0016620,GO:0009058,GO:0016742,GO:0016155,GO:0006730,GO:0009258,GO:0032991,GO:0005829,GO:0005515,GO:0005739,GO:0044877,GO:0004029,GO:0004030,GO:0033721	cytoplasm|oxidation-reduction process|catalytic activity|oxidoreductase activity|oxidoreductase activity, acting on the aldehyde or oxo group of donors, NAD or NADP as acceptor|biosynthetic process|hydroxymethyl-, formyl- and related transferase activity|formyltetrahydrofolate dehydrogenase activity|one-carbon metabolic process|10-formyltetrahydrofolate catabolic process|protein-containing comple…	mmu00670	One carbon pool by folate
Trank1	0	0.648668	0.271	0.033	0	Zona fasciculata	8.212	ENSMUSG00000062296	protein_coding	tetratricopeptide repeat and ankyrin repeat containing 1 [Source:MGI Symbol;Acc:MGI:1341834]	--	GO:0005515,GO:0003674,GO:0008150,GO:0005575	protein binding|molecular_function|biological_process|cellular_component	--	--
Smoc1	0	0.480267	0.268	0.03	0	Zona fasciculata	8.933	ENSMUSG00000021136	protein_coding	SPARC related modular calcium binding 1 [Source:MGI Symbol;Acc:MGI:1929878]	--	GO:0005515,GO:0005509,GO:0050840,GO:0001654,GO:0045667,GO:0060173	protein binding|calcium ion binding|extracellular matrix binding|eye development|regulation of osteoblast differentiation|limb development	--	--
Robo1	0	0.571562	0.272	0.038	0	Zona fasciculata	7.158	ENSMUSG00000022883	protein_coding	roundabout guidance receptor 1 [Source:MGI Symbol;Acc:MGI:1274781]	--	GO:0007507,GO:0007411,GO:0035385,GO:0008046,GO:0016199,GO:0005515,GO:0030275,GO:0042802,GO:0002042,GO:0006919,GO:0007156,GO:0021836,GO:0030336,GO:0033600,GO:0035025,GO:0043406,GO:0050772,GO:0050925,GO:0070100,GO:1900748,GO:0005737,GO:0005886,GO:0009986	heart development|axon guidance|Roundabout signaling pathway|axon guidance receptor activity|axon midline choice point recognition|protein binding|LRR domain binding|identical protein binding|cell migration involved in sprouting angiogenesis|activation of cysteine-type endopeptidase activity involved in apoptotic process|homophilic cell adhesion via plasma membrane adhesion molecules|chemorepulsi…	mmu04360	Axon guidance
Oxtr	0	0.463358	0.257	0.025	0	Zona fasciculata	10.28	ENSMUSG00000049112	protein_coding	oxytocin receptor [Source:MGI Symbol;Acc:MGI:109147]	--	GO:0007186,GO:0016021,GO:0004930,GO:0005000,GO:0004990,GO:0016020,GO:0005886,GO:0005887,GO:0007165,GO:0016324,GO:0070371,GO:0007204,GO:0007565,GO:0007613,GO:0005902,GO:0120162,GO:0005913,GO:0051965,GO:0035176,GO:0042711,GO:0001967,GO:0045777,GO:0030431,GO:0032870,GO:0042755,GO:0017046,GO:0001975,GO:0010701,GO:0032230,GO:0051968,GO:0001992,GO:0045907,GO:0048545,GO:0070474,GO:0060406,GO:0042713,GO:…	G protein-coupled receptor signaling pathway|integral component of membrane|G protein-coupled receptor activity|vasopressin receptor activity|oxytocin receptor activity|membrane|plasma membrane|integral component of plasma membrane|signal transduction|apical plasma membrane|ERK1 and ERK2 cascade|positive regulation of cytosolic calcium ion concentration|female pregnancy|memory|microvillus|positiv…	mmu04020,mmu04024,mmu04080,mmu04921	Calcium signaling pathway|cAMP signaling pathway|Neuroactive ligand-receptor interaction|Oxytocin signaling pathway
Srd5a2	0	0.55151	0.262	0.033	0	Zona fasciculata	7.939	ENSMUSG00000038541	protein_coding	steroid 5 alpha-reductase 2 [Source:MGI Symbol;Acc:MGI:2150380]	--	GO:0016020,GO:0055114,GO:0016627,GO:0006629,GO:0003865,GO:0008202,GO:0016021,GO:0005737,GO:0010033,GO:0016491,GO:0006694,GO:0005783,GO:0005789,GO:0030154,GO:0047751,GO:0006706,GO:0043025,GO:0043231,GO:0031090,GO:0030539,GO:0043434,GO:0008584,GO:0070852,GO:0033218,GO:0008209,GO:0061370,GO:0007548,GO:0006702,GO:0009917,GO:0030283,GO:0014070,GO:0018879,GO:0018894,GO:0018963,GO:0021766,GO:0021854,GO:…	membrane|oxidation-reduction process|oxidoreductase activity, acting on the CH-CH group of donors|lipid metabolic process|3-oxo-5-alpha-steroid 4-dehydrogenase activity|steroid metabolic process|integral component of membrane|cytoplasm|response to organic substance|oxidoreductase activity|steroid biosynthetic process|endoplasmic reticulum|endoplasmic reticulum membrane|cell differentiation|choles…	mmu00140,mmu05215	Steroid hormone biosynthesis|Prostate cancer
Rap1gap	0	0.432042	0.253	0.027	0	Zona fasciculata	9.37	ENSMUSG00000041351	protein_coding	Rap1 GTPase-activating protein [Source:MGI Symbol;Acc:MGI:109338]	--	GO:0005096,GO:0051056,GO:0030695,GO:0016020,GO:0000139,GO:0005794,GO:0005829,GO:0005515,GO:0042803,GO:0050766,GO:0017016,GO:0043547,GO:0030424,GO:0030425,GO:0005769,GO:0043025,GO:0043087,GO:0022409,GO:0045665,GO:1903697,GO:1904425,GO:1904442,GO:1990792,GO:0050790	GTPase activator activity|regulation of small GTPase mediated signal transduction|GTPase regulator activity|membrane|Golgi membrane|Golgi apparatus|cytosol|protein binding|protein homodimerization activity|positive regulation of phagocytosis|Ras GTPase binding|positive regulation of GTPase activity|axon|dendrite|early endosome|neuronal cell body|regulation of GTPase activity|positive regulation o…	mmu04015	Rap1 signaling pathway
Arpp19	2.81992e-307	0.666623	0.66	0.418	9.1041e-303	Zona fasciculata	1.579	ENSMUSG00000007656	protein_coding	cAMP-regulated phosphoprotein 19 [Source:MGI Symbol;Acc:MGI:1891691]	--	GO:0005737,GO:0043666,GO:0043086,GO:0046579,GO:0007049,GO:0051301,GO:0032515,GO:0000278,GO:0005102,GO:0004864,GO:0015459,GO:0000086,GO:0045722,GO:0019212,GO:0019888,GO:0051721,GO:0035308	cytoplasm|regulation of phosphoprotein phosphatase activity|negative regulation of catalytic activity|positive regulation of Ras protein signal transduction|cell cycle|cell division|negative regulation of phosphoprotein phosphatase activity|mitotic cell cycle|signaling receptor binding|protein phosphatase inhibitor activity|potassium channel regulator activity|G2/M transition of mitotic cell cycl…	--	--
Tecr	1.57813e-306	0.660246	0.594	0.311	5.09498e-302	Zona fasciculata	1.91	ENSMUSG00000031708	protein_coding	trans-2,3-enoyl-CoA reductase [Source:MGI Symbol;Acc:MGI:1915408]	--	GO:0016627,GO:0006629,GO:0016020,GO:0016021,GO:0055114,GO:0016491,GO:0005783,GO:0006694,GO:0005789,GO:0006665,GO:0006631,GO:0006633,GO:0042761,GO:0030176,GO:0030497,GO:0102758	oxidoreductase activity, acting on the CH-CH group of donors|lipid metabolic process|membrane|integral component of membrane|oxidation-reduction process|oxidoreductase activity|endoplasmic reticulum|steroid biosynthetic process|endoplasmic reticulum membrane|sphingolipid metabolic process|fatty acid metabolic process|fatty acid biosynthetic process|very long-chain fatty acid biosynthetic process|…	mmu00062,mmu01040	Fatty acid elongation|Biosynthesis of unsaturated fatty acids
Atp5mpl	5.28161e-306	0.644146	0.623	0.351	1.70517e-301	Zona fasciculata	1.775	ENSMUSG00000021290	protein_coding	ATP synthase subunit ATP5MPL, mitochondrial isoform X2	--	--	--	--	--
Tmem223	1.54051e-305	0.521112	0.476	0.185	4.97353e-301	Zona fasciculata	2.573	ENSMUSG00000117924	protein_coding	transmembrane protein 223	--	GO:0003729,GO:0005643,GO:0005739,GO:0007399,GO:0016021,GO:0016973,GO:0042405	mRNA binding|nuclear pore|mitochondrion|nervous system development|integral component of membrane|poly(A)+ mRNA export from nucleus|nuclear inclusion body	--	--
Mrpl51	8.00222e-305	0.634893	0.574	0.283	2.58352e-300	Zona fasciculata	2.028	ENSMUSG00000030335	protein_coding	mitochondrial ribosomal protein L51 [Source:MGI Symbol;Acc:MGI:1913743]	--	GO:0003735,GO:0005739,GO:0006412,GO:0005840,GO:0005761,GO:0005762,GO:0032543	structural constituent of ribosome|mitochondrion|translation|ribosome|mitochondrial ribosome|mitochondrial large ribosomal subunit|mitochondrial translation	--	--
Ubl5	2.54791e-304	0.68751	0.707	0.515	8.22591e-300	Zona fasciculata	1.373	ENSMUSG00000084786	protein_coding	ubiquitin-like 5 [Source:MGI Symbol;Acc:MGI:1913427]	--	GO:0006464,GO:0005515,GO:0005634,GO:0005737,GO:0000398,GO:0031386	cellular protein modification process|protein binding|nucleus|cytoplasm|mRNA splicing, via spliceosome|protein tag	--	--
Tma7	8.83839e-304	0.704199	0.685	0.454	2.85347e-299	Zona fasciculata	1.509	ENSMUSG00000091537	protein_coding	translational machinery associated 7 [Source:MGI Symbol;Acc:MGI:1913417]	--	GO:0003674,GO:0005575,GO:0002181	molecular_function|cellular_component|cytoplasmic translation	--	--
Slc25a1	1.35029e-303	0.437042	0.361	0.102	4.3594e-299	Zona fasciculata	3.539	ENSMUSG00000003528	protein_coding	solute carrier family 25 (mitochondrial carrier, citrate transporter), member 1 [Source:MGI Symbol;Acc:MGI:1345283]	--	GO:0022857,GO:0055085,GO:0016020,GO:0016021,GO:0005739,GO:0005743,GO:0071913,GO:0006843	transmembrane transporter activity|transmembrane transport|membrane|integral component of membrane|mitochondrion|mitochondrial inner membrane|citrate secondary active transmembrane transporter activity|mitochondrial citrate transmembrane transport	--	--
Pbx3	5.05798e-303	0.731979	0.477	0.187	1.63297e-298	Zona fasciculata	2.551	ENSMUSG00000038718	protein_coding	pre B cell leukemia homeobox 3 [Source:MGI Symbol;Acc:MGI:97496]	Homeobox	GO:0003677,GO:0006355,GO:0005634,GO:0003700,GO:0043565,GO:0005515,GO:0001228,GO:0045944,GO:0005667,GO:0008344,GO:0048666,GO:0002087,GO:0000980,GO:0021516,GO:0007585	DNA binding|regulation of transcription, DNA-templated|nucleus|DNA-binding transcription factor activity|sequence-specific DNA binding|protein binding|DNA-binding transcription activator activity, RNA polymerase II-specific|positive regulation of transcription by RNA polymerase II|transcription factor complex|adult locomotory behavior|neuron development|regulation of respiratory gaseous exchange …	mmu05202	Transcriptional misregulation in cancers
Zfyve21	5.84766e-303	0.412694	0.295	0.062	1.88792e-298	Zona fasciculata	4.758	ENSMUSG00000021286	protein_coding	zinc finger, FYVE domain containing 21 [Source:MGI Symbol;Acc:MGI:1915770]	--	GO:0046872,GO:0003674,GO:0008150,GO:0005575,GO:0030054,GO:0031410,GO:0005768,GO:0005925	metal ion binding|molecular_function|biological_process|cellular_component|cell junction|cytoplasmic vesicle|endosome|focal adhesion	--	--
Mcfd2	1.09584e-302	0.550239	0.448	0.16	3.53792e-298	Zona fasciculata	2.8	ENSMUSG00000024150	protein_coding	multiple coagulation factor deficiency 2 [Source:MGI Symbol;Acc:MGI:2183439]	--	GO:0005509,GO:0005794,GO:0046872,GO:0003674,GO:0015031,GO:0005576,GO:0005783,GO:0060548,GO:0016192,GO:0019752,GO:0005793	calcium ion binding|Golgi apparatus|metal ion binding|molecular_function|protein transport|extracellular region|endoplasmic reticulum|negative regulation of cell death|vesicle-mediated transport|carboxylic acid metabolic process|endoplasmic reticulum-Golgi intermediate compartment	--	--
Lsm6	1.73645e-302	0.612027	0.56	0.269	5.60614e-298	Zona fasciculata	2.082	ENSMUSG00000031683	protein_coding	LSM6 homolog, U6 small nuclear RNA and mRNA degradation associated [Source:MGI Symbol;Acc:MGI:1925901]	--	GO:0000398,GO:0005732,GO:0005634,GO:0003723,GO:0005737,GO:0046982,GO:0006397,GO:0008380,GO:0005730,GO:0005681,GO:0046540,GO:0008033,GO:0006364,GO:0071005,GO:0000932,GO:0006402,GO:0005688,GO:0120115,GO:0030490	mRNA splicing, via spliceosome|small nucleolar ribonucleoprotein complex|nucleus|RNA binding|cytoplasm|protein heterodimerization activity|mRNA processing|RNA splicing|nucleolus|spliceosomal complex|U4/U6 x U5 tri-snRNP complex|tRNA processing|rRNA processing|U2-type precatalytic spliceosome|P-body|mRNA catabolic process|U6 snRNP|Lsm2-8 complex|maturation of SSU-rRNA	mmu03040,mmu03018	Spliceosome|RNA degradation
Mrps36	1.85374e-301	0.517292	0.467	0.182	5.9848e-297	Zona fasciculata	2.566	ENSMUSG00000061474	protein_coding	mitochondrial ribosomal protein S36 [Source:MGI Symbol;Acc:MGI:1913378]	--	GO:0055114,GO:0005739,GO:0005840,GO:0004591,GO:0005763,GO:0006103,GO:0009353	oxidation-reduction process|mitochondrion|ribosome|oxoglutarate dehydrogenase (succinyl-transferring) activity|mitochondrial small ribosomal subunit|2-oxoglutarate metabolic process|mitochondrial oxoglutarate dehydrogenase complex	--	--
Phyh	1.01157e-300	0.558485	0.406	0.136	3.26585e-296	Zona fasciculata	2.985	ENSMUSG00000026664	protein_coding	phytanoyl-CoA hydroxylase [Source:MGI Symbol;Acc:MGI:891978]	--	GO:0046872,GO:0005515,GO:0016491,GO:0055114,GO:0005739,GO:0006631,GO:0051213,GO:0005777,GO:0006103,GO:0001561,GO:0006720,GO:0019606,GO:0097089,GO:0003824,GO:0008198,GO:0031406,GO:0031418,GO:0048037,GO:0048244,GO:0005782	metal ion binding|protein binding|oxidoreductase activity|oxidation-reduction process|mitochondrion|fatty acid metabolic process|dioxygenase activity|peroxisome|2-oxoglutarate metabolic process|fatty acid alpha-oxidation|isoprenoid metabolic process|2-oxobutyrate catabolic process|methyl-branched fatty acid metabolic process|catalytic activity|ferrous iron binding|carboxylic acid binding|L-ascorb…	mmu04146	Peroxisome
Trappc6a	4.46872e-300	0.47167	0.436	0.159	1.44273e-295	Zona fasciculata	2.742	ENSMUSG00000002043	protein_coding	trafficking protein particle complex 6A [Source:MGI Symbol;Acc:MGI:1914341]	--	GO:0043087,GO:0048193,GO:0005794,GO:0005783,GO:0005802,GO:0016192,GO:0006888,GO:0043473,GO:0005801,GO:1903232	regulation of GTPase activity|Golgi vesicle transport|Golgi apparatus|endoplasmic reticulum|trans-Golgi network|vesicle-mediated transport|endoplasmic reticulum to Golgi vesicle-mediated transport|pigmentation|cis-Golgi network|melanosome assembly	--	--
Nenf	2.67632e-299	0.593669	0.61	0.331	8.6405e-295	Zona fasciculata	1.843	ENSMUSG00000037499	protein_coding	neuron derived neurotrophic factor [Source:MGI Symbol;Acc:MGI:1913458]	--	GO:0007165,GO:0046872,GO:0005615,GO:0005634,GO:0005654,GO:0005576,GO:0043410,GO:0008083,GO:0032099	signal transduction|metal ion binding|extracellular space|nucleus|nucleoplasm|extracellular region|positive regulation of MAPK cascade|growth factor activity|negative regulation of appetite	--	--
Pin4	9.6804e-299	0.501888	0.484	0.196	3.12532e-294	Zona fasciculata	2.469	ENSMUSG00000079480	protein_coding	protein (peptidyl-prolyl cis/trans isomerase) NIMA-interacting, 4 (parvulin) [Source:MGI Symbol;Acc:MGI:1916963]	--	GO:0003755,GO:0003677,GO:0005634,GO:0005737,GO:0016853,GO:0005856,GO:0005730,GO:0000413,GO:0003690,GO:0005819,GO:0005759,GO:0006364,GO:0003681,GO:0030684	peptidyl-prolyl cis-trans isomerase activity|DNA binding|nucleus|cytoplasm|isomerase activity|cytoskeleton|nucleolus|protein peptidyl-prolyl isomerization|double-stranded DNA binding|spindle|mitochondrial matrix|rRNA processing|bent DNA binding|preribosome	--	--
Cyc1	2.47317e-297	0.632162	0.585	0.299	7.98463e-293	Zona fasciculata	1.957	ENSMUSG00000022551	protein_coding	cytochrome c-1 [Source:MGI Symbol;Acc:MGI:1913695]	--	GO:0009055,GO:0020037,GO:0016020,GO:0016021,GO:0046872,GO:0005515,GO:0055114,GO:0005739,GO:0005743,GO:0070469,GO:0006122,GO:0033762,GO:0042776,GO:0005750,GO:0045153,GO:0022900	electron transfer activity|heme binding|membrane|integral component of membrane|metal ion binding|protein binding|oxidation-reduction process|mitochondrion|mitochondrial inner membrane|respirasome|mitochondrial electron transport, ubiquinol to cytochrome c|response to glucagon|mitochondrial ATP synthesis coupled proton transport|mitochondrial respiratory chain complex III|electron transporter, tr…	mmu00190,mmu04260,mmu04714,mmu05010,mmu05012,mmu05016,mmu04932	Oxidative phosphorylation|Cardiac muscle contraction|Thermogenesis|Alzheimer's disease|Parkinson's disease|Huntington's disease|Non-alcoholic fatty liver disease (NAFLD)
Hddc2	3.38894e-297	0.406121	0.312	0.073	1.09412e-292	Zona fasciculata	4.274	ENSMUSG00000000295	protein_coding	HD domain containing 2 [Source:MGI Symbol;Acc:MGI:1916942]	--	GO:0002953,GO:0016311,GO:0005739	5'-deoxynucleotidase activity|dephosphorylation|mitochondrion	--	--
Atp5g1	1.18659e-294	0.68901	0.7	0.51	3.83089e-290	Zona fasciculata	1.373	ENSMUSG00000006057	protein_coding	ATP synthase, H+ transporting, mitochondrial F0 complex, subunit C1 (subunit 9) [Source:MGI Symbol;Acc:MGI:107653]	--	GO:0015986,GO:0015078,GO:0045263,GO:0033177,GO:0016020,GO:0016021,GO:0006811,GO:0008289,GO:0005739,GO:1902600,GO:0046034,GO:0043025,GO:0010917,GO:0031966,GO:0005743,GO:0045773,GO:1901216,GO:0046933,GO:0000276,GO:0034703,GO:0046931,GO:1903427,GO:0006754,GO:0005753,GO:1905232,GO:0022834,GO:0150034	ATP synthesis coupled proton transport|proton transmembrane transporter activity|proton-transporting ATP synthase complex, coupling factor F(o)|proton-transporting two-sector ATPase complex, proton-transporting domain|membrane|integral component of membrane|ion transport|lipid binding|mitochondrion|proton transmembrane transport|ATP metabolic process|neuronal cell body|negative regulation of mito…	mmu00190,mmu04714,mmu05010,mmu05012,mmu05016	Oxidative phosphorylation|Thermogenesis|Alzheimer's disease|Parkinson's disease|Huntington's disease
Slc27a1	1.96691e-294	0.36753	0.269	0.05	6.35016e-290	Zona fasciculata	5.38	ENSMUSG00000031808	protein_coding	solute carrier family 27 (fatty acid transporter), member 1 [Source:MGI Symbol;Acc:MGI:1347098]	--	GO:0016021,GO:0003824,GO:0004467,GO:0015245,GO:0031957,GO:0016020,GO:0005886,GO:0005829,GO:0005737,GO:0000166,GO:0042803,GO:0031410,GO:0005783,GO:0006629,GO:0043231,GO:0005515,GO:0006869,GO:0016874,GO:0005739,GO:0005887,GO:0006631,GO:0012505,GO:0071902,GO:0001676,GO:0009409,GO:0005743,GO:0005901,GO:0006646,GO:0032868,GO:0032049,GO:0005324,GO:0006661,GO:0015908,GO:0044539,GO:0006656,GO:0006654,GO:…	integral component of membrane|catalytic activity|long-chain fatty acid-CoA ligase activity|fatty acid transmembrane transporter activity|very long-chain fatty acid-CoA ligase activity|membrane|plasma membrane|cytosol|cytoplasm|nucleotide binding|protein homodimerization activity|cytoplasmic vesicle|endoplasmic reticulum|lipid metabolic process|intracellular membrane-bounded organelle|protein bin…	mmu03320,mmu04931	PPAR signaling pathway|Insulin resistance
Gnas	2.06679e-294	0.46435	0.864	0.86	6.67264e-290	Zona fasciculata	1.005	ENSMUSG00000027523	protein_coding	GNAS (guanine nucleotide binding protein, alpha stimulating) complex locus [Source:MGI Symbol;Acc:MGI:95777]	--	GO:0071107,GO:0005634,GO:0005794,GO:0048471,GO:0005829,GO:0005515,GO:0005737,GO:0031410,GO:0005886,GO:0005576,GO:0016020,GO:0042383,GO:0007186,GO:0001934,GO:0005768,GO:0003924,GO:0055037,GO:0042493,GO:0043547,GO:0005525,GO:0009791,GO:0035264,GO:0055074,GO:0006357,GO:0030425,GO:0019904,GO:0001726,GO:0043025,GO:0008284,GO:0045121,GO:0043588,GO:0120162,GO:0050890,GO:0001501,GO:0060348,GO:0035116,GO:…	response to parathyroid hormone|nucleus|Golgi apparatus|perinuclear region of cytoplasm|cytosol|protein binding|cytoplasm|cytoplasmic vesicle|plasma membrane|extracellular region|membrane|sarcolemma|G protein-coupled receptor signaling pathway|positive regulation of protein phosphorylation|endosome|GTPase activity|recycling endosome|response to drug|positive regulation of GTPase activity|GTP bind…	mmu04015,mmu04020,mmu04072,mmu04024,mmu04540,mmu04611,mmu04911,mmu04922,mmu04923,mmu04912,mmu04913,mmu04915,mmu04921,mmu04926,mmu04918,mmu04916,mmu04924,mmu04925,mmu04927,mmu04261,mmu04270,mmu04970,mmu04971,mmu04972,mmu04976,mmu04962,mmu04961,mmu04724,mmu04728,mmu04726,mmu04730,mmu04750,mmu04713,mmu04714,mmu05200,mmu05030,mmu05031,mmu05032,mmu05034,mmu05414,mmu04934,mmu05165,mmu05146,mmu05142,mmu…	Rap1 signaling pathway|Calcium signaling pathway|Phospholipase D signaling pathway|cAMP signaling pathway|Gap junction|Platelet activation|Insulin secretion|Glucagon signaling pathway|Regulation of lipolysis in adipocyte|GnRH signaling pathway|Ovarian Steroidogenesis|Estrogen signaling pathway|Oxytocin signaling pathway|Relaxin signaling pathway|Thyroid hormone synthesis|Melanogenesis|Renin secre…
Dab2	2.50837e-294	0.676773	0.734	0.443	8.09828e-290	Zona fasciculata	1.657	ENSMUSG00000022150	protein_coding	disabled 2, mitogen-responsive phosphoprotein [Source:MGI Symbol;Acc:MGI:109175]	--	GO:0005515,GO:0006897,GO:0008022,GO:0035615,GO:0038024,GO:0046332,GO:0001934,GO:0010718,GO:0010862,GO:0016192,GO:0030335,GO:0030511,GO:0032091,GO:0032436,GO:0035026,GO:0043066,GO:0045807,GO:0045892,GO:0045893,GO:0060391,GO:0060766,GO:0090090,GO:1903077,GO:2000096,GO:2000370,GO:2000643,GO:0001650,GO:0005886,GO:0005905,GO:0030136,GO:0043231	protein binding|endocytosis|protein C-terminus binding|clathrin adaptor activity|cargo receptor activity|SMAD binding|positive regulation of protein phosphorylation|positive regulation of epithelial to mesenchymal transition|positive regulation of pathway-restricted SMAD protein phosphorylation|vesicle-mediated transport|positive regulation of cell migration|positive regulation of transforming gr…	mmu04144	Endocytosis
Slc25a39	7.39105e-294	0.558045	0.498	0.211	2.3862e-289	Zona fasciculata	2.36	ENSMUSG00000018677	protein_coding	solute carrier family 25, member 39 [Source:MGI Symbol;Acc:MGI:1196386]	--	GO:0016020,GO:0016021,GO:0005739,GO:0005743,GO:0006783	membrane|integral component of membrane|mitochondrion|mitochondrial inner membrane|heme biosynthetic process	--	--
Cisd1	1.59566e-293	0.546706	0.464	0.181	5.15159e-289	Zona fasciculata	2.564	ENSMUSG00000037710	protein_coding	CDGSH iron sulfur domain 1 [Source:MGI Symbol;Acc:MGI:1261855]	--	GO:0051537,GO:0043231,GO:0016020,GO:0016021,GO:0046872,GO:0042802,GO:0005739,GO:0051536,GO:0005741,GO:0005506,GO:0043457,GO:0032473	2 iron, 2 sulfur cluster binding|intracellular membrane-bounded organelle|membrane|integral component of membrane|metal ion binding|identical protein binding|mitochondrion|iron-sulfur cluster binding|mitochondrial outer membrane|iron ion binding|regulation of cellular respiration|cytoplasmic side of mitochondrial outer membrane	--	--
Mpc2	1.63647e-293	0.606015	0.598	0.322	5.28333e-289	Zona fasciculata	1.857	ENSMUSG00000026568	protein_coding	mitochondrial pyruvate carrier 2 [Source:MGI Symbol;Acc:MGI:1917706]	--	GO:0005743,GO:0006850,GO:0016020,GO:0016021,GO:0005739,GO:0061732,GO:0035774,GO:0050833,GO:0031305	mitochondrial inner membrane|mitochondrial pyruvate transmembrane transport|membrane|integral component of membrane|mitochondrion|mitochondrial acetyl-CoA biosynthetic process from pyruvate|positive regulation of insulin secretion involved in cellular response to glucose stimulus|pyruvate transmembrane transporter activity|integral component of mitochondrial inner membrane	--	--
Etfrf1	3.73697e-293	0.426284	0.298	0.066	1.20648e-288	Zona fasciculata	4.515	ENSMUSG00000040370	protein_coding	electron transfer flavoprotein regulatory factor 1 [Source:MGI Symbol;Acc:MGI:1914886]	--	GO:0003674,GO:0005739,GO:0022904	molecular_function|mitochondrion|respiratory electron transport chain	--	--
St3gal5	8.1217e-293	0.570623	0.541	0.239	2.62209e-288	Zona fasciculata	2.264	ENSMUSG00000056091	protein_coding	ST3 beta-galactoside alpha-2,3-sialyltransferase 5 [Source:MGI Symbol;Acc:MGI:1339963]	--	GO:0006486,GO:0008373,GO:0016020,GO:0016021,GO:0016740,GO:0016757,GO:0000139,GO:0005794,GO:0097503,GO:0047291	protein glycosylation|sialyltransferase activity|membrane|integral component of membrane|transferase activity|transferase activity, transferring glycosyl groups|Golgi membrane|Golgi apparatus|sialylation|lactosylceramide alpha-2,3-sialyltransferase activity	mmu00604	Glycosphingolipid biosynthesis - ganglio series
Tmem147	1.22309e-292	0.562119	0.521	0.235	3.94875e-288	Zona fasciculata	2.217	ENSMUSG00000006315	protein_coding	transmembrane protein 147 [Source:MGI Symbol;Acc:MGI:1915011]	--	GO:0016020,GO:0016021,GO:0003674,GO:0032991,GO:0005783,GO:0005789	membrane|integral component of membrane|molecular_function|protein-containing complex|endoplasmic reticulum|endoplasmic reticulum membrane	--	--
Gadd45gip1	1.32327e-292	0.579754	0.52	0.237	4.27217e-288	Zona fasciculata	2.194	ENSMUSG00000033751	protein_coding	growth arrest and DNA-damage-inducible, gamma interacting protein 1 [Source:MGI Symbol;Acc:MGI:1914947]	--	GO:0005634,GO:0005739,GO:0005840,GO:0007049,GO:0071850	nucleus|mitochondrion|ribosome|cell cycle|mitotic cell cycle arrest	--	--
Gatd3a	4.79781e-291	0.498494	0.363	0.11	1.54897e-286	Zona fasciculata	3.3	ENSMUSG00000053329	protein_coding	glutamine amidotransferase-like class 1 domain-containing protein 3A, mitochondrial isoform 1 precursor	--	GO:0005739	mitochondrion	--	--
Cox6a1	2.04163e-290	0.700325	0.731	0.553	6.5914e-286	Zona fasciculata	1.322	ENSMUSG00000041697	protein_coding	cytochrome c oxidase subunit 6A1 [Source:MGI Symbol;Acc:MGI:103099]	--	GO:0004129,GO:0005743,GO:0005751,GO:0016020,GO:0016021,GO:0022900,GO:0005739,GO:1902600	cytochrome-c oxidase activity|mitochondrial inner membrane|mitochondrial respiratory chain complex IV|membrane|integral component of membrane|electron transport chain|mitochondrion|proton transmembrane transport	mmu00190,mmu04260,mmu04714,mmu05010,mmu05012,mmu05016,mmu04932	Oxidative phosphorylation|Cardiac muscle contraction|Thermogenesis|Alzheimer's disease|Parkinson's disease|Huntington's disease|Non-alcoholic fatty liver disease (NAFLD)
Gdf15	1.83143e-288	0.233529	0.302	0.066	5.91278e-284	Zona fasciculata	4.576	ENSMUSG00000038508	protein_coding	growth differentiation factor 15 [Source:MGI Symbol;Acc:MGI:1346047]	--	GO:0008083,GO:0005615,GO:0005634,GO:0005794,GO:0005737,GO:0042803,GO:0005125,GO:0005576,GO:0000187,GO:0051897,GO:0042981,GO:0043410,GO:0002023,GO:1901741,GO:0005160,GO:0010862,GO:0043408,GO:0048468,GO:0060395,GO:0030509,GO:0035860,GO:0040015,GO:0060400	growth factor activity|extracellular space|nucleus|Golgi apparatus|cytoplasm|protein homodimerization activity|cytokine activity|extracellular region|activation of MAPK activity|positive regulation of protein kinase B signaling|regulation of apoptotic process|positive regulation of MAPK cascade|reduction of food intake in response to dietary excess|positive regulation of myoblast fusion|transform…	--	--
Ndufb3	3.22702e-288	0.614495	0.602	0.326	1.04184e-283	Zona fasciculata	1.847	ENSMUSG00000026032	protein_coding	NADH:ubiquinone oxidoreductase subunit B3 [Source:MGI Symbol;Acc:MGI:1913745]	--	GO:0005739,GO:0005747,GO:0022900,GO:0016020,GO:0016021,GO:0003674,GO:0055114,GO:0005743,GO:0070469,GO:0032981	mitochondrion|mitochondrial respiratory chain complex I|electron transport chain|membrane|integral component of membrane|molecular_function|oxidation-reduction process|mitochondrial inner membrane|respirasome|mitochondrial respiratory chain complex I assembly	mmu00190,mmu04723,mmu04714,mmu05010,mmu05012,mmu05016,mmu04932	Oxidative phosphorylation|Retrograde endocannabinoid signaling|Thermogenesis|Alzheimer's disease|Parkinson's disease|Huntington's disease|Non-alcoholic fatty liver disease (NAFLD)
G6pc3	3.86495e-288	0.392477	0.319	0.081	1.2478e-283	Zona fasciculata	3.938	ENSMUSG00000034793	protein_coding	glucose 6 phosphatase, catalytic, 3 [Source:MGI Symbol;Acc:MGI:1915651]	--	GO:0004346,GO:0016020,GO:0016021,GO:0016787,GO:0005783,GO:0016311,GO:0005789,GO:0006094,GO:0015760,GO:0051156,GO:0006796	glucose-6-phosphatase activity|membrane|integral component of membrane|hydrolase activity|endoplasmic reticulum|dephosphorylation|endoplasmic reticulum membrane|gluconeogenesis|glucose-6-phosphate transport|glucose 6-phosphate metabolic process|phosphate-containing compound metabolic process	mmu00010,mmu00052,mmu00500,mmu04068,mmu04151,mmu04152,mmu04910,mmu04922,mmu04920,mmu04973,mmu04931	Glycolysis / Gluconeogenesis|Galactose metabolism|Starch and sucrose metabolism|FoxO signaling pathway|PI3K-Akt signaling pathway|AMPK signaling pathway|Insulin signaling pathway|Glucagon signaling pathway|Adipocytokine signaling pathway|Carbohydrate digestion and absorption|Insulin resistance
Coq8a	7.53287e-288	0.373536	0.255	0.044	2.43199e-283	Zona fasciculata	5.795	ENSMUSG00000026489	protein_coding	coenzyme Q8A [Source:MGI Symbol;Acc:MGI:1914676]	--	GO:0005739,GO:0006744,GO:0016020,GO:0016021,GO:0016740,GO:0000166,GO:0005524,GO:0016301,GO:0016310,GO:0006468,GO:0043531,GO:0031314	mitochondrion|ubiquinone biosynthetic process|membrane|integral component of membrane|transferase activity|nucleotide binding|ATP binding|kinase activity|phosphorylation|protein phosphorylation|ADP binding|extrinsic component of mitochondrial inner membrane	--	--
Acyp2	9.6024e-286	0.374355	0.312	0.075	3.10014e-281	Zona fasciculata	4.16	ENSMUSG00000060923	protein_coding	acylphosphatase 2, muscle type [Source:MGI Symbol;Acc:MGI:1922822]	--	GO:0003998,GO:0016787,GO:0008150,GO:0042802,GO:0005739	acylphosphatase activity|hydrolase activity|biological_process|identical protein binding|mitochondrion	mmu00620	Pyruvate metabolism
H2-Ke6	8.3732e-285	0.479884	0.378	0.12	2.70329e-280	Zona fasciculata	3.15	ENSMUSG00000073422	protein_coding	H2-K region expressed gene 6 [Source:MGI Symbol;Acc:MGI:95911]	--	GO:0016491,GO:0055114,GO:0005886,GO:0016020,GO:0016616,GO:0006629,GO:0006694,GO:0005739,GO:0006631,GO:0006633,GO:0005759,GO:0004303,GO:0051290,GO:0005740,GO:0006703,GO:0008210,GO:0008209,GO:0070404,GO:0003857,GO:0047025,GO:0047035,GO:0048038	oxidoreductase activity|oxidation-reduction process|plasma membrane|membrane|oxidoreductase activity, acting on the CH-OH group of donors, NAD or NADP as acceptor|lipid metabolic process|steroid biosynthetic process|mitochondrion|fatty acid metabolic process|fatty acid biosynthetic process|mitochondrial matrix|estradiol 17-beta-dehydrogenase activity|protein heterotetramerization|mitochondrial en…	mmu00140	Steroid hormone biosynthesis
Rpl22	3.66046e-284	0.473976	0.837	0.824	1.18178e-279	Zona fasciculata	1.016	ENSMUSG00000028936	protein_coding	ribosomal protein L22 [Source:MGI Symbol;Acc:MGI:99262]	--	GO:0003735,GO:0006412,GO:0005622,GO:0005840,GO:0005634,GO:0008201,GO:0003723,GO:0005737,GO:0098978,GO:0002181,GO:0098793,GO:1990904,GO:0022625,GO:0046632,GO:0045182,GO:0099577	structural constituent of ribosome|translation|intracellular|ribosome|nucleus|heparin binding|RNA binding|cytoplasm|glutamatergic synapse|cytoplasmic translation|presynapse|ribonucleoprotein complex|cytosolic large ribosomal subunit|alpha-beta T cell differentiation|translation regulator activity|regulation of translation at presynapse, modulating synaptic transmission	mmu03010	Ribosome
Osgin1	1.22141e-283	0.414408	0.282	0.06	3.94331e-279	Zona fasciculata	4.7	ENSMUSG00000074063	protein_coding	oxidative stress induced growth inhibitor 1 [Source:MGI Symbol;Acc:MGI:1919089]	--	GO:0043065,GO:0030308,GO:0007165,GO:0005575,GO:0030154,GO:0042981,GO:0008083,GO:0042127,GO:0040008,GO:0030334	positive regulation of apoptotic process|negative regulation of cell growth|signal transduction|cellular_component|cell differentiation|regulation of apoptotic process|growth factor activity|regulation of cell population proliferation|regulation of growth|regulation of cell migration	--	--
Med30	2.71702e-281	0.428554	0.345	0.099	8.77189e-277	Zona fasciculata	3.485	ENSMUSG00000038622	protein_coding	mediator complex subunit 30 [Source:MGI Symbol;Acc:MGI:1917040]	--	GO:0005634,GO:0005515,GO:0045893,GO:0016567,GO:0003712,GO:0006367,GO:0000151,GO:0061630,GO:0019827,GO:0005654,GO:0016592,GO:0046966	nucleus|protein binding|positive regulation of transcription, DNA-templated|protein ubiquitination|transcription coregulator activity|transcription initiation from RNA polymerase II promoter|ubiquitin ligase complex|ubiquitin protein ligase activity|stem cell population maintenance|nucleoplasm|mediator complex|thyroid hormone receptor binding	mmu04919	Thyroid hormone signaling pathway
Mrpl57	7.66104e-281	0.566797	0.545	0.266	2.47337e-276	Zona fasciculata	2.049	ENSMUSG00000021967	protein_coding	mitochondrial ribosomal protein L57 [Source:MGI Symbol;Acc:MGI:1915090]	--	GO:0005761,GO:0005739,GO:0005840,GO:0003735,GO:0005762,GO:0032543,GO:0006412	mitochondrial ribosome|mitochondrion|ribosome|structural constituent of ribosome|mitochondrial large ribosomal subunit|mitochondrial translation|translation	--	--
Ndufb6	8.98986e-281	0.569826	0.546	0.262	2.90238e-276	Zona fasciculata	2.084	ENSMUSG00000071014	protein_coding	NADH:ubiquinone oxidoreductase subunit B6 [Source:MGI Symbol;Acc:MGI:2684983]	--	GO:0006120,GO:0005747,GO:0016020,GO:0016021,GO:0005654,GO:0055114,GO:0005739,GO:0005743,GO:0070469,GO:0031966,GO:0032981,GO:0042775	mitochondrial electron transport, NADH to ubiquinone|mitochondrial respiratory chain complex I|membrane|integral component of membrane|nucleoplasm|oxidation-reduction process|mitochondrion|mitochondrial inner membrane|respirasome|mitochondrial membrane|mitochondrial respiratory chain complex I assembly|mitochondrial ATP synthesis coupled electron transport	mmu00190,mmu04723,mmu04714,mmu05010,mmu05012,mmu05016,mmu04932	Oxidative phosphorylation|Retrograde endocannabinoid signaling|Thermogenesis|Alzheimer's disease|Parkinson's disease|Huntington's disease|Non-alcoholic fatty liver disease (NAFLD)
Tob1	1.007e-280	0.549482	0.544	0.24	3.25111e-276	Zona fasciculata	2.267	ENSMUSG00000037573	protein_coding	transducer of ErbB-2.1 [Source:MGI Symbol;Acc:MGI:1349721]	--	GO:0008285,GO:0005634,GO:0005515,GO:0005737,GO:1903507,GO:0030971,GO:0003714,GO:0010468,GO:0046332,GO:0017148,GO:0030514,GO:0045668,GO:0060390,GO:0060213,GO:1900153,GO:0030014,GO:0060212	negative regulation of cell population proliferation|nucleus|protein binding|cytoplasm|negative regulation of nucleic acid-templated transcription|receptor tyrosine kinase binding|transcription corepressor activity|regulation of gene expression|SMAD binding|negative regulation of translation|negative regulation of BMP signaling pathway|negative regulation of osteoblast differentiation|regulation …	mmu03018	RNA degradation
Hspa9	1.1208e-280	0.738758	0.652	0.381	3.61849e-276	Zona fasciculata	1.711	ENSMUSG00000024359	protein_coding	heat shock protein 9 [Source:MGI Symbol;Acc:MGI:96245]	--	GO:0005524,GO:0006457,GO:0051082,GO:0005634,GO:0016887,GO:0005515,GO:0005737,GO:0000166,GO:0005739,GO:0005730,GO:0060548,GO:0031072,GO:0005759,GO:0031625,GO:0016226,GO:0019899,GO:0042026,GO:0051087,GO:0006611,GO:0046777,GO:0030218,GO:0017134,GO:0043209,GO:0045646,GO:0042645,GO:0044183,GO:0051085,GO:0034605,GO:0045647,GO:0042623,GO:0051787,GO:0006986,GO:0034620,GO:1902037,GO:1903707	ATP binding|protein folding|unfolded protein binding|nucleus|ATPase activity|protein binding|cytoplasm|nucleotide binding|mitochondrion|nucleolus|negative regulation of cell death|heat shock protein binding|mitochondrial matrix|ubiquitin protein ligase binding|iron-sulfur cluster assembly|enzyme binding|protein refolding|chaperone binding|protein export from nucleus|protein autophosphorylation|er…	mmu03018,mmu05152	RNA degradation|Tuberculosis
Mrpl20	7.3381e-280	0.600839	0.584	0.316	2.36911e-275	Zona fasciculata	1.848	ENSMUSG00000029066	protein_coding	mitochondrial ribosomal protein L20 [Source:MGI Symbol;Acc:MGI:2137221]	--	GO:0003735,GO:0006412,GO:0005622,GO:0005840,GO:0019843,GO:0005739,GO:0005761,GO:0000027,GO:0005762	structural constituent of ribosome|translation|intracellular|ribosome|rRNA binding|mitochondrion|mitochondrial ribosome|ribosomal large subunit assembly|mitochondrial large ribosomal subunit	mmu03010	Ribosome
Abhd6	1.7113e-279	0.373192	0.286	0.062	5.52493e-275	Zona fasciculata	4.613	ENSMUSG00000025277	protein_coding	abhydrolase domain containing 6 [Source:MGI Symbol;Acc:MGI:1913332]	--	GO:0003824,GO:0016020,GO:0016021,GO:0016787,GO:0006629,GO:0005739,GO:0005768,GO:0098978,GO:0005764,GO:0005765,GO:0098982,GO:0031902,GO:0120163,GO:0031966,GO:0030336,GO:0009395,GO:0060292,GO:0004620,GO:0099055,GO:0047372,GO:0052651,GO:0032281,GO:0046464,GO:0046889,GO:2001311,GO:2000124,GO:0099178	catalytic activity|membrane|integral component of membrane|hydrolase activity|lipid metabolic process|mitochondrion|endosome|glutamatergic synapse|lysosome|lysosomal membrane|GABA-ergic synapse|late endosome membrane|negative regulation of cold-induced thermogenesis|mitochondrial membrane|negative regulation of cell migration|phospholipid catabolic process|long-term synaptic depression|phospholip…	mmu04723	Retrograde endocannabinoid signaling
Hoxb8	7.45431e-279	0.37638	0.268	0.052	2.40662e-274	Zona fasciculata	5.154	ENSMUSG00000056648	protein_coding	homeobox B8 [Source:MGI Symbol;Acc:MGI:96189]	Homeobox	GO:0003677,GO:0006355,GO:0003700,GO:0043565,GO:0005634,GO:0005654,GO:0007275,GO:0048705,GO:0009952,GO:0005515,GO:0001227,GO:0019233,GO:0008344,GO:0048704,GO:0000122,GO:0021516,GO:0007625,GO:0045638	DNA binding|regulation of transcription, DNA-templated|DNA-binding transcription factor activity|sequence-specific DNA binding|nucleus|nucleoplasm|multicellular organism development|skeletal system morphogenesis|anterior/posterior pattern specification|protein binding|DNA-binding transcription repressor activity, RNA polymerase II-specific|sensory perception of pain|adult locomotory behavior|embr…	--	--
Cstb	3.77129e-278	0.602385	0.638	0.364	1.21756e-273	Zona fasciculata	1.753	ENSMUSG00000005054	protein_coding	cystatin B [Source:MGI Symbol;Acc:MGI:109514]	--	GO:0004869,GO:0005622,GO:0004866,GO:0005615,GO:0005634,GO:0005829,GO:0005737,GO:0010951,GO:0005730,GO:0030414,GO:0010466,GO:0062023,GO:0002020,GO:0008344,GO:0045861	cysteine-type endopeptidase inhibitor activity|intracellular|endopeptidase inhibitor activity|extracellular space|nucleus|cytosol|cytoplasm|negative regulation of endopeptidase activity|nucleolus|peptidase inhibitor activity|negative regulation of peptidase activity|collagen-containing extracellular matrix|protease binding|adult locomotory behavior|negative regulation of proteolysis	--	--
Ubb	4.38269e-278	0.356403	0.924	0.953	1.41495e-273	Zona fasciculata	0.97	ENSMUSG00000019505	protein_coding	ubiquitin B [Source:MGI Symbol;Acc:MGI:98888]	--	GO:0005515,GO:0005634,GO:0005737,GO:0043005,GO:0031625,GO:0005739,GO:0048812,GO:0007144,GO:0031386,GO:0043025,GO:0016567,GO:0005829,GO:0005654,GO:0060612,GO:0072520,GO:0051881,GO:0008584,GO:0043209,GO:0097009,GO:0061136,GO:0008585,GO:1901214,GO:0007141,GO:0021888,GO:0047497,GO:0060613,GO:1902255,GO:0019941,GO:0031398,GO:1902527	protein binding|nucleus|cytoplasm|neuron projection|ubiquitin protein ligase binding|mitochondrion|neuron projection morphogenesis|female meiosis I|protein tag|neuronal cell body|protein ubiquitination|cytosol|nucleoplasm|adipose tissue development|seminiferous tubule development|regulation of mitochondrial membrane potential|male gonad development|myelin sheath|energy homeostasis|regulation of p…	mmu04144,mmu04137,mmu05012,mmu05167	Endocytosis|Mitophagy - animal|Parkinson's disease|Kaposi's sarcoma-associated herpesvirus infection
Bola3	4.4833e-278	0.466426	0.48	0.198	1.44743e-273	Zona fasciculata	2.424	ENSMUSG00000045160	protein_coding	bolA-like 3 (E. coli) [Source:MGI Symbol;Acc:MGI:1925903]	--	GO:0003674,GO:0008150,GO:0005739	molecular_function|biological_process|mitochondrion	--	--
Rora	4.53727e-278	0.470996	0.476	0.184	1.46486e-273	Zona fasciculata	2.587	ENSMUSG00000032238	protein_coding	RAR-related orphan receptor alpha [Source:MGI Symbol;Acc:MGI:104661]	THR-like	GO:0003677,GO:0003707,GO:0008270,GO:0006355,GO:0005634,GO:0003700,GO:0043565,GO:0004879,GO:0046872,GO:0007275,GO:0045944,GO:0005515,GO:0045893,GO:0000978,GO:0000977,GO:0043401,GO:0048511,GO:0008134,GO:0043124,GO:0001525,GO:0060850,GO:0005654,GO:0008013,GO:0032922,GO:0021702,GO:0071456,GO:0010906,GO:0043030,GO:0050728,GO:0006805,GO:0042692,GO:0042752,GO:0072539,GO:0042632,GO:0008589,GO:0045599,GO:…	DNA binding|steroid hormone receptor activity|zinc ion binding|regulation of transcription, DNA-templated|nucleus|DNA-binding transcription factor activity|sequence-specific DNA binding|nuclear receptor activity|metal ion binding|multicellular organism development|positive regulation of transcription by RNA polymerase II|protein binding|positive regulation of transcription, DNA-templated|RNA poly…	mmu04659,mmu04710,mmu05321	Th17 cell differentiation|Circadian rhythm|Inflammatiory bowel disease (IBD)
Apopt1	1.68355e-276	0.482553	0.405	0.141	5.43534e-272	Zona fasciculata	2.872	ENSMUSG00000037787	protein_coding	apoptogenic, mitochondrial 1 [Source:MGI Symbol;Acc:MGI:1915270]	--	GO:0097193,GO:0016020,GO:0003674,GO:0005739,GO:0005743,GO:0006915,GO:0050821,GO:0043280,GO:0033617,GO:0000302,GO:1903427,GO:0090200,GO:1904960,GO:0099617,GO:0034393	intrinsic apoptotic signaling pathway|membrane|molecular_function|mitochondrion|mitochondrial inner membrane|apoptotic process|protein stabilization|positive regulation of cysteine-type endopeptidase activity involved in apoptotic process|mitochondrial respiratory chain complex IV assembly|response to reactive oxygen species|negative regulation of reactive oxygen species biosynthetic process|posi…	--	--
Cmc2	1.89904e-275	0.418587	0.378	0.122	6.13107e-271	Zona fasciculata	3.098	ENSMUSG00000014633	protein_coding	COX assembly mitochondrial protein 2 [Source:MGI Symbol;Acc:MGI:1913781]	--	GO:0003674,GO:0008150,GO:0005739	molecular_function|biological_process|mitochondrion	--	--
Dmpk	4.85519e-275	0.391128	0.27	0.055	1.5675e-270	Zona fasciculata	4.909	ENSMUSG00000030409	protein_coding	dystrophia myotonica-protein kinase [Source:MGI Symbol;Acc:MGI:94906]	--	GO:0005524,GO:0006468,GO:0004674,GO:0004672,GO:0016020,GO:0016021,GO:0016740,GO:0046872,GO:0005886,GO:0005634,GO:0005515,GO:0005737,GO:0000166,GO:0035556,GO:0016301,GO:0016310,GO:0005739,GO:0043666,GO:0005783,GO:0005789,GO:0016529,GO:0005829,GO:0008016,GO:0005741,GO:0006998,GO:0031965,GO:0033017,GO:0006874,GO:0002028,GO:0010830,GO:0005640,GO:0018105,GO:0031307,GO:0010657,GO:0014853,GO:0017020,GO:…	ATP binding|protein phosphorylation|protein serine/threonine kinase activity|protein kinase activity|membrane|integral component of membrane|transferase activity|metal ion binding|plasma membrane|nucleus|protein binding|cytoplasm|nucleotide binding|intracellular signal transduction|kinase activity|phosphorylation|mitochondrion|regulation of phosphoprotein phosphatase activity|endoplasmic reticulu…	--	--
Clpp	1.36809e-274	0.456723	0.407	0.144	4.41688e-270	Zona fasciculata	2.826	ENSMUSG00000002660	protein_coding	caseinolytic mitochondrial matrix peptidase proteolytic subunit [Source:MGI Symbol;Acc:MGI:1858213]	--	GO:0006508,GO:0004252,GO:0016787,GO:0005515,GO:0008233,GO:0051260,GO:0042802,GO:0005739,GO:0008236,GO:0005759,GO:0051117,GO:0051603,GO:0006515,GO:0004176,GO:0009368	proteolysis|serine-type endopeptidase activity|hydrolase activity|protein binding|peptidase activity|protein homooligomerization|identical protein binding|mitochondrion|serine-type peptidase activity|mitochondrial matrix|ATPase binding|proteolysis involved in cellular protein catabolic process|protein quality control for misfolded or incompletely synthesized proteins|ATP-dependent peptidase activ…	--	--
Asl	4.4262e-274	0.400726	0.333	0.095	1.429e-269	Zona fasciculata	3.505	ENSMUSG00000025533	protein_coding	argininosuccinate lyase [Source:MGI Symbol;Acc:MGI:88084]	--	GO:0003824,GO:0004056,GO:0042450,GO:0005634,GO:0048471,GO:0005737,GO:0042802,GO:0005783,GO:0009791,GO:0016829,GO:0007626,GO:0043204,GO:0008652,GO:0043025,GO:0001889,GO:0070852,GO:0005741,GO:0000050,GO:0006520,GO:0006526,GO:0019676,GO:0000053	catalytic activity|argininosuccinate lyase activity|arginine biosynthetic process via ornithine|nucleus|perinuclear region of cytoplasm|cytoplasm|identical protein binding|endoplasmic reticulum|post-embryonic development|lyase activity|locomotory behavior|perikaryon|cellular amino acid biosynthetic process|neuronal cell body|liver development|cell body fiber|mitochondrial outer membrane|urea cycl…	mmu00250,mmu00220	Alanine, aspartate and glutamate metabolism|Arginine biosynthesis
Mrps16	2.36342e-273	0.542885	0.528	0.252	7.63031e-269	Zona fasciculata	2.095	ENSMUSG00000049960	protein_coding	mitochondrial ribosomal protein S16 [Source:MGI Symbol;Acc:MGI:1913492]	--	GO:0003735,GO:0006412,GO:0005622,GO:0005840,GO:0005829,GO:0005739,GO:0032543,GO:0005763	structural constituent of ribosome|translation|intracellular|ribosome|cytosol|mitochondrion|mitochondrial translation|mitochondrial small ribosomal subunit	mmu03010	Ribosome
Tnfrsf12a	2.90056e-273	0.49221	0.441	0.167	9.36445e-269	Zona fasciculata	2.641	ENSMUSG00000023905	protein_coding	tumor necrosis factor receptor superfamily, member 12a [Source:MGI Symbol;Acc:MGI:1351484]	--	GO:0016020,GO:0016021,GO:0009986,GO:0005515,GO:0005886,GO:0007275,GO:0007155,GO:0030154,GO:0006915,GO:0043065,GO:0001726,GO:0001525,GO:0045773,GO:2001238,GO:0045765,GO:0097191,GO:0061041,GO:0006931	membrane|integral component of membrane|cell surface|protein binding|plasma membrane|multicellular organism development|cell adhesion|cell differentiation|apoptotic process|positive regulation of apoptotic process|ruffle|angiogenesis|positive regulation of axon extension|positive regulation of extrinsic apoptotic signaling pathway|regulation of angiogenesis|extrinsic apoptotic signaling pathway|r…	mmu04060	Cytokine-cytokine receptor interaction
Pop5	3.39128e-273	0.51852	0.488	0.211	1.09488e-268	Zona fasciculata	2.313	ENSMUSG00000060152	protein_coding	processing of precursor 5, ribonuclease P/MRP family (S. cerevisiae) [Source:MGI Symbol;Acc:MGI:2151221]	--	GO:0008033,GO:0004540,GO:0016070,GO:0004526,GO:0016787,GO:0005634,GO:0005730,GO:0090501,GO:0090502,GO:0006364,GO:0001682,GO:0033204,GO:0000172,GO:0005655,GO:0030681,GO:0000171	tRNA processing|ribonuclease activity|RNA metabolic process|ribonuclease P activity|hydrolase activity|nucleus|nucleolus|RNA phosphodiester bond hydrolysis|RNA phosphodiester bond hydrolysis, endonucleolytic|rRNA processing|tRNA 5'-leader removal|ribonuclease P RNA binding|ribonuclease MRP complex|nucleolar ribonuclease P complex|multimeric ribonuclease P complex|ribonuclease MRP activity	mmu03013,mmu03008	RNA transport|Ribosome biogenesis in eukaryotes
Hsd17b10	7.83897e-273	0.545023	0.492	0.215	2.53081e-268	Zona fasciculata	2.288	ENSMUSG00000025260	protein_coding	hydroxysteroid (17-beta) dehydrogenase 10 [Source:MGI Symbol;Acc:MGI:1333871]	--	GO:0016491,GO:0055114,GO:0005739,GO:0000049,GO:0003857,GO:0030283,GO:0007005,GO:0051289,GO:0070901,GO:0097745,GO:1990180,GO:0030678	oxidoreductase activity|oxidation-reduction process|mitochondrion|tRNA binding|3-hydroxyacyl-CoA dehydrogenase activity|testosterone dehydrogenase [NAD(P)] activity|mitochondrion organization|protein homotetramerization|mitochondrial tRNA methylation|mitochondrial tRNA 5'-end processing|mitochondrial tRNA 3'-end processing|mitochondrial ribonuclease P complex	mmu00280,mmu05010	Valine, leucine and isoleucine degradation|Alzheimer's disease
Pcyt2	2.63979e-272	0.415414	0.289	0.068	8.52255e-268	Zona fasciculata	4.25	ENSMUSG00000025137	protein_coding	phosphate cytidylyltransferase 2, ethanolamine [Source:MGI Symbol;Acc:MGI:1915921]	--	GO:0003824,GO:0009058,GO:0016740,GO:0006629,GO:0016779,GO:0008654,GO:0006646,GO:0004306	catalytic activity|biosynthetic process|transferase activity|lipid metabolic process|nucleotidyltransferase activity|phospholipid biosynthetic process|phosphatidylethanolamine biosynthetic process|ethanolamine-phosphate cytidylyltransferase activity	mmu00564,mmu00440	Glycerophospholipid metabolism|Phosphonate and phosphinate metabolism
Mpc1	5.38371e-272	0.594447	0.567	0.292	1.73813e-267	Zona fasciculata	1.942	ENSMUSG00000023861	protein_coding	mitochondrial pyruvate carrier 1 [Source:MGI Symbol;Acc:MGI:1915240]	--	GO:0005743,GO:0006850,GO:0016020,GO:0016021,GO:0005739,GO:1990830,GO:0061732,GO:0050833,GO:0031305	mitochondrial inner membrane|mitochondrial pyruvate transmembrane transport|membrane|integral component of membrane|mitochondrion|cellular response to leukemia inhibitory factor|mitochondrial acetyl-CoA biosynthetic process from pyruvate|pyruvate transmembrane transporter activity|integral component of mitochondrial inner membrane	--	--
Htatip2	1.22118e-271	0.404057	0.331	0.094	3.94258e-267	Zona fasciculata	3.521	ENSMUSG00000039745	protein_coding	HIV-1 Tat interactive protein 2 [Source:MGI Symbol;Acc:MGI:1859271]	--	GO:0055114,GO:0016620,GO:0051287,GO:0005634,GO:0005829,GO:0005737,GO:0007275,GO:0016491,GO:0045944,GO:0030154,GO:0006915,GO:0001525,GO:0005635,GO:0004674,GO:0046777,GO:0045765,GO:0051170,GO:0043068	oxidation-reduction process|oxidoreductase activity, acting on the aldehyde or oxo group of donors, NAD or NADP as acceptor|NAD binding|nucleus|cytosol|cytoplasm|multicellular organism development|oxidoreductase activity|positive regulation of transcription by RNA polymerase II|cell differentiation|apoptotic process|angiogenesis|nuclear envelope|protein serine/threonine kinase activity|protein au…	--	--
Ndufb7	5.55178e-270	0.639486	0.685	0.475	1.79239e-265	Zona fasciculata	1.442	ENSMUSG00000033938	protein_coding	NADH:ubiquinone oxidoreductase subunit B7 [Source:MGI Symbol;Acc:MGI:1914166]	--	GO:0008137,GO:0005739,GO:0003954,GO:0016020,GO:0003674,GO:0055114,GO:0005743,GO:0070469,GO:0032981,GO:0005758,GO:0005747	NADH dehydrogenase (ubiquinone) activity|mitochondrion|NADH dehydrogenase activity|membrane|molecular_function|oxidation-reduction process|mitochondrial inner membrane|respirasome|mitochondrial respiratory chain complex I assembly|mitochondrial intermembrane space|mitochondrial respiratory chain complex I	mmu00190,mmu04723,mmu04714,mmu05010,mmu05012,mmu05016,mmu04932	Oxidative phosphorylation|Retrograde endocannabinoid signaling|Thermogenesis|Alzheimer's disease|Parkinson's disease|Huntington's disease|Non-alcoholic fatty liver disease (NAFLD)
Bckdha	1.50985e-269	0.490086	0.393	0.138	4.87454e-265	Zona fasciculata	2.848	ENSMUSG00000060376	protein_coding	branched chain ketoacid dehydrogenase E1, alpha polypeptide [Source:MGI Symbol;Acc:MGI:107701]	--	GO:0016624,GO:0003826,GO:0003863,GO:0009083,GO:0016491,GO:0055114	oxidoreductase activity, acting on the aldehyde or oxo group of donors, disulfide as acceptor|alpha-ketoacid dehydrogenase activity|3-methyl-2-oxobutanoate dehydrogenase (2-methylpropanoyl-transferring) activity|branched-chain amino acid catabolic process|oxidoreductase activity|oxidation-reduction process	mmu00640,mmu00280	Propanoate metabolism|Valine, leucine and isoleucine degradation
Cnpy2	2.25674e-269	0.572528	0.593	0.324	7.28587e-265	Zona fasciculata	1.83	ENSMUSG00000025381	protein_coding	canopy FGF signaling regulator 2 [Source:MGI Symbol;Acc:MGI:1928477]	--	GO:0010629,GO:0003674,GO:0005783,GO:0005515,GO:0010988,GO:0045716	negative regulation of gene expression|molecular_function|endoplasmic reticulum|protein binding|regulation of low-density lipoprotein particle clearance|positive regulation of low-density lipoprotein particle receptor biosynthetic process	--	--
Sod2	6.43538e-268	0.582106	0.634	0.375	2.07766e-263	Zona fasciculata	1.691	ENSMUSG00000006818	protein_coding	superoxide dismutase 2, mitochondrial [Source:MGI Symbol;Acc:MGI:98352]	--	GO:0046872,GO:0055114,GO:0004784,GO:0006801,GO:0019430,GO:0005737,GO:0051260,GO:0042802,GO:0016491,GO:0005739,GO:0003677,GO:0042493,GO:0005759,GO:0009791,GO:0030097,GO:0006979,GO:0007507,GO:0007626,GO:0006357,GO:0008285,GO:0045429,GO:0043066,GO:0000303,GO:0008630,GO:0010332,GO:0042554,GO:0050665,GO:0005515,GO:0019899,GO:0051289,GO:0006749,GO:0005743,GO:0043524,GO:0050790,GO:0014823,GO:0001889,GO:…	metal ion binding|oxidation-reduction process|superoxide dismutase activity|superoxide metabolic process|removal of superoxide radicals|cytoplasm|protein homooligomerization|identical protein binding|oxidoreductase activity|mitochondrion|DNA binding|response to drug|mitochondrial matrix|post-embryonic development|hemopoiesis|response to oxidative stress|heart development|locomotory behavior|regul…	mmu04068,mmu04146,mmu04211,mmu04213,mmu05016	FoxO signaling pathway|Peroxisome|Longevity regulating pathway - mammal|Longevity regulating pathway - multiple species|Huntington's disease
Rpl11	4.61438e-265	0.406265	0.888	0.9	1.48975e-260	Zona fasciculata	0.987	ENSMUSG00000059291	protein_coding	ribosomal protein L11 [Source:MGI Symbol;Acc:MGI:1914275]	--	GO:0003735,GO:0006412,GO:0005622,GO:0005840,GO:0005634,GO:0005654,GO:0032991,GO:0003723,GO:0005737,GO:0005515,GO:0010628,GO:0022625,GO:0005730,GO:0045202,GO:0050821,GO:1901798,GO:0031625,GO:0000027,GO:0032092,GO:0042975,GO:0006605,GO:0032435,GO:0043433,GO:0019843,GO:2000059,GO:0006364,GO:0042273,GO:0022626,GO:0042788,GO:0008097,GO:0034504,GO:0002181,GO:1901796,GO:1904667,GO:2000435,GO:1990948,GO:…	structural constituent of ribosome|translation|intracellular|ribosome|nucleus|nucleoplasm|protein-containing complex|RNA binding|cytoplasm|protein binding|positive regulation of gene expression|cytosolic large ribosomal subunit|nucleolus|synapse|protein stabilization|positive regulation of signal transduction by p53 class mediator|ubiquitin protein ligase binding|ribosomal large subunit assembly|…	mmu03010	Ribosome
Dpm3	1.36051e-264	0.53317	0.546	0.274	4.39242e-260	Zona fasciculata	1.993	ENSMUSG00000042737	protein_coding	dolichyl-phosphate mannosyltransferase polypeptide 3 [Source:MGI Symbol;Acc:MGI:1915813]	--	GO:0006486,GO:0016020,GO:0016021,GO:0097502,GO:0005783,GO:0005789,GO:0030176,GO:0006506,GO:0031647,GO:0004582,GO:0033185	protein glycosylation|membrane|integral component of membrane|mannosylation|endoplasmic reticulum|endoplasmic reticulum membrane|integral component of endoplasmic reticulum membrane|GPI anchor biosynthetic process|regulation of protein stability|dolichyl-phosphate beta-D-mannosyltransferase activity|dolichol-phosphate-mannose synthase complex	mmu00510	N-Glycan biosynthesis
Adh5	1.64086e-263	0.599501	0.555	0.281	5.29752e-259	Zona fasciculata	1.975	ENSMUSG00000028138	protein_coding	alcohol dehydrogenase 5 (class III), chi polypeptide [Source:MGI Symbol;Acc:MGI:87929]	--	GO:0008270,GO:0055114,GO:0016491,GO:0051903,GO:0006069,GO:0046872,GO:0005634,GO:0005829,GO:0005737,GO:0042803,GO:0005739,GO:0032496,GO:0004024,GO:0003016,GO:0005504,GO:0045777,GO:0051775,GO:0051409,GO:0001523,GO:0006068,GO:0004022,GO:0018119,GO:0010430,GO:0046294,GO:0018467	zinc ion binding|oxidation-reduction process|oxidoreductase activity|S-(hydroxymethyl)glutathione dehydrogenase activity|ethanol oxidation|metal ion binding|nucleus|cytosol|cytoplasm|protein homodimerization activity|mitochondrion|response to lipopolysaccharide|alcohol dehydrogenase activity, zinc-dependent|respiratory system process|fatty acid binding|positive regulation of blood pressure|respon…	mmu00010,mmu00071,mmu00350,mmu00830,mmu00980,mmu00982,mmu05204	Glycolysis / Gluconeogenesis|Fatty acid degradation|Tyrosine metabolism|Retinol metabolism|Metabolism of xenobiotics by cytochrome P450|Drug metabolism - cytochrome P450|Chemical carcinogenesis
Ldhb	4.00932e-263	0.36729	0.321	0.088	1.29441e-258	Zona fasciculata	3.648	ENSMUSG00000030246	protein_coding	lactate dehydrogenase B [Source:MGI Symbol;Acc:MGI:96763]	--	GO:0005975,GO:0055114,GO:0003824,GO:0016616,GO:0004459,GO:0005737,GO:0016491,GO:0019752,GO:0005829,GO:0042802,GO:0005739,GO:0006089,GO:0019900,GO:0045121,GO:0043209,GO:0051287,GO:0019244,GO:0004457,GO:0019674	carbohydrate metabolic process|oxidation-reduction process|catalytic activity|oxidoreductase activity, acting on the CH-OH group of donors, NAD or NADP as acceptor|L-lactate dehydrogenase activity|cytoplasm|oxidoreductase activity|carboxylic acid metabolic process|cytosol|identical protein binding|mitochondrion|lactate metabolic process|kinase binding|membrane raft|myelin sheath|NAD binding|lacta…	mmu00010,mmu00620,mmu00640,mmu00270,mmu04922	Glycolysis / Gluconeogenesis|Pyruvate metabolism|Propanoate metabolism|Cysteine and methionine metabolism|Glucagon signaling pathway
Pgls	1.15974e-262	0.656485	0.658	0.43	3.74423e-258	Zona fasciculata	1.53	ENSMUSG00000031807	protein_coding	6-phosphogluconolactonase [Source:MGI Symbol;Acc:MGI:1913421]	--	GO:0005975,GO:0006098,GO:0017057,GO:0016787,GO:0005737,GO:0048029,GO:0009051	carbohydrate metabolic process|pentose-phosphate shunt|6-phosphogluconolactonase activity|hydrolase activity|cytoplasm|monosaccharide binding|pentose-phosphate shunt, oxidative branch	mmu00030	Pentose phosphate pathway
Pkdcc	2.30593e-262	0.378769	0.314	0.083	7.44468e-258	Zona fasciculata	3.783	ENSMUSG00000024247	protein_coding	protein kinase domain containing, cytoplasmic [Source:MGI Symbol;Acc:MGI:2147077]	--	GO:0005524,GO:0006468,GO:0004672,GO:0016740,GO:0005794,GO:0015031,GO:0000166,GO:0007275,GO:0005576,GO:0016301,GO:0016310,GO:0004713,GO:0004715,GO:0030154,GO:0035264,GO:0030282,GO:0001501,GO:0035108,GO:0030501,GO:0060021,GO:0018108,GO:0001503,GO:0032332,GO:0048286,GO:0042997,GO:0048566	ATP binding|protein phosphorylation|protein kinase activity|transferase activity|Golgi apparatus|protein transport|nucleotide binding|multicellular organism development|extracellular region|kinase activity|phosphorylation|protein tyrosine kinase activity|non-membrane spanning protein tyrosine kinase activity|cell differentiation|multicellular organism growth|bone mineralization|skeletal system de…	--	--
Elob	3.70645e-262	0.616218	0.75	0.676	1.19663e-257	Zona fasciculata	1.109	ENSMUSG00000055839	protein_coding	elongin B [Source:MGI Symbol;Acc:MGI:1914923]	--	GO:0005515,GO:0006368,GO:0070449,GO:0030891,GO:0005634,GO:0045944,GO:0016567,GO:0044877,GO:0003713,GO:0005667,GO:0031625,GO:0031462,GO:0031466	protein binding|transcription elongation from RNA polymerase II promoter|elongin complex|VCB complex|nucleus|positive regulation of transcription by RNA polymerase II|protein ubiquitination|protein-containing complex binding|transcription coactivator activity|transcription factor complex|ubiquitin protein ligase binding|Cul2-RING ubiquitin ligase complex|Cul5-RING ubiquitin ligase complex	mmu04120,mmu04066,mmu05200,mmu05211	Ubiquitin mediated proteolysis|HIF-1 signaling pathway|Pathways in cancer|Renal cell carcinoma
Sil1	5.76878e-262	0.440839	0.346	0.107	1.86245e-257	Zona fasciculata	3.234	ENSMUSG00000024357	protein_coding	endoplasmic reticulum chaperone SIL1 homolog (S. cerevisiae) [Source:MGI Symbol;Acc:MGI:1932040]	--	GO:0015031,GO:0005783,GO:0005737,GO:0050790,GO:0005788,GO:0000774	protein transport|endoplasmic reticulum|cytoplasm|regulation of catalytic activity|endoplasmic reticulum lumen|adenyl-nucleotide exchange factor activity	mmu04141	Protein processing in endoplasmic reticulum
Laptm4b	2.21827e-261	0.471424	0.402	0.139	7.16168e-257	Zona fasciculata	2.892	ENSMUSG00000022257	protein_coding	lysosomal-associated protein transmembrane 4B [Source:MGI Symbol;Acc:MGI:1890494]	--	GO:0016021,GO:0016020,GO:0005886,GO:0042995,GO:0007032,GO:0005768,GO:0005769,GO:0012505,GO:0005764,GO:0005765,GO:0031902,GO:0019900,GO:0031625,GO:0032585,GO:0097001,GO:1902936,GO:0032509,GO:0032911,GO:0097213,GO:1905166,GO:1905671,GO:0097487,GO:0010008	integral component of membrane|membrane|plasma membrane|cell projection|endosome organization|endosome|early endosome|endomembrane system|lysosome|lysosomal membrane|late endosome membrane|kinase binding|ubiquitin protein ligase binding|multivesicular body membrane|ceramide binding|phosphatidylinositol bisphosphate binding|endosome transport via multivesicular body sorting pathway|negative regula…	mmu04142	Lysosome
Smim4	3.27749e-260	0.360235	0.32	0.091	1.05814e-255	Zona fasciculata	3.516	ENSMUSG00000058351	protein_coding	small integral membrane protein 4 [Source:MGI Symbol;Acc:MGI:1913737]	--	GO:0016020,GO:0016021,GO:0003674,GO:0008150,GO:0005739	membrane|integral component of membrane|molecular_function|biological_process|mitochondrion	--	--
Igfbp7	7.37426e-260	0.350626	0.786	0.514	2.38078e-255	Zona fasciculata	1.529	ENSMUSG00000036256	protein_coding	insulin-like growth factor binding protein 7 [Source:MGI Symbol;Acc:MGI:1352480]	--	GO:0005576,GO:0005515,GO:0005520,GO:0001558,GO:0007155,GO:0007566,GO:0009408,GO:0014070,GO:0032526,GO:0032870,GO:0050810,GO:0051414,GO:0005615	extracellular region|protein binding|insulin-like growth factor binding|regulation of cell growth|cell adhesion|embryo implantation|response to heat|response to organic cyclic compound|response to retinoic acid|cellular response to hormone stimulus|regulation of steroid biosynthetic process|response to cortisol|extracellular space	--	--
Mrpl52	2.76204e-259	0.635884	0.692	0.499	8.91724e-255	Zona fasciculata	1.387	ENSMUSG00000010406	protein_coding	mitochondrial ribosomal protein L52 [Source:MGI Symbol;Acc:MGI:1916086]	--	GO:0003735,GO:0005762,GO:0032543,GO:0005739,GO:0006412,GO:0005840	structural constituent of ribosome|mitochondrial large ribosomal subunit|mitochondrial translation|mitochondrion|translation|ribosome	--	--
Znrd2	3.91846e-259	0.385406	0.355	0.114	1.26507e-254	Zona fasciculata	3.114	ENSMUSG00000079478	protein_coding	mCG19861, isoform CRA_b, partial	--	--	--	--	--
Dtymk	1.36151e-258	0.443933	0.401	0.145	4.39563e-254	Zona fasciculata	2.766	ENSMUSG00000026281	protein_coding	deoxythymidylate kinase [Source:MGI Symbol;Acc:MGI:108396]	--	GO:0005524,GO:0004798,GO:0006233,GO:0016740,GO:0005829,GO:0005634,GO:0000166,GO:0016301,GO:0016310,GO:0005737,GO:0005739,GO:0046940,GO:0006165,GO:0005759,GO:0004550,GO:0005758,GO:0071363,GO:0006235,GO:0009165,GO:0009041,GO:0006227,GO:0043627,GO:0045445,GO:0046686	ATP binding|thymidylate kinase activity|dTDP biosynthetic process|transferase activity|cytosol|nucleus|nucleotide binding|kinase activity|phosphorylation|cytoplasm|mitochondrion|nucleoside monophosphate phosphorylation|nucleoside diphosphate phosphorylation|mitochondrial matrix|nucleoside diphosphate kinase activity|mitochondrial intermembrane space|cellular response to growth factor stimulus|dTT…	mmu00240	Pyrimidine metabolism
Higd1a	8.20365e-256	0.553655	0.553	0.282	2.64855e-251	Zona fasciculata	1.961	ENSMUSG00000038412	protein_coding	HIG1 domain family, member 1A [Source:MGI Symbol;Acc:MGI:1930666]	--	GO:0016020,GO:0016021,GO:0003674,GO:0005654,GO:0032991,GO:0055114,GO:0005739,GO:0005743,GO:0070469,GO:0071902,GO:0043066,GO:0031966,GO:0042149,GO:0071456,GO:0090201,GO:0005634	membrane|integral component of membrane|molecular_function|nucleoplasm|protein-containing complex|oxidation-reduction process|mitochondrion|mitochondrial inner membrane|respirasome|positive regulation of protein serine/threonine kinase activity|negative regulation of apoptotic process|mitochondrial membrane|cellular response to glucose starvation|cellular response to hypoxia|negative regulation o…	--	--
Naca	3.79358e-255	0.487088	0.829	0.809	1.22476e-250	Zona fasciculata	1.025	ENSMUSG00000061315	protein_coding	nascent polypeptide-associated complex alpha polypeptide [Source:MGI Symbol;Acc:MGI:106095]	--	GO:0005854,GO:0003677,GO:0005634,GO:0005737,GO:0015031,GO:0003713,GO:0043403,GO:0017025,GO:0061384,GO:2000138,GO:0051451,GO:1901228,GO:0003231,GO:0010664,GO:0048633,GO:0048742,GO:1901227,GO:1903508	nascent polypeptide-associated complex|DNA binding|nucleus|cytoplasm|protein transport|transcription coactivator activity|skeletal muscle tissue regeneration|TBP-class protein binding|heart trabecula morphogenesis|positive regulation of cell proliferation involved in heart morphogenesis|myoblast migration|positive regulation of transcription from RNA polymerase II promoter involved in heart devel…	--	--
Gm47283	9.61361e-255	0.594962	0.638	0.375	3.10375e-250	Zona fasciculata	1.701	ENSMUSG00000096768	lncRNA	predicted gene, 47283 [Source:MGI Symbol;Acc:MGI:6096131]	--	--	--	--	--
C2	1.79342e-254	0.337512	0.258	0.054	5.79006e-250	Zona fasciculata	4.778	ENSMUSG00000024371	protein_coding	complement component 2 (within H-2S) [Source:MGI Symbol;Acc:MGI:88226]	--	GO:0005576,GO:0006508,GO:0004252,GO:0006956,GO:0006958,GO:0016787,GO:0008233,GO:0008236,GO:0005615,GO:0046872,GO:0002376,GO:0045087,GO:2000427,GO:0007584	extracellular region|proteolysis|serine-type endopeptidase activity|complement activation|complement activation, classical pathway|hydrolase activity|peptidase activity|serine-type peptidase activity|extracellular space|metal ion binding|immune system process|innate immune response|positive regulation of apoptotic cell clearance|response to nutrient	mmu04610,mmu05322,mmu05133,mmu05150	Complement and coagulation cascades|Systemic lupus erythematosus|Pertussis|Staphylococcus aureus infection
Chchd1	2.75047e-254	0.517016	0.516	0.251	8.87989e-250	Zona fasciculata	2.056	ENSMUSG00000063787	protein_coding	coiled-coil-helix-coiled-coil-helix domain containing 1 [Source:MGI Symbol;Acc:MGI:1913371]	--	GO:0005761,GO:0032543,GO:0008150,GO:0005634,GO:0005654,GO:0005829,GO:0005739,GO:0005840,GO:0001650	mitochondrial ribosome|mitochondrial translation|biological_process|nucleus|nucleoplasm|cytosol|mitochondrion|ribosome|fibrillar center	--	--
Stub1	2.84518e-254	0.58652	0.589	0.321	9.18568e-250	Zona fasciculata	1.835	ENSMUSG00000039615	protein_coding	STIP1 homology and U-Box containing protein 1 [Source:MGI Symbol;Acc:MGI:1891731]	--	GO:0005515,GO:0004842,GO:0016567,GO:0005737,GO:0016740,GO:0005634,GO:0005654,GO:0005829,GO:0042803,GO:0005783,GO:0006281,GO:0006974,GO:0034605,GO:0030018,GO:0001664,GO:0042405,GO:0043161,GO:0019900,GO:0006511,GO:0046332,GO:0030512,GO:0019899,GO:0030579,GO:0000151,GO:0051865,GO:0061630,GO:0031072,GO:0031647,GO:0031625,GO:0030433,GO:0051087,GO:0071456,GO:0032436,GO:0000209,GO:0034450,GO:0030911,GO:…	protein binding|ubiquitin-protein transferase activity|protein ubiquitination|cytoplasm|transferase activity|nucleus|nucleoplasm|cytosol|protein homodimerization activity|endoplasmic reticulum|DNA repair|cellular response to DNA damage stimulus|cellular response to heat|Z disc|G protein-coupled receptor binding|nuclear inclusion body|proteasome-mediated ubiquitin-dependent protein catabolic proce…	mmu04141,mmu04120	Protein processing in endoplasmic reticulum|Ubiquitin mediated proteolysis
Ndufb10	6.57717e-254	0.592052	0.649	0.419	2.12344e-249	Zona fasciculata	1.549	ENSMUSG00000040048	protein_coding	NADH:ubiquinone oxidoreductase subunit B10 [Source:MGI Symbol;Acc:MGI:1915592]	--	GO:0016020,GO:0003674,GO:0055114,GO:0005739,GO:0005743,GO:0070469,GO:0032981,GO:0005747	membrane|molecular_function|oxidation-reduction process|mitochondrion|mitochondrial inner membrane|respirasome|mitochondrial respiratory chain complex I assembly|mitochondrial respiratory chain complex I	mmu00190,mmu04723,mmu04714,mmu05010,mmu05012,mmu05016,mmu04932	Oxidative phosphorylation|Retrograde endocannabinoid signaling|Thermogenesis|Alzheimer's disease|Parkinson's disease|Huntington's disease|Non-alcoholic fatty liver disease (NAFLD)
Smim26	2.87713e-253	0.336517	0.281	0.069	9.28881e-249	Zona fasciculata	4.072	ENSMUSG00000074754	protein_coding	small integral membrane protein 26 [Source:MGI Symbol;Acc:MGI:2685407]	--	GO:0003674,GO:0008150,GO:0005739	molecular_function|biological_process|mitochondrion	--	--
Dgcr6	1.6478e-252	0.37433	0.346	0.108	5.31992e-248	Zona fasciculata	3.204	ENSMUSG00000003531	protein_coding	DiGeorge syndrome critical region gene 6, isoform CRA_c	--	--	--	--	--
Rpgrip1	2.31485e-252	0.447464	0.295	0.077	7.4735e-248	Zona fasciculata	3.831	ENSMUSG00000057132	protein_coding	retinitis pigmentosa GTPase regulator interacting protein 1 [Source:MGI Symbol;Acc:MGI:1932134]	--	GO:0007601,GO:0042462,GO:0032391,GO:0005515,GO:0042995,GO:0050896,GO:0060041,GO:0005929,GO:0097730,GO:0005930,GO:0035869,GO:0035253,GO:0061351,GO:0120206,GO:0016020,GO:0016021	visual perception|eye photoreceptor cell development|photoreceptor connecting cilium|protein binding|cell projection|response to stimulus|retina development in camera-type eye|cilium|non-motile cilium|axoneme|ciliary transition zone|ciliary rootlet|neural precursor cell proliferation|photoreceptor distal connecting cilium|membrane|integral component of membrane	--	--
Ndufb8	2.4592e-252	0.632471	0.665	0.451	7.93952e-248	Zona fasciculata	1.475	ENSMUSG00000025204	protein_coding	NADH:ubiquinone oxidoreductase subunit B8 [Source:MGI Symbol;Acc:MGI:1914514]	--	GO:0008137,GO:0005739,GO:0003954,GO:0016020,GO:0016021,GO:0055114,GO:0006120,GO:0005747,GO:0003674,GO:0005783,GO:0005743,GO:0070469,GO:0032981	NADH dehydrogenase (ubiquinone) activity|mitochondrion|NADH dehydrogenase activity|membrane|integral component of membrane|oxidation-reduction process|mitochondrial electron transport, NADH to ubiquinone|mitochondrial respiratory chain complex I|molecular_function|endoplasmic reticulum|mitochondrial inner membrane|respirasome|mitochondrial respiratory chain complex I assembly	mmu00190,mmu04723,mmu04714,mmu05010,mmu05012,mmu05016,mmu04932	Oxidative phosphorylation|Retrograde endocannabinoid signaling|Thermogenesis|Alzheimer's disease|Parkinson's disease|Huntington's disease|Non-alcoholic fatty liver disease (NAFLD)
Mrps12	3.36263e-252	0.542453	0.488	0.222	1.08563e-247	Zona fasciculata	2.198	ENSMUSG00000045948	protein_coding	mitochondrial ribosomal protein S12 [Source:MGI Symbol;Acc:MGI:1346333]	--	GO:0003735,GO:0006412,GO:0005840,GO:0015935,GO:0005739,GO:0032543,GO:0005763	structural constituent of ribosome|translation|ribosome|small ribosomal subunit|mitochondrion|mitochondrial translation|mitochondrial small ribosomal subunit	mmu03010	Ribosome
Taldo1	1.55536e-251	0.585708	0.725	0.523	5.02149e-247	Zona fasciculata	1.386	ENSMUSG00000025503	protein_coding	transaldolase 1 [Source:MGI Symbol;Acc:MGI:1274789]	--	GO:0005975,GO:0005737,GO:0004801,GO:0006098,GO:0016740,GO:0003824,GO:0005634,GO:0005654,GO:0005829,GO:0043231,GO:0030246,GO:0006002,GO:0048029,GO:0009052,GO:0019682	carbohydrate metabolic process|cytoplasm|sedoheptulose-7-phosphate:D-glyceraldehyde-3-phosphate glyceronetransferase activity|pentose-phosphate shunt|transferase activity|catalytic activity|nucleus|nucleoplasm|cytosol|intracellular membrane-bounded organelle|carbohydrate binding|fructose 6-phosphate metabolic process|monosaccharide binding|pentose-phosphate shunt, non-oxidative branch|glyceraldeh…	mmu00030	Pentose phosphate pathway
Crls1	2.51734e-251	0.384738	0.279	0.069	8.12724e-247	Zona fasciculata	4.043	ENSMUSG00000027357	protein_coding	cardiolipin synthase 1 [Source:MGI Symbol;Acc:MGI:1913836]	--	GO:0016020,GO:0016780,GO:0008654,GO:0016021,GO:0016740,GO:0006629,GO:0005739,GO:0005743,GO:0031966,GO:0032049,GO:0097068,GO:1905711,GO:0008808,GO:0046474,GO:0008444	membrane|phosphotransferase activity, for other substituted phosphate groups|phospholipid biosynthetic process|integral component of membrane|transferase activity|lipid metabolic process|mitochondrion|mitochondrial inner membrane|mitochondrial membrane|cardiolipin biosynthetic process|response to thyroxine|response to phosphatidylethanolamine|cardiolipin synthase activity|glycerophospholipid bios…	mmu00564	Glycerophospholipid metabolism
1110065P20Rik	3.46939e-251	0.346346	0.327	0.098	1.12009e-246	Zona fasciculata	3.337	ENSMUSG00000078570	protein_coding	RIKEN cDNA 1110065P20 gene [Source:MGI Symbol;Acc:MGI:1916170]	--	GO:0003674,GO:0008150,GO:0005575	molecular_function|biological_process|cellular_component	--	--
Prdx6	3.85926e-251	0.541068	0.671	0.404	1.24596e-246	Zona fasciculata	1.661	ENSMUSG00000026701	protein_coding	peroxiredoxin 6 [Source:MGI Symbol;Acc:MGI:894320]	--	GO:0055114,GO:0016491,GO:0016209,GO:0045454,GO:0051920,GO:0005623,GO:0098869	oxidation-reduction process|oxidoreductase activity|antioxidant activity|cell redox homeostasis|peroxiredoxin activity|cell|cellular oxidant detoxification	--	--
Decr1	5.89165e-251	0.397073	0.322	0.096	1.90212e-246	Zona fasciculata	3.354	ENSMUSG00000028223	protein_coding	2,4-dienoyl CoA reductase 1, mitochondrial [Source:MGI Symbol;Acc:MGI:1914710]	--	GO:0005654,GO:0005829,GO:0016491,GO:0055114,GO:0006629,GO:0005739,GO:0006631,GO:0051289,GO:0120162,GO:0070402,GO:0006635,GO:0008670	nucleoplasm|cytosol|oxidoreductase activity|oxidation-reduction process|lipid metabolic process|mitochondrion|fatty acid metabolic process|protein homotetramerization|positive regulation of cold-induced thermogenesis|NADPH binding|fatty acid beta-oxidation|2,4-dienoyl-CoA reductase (NADPH) activity	--	--
Smim11	1.8053e-250	0.462049	0.49	0.22	5.82842e-246	Zona fasciculata	2.227	ENSMUSG00000051989	protein_coding	small integral membrane protein 11 [Source:MGI Symbol;Acc:MGI:1916186]	--	GO:0016020,GO:0016021,GO:0003674,GO:0008150,GO:0005575	membrane|integral component of membrane|molecular_function|biological_process|cellular_component	--	--
Rnh1	3.70531e-250	0.591483	0.624	0.375	1.19626e-245	Zona fasciculata	1.664	ENSMUSG00000038650	protein_coding	ribonuclease/angiogenin inhibitor 1 [Source:MGI Symbol;Acc:MGI:1195456]	--	GO:0005515,GO:0043086,GO:0008428,GO:0045765,GO:0005654,GO:0005829,GO:0032311,GO:0005737	protein binding|negative regulation of catalytic activity|ribonuclease inhibitor activity|regulation of angiogenesis|nucleoplasm|cytosol|angiogenin-PRI complex|cytoplasm	--	--
Ccnd3	4.7467e-247	0.551851	0.608	0.337	1.53247e-242	Zona fasciculata	1.804	ENSMUSG00000034165	protein_coding	cyclin D3 [Source:MGI Symbol;Acc:MGI:88315]	--	GO:0005634,GO:0016020,GO:0005515,GO:0005737,GO:0016538,GO:0006468,GO:0001934,GO:0000122,GO:0007049,GO:0051301,GO:0019901,GO:0007165,GO:0008284,GO:0004672,GO:0051726,GO:0042127,GO:0043434,GO:0030213,GO:0045737,GO:0000079,GO:0044772,GO:0000307,GO:0004693,GO:0042098,GO:1900087,GO:0046626	nucleus|membrane|protein binding|cytoplasm|cyclin-dependent protein serine/threonine kinase regulator activity|protein phosphorylation|positive regulation of protein phosphorylation|negative regulation of transcription by RNA polymerase II|cell cycle|cell division|protein kinase binding|signal transduction|positive regulation of cell population proliferation|protein kinase activity|regulation of …	mmu04310,mmu04390,mmu04630,mmu04151,mmu04110,mmu04115,mmu04218,mmu04510,mmu05200,mmu05203,mmu05166,mmu05162,mmu05165	Wnt signaling pathway|Hippo signaling pathway|Jak-STAT signaling pathway|PI3K-Akt signaling pathway|Cell cycle|p53 signaling pathway|Cellular senescence|Focal adhesion|Pathways in cancer|Viral carcinogenesis|HTLV-I infection|Measles|Human papillomavirus infection
Skp1a	1.25467e-246	0.682147	0.624	0.367	4.0507e-242	Zona fasciculata	1.7	ENSMUSG00000036309	protein_coding	S-phase kinase-associated protein 1A [Source:MGI Symbol;Acc:MGI:103575]	--	GO:0006511,GO:0005634,GO:0005515,GO:0005737,GO:0016567,GO:0051457,GO:0031146,GO:0005829,GO:0019904,GO:0097602,GO:0035518,GO:0004842,GO:0061630,GO:0005654,GO:0008013,GO:0005813,GO:0031519,GO:0019005,GO:0031467	ubiquitin-dependent protein catabolic process|nucleus|protein binding|cytoplasm|protein ubiquitination|maintenance of protein location in nucleus|SCF-dependent proteasomal ubiquitin-dependent protein catabolic process|cytosol|protein domain specific binding|cullin family protein binding|histone H2A monoubiquitination|ubiquitin-protein transferase activity|ubiquitin protein ligase activity|nucleop…	mmu04141,mmu04120,mmu04310,mmu04350,mmu04110,mmu04114,mmu04710,mmu05200,mmu05168	Protein processing in endoplasmic reticulum|Ubiquitin mediated proteolysis|Wnt signaling pathway|TGF-beta signaling pathway|Cell cycle|Oocyte meiosis|Circadian rhythm|Pathways in cancer|Herpes simplex infection
Trp53inp2	3.49305e-246	0.43105	0.365	0.124	1.12773e-241	Zona fasciculata	2.944	ENSMUSG00000038375	protein_coding	transformation related protein 53 inducible nuclear protein 2 [Source:MGI Symbol;Acc:MGI:1915978]	--	GO:0045893,GO:0010508,GO:0005634,GO:0005829,GO:0006914,GO:0005737,GO:0031410,GO:0000045,GO:0016605,GO:0005776,GO:0016236,GO:0006511,GO:0043130,GO:0001894,GO:0001649,GO:1903828	positive regulation of transcription, DNA-templated|positive regulation of autophagy|nucleus|cytosol|autophagy|cytoplasm|cytoplasmic vesicle|autophagosome assembly|PML body|autophagosome|macroautophagy|ubiquitin-dependent protein catabolic process|ubiquitin binding|tissue homeostasis|osteoblast differentiation|negative regulation of cellular protein localization	mmu04140	Autophagy - animal
Polr2k	9.82374e-246	0.458009	0.495	0.227	3.1716e-241	Zona fasciculata	2.181	ENSMUSG00000045996	protein_coding	polymerase (RNA) II (DNA directed) polypeptide K [Source:MGI Symbol;Acc:MGI:102725]	--	GO:0003677,GO:0008270,GO:0003899,GO:0006351,GO:0046872,GO:0005634,GO:0006366,GO:0005665,GO:0005654,GO:0001056,GO:0006383,GO:0005666,GO:0001054,GO:0006360,GO:0005736,GO:0001055	DNA binding|zinc ion binding|DNA-directed 5'-3' RNA polymerase activity|transcription, DNA-templated|metal ion binding|nucleus|transcription by RNA polymerase II|RNA polymerase II, core complex|nucleoplasm|RNA polymerase III activity|transcription by RNA polymerase III|RNA polymerase III complex|RNA polymerase I activity|transcription by RNA polymerase I|RNA polymerase I complex|RNA polymerase II…	--	--
Sparc	3.25607e-245	0.510575	0.876	0.685	1.05122e-240	Zona fasciculata	1.279	ENSMUSG00000018593	protein_coding	secreted acidic cysteine rich glycoprotein [Source:MGI Symbol;Acc:MGI:98373]	--	GO:0005515,GO:0005615,GO:0005509,GO:0062023,GO:0005518,GO:0046872,GO:0005634,GO:0009986,GO:0005737,GO:0005576,GO:0031012,GO:0045202,GO:0016525,GO:0031982,GO:0098978,GO:0022604,GO:0043473,GO:0060348,GO:0005201,GO:0016363,GO:0050807,GO:0042127,GO:0030324,GO:0005604,GO:0031091,GO:0010595,GO:0071363,GO:0001937,GO:0050840,GO:0031092,GO:0001503,GO:0007507,GO:0009629,GO:0010288,GO:0032496,GO:0033591,GO:…	protein binding|extracellular space|calcium ion binding|collagen-containing extracellular matrix|collagen binding|metal ion binding|nucleus|cell surface|cytoplasm|extracellular region|extracellular matrix|synapse|negative regulation of angiogenesis|vesicle|glutamatergic synapse|regulation of cell morphogenesis|pigmentation|bone development|extracellular matrix structural constituent|nuclear matri…	--	--
Lamtor4	4.78555e-245	0.565123	0.608	0.359	1.54501e-240	Zona fasciculata	1.694	ENSMUSG00000050552	protein_coding	late endosomal/lysosomal adaptor, MAPK and MTOR activator 4 [Source:MGI Symbol;Acc:MGI:1913346]	--	GO:0071986,GO:0032008,GO:0071230,GO:0005085,GO:0043231,GO:0008361,GO:0005764,GO:0061462,GO:0060090	Ragulator complex|positive regulation of TOR signaling|cellular response to amino acid stimulus|guanyl-nucleotide exchange factor activity|intracellular membrane-bounded organelle|regulation of cell size|lysosome|protein localization to lysosome|molecular adaptor activity	mmu04150	mTOR signaling pathway
Rps15a	1.10928e-244	0.325218	0.885	0.9	3.58132e-240	Zona fasciculata	0.983	ENSMUSG00000008683	protein_coding	ribosomal protein S15A [Source:MGI Symbol;Acc:MGI:2389091]	--	GO:0003735,GO:0006412,GO:0005840,GO:0005737,GO:0005739,GO:0008284,GO:0009615,GO:0045787,GO:0022627	structural constituent of ribosome|translation|ribosome|cytoplasm|mitochondrion|positive regulation of cell population proliferation|response to virus|positive regulation of cell cycle|cytosolic small ribosomal subunit	mmu03010	Ribosome
Pigyl	3.55894e-244	0.387896	0.345	0.114	1.14901e-239	Zona fasciculata	3.026	ENSMUSG00000010607	protein_coding	phosphatidylinositol glycan anchor biosynthesis, class Y-like [Source:MGI Symbol;Acc:MGI:1913518]	--	GO:0006506,GO:0000506,GO:0016020,GO:0016021,GO:0005783,GO:0005789,GO:0017176	GPI anchor biosynthetic process|glycosylphosphatidylinositol-N-acetylglucosaminyltransferase (GPI-GnT) complex|membrane|integral component of membrane|endoplasmic reticulum|endoplasmic reticulum membrane|phosphatidylinositol N-acetylglucosaminyltransferase activity	mmu00563	Glycosylphosphatidylinositol(GPI)-anchor biosynthesis
Spry2	4.462e-244	0.330363	0.305	0.082	1.44056e-239	Zona fasciculata	3.72	ENSMUSG00000022114	protein_coding	sprouty RTK signaling antagonist 2 [Source:MGI Symbol;Acc:MGI:1345138]	--	GO:0016020,GO:0007275,GO:0009966,GO:0042127,GO:0046580,GO:0045595,GO:0070373,GO:0005634,GO:0005886,GO:0005829,GO:0015630,GO:0005515,GO:0005737,GO:0005856,GO:0042995,GO:0005874,GO:0010628,GO:0042472,GO:0007605,GO:0051897,GO:0033138,GO:0019901,GO:0043539,GO:0016525,GO:0008285,GO:0071902,GO:0043066,GO:1990830,GO:0070374,GO:0051387,GO:0010801,GO:0030335,GO:0035924,GO:1900747,GO:0030324,GO:0040037,GO:…	membrane|multicellular organism development|regulation of signal transduction|regulation of cell population proliferation|negative regulation of Ras protein signal transduction|regulation of cell differentiation|negative regulation of ERK1 and ERK2 cascade|nucleus|plasma membrane|cytosol|microtubule cytoskeleton|protein binding|cytoplasm|cytoskeleton|cell projection|microtubule|positive regulatio…	mmu05206	MicroRNAs in cancer
Arrdc3	4.90689e-244	0.547988	0.449	0.182	1.58419e-239	Zona fasciculata	2.467	ENSMUSG00000074794	protein_coding	arrestin domain containing 3 [Source:MGI Symbol;Acc:MGI:2145242]	--	GO:0016020,GO:0005886,GO:0005737,GO:0051443,GO:0005768,GO:0005769,GO:0005764,GO:0120163,GO:0043588,GO:0001659,GO:0060613,GO:0031699,GO:0031651,GO:0071878,GO:0090327	membrane|plasma membrane|cytoplasm|positive regulation of ubiquitin-protein transferase activity|endosome|early endosome|lysosome|negative regulation of cold-induced thermogenesis|skin development|temperature homeostasis|fat pad development|beta-3 adrenergic receptor binding|negative regulation of heat generation|negative regulation of adenylate cyclase-activating adrenergic receptor signaling pa…	--	--
Oaz1	2.72839e-243	0.477486	0.819	0.813	8.8086e-239	Zona fasciculata	1.007	ENSMUSG00000035242	protein_coding	ornithine decarboxylase antizyme 1 [Source:MGI Symbol;Acc:MGI:109433]	--	GO:0005829,GO:0008073,GO:0043086,GO:0006595,GO:0005634,GO:0005515,GO:0046982,GO:0005737,GO:0019899,GO:0045732,GO:0090316,GO:0006596,GO:1902268	cytosol|ornithine decarboxylase inhibitor activity|negative regulation of catalytic activity|polyamine metabolic process|nucleus|protein binding|protein heterodimerization activity|cytoplasm|enzyme binding|positive regulation of protein catabolic process|positive regulation of intracellular protein transport|polyamine biosynthetic process|negative regulation of polyamine transmembrane transport	--	--
Akr1b3	8.68707e-243	0.579218	0.57	0.309	2.80462e-238	Zona fasciculata	1.845	ENSMUSG00000001642	protein_coding	aldo-keto reductase family 1, member B3 (aldose reductase) [Source:MGI Symbol;Acc:MGI:1353494]	--	GO:0055114,GO:0016491,GO:0005615,GO:0005654,GO:0048471,GO:0005829,GO:0005737,GO:0010033,GO:0003091,GO:0004032,GO:0008106,GO:0043066,GO:0042572,GO:0070301,GO:0048661,GO:0001894,GO:0072205,GO:0001523,GO:0043220,GO:0052650,GO:0046427,GO:0042629,GO:0001758,GO:0097454,GO:0071475,GO:0072061,GO:0018931,GO:0032838,GO:0042415,GO:0005996,GO:0006061,GO:0009414,GO:0031098,GO:0035809,GO:0044597,GO:0044598,GO:…	oxidation-reduction process|oxidoreductase activity|extracellular space|nucleoplasm|perinuclear region of cytoplasm|cytosol|cytoplasm|response to organic substance|renal water homeostasis|alditol:NADP+ 1-oxidoreductase activity|alcohol dehydrogenase (NADP+) activity|negative regulation of apoptotic process|retinol metabolic process|cellular response to hydrogen peroxide|positive regulation of smo…	mmu00040,mmu00051,mmu00052,mmu00561,mmu00790	Pentose and glucuronate interconversions|Fructose and mannose metabolism|Galactose metabolism|Glycerolipid metabolism|Folate biosynthesis
Ufc1	2.4033e-240	0.56908	0.558	0.301	7.75904e-236	Zona fasciculata	1.854	ENSMUSG00000062963	protein_coding	ubiquitin-fold modifier conjugating enzyme 1 [Source:MGI Symbol;Acc:MGI:1913405]	--	GO:0007420,GO:0034976,GO:0071569,GO:1990592,GO:0071568,GO:0061657	brain development|response to endoplasmic reticulum stress|protein ufmylation|protein K69-linked ufmylation|UFM1 transferase activity|UFM1 conjugating enzyme activity	--	--
Ptov1	2.63118e-240	0.468093	0.485	0.218	8.49476e-236	Zona fasciculata	2.225	ENSMUSG00000038502	protein_coding	prostate tumor over expressed gene 1 [Source:MGI Symbol;Acc:MGI:1933946]	--	GO:0016020,GO:0005886,GO:0005634,GO:0005737,GO:0045944,GO:0048471,GO:0044798	membrane|plasma membrane|nucleus|cytoplasm|positive regulation of transcription by RNA polymerase II|perinuclear region of cytoplasm|nuclear transcription factor complex	--	--
Ss18l2	4.84576e-240	0.320727	0.283	0.073	1.56445e-235	Zona fasciculata	3.877	ENSMUSG00000032526	protein_coding	SS18, nBAF chromatin remodeling complex subunit like 2 [Source:MGI Symbol;Acc:MGI:1349474]	--	GO:0003713,GO:0003674,GO:0005634,GO:0045944,GO:0045893,GO:0050775,GO:1903508	transcription coactivator activity|molecular_function|nucleus|positive regulation of transcription by RNA polymerase II|positive regulation of transcription, DNA-templated|positive regulation of dendrite morphogenesis|positive regulation of nucleic acid-templated transcription	--	--
Nt5c	2.93662e-238	0.536879	0.536	0.277	9.48089e-234	Zona fasciculata	1.935	ENSMUSG00000020736	protein_coding	5',3'-nucleotidase, cytosolic [Source:MGI Symbol;Acc:MGI:1354954]	--	GO:0008253,GO:0009264,GO:0016311,GO:0046872,GO:0016787,GO:0005634,GO:0005829,GO:0005737,GO:0000166,GO:0005739,GO:0016791,GO:0009117,GO:0019103,GO:0009223,GO:0008252	5'-nucleotidase activity|deoxyribonucleotide catabolic process|dephosphorylation|metal ion binding|hydrolase activity|nucleus|cytosol|cytoplasm|nucleotide binding|mitochondrion|phosphatase activity|nucleotide metabolic process|pyrimidine nucleotide binding|pyrimidine deoxyribonucleotide catabolic process|nucleotidase activity	mmu00230,mmu00240,mmu00760	Purine metabolism|Pyrimidine metabolism|Nicotinate and nicotinamide metabolism
Tmem256	8.87154e-238	0.547118	0.589	0.342	2.86418e-233	Zona fasciculata	1.722	ENSMUSG00000070394	protein_coding	transmembrane protein 256 [Source:MGI Symbol;Acc:MGI:1916436]	--	GO:0016020,GO:0016021,GO:0003674,GO:0008150,GO:0005743	membrane|integral component of membrane|molecular_function|biological_process|mitochondrial inner membrane	--	--
Rpl34	1.35054e-237	0.363456	0.885	0.902	4.36022e-233	Zona fasciculata	0.981	ENSMUSG00000062006	protein_coding	ribosomal protein L34 [Source:MGI Symbol;Acc:MGI:1915686]	--	GO:0003735,GO:0006412,GO:0005622,GO:0005840,GO:0005737,GO:0005783,GO:0005739,GO:0005829,GO:0022625	structural constituent of ribosome|translation|intracellular|ribosome|cytoplasm|endoplasmic reticulum|mitochondrion|cytosol|cytosolic large ribosomal subunit	mmu03010	Ribosome
Maged2	3.02429e-237	0.371476	0.38	0.131	9.76392e-233	Zona fasciculata	2.901	ENSMUSG00000025268	protein_coding	melanoma antigen, family D, 2 [Source:MGI Symbol;Acc:MGI:1933391]	--	GO:0003674,GO:0005634,GO:0005829,GO:0005730,GO:0007565,GO:0070294	molecular_function|nucleus|cytosol|nucleolus|female pregnancy|renal sodium ion absorption	--	--
Pdrg1	9.70307e-237	0.486189	0.439	0.184	3.13263e-232	Zona fasciculata	2.386	ENSMUSG00000027472	protein_coding	p53 and DNA damage regulated 1 [Source:MGI Symbol;Acc:MGI:1915809]	--	GO:0006457,GO:0051082,GO:0016272,GO:0003674,GO:0008150,GO:0005575,GO:0005737	protein folding|unfolded protein binding|prefoldin complex|molecular_function|biological_process|cellular_component|cytoplasm	--	--
Atp5d	2.60069e-236	0.59996	0.732	0.617	8.39634e-232	Zona fasciculata	1.186	ENSMUSG00000003072	protein_coding	ATP synthase, H+ transporting, mitochondrial F1 complex, delta subunit [Source:MGI Symbol;Acc:MGI:1913293]	--	GO:0046933,GO:0015986,GO:0045261,GO:0016020,GO:0006811,GO:0005739,GO:0005743,GO:0046034,GO:1902600,GO:0015078,GO:0044877,GO:0006754,GO:0016887,GO:0009060,GO:0005740,GO:0005753,GO:0000275,GO:0045259,GO:0033615	proton-transporting ATP synthase activity, rotational mechanism|ATP synthesis coupled proton transport|proton-transporting ATP synthase complex, catalytic core F(1)|membrane|ion transport|mitochondrion|mitochondrial inner membrane|ATP metabolic process|proton transmembrane transport|proton transmembrane transporter activity|protein-containing complex binding|ATP biosynthetic process|ATPase activi…	mmu00190,mmu04714,mmu05010,mmu05012,mmu05016	Oxidative phosphorylation|Thermogenesis|Alzheimer's disease|Parkinson's disease|Huntington's disease
Alkbh7	4.9138e-235	0.34846	0.273	0.07	1.58642e-230	Zona fasciculata	3.9	ENSMUSG00000002661	protein_coding	alkB homolog 7 [Source:MGI Symbol;Acc:MGI:1913650]	--	GO:0005759,GO:0006974,GO:1902445,GO:0046872,GO:0016491,GO:0055114,GO:0005739,GO:0006631,GO:0051213,GO:0012501,GO:0010883	mitochondrial matrix|cellular response to DNA damage stimulus|regulation of mitochondrial membrane permeability involved in programmed necrotic cell death|metal ion binding|oxidoreductase activity|oxidation-reduction process|mitochondrion|fatty acid metabolic process|dioxygenase activity|programmed cell death|regulation of lipid storage	--	--
Atp5b	8.03971e-235	0.556599	0.781	0.7	2.59562e-230	Zona fasciculata	1.116	ENSMUSG00000025393	protein_coding	ATP synthase, H+ transporting mitochondrial F1 complex, beta subunit [Source:MGI Symbol;Acc:MGI:107801]	--	GO:0005524,GO:0046933,GO:0015986,GO:0045261,GO:0046034,GO:1902600,GO:0016020,GO:0016887,GO:0009986,GO:0006811,GO:0000166,GO:0005886,GO:0005739,GO:0005743,GO:0005515,GO:0006629,GO:0031966,GO:0045121,GO:0005509,GO:0006898,GO:0006754,GO:0001525,GO:0043536,GO:0043209,GO:0043532,GO:0098761,GO:0042288,GO:0043531,GO:0042645,GO:0005753,GO:0051453,GO:0006933,GO:0030228,GO:0046961,GO:0042776,GO:0000275,GO:…	ATP binding|proton-transporting ATP synthase activity, rotational mechanism|ATP synthesis coupled proton transport|proton-transporting ATP synthase complex, catalytic core F(1)|ATP metabolic process|proton transmembrane transport|membrane|ATPase activity|cell surface|ion transport|nucleotide binding|plasma membrane|mitochondrion|mitochondrial inner membrane|protein binding|lipid metabolic process…	mmu00190,mmu04714,mmu05010,mmu05012,mmu05016	Oxidative phosphorylation|Thermogenesis|Alzheimer's disease|Parkinson's disease|Huntington's disease
Mrps14	1.0352e-234	0.579558	0.599	0.352	3.34214e-230	Zona fasciculata	1.702	ENSMUSG00000058267	protein_coding	mitochondrial ribosomal protein S14 [Source:MGI Symbol;Acc:MGI:1928141]	--	GO:0003735,GO:0006412,GO:0005622,GO:0005840,GO:0005739,GO:0005515,GO:0005763,GO:0032543	structural constituent of ribosome|translation|intracellular|ribosome|mitochondrion|protein binding|mitochondrial small ribosomal subunit|mitochondrial translation	mmu03010	Ribosome
Vdac3	6.00192e-234	0.614877	0.64	0.41	1.93772e-229	Zona fasciculata	1.561	ENSMUSG00000008892	protein_coding	voltage-dependent anion channel 3 [Source:MGI Symbol;Acc:MGI:106922]	--	GO:0055085,GO:0005739,GO:0008308,GO:0098656,GO:0005741,GO:1902017,GO:0016020,GO:0016021,GO:0006811,GO:0000166,GO:0015288,GO:0046930,GO:0015698,GO:0008021,GO:0001662,GO:0005743,GO:0007268,GO:0007612,GO:0005791,GO:0007270	transmembrane transport|mitochondrion|voltage-gated anion channel activity|anion transmembrane transport|mitochondrial outer membrane|regulation of cilium assembly|membrane|integral component of membrane|ion transport|nucleotide binding|porin activity|pore complex|inorganic anion transport|synaptic vesicle|behavioral fear response|mitochondrial inner membrane|chemical synaptic transmission|learni…	mmu04020,mmu04022,mmu04216,mmu04217,mmu04218,mmu04621,mmu04979,mmu05203,mmu05012,mmu05016,mmu05166,mmu05161	Calcium signaling pathway|cGMP - PKG signaling pathway|Ferroptosis|Necroptosis|Cellular senescence|NOD-like receptor signaling pathway|Cholesterol metabolism|Viral carcinogenesis|Parkinson's disease|Huntington's disease|HTLV-I infection|Hepatitis B
Mrps18c	7.14174e-234	0.448938	0.441	0.19	2.30571e-229	Zona fasciculata	2.321	ENSMUSG00000016833	protein_coding	mitochondrial ribosomal protein S18C [Source:MGI Symbol;Acc:MGI:1915985]	--	GO:0003735,GO:0006412,GO:0005622,GO:0005840,GO:0005739,GO:0005763,GO:0070181	structural constituent of ribosome|translation|intracellular|ribosome|mitochondrion|mitochondrial small ribosomal subunit|small ribosomal subunit rRNA binding	mmu03010	Ribosome
Mif4gd	8.07695e-234	0.401319	0.381	0.141	2.60764e-229	Zona fasciculata	2.702	ENSMUSG00000020743	protein_coding	MIF4G domain containing [Source:MGI Symbol;Acc:MGI:1916924]	--	GO:0005515,GO:0003723,GO:0005634,GO:0005829,GO:0005737,GO:0042802,GO:0005730,GO:0008022,GO:0045727,GO:0006417,GO:0008494,GO:0006446	protein binding|RNA binding|nucleus|cytosol|cytoplasm|identical protein binding|nucleolus|protein C-terminus binding|positive regulation of translation|regulation of translation|translation activator activity|regulation of translational initiation	--	--
Cox5b	9.58266e-234	0.593447	0.728	0.591	3.09376e-229	Zona fasciculata	1.232	ENSMUSG00000061518	protein_coding	cytochrome c oxidase subunit 5B [Source:MGI Symbol;Acc:MGI:88475]	--	GO:0004129,GO:0005740,GO:0022900,GO:1902600,GO:0003674,GO:0008150,GO:0005575	cytochrome-c oxidase activity|mitochondrial envelope|electron transport chain|proton transmembrane transport|molecular_function|biological_process|cellular_component	mmu00190,mmu04260,mmu04714,mmu05010,mmu05012,mmu05016,mmu04932	Oxidative phosphorylation|Cardiac muscle contraction|Thermogenesis|Alzheimer's disease|Parkinson's disease|Huntington's disease|Non-alcoholic fatty liver disease (NAFLD)
Pigp	1.58592e-233	0.405279	0.42	0.167	5.12013e-229	Zona fasciculata	2.515	ENSMUSG00000022940	protein_coding	phosphatidylinositol glycan anchor biosynthesis, class P [Source:MGI Symbol;Acc:MGI:1860433]	--	GO:0006506,GO:0017176,GO:0016020,GO:0016021,GO:0016740,GO:0016757,GO:0005783,GO:0000506	GPI anchor biosynthetic process|phosphatidylinositol N-acetylglucosaminyltransferase activity|membrane|integral component of membrane|transferase activity|transferase activity, transferring glycosyl groups|endoplasmic reticulum|glycosylphosphatidylinositol-N-acetylglucosaminyltransferase (GPI-GnT) complex	mmu00563	Glycosylphosphatidylinositol(GPI)-anchor biosynthesis
Gm17056	1.64841e-233	0.328433	0.391	0.144	5.3219e-229	Zona fasciculata	2.715	ENSMUSG00000090387	lncRNA	predicted gene 17056 [Source:MGI Symbol;Acc:MGI:4937883]	--	--	--	--	--
Atp5c1	3.00317e-233	0.602832	0.714	0.555	9.69575e-229	Zona fasciculata	1.286	ENSMUSG00000025781	protein_coding	ATP synthase, H+ transporting, mitochondrial F1 complex, gamma polypeptide 1 [Source:MGI Symbol;Acc:MGI:1261437]	--	GO:0046933,GO:0015986,GO:0045261,GO:0006811,GO:0006754,GO:0016020,GO:0005739,GO:0005743,GO:0046034,GO:0016887,GO:0043209,GO:0005753,GO:0000275	proton-transporting ATP synthase activity, rotational mechanism|ATP synthesis coupled proton transport|proton-transporting ATP synthase complex, catalytic core F(1)|ion transport|ATP biosynthetic process|membrane|mitochondrion|mitochondrial inner membrane|ATP metabolic process|ATPase activity|myelin sheath|mitochondrial proton-transporting ATP synthase complex|mitochondrial proton-transporting AT…	mmu00190,mmu04714,mmu05010,mmu05012,mmu05016	Oxidative phosphorylation|Thermogenesis|Alzheimer's disease|Parkinson's disease|Huntington's disease
Pitrm1	2.93821e-232	0.484039	0.332	0.109	9.48602e-228	Zona fasciculata	3.046	ENSMUSG00000021193	protein_coding	pitrilysin metallepetidase 1 [Source:MGI Symbol;Acc:MGI:1916867]	--	GO:0046872,GO:0006508,GO:0003824,GO:0016787,GO:0008233,GO:0005739,GO:0008237,GO:0008270,GO:0005759,GO:0004222	metal ion binding|proteolysis|catalytic activity|hydrolase activity|peptidase activity|mitochondrion|metallopeptidase activity|zinc ion binding|mitochondrial matrix|metalloendopeptidase activity	--	--
Rbis	4.05817e-232	0.421777	0.44	0.188	1.31018e-227	Zona fasciculata	2.34	ENSMUSG00000078784	protein_coding	ribosomal biogenesis factor isoform 1 precursor	--	--	--	--	--
Ndufs6	4.7399e-232	0.543204	0.611	0.373	1.53028e-227	Zona fasciculata	1.638	ENSMUSG00000021606	protein_coding	NADH:ubiquinone oxidoreductase core subunit S6 [Source:MGI Symbol;Acc:MGI:107932]	--	GO:0006120,GO:0005747,GO:0016020,GO:0055114,GO:0005739,GO:0005743,GO:0070469,GO:0003674,GO:0061458,GO:0035264,GO:0006936,GO:0006631,GO:0072358,GO:0010259,GO:0070584,GO:0022904	mitochondrial electron transport, NADH to ubiquinone|mitochondrial respiratory chain complex I|membrane|oxidation-reduction process|mitochondrion|mitochondrial inner membrane|respirasome|molecular_function|reproductive system development|multicellular organism growth|muscle contraction|fatty acid metabolic process|cardiovascular system development|multicellular organism aging|mitochondrion morpho…	mmu00190,mmu04723,mmu04714,mmu05010,mmu05012,mmu05016,mmu04932	Oxidative phosphorylation|Retrograde endocannabinoid signaling|Thermogenesis|Alzheimer's disease|Parkinson's disease|Huntington's disease|Non-alcoholic fatty liver disease (NAFLD)
Commd6	5.03063e-232	0.4275	0.41	0.166	1.62414e-227	Zona fasciculata	2.47	ENSMUSG00000075486	protein_coding	COMM domain containing 6 [Source:MGI Symbol;Acc:MGI:1913450]	--	GO:0005575,GO:0005634,GO:0005737,GO:0032088,GO:0051059	cellular_component|nucleus|cytoplasm|negative regulation of NF-kappaB transcription factor activity|NF-kappaB binding	--	--
Acadsb	5.46287e-232	0.597982	0.499	0.231	1.76369e-227	Zona fasciculata	2.16	ENSMUSG00000030861	protein_coding	acyl-Coenzyme A dehydrogenase, short/branched chain [Source:MGI Symbol;Acc:MGI:1914135]	--	GO:0050660,GO:0055114,GO:0016627,GO:0003995,GO:0016491,GO:0022900,GO:0006629,GO:0005739,GO:0006631,GO:0005759,GO:0009055,GO:0006637,GO:0016937,GO:0016020,GO:0016021	flavin adenine dinucleotide binding|oxidation-reduction process|oxidoreductase activity, acting on the CH-CH group of donors|acyl-CoA dehydrogenase activity|oxidoreductase activity|electron transport chain|lipid metabolic process|mitochondrion|fatty acid metabolic process|mitochondrial matrix|electron transfer activity|acyl-CoA metabolic process|short-branched-chain-acyl-CoA dehydrogenase activit…	mmu00071,mmu00280	Fatty acid degradation|Valine, leucine and isoleucine degradation
Vdac1	1.10838e-231	0.625008	0.611	0.353	3.5784e-227	Zona fasciculata	1.731	ENSMUSG00000020402	protein_coding	voltage-dependent anion channel 1 [Source:MGI Symbol;Acc:MGI:106919]	--	GO:0016021,GO:0055085,GO:0006820,GO:0008308,GO:0098656,GO:0005741,GO:0016020,GO:0005886,GO:0032991,GO:0005515,GO:0006811,GO:0000166,GO:0042802,GO:0005739,GO:0015288,GO:0046930,GO:0015698,GO:0006915,GO:0044877,GO:0008021,GO:0001662,GO:0019901,GO:0044325,GO:0045121,GO:0005743,GO:0007268,GO:0007612,GO:0007270,GO:0043209,GO:2000378,GO:0042645,GO:0005253,GO:0005757,GO:0006851,GO:1903146,GO:0030855	integral component of membrane|transmembrane transport|anion transport|voltage-gated anion channel activity|anion transmembrane transport|mitochondrial outer membrane|membrane|plasma membrane|protein-containing complex|protein binding|ion transport|nucleotide binding|identical protein binding|mitochondrion|porin activity|pore complex|inorganic anion transport|apoptotic process|protein-containing …	mmu04020,mmu04022,mmu04217,mmu04218,mmu04621,mmu04979,mmu05012,mmu05016,mmu05166,mmu05164	Calcium signaling pathway|cGMP - PKG signaling pathway|Necroptosis|Cellular senescence|NOD-like receptor signaling pathway|Cholesterol metabolism|Parkinson's disease|Huntington's disease|HTLV-I infection|Influenza A
Mrpl41	3.59801e-231	0.438872	0.404	0.159	1.16162e-226	Zona fasciculata	2.541	ENSMUSG00000036850	protein_coding	mitochondrial ribosomal protein L41 [Source:MGI Symbol;Acc:MGI:1333816]	--	GO:0005739,GO:0006412,GO:0005840,GO:0007049,GO:0006915,GO:0003735,GO:1990904,GO:0005762	mitochondrion|translation|ribosome|cell cycle|apoptotic process|structural constituent of ribosome|ribonucleoprotein complex|mitochondrial large ribosomal subunit	--	--
Cat	1.42095e-230	0.615681	0.485	0.228	4.58753e-226	Zona fasciculata	2.127	ENSMUSG00000027187	protein_coding	catalase [Source:MGI Symbol;Acc:MGI:88271]	--	GO:0055114,GO:0020037,GO:0006979,GO:0004096,GO:0042744,GO:0046872,GO:0005615,GO:0005794,GO:0005829,GO:0042802,GO:0042803,GO:0005886,GO:0016491,GO:0005783,GO:0043231,GO:0098869,GO:0004601,GO:0051781,GO:0005739,GO:0001822,GO:0032088,GO:0005777,GO:0006641,GO:0051092,GO:0043066,GO:0005102,GO:0001666,GO:0005764,GO:0019899,GO:0051289,GO:0050661,GO:0014068,GO:0005778,GO:0008203,GO:0009060,GO:0005758,GO:…	oxidation-reduction process|heme binding|response to oxidative stress|catalase activity|hydrogen peroxide catabolic process|metal ion binding|extracellular space|Golgi apparatus|cytosol|identical protein binding|protein homodimerization activity|plasma membrane|oxidoreductase activity|endoplasmic reticulum|intracellular membrane-bounded organelle|cellular oxidant detoxification|peroxidase activit…	mmu00630,mmu00380,mmu04068,mmu04146,mmu04211,mmu04213,mmu05014	Glyoxylate and dicarboxylate metabolism|Tryptophan metabolism|FoxO signaling pathway|Peroxisome|Longevity regulating pathway - mammal|Longevity regulating pathway - multiple species|Amyotrophic lateral sclerosis (ALS)
Gstm5	2.3116e-230	0.310786	0.271	0.07	7.463e-226	Zona fasciculata	3.871	ENSMUSG00000004032	protein_coding	glutathione S-transferase, mu 5 [Source:MGI Symbol;Acc:MGI:1309466]	--	GO:0005515,GO:0004364,GO:0016740,GO:0005829,GO:0045171,GO:0005737,GO:0042802,GO:0042803,GO:0019899,GO:0006749,GO:0018916,GO:0042178,GO:0043295,GO:0035686,GO:0070458,GO:0043627	protein binding|glutathione transferase activity|transferase activity|cytosol|intercellular bridge|cytoplasm|identical protein binding|protein homodimerization activity|enzyme binding|glutathione metabolic process|nitrobenzene metabolic process|xenobiotic catabolic process|glutathione binding|sperm fibrous sheath|cellular detoxification of nitrogen compound|response to estrogen	mmu00480,mmu00980,mmu00982,mmu00983,mmu05200,mmu05204,mmu05225,mmu05418,mmu01524	Glutathione metabolism|Metabolism of xenobiotics by cytochrome P450|Drug metabolism - cytochrome P450|Drug metabolism - other enzymes|Pathways in cancer|Chemical carcinogenesis|Hepatocellular carcinoma|Fluid shear stress and atherosclerosis|Platinum drug resistance
Pet100	9.57113e-230	0.445495	0.457	0.204	3.09004e-225	Zona fasciculata	2.24	ENSMUSG00000087687	protein_coding	PET100 homolog [Source:MGI Symbol;Acc:MGI:3615306]	--	GO:0016020,GO:0016021,GO:0005739,GO:0033617,GO:0051082,GO:0031305	membrane|integral component of membrane|mitochondrion|mitochondrial respiratory chain complex IV assembly|unfolded protein binding|integral component of mitochondrial inner membrane	--	--
Swi5	9.69429e-230	0.572401	0.645	0.417	3.1298e-225	Zona fasciculata	1.547	ENSMUSG00000044627	protein_coding	SWI5 recombination repair homolog (yeast) [Source:MGI Symbol;Acc:MGI:1920181]	--	GO:0005634,GO:0006281,GO:0006974,GO:0005515,GO:0000724,GO:0071479,GO:0000730,GO:0032798	nucleus|DNA repair|cellular response to DNA damage stimulus|protein binding|double-strand break repair via homologous recombination|cellular response to ionizing radiation|DNA recombinase assembly|Swi5-Sfr1 complex	--	--
Slc39a1	3.49254e-229	0.454944	0.485	0.222	1.12757e-224	Zona fasciculata	2.185	ENSMUSG00000052310	protein_coding	solute carrier family 39 (zinc transporter), member 1 [Source:MGI Symbol;Acc:MGI:1353474]	--	GO:0016020,GO:0055085,GO:0046873,GO:0030001,GO:0016021,GO:0005886,GO:0006811,GO:0001701,GO:0005102,GO:0060173,GO:0048701,GO:0006829,GO:0005385,GO:0071577	membrane|transmembrane transport|metal ion transmembrane transporter activity|metal ion transport|integral component of membrane|plasma membrane|ion transport|in utero embryonic development|signaling receptor binding|limb development|embryonic cranial skeleton morphogenesis|zinc ion transport|zinc ion transmembrane transporter activity|zinc ion transmembrane transport	--	--
Prkaca	8.94989e-229	0.388575	0.327	0.106	2.88947e-224	Zona fasciculata	3.085	ENSMUSG00000005469	protein_coding	protein kinase, cAMP dependent, catalytic, alpha [Source:MGI Symbol;Acc:MGI:97592]	--	GO:0005524,GO:0006468,GO:0004674,GO:0004672,GO:0034237,GO:0004691,GO:0071333,GO:0010737,GO:0016020,GO:0016740,GO:0005886,GO:0005634,GO:0005794,GO:0032991,GO:0048471,GO:0005829,GO:0045171,GO:0005515,GO:0005737,GO:0000166,GO:0031410,GO:0042995,GO:0016301,GO:0016310,GO:0043005,GO:0005739,GO:0034605,GO:0016607,GO:0044877,GO:0031594,GO:0019901,GO:0005813,GO:0017137,GO:0008284,GO:0045667,GO:0005929,GO:…	ATP binding|protein phosphorylation|protein serine/threonine kinase activity|protein kinase activity|protein kinase A regulatory subunit binding|cAMP-dependent protein kinase activity|cellular response to glucose stimulus|protein kinase A signaling|membrane|transferase activity|plasma membrane|nucleus|Golgi apparatus|protein-containing complex|perinuclear region of cytoplasm|cytosol|intercellular…	mmu04014,mmu04010,mmu04310,mmu04340,mmu04371,mmu04020,mmu04024,mmu04140,mmu04114,mmu04530,mmu04540,mmu04611,mmu04062,mmu04911,mmu04910,mmu04922,mmu04923,mmu04912,mmu04913,mmu04915,mmu04914,mmu04921,mmu04926,mmu04918,mmu04919,mmu04916,mmu04924,mmu04925,mmu04927,mmu04261,mmu04270,mmu04970,mmu04971,mmu04976,mmu04962,mmu04961,mmu04724,mmu04727,mmu04725,mmu04728,mmu04726,mmu04720,mmu04723,mmu04740,mmu…	Ras signaling pathway|MAPK signaling pathway|Wnt signaling pathway|Hedgehog signaling pathway|Apelin signaling pathway|Calcium signaling pathway|cAMP signaling pathway|Autophagy - animal|Oocyte meiosis|Tight junction|Gap junction|Platelet activation|Chemokine signaling pathway|Insulin secretion|Insulin signaling pathway|Glucagon signaling pathway|Regulation of lipolysis in adipocyte|GnRH signalin…
Agpat2	1.66559e-228	0.3411	0.263	0.068	5.37735e-224	Zona fasciculata	3.868	ENSMUSG00000026922	protein_coding	1-acylglycerol-3-phosphate O-acyltransferase 2 (lysophosphatidic acid acyltransferase, beta) [Source:MGI Symbol;Acc:MGI:1914762]	--	GO:0016020,GO:0008654,GO:0016746,GO:0003841,GO:0016021,GO:0016740,GO:0005783,GO:0006629,GO:0005789,GO:0016024,GO:0001819,GO:0006654,GO:0008544,GO:0042493	membrane|phospholipid biosynthetic process|transferase activity, transferring acyl groups|1-acylglycerol-3-phosphate O-acyltransferase activity|integral component of membrane|transferase activity|endoplasmic reticulum|lipid metabolic process|endoplasmic reticulum membrane|CDP-diacylglycerol biosynthetic process|positive regulation of cytokine production|phosphatidic acid biosynthetic process|epid…	mmu00561,mmu00564,mmu04072,mmu04975	Glycerolipid metabolism|Glycerophospholipid metabolism|Phospholipase D signaling pathway|Fat digestion and absorption
Srp14	3.90883e-228	0.590386	0.678	0.482	1.26197e-223	Zona fasciculata	1.407	ENSMUSG00000009549	protein_coding	signal recognition particle 14 [Source:MGI Symbol;Acc:MGI:107169]	--	GO:0006614,GO:0008312,GO:0048500,GO:0030942,GO:0005786,GO:0005634,GO:0003723,GO:0005737,GO:0042493,GO:0045047	SRP-dependent cotranslational protein targeting to membrane|7S RNA binding|signal recognition particle|endoplasmic reticulum signal peptide binding|signal recognition particle, endoplasmic reticulum targeting|nucleus|RNA binding|cytoplasm|response to drug|protein targeting to ER	mmu03060	Protein export
Knop1	7.01847e-228	0.501668	0.485	0.222	2.26591e-223	Zona fasciculata	2.185	ENSMUSG00000030980	protein_coding	lysine rich nucleolar protein 1 [Source:MGI Symbol;Acc:MGI:1913606]	--	GO:0005634,GO:0005730	nucleus|nucleolus	--	--
Idi1	3.6268e-227	0.447932	0.289	0.082	1.17091e-222	Zona fasciculata	3.524	ENSMUSG00000058258	protein_coding	isopentenyl-diphosphate delta isomerase [Source:MGI Symbol;Acc:MGI:2442264]	--	GO:0016787,GO:0008299,GO:0004452,GO:0016853,GO:0005777	hydrolase activity|isoprenoid biosynthetic process|isopentenyl-diphosphate delta-isomerase activity|isomerase activity|peroxisome	mmu00900	Terpenoid backbone biosynthesis
Ndufv2	4.09961e-227	0.506435	0.545	0.292	1.32356e-222	Zona fasciculata	1.866	ENSMUSG00000024099	protein_coding	NADH:ubiquinone oxidoreductase core subunit V2 [Source:MGI Symbol;Acc:MGI:1920150]	--	GO:0055114,GO:0016491,GO:0016020,GO:0046872,GO:0005739,GO:0005743,GO:0051536,GO:0070469,GO:0007399,GO:0048738,GO:0051537,GO:0003954,GO:0008137,GO:0043209,GO:0006120,GO:0005747	oxidation-reduction process|oxidoreductase activity|membrane|metal ion binding|mitochondrion|mitochondrial inner membrane|iron-sulfur cluster binding|respirasome|nervous system development|cardiac muscle tissue development|2 iron, 2 sulfur cluster binding|NADH dehydrogenase activity|NADH dehydrogenase (ubiquinone) activity|myelin sheath|mitochondrial electron transport, NADH to ubiquinone|mitocho…	mmu00190,mmu04723,mmu04714,mmu05010,mmu05012,mmu05016,mmu04932	Oxidative phosphorylation|Retrograde endocannabinoid signaling|Thermogenesis|Alzheimer's disease|Parkinson's disease|Huntington's disease|Non-alcoholic fatty liver disease (NAFLD)
Bola2	6.97394e-227	0.52996	0.586	0.34	2.25154e-222	Zona fasciculata	1.724	ENSMUSG00000047721	protein_coding	bolA-like 2 (E. coli) [Source:MGI Symbol;Acc:MGI:1913412]	--	GO:0003674,GO:0008150,GO:0005575,GO:0005634,GO:0005737,GO:0044571,GO:0097428	molecular_function|biological_process|cellular_component|nucleus|cytoplasm|[2Fe-2S] cluster assembly|protein maturation by iron-sulfur cluster transfer	--	--
Suclg2	6.984e-227	0.467723	0.414	0.169	2.25479e-222	Zona fasciculata	2.45	ENSMUSG00000061838	protein_coding	succinate-Coenzyme A ligase, GDP-forming, beta subunit [Source:MGI Symbol;Acc:MGI:1306824]	--	GO:0046872,GO:0005524,GO:0003824,GO:0006099,GO:0004776,GO:0006104,GO:0032991,GO:0000166,GO:0046982,GO:0005886,GO:0005739,GO:0005525,GO:0016874,GO:0000287,GO:0019003,GO:0006105,GO:0004777,GO:0004774,GO:0004775,GO:0045244,GO:0042709	metal ion binding|ATP binding|catalytic activity|tricarboxylic acid cycle|succinate-CoA ligase (GDP-forming) activity|succinyl-CoA metabolic process|protein-containing complex|nucleotide binding|protein heterodimerization activity|plasma membrane|mitochondrion|GTP binding|ligase activity|magnesium ion binding|GDP binding|succinate metabolic process|succinate-semialdehyde dehydrogenase (NAD+) acti…	mmu00020,mmu00640	Citrate cycle (TCA cycle)|Propanoate metabolism
Mrps7	1.94141e-226	0.452703	0.445	0.196	6.26784e-222	Zona fasciculata	2.27	ENSMUSG00000046756	protein_coding	mitchondrial ribosomal protein S7 [Source:MGI Symbol;Acc:MGI:1354367]	--	GO:0006412,GO:0003729,GO:0005739,GO:0005840,GO:0003735,GO:0032543,GO:0019843,GO:0005763,GO:0000028	translation|mRNA binding|mitochondrion|ribosome|structural constituent of ribosome|mitochondrial translation|rRNA binding|mitochondrial small ribosomal subunit|ribosomal small subunit assembly	mmu03010	Ribosome
Ndufaf2	3.31796e-226	0.355828	0.348	0.121	1.0712e-221	Zona fasciculata	2.876	ENSMUSG00000068184	protein_coding	NADH:ubiquinone oxidoreductase complex assembly factor 2 [Source:MGI Symbol;Acc:MGI:1922847]	--	GO:0009055,GO:0016020,GO:0008137,GO:0005739,GO:0045333,GO:0072593,GO:0061179,GO:0022904,GO:0055114,GO:0022900	electron transfer activity|membrane|NADH dehydrogenase (ubiquinone) activity|mitochondrion|cellular respiration|reactive oxygen species metabolic process|negative regulation of insulin secretion involved in cellular response to glucose stimulus|respiratory electron transport chain|oxidation-reduction process|electron transport chain	mmu04714	Thermogenesis
Sdhaf4	5.56297e-226	0.364757	0.357	0.127	1.796e-221	Zona fasciculata	2.811	ENSMUSG00000026154	protein_coding	succinate dehydrogenase complex assembly factor 4 [Source:MGI Symbol;Acc:MGI:1915252]	--	GO:0005739,GO:0005759,GO:0045087,GO:0045333,GO:0034553,GO:0003407,GO:0008177	mitochondrion|mitochondrial matrix|innate immune response|cellular respiration|mitochondrial respiratory chain complex II assembly|neural retina development|succinate dehydrogenase (ubiquinone) activity	--	--
Acaa2	7.70584e-226	0.519952	0.531	0.267	2.48783e-221	Zona fasciculata	1.989	ENSMUSG00000036880	protein_coding	acetyl-Coenzyme A acyltransferase 2 (mitochondrial 3-oxoacyl-Coenzyme A thiolase) [Source:MGI Symbol;Acc:MGI:1098623]	--	GO:0003824,GO:0016747,GO:0016740,GO:0016787,GO:0006629,GO:0005739,GO:0006631,GO:0016746,GO:0005743,GO:0005759,GO:0071456,GO:0006084,GO:0006635,GO:1901029,GO:1902109,GO:0016290,GO:0047617,GO:0102991,GO:0003988,GO:0003986,GO:0003985	catalytic activity|transferase activity, transferring acyl groups other than amino-acyl groups|transferase activity|hydrolase activity|lipid metabolic process|mitochondrion|fatty acid metabolic process|transferase activity, transferring acyl groups|mitochondrial inner membrane|mitochondrial matrix|cellular response to hypoxia|acetyl-CoA metabolic process|fatty acid beta-oxidation|negative regulat…	mmu00062,mmu00071,mmu00280	Fatty acid elongation|Fatty acid degradation|Valine, leucine and isoleucine degradation
Hypk	8.66417e-226	0.429993	0.443	0.195	2.79723e-221	Zona fasciculata	2.272	ENSMUSG00000027245	protein_coding	huntingtin interacting protein K [Source:MGI Symbol;Acc:MGI:1914943]	--	GO:0005634,GO:0005654,GO:0032991,GO:0015630,GO:0005515,GO:0005737,GO:0050821,GO:0043066,GO:0047485	nucleus|nucleoplasm|protein-containing complex|microtubule cytoskeleton|protein binding|cytoplasm|protein stabilization|negative regulation of apoptotic process|protein N-terminus binding	--	--
Alg2	5.13244e-225	0.409871	0.261	0.066	1.65701e-220	Zona fasciculata	3.955	ENSMUSG00000039740	protein_coding	asparagine-linked glycosylation 2 (alpha-1,3-mannosyltransferase) [Source:MGI Symbol;Acc:MGI:1914731]	--	GO:0006486,GO:0004378,GO:0016020,GO:0016021,GO:0016740,GO:0016757,GO:0097502,GO:0005634,GO:0048471,GO:0005829,GO:0005737,GO:0046982,GO:0005783,GO:0015629,GO:0047485,GO:0051592,GO:0048306,GO:0006488,GO:0033577,GO:0006490,GO:0000033,GO:0102704	protein glycosylation|GDP-Man:Man1GlcNAc2-PP-Dol alpha-1,3-mannosyltransferase activity|membrane|integral component of membrane|transferase activity|transferase activity, transferring glycosyl groups|mannosylation|nucleus|perinuclear region of cytoplasm|cytosol|cytoplasm|protein heterodimerization activity|endoplasmic reticulum|actin cytoskeleton|protein N-terminus binding|response to calcium ion…	mmu00510	N-Glycan biosynthesis
Prelid3b	8.40301e-225	0.416062	0.37	0.139	2.71291e-220	Zona fasciculata	2.662	ENSMUSG00000016257	protein_coding	PRELI domain containing 3B [Source:MGI Symbol;Acc:MGI:1913640]	--	GO:0005758,GO:0005739,GO:0015914,GO:1990050	mitochondrial intermembrane space|mitochondrion|phospholipid transport|phosphatidic acid transfer activity	--	--
Ecm1	1.12896e-224	0.252712	0.581	0.281	3.64484e-220	Zona fasciculata	2.068	ENSMUSG00000028108	protein_coding	extracellular matrix protein 1 [Source:MGI Symbol;Acc:MGI:103060]	--	GO:0005576,GO:0007165,GO:0005615,GO:0005515,GO:0006954,GO:0006357,GO:0008022,GO:0001525,GO:0031214,GO:0019899,GO:0010466,GO:0001960,GO:0062023,GO:0005201,GO:0002020,GO:0043236,GO:0045766,GO:0030500,GO:0001938,GO:0002063,GO:0030502,GO:0001503,GO:0005134,GO:2000404,GO:0003416,GO:0002828	extracellular region|signal transduction|extracellular space|protein binding|inflammatory response|regulation of transcription by RNA polymerase II|protein C-terminus binding|angiogenesis|biomineral tissue development|enzyme binding|negative regulation of peptidase activity|negative regulation of cytokine-mediated signaling pathway|collagen-containing extracellular matrix|extracellular matrix str…	--	--
Fars2	2.15699e-224	0.350448	0.304	0.093	6.96385e-220	Zona fasciculata	3.269	ENSMUSG00000021420	protein_coding	phenylalanine-tRNA synthetase 2 (mitochondrial) [Source:MGI Symbol;Acc:MGI:1917205]	--	GO:0005524,GO:0005737,GO:0000049,GO:0004812,GO:0000166,GO:0043039,GO:0004826,GO:0006432,GO:0005739,GO:0006412,GO:0016874,GO:0005759,GO:0008033	ATP binding|cytoplasm|tRNA binding|aminoacyl-tRNA ligase activity|nucleotide binding|tRNA aminoacylation|phenylalanine-tRNA ligase activity|phenylalanyl-tRNA aminoacylation|mitochondrion|translation|ligase activity|mitochondrial matrix|tRNA processing	mmu00970	Aminoacyl-tRNA biosynthesis
Mrpl28	3.55325e-224	0.446612	0.441	0.194	1.14717e-219	Zona fasciculata	2.273	ENSMUSG00000024181	protein_coding	mitochondrial ribosomal protein L28 [Source:MGI Symbol;Acc:MGI:1915861]	--	GO:0003735,GO:0008150,GO:0005829,GO:0005739,GO:0005840,GO:0005761,GO:0005762	structural constituent of ribosome|biological_process|cytosol|mitochondrion|ribosome|mitochondrial ribosome|mitochondrial large ribosomal subunit	mmu03010	Ribosome
Cyhr1	1.46377e-223	0.438707	0.467	0.21	4.72577e-219	Zona fasciculata	2.224	ENSMUSG00000053929	protein_coding	cysteine and histidine rich 1 [Source:MGI Symbol;Acc:MGI:1859320]	--	GO:0008270,GO:0005515,GO:0046872,GO:0008150,GO:0005654,GO:0005737,GO:0048471,GO:0005635	zinc ion binding|protein binding|metal ion binding|biological_process|nucleoplasm|cytoplasm|perinuclear region of cytoplasm|nuclear envelope	--	--
Atp5o	2.42232e-223	0.570765	0.661	0.451	7.82047e-219	Zona fasciculata	1.466	ENSMUSG00000022956	protein_coding	ATP synthase subunit O, mitochondrial	--	GO:0000276,GO:0005496,GO:0005739,GO:0005753,GO:0005886,GO:0008144,GO:0016887,GO:0042776,GO:0043209,GO:0044877,GO:0046034,GO:0046933	mitochondrial proton-transporting ATP synthase complex, coupling factor F(o)|steroid binding|mitochondrion|mitochondrial proton-transporting ATP synthase complex|plasma membrane|drug binding|ATPase activity|mitochondrial ATP synthesis coupled proton transport|myelin sheath|protein-containing complex binding|ATP metabolic process|proton-transporting ATP synthase activity, rotational mechanism	--	--
Galk2	3.60597e-223	0.366059	0.282	0.081	1.16419e-218	Zona fasciculata	3.481	ENSMUSG00000027207	protein_coding	galactokinase 2 [Source:MGI Symbol;Acc:MGI:1917226]	--	GO:0005524,GO:0005737,GO:0016773,GO:0004335,GO:0006012,GO:0046835,GO:0016301,GO:0005534,GO:0016740,GO:0005829,GO:0000166,GO:0016310,GO:0033858,GO:0033499	ATP binding|cytoplasm|phosphotransferase activity, alcohol group as acceptor|galactokinase activity|galactose metabolic process|carbohydrate phosphorylation|kinase activity|galactose binding|transferase activity|cytosol|nucleotide binding|phosphorylation|N-acetylgalactosamine kinase activity|galactose catabolic process via UDP-galactose	--	--
Rab5if	1.42166e-222	0.555096	0.615	0.379	4.58982e-218	Zona fasciculata	1.623	ENSMUSG00000027637	protein_coding	hypothetical protein EI555_014551, partial	--	--	--	--	--
Pmm1	5.8015e-220	0.319937	0.286	0.084	1.87301e-215	Zona fasciculata	3.405	ENSMUSG00000022474	protein_coding	phosphomannomutase 1 [Source:MGI Symbol;Acc:MGI:1353418]	--	GO:0005737,GO:0004615,GO:0009298,GO:0016853,GO:0046872,GO:0005829,GO:1990830,GO:0043025,GO:0006487,GO:0045047,GO:0006013	cytoplasm|phosphomannomutase activity|GDP-mannose biosynthetic process|isomerase activity|metal ion binding|cytosol|cellular response to leukemia inhibitory factor|neuronal cell body|protein N-linked glycosylation|protein targeting to ER|mannose metabolic process	mmu00051,mmu00520	Fructose and mannose metabolism|Amino sugar and nucleotide sugar metabolism
Mtfr1l	8.12831e-220	0.401059	0.396	0.159	2.62422e-215	Zona fasciculata	2.491	ENSMUSG00000046671	protein_coding	mitochondrial fission regulator 1-like [Source:MGI Symbol;Acc:MGI:1924074]	--	GO:0003674,GO:0005739,GO:0000266,GO:0009060	molecular_function|mitochondrion|mitochondrial fission|aerobic respiration	--	--
C1qbp	8.29918e-220	0.542966	0.511	0.259	2.67939e-215	Zona fasciculata	1.973	ENSMUSG00000018446	protein_coding	complement component 1, q subcomponent binding protein [Source:MGI Symbol;Acc:MGI:1194505]	--	GO:0005759,GO:0001849,GO:0003714,GO:0005080,GO:0005540,GO:0008134,GO:0030984,GO:0031690,GO:0000122,GO:0014065,GO:0030449,GO:0032689,GO:0032695,GO:0039534,GO:0039536,GO:0042256,GO:0043065,GO:0045785,GO:0048025,GO:0050687,GO:0051897,GO:0090023,GO:1901165,GO:2000510,GO:0005615,GO:0005634,GO:0005737,GO:0005739,GO:0005829,GO:0005886,GO:0009986,GO:0016020,GO:0048786,GO:0098793,GO:0098978,GO:0098982	mitochondrial matrix|complement component C1q binding|transcription corepressor activity|protein kinase C binding|hyaluronic acid binding|transcription factor binding|kininogen binding|adrenergic receptor binding|negative regulation of transcription by RNA polymerase II|phosphatidylinositol 3-kinase signaling|regulation of complement activation|negative regulation of interferon-gamma production|n…	mmu05168	Herpes simplex infection
Hspb8	2.50766e-219	0.364053	0.253	0.061	8.09598e-215	Zona fasciculata	4.148	ENSMUSG00000041548	protein_coding	heat shock protein 8 [Source:MGI Symbol;Acc:MGI:2135756]	--	GO:0005634,GO:0005829,GO:0005515,GO:0005737,GO:0042802,GO:0042803,GO:0034620,GO:0101031,GO:1905337	nucleus|cytosol|protein binding|cytoplasm|identical protein binding|protein homodimerization activity|cellular response to unfolded protein|chaperone complex|positive regulation of aggrephagy	--	--
Elovl5	2.23649e-218	0.566284	0.54	0.276	7.2205e-214	Zona fasciculata	1.957	ENSMUSG00000032349	protein_coding	ELOVL family member 5, elongation of long chain fatty acids (yeast) [Source:MGI Symbol;Acc:MGI:1916051]	--	GO:0016021,GO:0005783,GO:0009922,GO:0019367,GO:0042761,GO:0016020,GO:0016740,GO:0042995,GO:0006629,GO:0005789,GO:0102336,GO:0102337,GO:0102338,GO:0102756,GO:0006631,GO:0006633,GO:0006636,GO:0034626,GO:0043025,GO:0030425,GO:0030148,GO:0030176,GO:0034625,GO:0035338,GO:0045723,GO:0097447	integral component of membrane|endoplasmic reticulum|fatty acid elongase activity|fatty acid elongation, saturated fatty acid|very long-chain fatty acid biosynthetic process|membrane|transferase activity|cell projection|lipid metabolic process|endoplasmic reticulum membrane|3-oxo-arachidoyl-CoA synthase activity|3-oxo-cerotoyl-CoA synthase activity|3-oxo-lignoceronyl-CoA synthase activity|very-lo…	mmu00062,mmu01040	Fatty acid elongation|Biosynthesis of unsaturated fatty acids
Maged1	3.57308e-218	0.42645	0.442	0.183	1.15357e-213	Zona fasciculata	2.415	ENSMUSG00000025151	protein_coding	melanoma antigen, family D, 1 [Source:MGI Symbol;Acc:MGI:1930187]	--	GO:0042981,GO:0032922,GO:0016020,GO:0005886,GO:0005634,GO:0032991,GO:0005515,GO:0005737,GO:0042802,GO:0048511,GO:0006357,GO:0050680,GO:0000785,GO:0045893,GO:0045892,GO:0005829,GO:0003713,GO:0090190,GO:1900181,GO:2001235,GO:0042752,GO:0043406	regulation of apoptotic process|circadian regulation of gene expression|membrane|plasma membrane|nucleus|protein-containing complex|protein binding|cytoplasm|identical protein binding|rhythmic process|regulation of transcription by RNA polymerase II|negative regulation of epithelial cell proliferation|chromatin|positive regulation of transcription, DNA-templated|negative regulation of transcripti…	mmu04722	Neurotrophin signaling pathway
Hmgn1	4.0273e-218	0.558973	0.638	0.395	1.30021e-213	Zona fasciculata	1.615	ENSMUSG00000040681	protein_coding	high mobility group nucleosomal binding domain 1 [Source:MGI Symbol;Acc:MGI:96120]	--	GO:0005634,GO:0031492,GO:0000785,GO:0003677,GO:0005515,GO:0005737,GO:0003682,GO:0006357,GO:0006283,GO:0010224,GO:0006325,GO:0010225,GO:0048597,GO:1901666,GO:0000720,GO:0040034,GO:0050678	nucleus|nucleosomal DNA binding|chromatin|DNA binding|protein binding|cytoplasm|chromatin binding|regulation of transcription by RNA polymerase II|transcription-coupled nucleotide-excision repair|response to UV-B|chromatin organization|response to UV-C|post-embryonic camera-type eye morphogenesis|positive regulation of NAD+ ADP-ribosyltransferase activity|pyrimidine dimer repair by nucleotide-exc…	mmu05168	Herpes simplex infection
Cluh	4.39849e-218	0.439235	0.324	0.11	1.42005e-213	Zona fasciculata	2.945	ENSMUSG00000020741	protein_coding	clustered mitochondria (cluA/CLU1) homolog [Source:MGI Symbol;Acc:MGI:1921398]	--	GO:0005515,GO:0048312,GO:0003723,GO:0005737,GO:0003729,GO:0007005	protein binding|intracellular distribution of mitochondria|RNA binding|cytoplasm|mRNA binding|mitochondrion organization	--	--
Atp5f1	5.62346e-218	0.580526	0.724	0.547	1.81553e-213	Zona fasciculata	1.324	ENSMUSG00000000563	protein_coding	ATP synthase, H+ transporting, mitochondrial F0 complex, subunit B1 [Source:MGI Symbol;Acc:MGI:1100495]	--	GO:0015986,GO:0015078,GO:0000276,GO:0016020,GO:0005654,GO:0006811,GO:0005739,GO:0005743,GO:0044877,GO:0016887,GO:0046933,GO:0045263,GO:0043209,GO:0005753,GO:0016021	ATP synthesis coupled proton transport|proton transmembrane transporter activity|mitochondrial proton-transporting ATP synthase complex, coupling factor F(o)|membrane|nucleoplasm|ion transport|mitochondrion|mitochondrial inner membrane|protein-containing complex binding|ATPase activity|proton-transporting ATP synthase activity, rotational mechanism|proton-transporting ATP synthase complex, coupli…	mmu00190,mmu04714,mmu05010,mmu05012,mmu05016	Oxidative phosphorylation|Thermogenesis|Alzheimer's disease|Parkinson's disease|Huntington's disease
Rex1bd	5.86249e-218	0.494019	0.569	0.33	1.8927e-213	Zona fasciculata	1.724	ENSMUSG00000058833	protein_coding	required for excision 1-B domain containing [Source:MGI Symbol;Acc:MGI:1913712]	--	GO:0003674,GO:0008150,GO:0005575	molecular_function|biological_process|cellular_component	--	--
Rab34	1.00381e-217	0.296029	0.259	0.066	3.24079e-213	Zona fasciculata	3.924	ENSMUSG00000002059	protein_coding	RAB34, member RAS oncogene family [Source:MGI Symbol;Acc:MGI:104606]	--	GO:0005525,GO:0003924	GTP binding|GTPase activity	--	--
Slc6a6	9.0372e-217	0.523079	0.637	0.372	2.91766e-212	Zona fasciculata	1.712	ENSMUSG00000030096	protein_coding	solute carrier family 6 (neurotransmitter transporter, taurine), member 6 [Source:MGI Symbol;Acc:MGI:98488]	--	GO:0016021,GO:0016020,GO:0005887,GO:0005369,GO:0006836,GO:0005328,GO:0005886,GO:0043005,GO:0015293,GO:0015812,GO:0055085,GO:0098982,GO:0050804,GO:0099055,GO:0015734,GO:0005332,GO:0005368,GO:0030977,GO:0042165	integral component of membrane|membrane|integral component of plasma membrane|taurine:sodium symporter activity|neurotransmitter transport|neurotransmitter:sodium symporter activity|plasma membrane|neuron projection|symporter activity|gamma-aminobutyric acid transport|transmembrane transport|GABA-ergic synapse|modulation of chemical synaptic transmission|integral component of postsynaptic membran…	--	--
0610009B22Rik	2.43048e-216	0.329259	0.261	0.069	7.8468e-212	Zona fasciculata	3.783	ENSMUSG00000007777	protein_coding	RIKEN cDNA 0610009B22 gene [Source:MGI Symbol;Acc:MGI:1913300]	--	GO:0005622,GO:0006888,GO:0003674,GO:0008150,GO:0005575,GO:0005737	intracellular|endoplasmic reticulum to Golgi vesicle-mediated transport|molecular_function|biological_process|cellular_component|cytoplasm	--	--
Rps23	2.96739e-216	0.32483	0.889	0.914	9.58023e-212	Zona fasciculata	0.973	ENSMUSG00000049517	protein_coding	ribosomal protein S23 [Source:MGI Symbol;Acc:MGI:1913725]	--	GO:0003735,GO:0006412,GO:0005840,GO:0015935,GO:0005829,GO:0005737,GO:0045202,GO:0005783,GO:0002181,GO:0005791,GO:0042788,GO:0022627,GO:0034063,GO:1990145	structural constituent of ribosome|translation|ribosome|small ribosomal subunit|cytosol|cytoplasm|synapse|endoplasmic reticulum|cytoplasmic translation|rough endoplasmic reticulum|polysomal ribosome|cytosolic small ribosomal subunit|stress granule assembly|maintenance of translational fidelity	mmu03010	Ribosome
Uqcrfs1	3.85888e-216	0.521909	0.559	0.311	1.24584e-211	Zona fasciculata	1.797	ENSMUSG00000038462	protein_coding	ubiquinol-cytochrome c reductase, Rieske iron-sulfur polypeptide 1 [Source:MGI Symbol;Acc:MGI:1913944]	--	GO:0016020,GO:0055114,GO:0016491,GO:0051537,GO:0008121,GO:0016679,GO:0016021,GO:0046872,GO:0005886,GO:0022900,GO:0005739,GO:0005743,GO:0005515,GO:0051536,GO:0070469,GO:0044877,GO:0031966,GO:0043209,GO:0005750,GO:0005751,GO:0009725,GO:0042493,GO:0046677	membrane|oxidation-reduction process|oxidoreductase activity|2 iron, 2 sulfur cluster binding|ubiquinol-cytochrome-c reductase activity|oxidoreductase activity, acting on diphenols and related substances as donors|integral component of membrane|metal ion binding|plasma membrane|electron transport chain|mitochondrion|mitochondrial inner membrane|protein binding|iron-sulfur cluster binding|respiras…	mmu00190,mmu04260,mmu04714,mmu05010,mmu05012,mmu05016,mmu04932	Oxidative phosphorylation|Cardiac muscle contraction|Thermogenesis|Alzheimer's disease|Parkinson's disease|Huntington's disease|Non-alcoholic fatty liver disease (NAFLD)
Hmgcs1	1.26469e-215	0.576051	0.428	0.181	4.08306e-211	Zona fasciculata	2.365	ENSMUSG00000093930	protein_coding	3-hydroxy-3-methylglutaryl-Coenzyme A synthase 1 [Source:MGI Symbol;Acc:MGI:107592]	--	GO:0008299,GO:0003824,GO:0004421,GO:0016740,GO:0005829,GO:0005737,GO:0042803,GO:0006629,GO:0008202,GO:0008203,GO:0006694,GO:0008144,GO:0006695,GO:0016126,GO:0071404,GO:0016853,GO:0014074,GO:0006084,GO:0010142,GO:0043177,GO:0001889,GO:0007420,GO:0008584,GO:0009645,GO:0009725,GO:0010033,GO:0014070,GO:0033197,GO:0034698,GO:0042493,GO:0046690,GO:0070723,GO:0071372,GO:0071397,GO:0071407	isoprenoid biosynthetic process|catalytic activity|hydroxymethylglutaryl-CoA synthase activity|transferase activity|cytosol|cytoplasm|protein homodimerization activity|lipid metabolic process|steroid metabolic process|cholesterol metabolic process|steroid biosynthetic process|drug binding|cholesterol biosynthetic process|sterol biosynthetic process|cellular response to low-density lipoprotein par…	mmu00650,mmu00072,mmu00280,mmu00900	Butanoate metabolism|Synthesis and degradation of ketone bodies|Valine, leucine and isoleucine degradation|Terpenoid backbone biosynthesis
Dynlrb1	1.36525e-215	0.602297	0.657	0.45	4.40772e-211	Zona fasciculata	1.46	ENSMUSG00000047459	protein_coding	dynein light chain roadblock-type 1 [Source:MGI Symbol;Acc:MGI:1914318]	--	GO:0007018,GO:0005868,GO:0005737,GO:0045505,GO:0005856,GO:0003774,GO:0005515,GO:0005874,GO:0005813,GO:0030286,GO:0042802,GO:0007632,GO:0009416	microtubule-based movement|cytoplasmic dynein complex|cytoplasm|dynein intermediate chain binding|cytoskeleton|motor activity|protein binding|microtubule|centrosome|dynein complex|identical protein binding|visual behavior|response to light stimulus	--	--
Txn1	1.21019e-214	0.485734	0.755	0.655	3.90709e-210	Zona fasciculata	1.153	ENSMUSG00000028367	protein_coding	thioredoxin 1 [Source:MGI Symbol;Acc:MGI:98874]	--	GO:0015035,GO:0045454,GO:0006662,GO:0005634,GO:0005829,GO:0005515,GO:0005737,GO:0055114,GO:0005576,GO:0005739,GO:0000122,GO:0030424,GO:0030425,GO:0033138,GO:0043025,GO:0019899,GO:0043388,GO:0015037,GO:0009314,GO:0046826,GO:1903206	protein disulfide oxidoreductase activity|cell redox homeostasis|glycerol ether metabolic process|nucleus|cytosol|protein binding|cytoplasm|oxidation-reduction process|extracellular region|mitochondrion|negative regulation of transcription by RNA polymerase II|axon|dendrite|positive regulation of peptidyl-serine phosphorylation|neuronal cell body|enzyme binding|positive regulation of DNA binding|…	mmu04621,mmu05418	NOD-like receptor signaling pathway|Fluid shear stress and atherosclerosis
Alad	1.95669e-214	0.356216	0.39	0.152	6.31718e-210	Zona fasciculata	2.566	ENSMUSG00000028393	protein_coding	aminolevulinate, delta-, dehydratase [Source:MGI Symbol;Acc:MGI:96853]	--	GO:0046872,GO:0003824,GO:0033014,GO:0004655,GO:0005615,GO:0008152,GO:0005829,GO:0010033,GO:0051260,GO:0042802,GO:0006779,GO:0006782,GO:0042493,GO:0007584,GO:0008270,GO:0006783,GO:0016829,GO:0010043,GO:0045471,GO:0071353,GO:0046686,GO:0046685,GO:0010038,GO:1901799,GO:1904854,GO:0001666,GO:0006979,GO:0009635,GO:0009636,GO:0009725,GO:0010035,GO:0010039,GO:0010044,GO:0010212,GO:0010266,GO:0010269,GO:…	metal ion binding|catalytic activity|tetrapyrrole biosynthetic process|porphobilinogen synthase activity|extracellular space|metabolic process|cytosol|response to organic substance|protein homooligomerization|identical protein binding|porphyrin-containing compound biosynthetic process|protoporphyrinogen IX biosynthetic process|response to drug|response to nutrient|zinc ion binding|heme biosynthet…	mmu00860	Porphyrin and chlorophyll metabolism
Gem	2.25964e-214	0.361446	0.463	0.196	7.29526e-210	Zona fasciculata	2.362	ENSMUSG00000028214	protein_coding	GTP binding protein (gene overexpressed in skeletal muscle) [Source:MGI Symbol;Acc:MGI:99844]	--	GO:0007165,GO:0016020,GO:0005525,GO:0003924,GO:1901842,GO:0005886,GO:0005634,GO:0000166,GO:0005246,GO:0019003,GO:0000278,GO:0030496,GO:0051276,GO:0005515,GO:0072686,GO:0009898,GO:0000287,GO:0051310,GO:0051233	signal transduction|membrane|GTP binding|GTPase activity|negative regulation of high voltage-gated calcium channel activity|plasma membrane|nucleus|nucleotide binding|calcium channel regulator activity|GDP binding|mitotic cell cycle|midbody|chromosome organization|protein binding|mitotic spindle|cytoplasmic side of plasma membrane|magnesium ion binding|metaphase plate congression|spindle midzone	--	--
Fam162a	3.74515e-212	0.41073	0.422	0.184	1.20912e-207	Zona fasciculata	2.293	ENSMUSG00000003955	protein_coding	family with sequence similarity 162, member A [Source:MGI Symbol;Acc:MGI:1917436]	--	GO:0016020,GO:0016021,GO:0003674,GO:0005829,GO:0005739,GO:0006915,GO:0043065,GO:0006919,GO:0051402,GO:0071456,GO:0090200	membrane|integral component of membrane|molecular_function|cytosol|mitochondrion|apoptotic process|positive regulation of apoptotic process|activation of cysteine-type endopeptidase activity involved in apoptotic process|neuron apoptotic process|cellular response to hypoxia|positive regulation of release of cytochrome c from mitochondria	--	--
Malsu1	4.08489e-212	0.370727	0.363	0.138	1.31881e-207	Zona fasciculata	2.63	ENSMUSG00000029815	protein_coding	mitochondrial assembly of ribosomal large subunit 1 [Source:MGI Symbol;Acc:MGI:1922843]	--	GO:0005829,GO:0005739,GO:0042254,GO:0042273,GO:0005759,GO:0017148,GO:0005762,GO:0043023,GO:0070130,GO:0090071	cytosol|mitochondrion|ribosome biogenesis|ribosomal large subunit biogenesis|mitochondrial matrix|negative regulation of translation|mitochondrial large ribosomal subunit|ribosomal large subunit binding|negative regulation of mitochondrial translation|negative regulation of ribosome biogenesis	--	--
[truncated: 17,016 more rows]
