# Supplementary material for: Single-cell atlas of murine adrenal glands reveals immune-adrenal crosstalk during systemic Candida albicans infection
Source: Front Immunol. 2022 Nov 1;13:966814. doi: 10.3389/fimmu.2022.966814 (PMC9664004; doi:10.3389/fimmu.2022.966814)
Supplement: Table S4 — The DEGs of different modules along the pseudo-time trajectory in adrenlcortical cells. [file Table_4.xlsx]

## Sheet: Module 1
gene	gene_module	pval	qval	vst.variance.standardized	ensemble_id	gene_type	gene_description	TFs_Family	GO_id	GO_term	pathway	pathway_description
Sox17	1	9e-17	4.94e-16	2.11718	ENSMUSG00000025902	protein_coding	SRY (sex determining region Y)-box 17 [Source:MGI Symbol;Acc:MGI:107543]	HMG	GO:0003151,GO:0003677,GO:0005634,GO:0005515,GO:0016055,GO:0045944,GO:0007283,GO:0001228,GO:0010628,GO:0045893,GO:0000981,GO:0030154,GO:0001570,GO:0045595,GO:0007492,GO:0008134,GO:0043565,GO:0031648,GO:0050821,GO:0006355,GO:0003700,GO:1990830,GO:0044212,GO:0090090,GO:0003713,GO:0030308,GO:0048568,GO:0008013,GO:0001656,GO:0005667,GO:0007369,GO:0030178,GO:0001525,GO:0045995,GO:0045732,GO:0045597,GO:…	outflow tract morphogenesis|DNA binding|nucleus|protein binding|Wnt signaling pathway|positive regulation of transcription by RNA polymerase II|spermatogenesis|DNA-binding transcription activator activity, RNA polymerase II-specific|positive regulation of gene expression|positive regulation of transcription, DNA-templated|DNA-binding transcription factor activity, RNA polymerase II-specific|cell …	mmu04310	Wnt signaling pathway
Mrpl15	1	8.19e-09	2.84e-08	0.84835	ENSMUSG00000033845	protein_coding	mitochondrial ribosomal protein L15 [Source:MGI Symbol;Acc:MGI:1351639]	--	GO:0003735,GO:0006412,GO:0015934,GO:0005739,GO:0005840,GO:1990830,GO:0005762,GO:0000002	structural constituent of ribosome|translation|large ribosomal subunit|mitochondrion|ribosome|cellular response to leukemia inhibitory factor|mitochondrial large ribosomal subunit|mitochondrial genome maintenance	mmu03010	Ribosome
Snhg6	1	9.61e-28	8.64e-27	0.933084	ENSMUSG00000098234	lncRNA	small nucleolar RNA host gene 6 [Source:MGI Symbol;Acc:MGI:1921074]	--	--	--	--	--
Rpl7	1	0	0	0.693037	ENSMUSG00000043716	protein_coding	ribosomal protein L7 [Source:MGI Symbol;Acc:MGI:98073]	--	GO:0003723,GO:0003735,GO:0042803,GO:0045202,GO:0014069,GO:0005840,GO:0022625,GO:0003677,GO:0003729,GO:0031672,GO:1990904,GO:0000463,GO:0006412,GO:0006364,GO:0042273,GO:0008097,GO:0005844	RNA binding|structural constituent of ribosome|protein homodimerization activity|synapse|postsynaptic density|ribosome|cytosolic large ribosomal subunit|DNA binding|mRNA binding|A band|ribonucleoprotein complex|maturation of LSU-rRNA from tricistronic rRNA transcript (SSU-rRNA, 5.8S rRNA, LSU-rRNA)|translation|rRNA processing|ribosomal large subunit biogenesis|5S rRNA binding|polysome	mmu03010	Ribosome
Eloc	1	4.44e-40	6.05e-39	0.793998	ENSMUSG00000079658	protein_coding	elongin C [Source:MGI Symbol;Acc:MGI:1915173]	--	GO:0006511,GO:0005634,GO:0016567,GO:0005515,GO:0004842,GO:0044877,GO:0070449,GO:0030891,GO:0032968	ubiquitin-dependent protein catabolic process|nucleus|protein ubiquitination|protein binding|ubiquitin-protein transferase activity|protein-containing complex binding|elongin complex|VCB complex|positive regulation of transcription elongation from RNA polymerase II promoter	mmu04120,mmu04066,mmu05200,mmu05211	Ubiquitin mediated proteolysis|HIF-1 signaling pathway|Pathways in cancer|Renal cell carcinoma
Gsta3	1	3.77e-108	1.89e-106	1.49024	ENSMUSG00000025934	protein_coding	glutathione S-transferase, alpha 3 [Source:MGI Symbol;Acc:MGI:95856]	--	GO:0005515,GO:0004364,GO:0016740,GO:0005829,GO:0005737,GO:0006805,GO:0006749,GO:0001657,GO:0046223	protein binding|glutathione transferase activity|transferase activity|cytosol|cytoplasm|xenobiotic metabolic process|glutathione metabolic process|ureteric bud development|aflatoxin catabolic process	mmu00480,mmu00980,mmu00982,mmu00983,mmu05200,mmu05204,mmu05225,mmu05418,mmu01524	Glutathione metabolism|Metabolism of xenobiotics by cytochrome P450|Drug metabolism - cytochrome P450|Drug metabolism - other enzymes|Pathways in cancer|Chemical carcinogenesis|Hepatocellular carcinoma|Fluid shear stress and atherosclerosis|Platinum drug resistance
Smap1	1	8.67e-16	4.52e-15	0.761039	ENSMUSG00000026155	protein_coding	small ArfGAP 1 [Source:MGI Symbol;Acc:MGI:2138261]	--	GO:0005096,GO:0016020,GO:0046872,GO:0005886,GO:0043547,GO:0005737,GO:0005515,GO:0030276,GO:0045648,GO:2000369	GTPase activator activity|membrane|metal ion binding|plasma membrane|positive regulation of GTPase activity|cytoplasm|protein binding|clathrin binding|positive regulation of erythrocyte differentiation|regulation of clathrin-dependent endocytosis	mmu04144	Endocytosis
Sdhaf4	1	6.52e-16	3.42e-15	0.913677	ENSMUSG00000026154	protein_coding	succinate dehydrogenase complex assembly factor 4 [Source:MGI Symbol;Acc:MGI:1915252]	--	GO:0005739,GO:0005759,GO:0045087,GO:0045333,GO:0034553,GO:0003407,GO:0008177	mitochondrion|mitochondrial matrix|innate immune response|cellular respiration|mitochondrial respiratory chain complex II assembly|neural retina development|succinate dehydrogenase (ubiquinone) activity	--	--
Prim2	1	4.32e-09	1.52e-08	0.863252	ENSMUSG00000026134	protein_coding	DNA primase, p58 subunit [Source:MGI Symbol;Acc:MGI:97758]	--	GO:0016779,GO:0003896,GO:0006269,GO:0016740,GO:0046872,GO:0003677,GO:0051536,GO:0051539,GO:0006260,GO:0003899,GO:0005658	nucleotidyltransferase activity|DNA primase activity|DNA replication, synthesis of RNA primer|transferase activity|metal ion binding|DNA binding|iron-sulfur cluster binding|4 iron, 4 sulfur cluster binding|DNA replication|DNA-directed 5'-3' RNA polymerase activity|alpha DNA polymerase:primase complex	mmu00230,mmu00240,mmu03030	Purine metabolism|Pyrimidine metabolism|DNA replication
Ptpn18	1	1.56e-85	5.94e-84	1.39342	ENSMUSG00000026126	protein_coding	protein tyrosine phosphatase, non-receptor type 18 [Source:MGI Symbol;Acc:MGI:108410]	--	GO:0016791,GO:0004725,GO:0006470,GO:0016311,GO:0016787,GO:0005634,GO:0005515,GO:0005737,GO:0004721,GO:0035335,GO:0001825,GO:0004726	phosphatase activity|protein tyrosine phosphatase activity|protein dephosphorylation|dephosphorylation|hydrolase activity|nucleus|protein binding|cytoplasm|phosphoprotein phosphatase activity|peptidyl-tyrosine dephosphorylation|blastocyst formation|non-membrane spanning protein tyrosine phosphatase activity	--	--
Ankrd39	1	5.38e-05	0.000148994	0.862599	ENSMUSG00000079610	protein_coding	ankyrin repeat domain 39 [Source:MGI Symbol;Acc:MGI:1914816]	--	GO:0005515,GO:0003674,GO:0008150,GO:0005575	protein binding|molecular_function|biological_process|cellular_component	--	--
D430040D24Rik	1	5.04e-06	1.47e-05	0.888191	ENSMUSG00000087589	lncRNA	mCG145952, partial	--	--	--	--	--
Cox5b	1	8.82e-147	6.55e-145	0.79168	ENSMUSG00000061518	protein_coding	cytochrome c oxidase subunit 5B [Source:MGI Symbol;Acc:MGI:88475]	--	GO:0004129,GO:0005740,GO:0022900,GO:1902600,GO:0003674,GO:0008150,GO:0005575	cytochrome-c oxidase activity|mitochondrial envelope|electron transport chain|proton transmembrane transport|molecular_function|biological_process|cellular_component	mmu00190,mmu04260,mmu04714,mmu05010,mmu05012,mmu05016,mmu04932	Oxidative phosphorylation|Cardiac muscle contraction|Thermogenesis|Alzheimer's disease|Parkinson's disease|Huntington's disease|Non-alcoholic fatty liver disease (NAFLD)
Zap70	1	6.85e-06	1.99e-05	1.09887	ENSMUSG00000026117	protein_coding	zeta-chain (TCR) associated protein kinase [Source:MGI Symbol;Acc:MGI:99613]	--	GO:0005524,GO:0005737,GO:0006468,GO:0035556,GO:0004672,GO:0004713,GO:0004715,GO:0016020,GO:0016740,GO:0005886,GO:0005829,GO:0005515,GO:0000166,GO:0016301,GO:0016310,GO:0005911,GO:0002376,GO:0001784,GO:0045121,GO:0002250,GO:0050852,GO:0001772,GO:0045059,GO:0045582,GO:0046777,GO:0045061,GO:0046638,GO:0006955,GO:0050850,GO:0018108,GO:0046641,GO:0042101,GO:0045060,GO:0043366	ATP binding|cytoplasm|protein phosphorylation|intracellular signal transduction|protein kinase activity|protein tyrosine kinase activity|non-membrane spanning protein tyrosine kinase activity|membrane|transferase activity|plasma membrane|cytosol|protein binding|nucleotide binding|kinase activity|phosphorylation|cell-cell junction|immune system process|phosphotyrosine residue binding|membrane raft…	mmu04014,mmu04064,mmu04650,mmu04660,mmu04658,mmu04659,mmu05340	Ras signaling pathway|NF-kappa B signaling pathway|Natural killer cell mediated cytotoxicity|T cell receptor signaling pathway|Th1 and Th2 cell differentiation|Th17 cell differentiation|Primary immunodeficiency
Coa5	1	1.22e-16	6.66e-16	0.861288	ENSMUSG00000026112	protein_coding	cytochrome C oxidase assembly factor 5 [Source:MGI Symbol;Acc:MGI:1923428]	--	GO:0003674,GO:0005739,GO:0033617	molecular_function|mitochondrion|mitochondrial respiratory chain complex IV assembly	mmu04714	Thermogenesis
Unc50	1	1.07e-07	3.45e-07	0.850964	ENSMUSG00000026111	protein_coding	unc-50 homolog [Source:MGI Symbol;Acc:MGI:1914637]	--	GO:0016020,GO:0016021,GO:0000139,GO:0005794,GO:0005634,GO:0003723,GO:0015031,GO:0005637,GO:0007166,GO:0030173	membrane|integral component of membrane|Golgi membrane|Golgi apparatus|nucleus|RNA binding|protein transport|nuclear inner membrane|cell surface receptor signaling pathway|integral component of Golgi membrane	--	--
Mrpl30	1	1.27e-41	1.81e-40	0.822832	ENSMUSG00000026087	protein_coding	mitochondrial ribosomal protein L30 [Source:MGI Symbol;Acc:MGI:1333820]	--	GO:0003735,GO:0006412,GO:0015934,GO:0003674,GO:0008150,GO:0005739,GO:0005840,GO:0005761,GO:0005762	structural constituent of ribosome|translation|large ribosomal subunit|molecular_function|biological_process|mitochondrion|ribosome|mitochondrial ribosome|mitochondrial large ribosomal subunit	mmu03010	Ribosome
Pdcl3	1	1e-07	3.24e-07	0.838777	ENSMUSG00000026078	protein_coding	phosducin-like 3 [Source:MGI Symbol;Acc:MGI:1916083]	--	GO:0005634,GO:0005829,GO:0005737,GO:0005783,GO:0010628,GO:0006915,GO:0050821,GO:0001525,GO:0032991,GO:0030036,GO:0045766,GO:0001938,GO:0061077,GO:0044183,GO:2000059,GO:0043184,GO:0050730,GO:1903645,GO:0006457,GO:0034605,GO:0097356	nucleus|cytosol|cytoplasm|endoplasmic reticulum|positive regulation of gene expression|apoptotic process|protein stabilization|angiogenesis|protein-containing complex|actin cytoskeleton organization|positive regulation of angiogenesis|positive regulation of endothelial cell proliferation|chaperone-mediated protein folding|protein folding chaperone|negative regulation of ubiquitin-dependent protei…	--	--
Rpl31	1	7.05e-151	5.44e-149	0.686257	ENSMUSG00000073702	protein_coding	ribosomal protein L31 [Source:MGI Symbol;Acc:MGI:2149632]	--	GO:0003735,GO:0006412,GO:0005622,GO:0005840,GO:0005654,GO:0045202,GO:0022625,GO:0005730,GO:0002181,GO:0005515,GO:0042788	structural constituent of ribosome|translation|intracellular|ribosome|nucleoplasm|synapse|cytosolic large ribosomal subunit|nucleolus|cytoplasmic translation|protein binding|polysomal ribosome	mmu03010	Ribosome
Gm15832	1	0.000217479	0.000582632	0.896833	ENSMUSG00000085894	lncRNA	mCG1026516	--	--	--	--	--
Fhl2	1	1.38e-10	5.29e-10	1.46519	ENSMUSG00000008136	protein_coding	four and a half LIM domains 2 [Source:MGI Symbol;Acc:MGI:1338762]	--	GO:0005634,GO:0046872,GO:0005737,GO:0042802,GO:0000122,GO:0009725,GO:0006357,GO:0008134,GO:0030018,GO:0043066,GO:0005515,GO:0031430,GO:0070885,GO:0001649,GO:0045892,GO:0055014,GO:0055015,GO:0060347	nucleus|metal ion binding|cytoplasm|identical protein binding|negative regulation of transcription by RNA polymerase II|response to hormone|regulation of transcription by RNA polymerase II|transcription factor binding|Z disc|negative regulation of apoptotic process|protein binding|M band|negative regulation of calcineurin-NFAT signaling cascade|osteoblast differentiation|negative regulation of tr…	mmu04380	Osteoclast differentiation
Nck2	1	8.14e-05	0.000223508	0.862121	ENSMUSG00000066877	protein_coding	non-catalytic region of tyrosine kinase adaptor protein 2 [Source:MGI Symbol;Acc:MGI:1306821]	--	GO:0005515,GO:0005070,GO:0005737,GO:0045944,GO:0007015,GO:0005783,GO:0014069,GO:0016477,GO:0044877,GO:0045202,GO:0060996,GO:0001784,GO:0005829,GO:0097110,GO:0006417,GO:0012506,GO:0048013,GO:0033137,GO:0001771,GO:0030032,GO:0030838,GO:0042102,GO:1903912,GO:0036493,GO:1902237,GO:1903898,GO:1990441	protein binding|SH3/SH2 adaptor activity|cytoplasm|positive regulation of transcription by RNA polymerase II|actin filament organization|endoplasmic reticulum|postsynaptic density|cell migration|protein-containing complex binding|synapse|dendritic spine development|phosphotyrosine residue binding|cytosol|scaffold protein binding|regulation of translation|vesicle membrane|ephrin receptor signaling…	mmu04012,mmu04660,mmu04360	ErbB signaling pathway|T cell receptor signaling pathway|Axon guidance
Ecrg4	1	0	0	1.99947	ENSMUSG00000026051	protein_coding	augurin precursor	--	GO:0005615,GO:0005737,GO:0007417,GO:0008285,GO:0009611,GO:0016324,GO:0030133,GO:0031045,GO:0031145,GO:0070314,GO:0090398	extracellular space|cytoplasm|central nervous system development|negative regulation of cell proliferation|response to wounding|apical plasma membrane|transport vesicle|dense core granule|anaphase-promoting complex-dependent catabolic process|G1 to G0 transition|cellular senescence	--	--
Tex30	1	9.54e-11	3.7e-10	0.867443	ENSMUSG00000026049	protein_coding	testis expressed 30 [Source:MGI Symbol;Acc:MGI:1922873]	--	GO:0016787,GO:0003674,GO:0008150,GO:0005634	hydrolase activity|molecular_function|biological_process|nucleus	--	--
Col3a1	1	4.91e-44	7.53e-43	4.22246	ENSMUSG00000026043	protein_coding	collagen, type III, alpha 1 [Source:MGI Symbol;Acc:MGI:88453]	--	GO:0005515,GO:0005201,GO:0005615,GO:0060414,GO:0046872,GO:0005576,GO:0005581,GO:0031012,GO:0007507,GO:0005178,GO:0030198,GO:0007179,GO:0046332,GO:0001568,GO:0007160,GO:0043588,GO:0048565,GO:0030020,GO:0062023,GO:0002020,GO:0071230,GO:0030199,GO:0034097,GO:0007229,GO:0035025,GO:0018149,GO:0021987,GO:0009314,GO:0042060,GO:0097435,GO:0048407,GO:0050777,GO:0001501,GO:0009612,GO:2001223,GO:0005586	protein binding|extracellular matrix structural constituent|extracellular space|aorta smooth muscle tissue morphogenesis|metal ion binding|extracellular region|collagen trimer|extracellular matrix|heart development|integrin binding|extracellular matrix organization|transforming growth factor beta receptor signaling pathway|SMAD binding|blood vessel development|cell-matrix adhesion|skin developmen…	mmu04611,mmu04926,mmu04974,mmu04933,mmu05146	Platelet activation|Relaxin signaling pathway|Protein digestion and absorption|AGE-RAGE signaling pathway in diabetic complications|Amoebiasis
Gm29453	1	0.00277944	0.0069637	0.85174	ENSMUSG00000101724	lncRNA	--	--	--	--	--	--
Hspe1	1	0	0	1.21873	ENSMUSG00000073676	protein_coding	heat shock protein 1 (chaperonin 10) [Source:MGI Symbol;Acc:MGI:104680]	--	GO:0005524,GO:0005737,GO:0006457,GO:0005739,GO:0005759,GO:0051082,GO:0051087,GO:0051085,GO:0046872	ATP binding|cytoplasm|protein folding|mitochondrion|mitochondrial matrix|unfolded protein binding|chaperone binding|chaperone cofactor-dependent protein refolding|metal ion binding	--	--
Tyw5	1	5.11e-11	2.02e-10	0.841461	ENSMUSG00000048495	protein_coding	tRNA-yW synthesizing protein 5 [Source:MGI Symbol;Acc:MGI:1915986]	--	GO:0000049,GO:0016706,GO:0031591,GO:0046872,GO:0005575,GO:0042803,GO:0016491,GO:0055114,GO:0051213,GO:0008033,GO:0005506,GO:0102524	tRNA binding|2-oxoglutarate-dependent dioxygenase activity|wybutosine biosynthetic process|metal ion binding|cellular_component|protein homodimerization activity|oxidoreductase activity|oxidation-reduction process|dioxygenase activity|tRNA processing|iron ion binding|tRNAPhe (7-(3-amino-3-carboxypropyl)wyosine37-C2)-hydroxylase activity	--	--
Spats2l	1	1.33e-07	4.28e-07	1.06849	ENSMUSG00000038305	protein_coding	spermatogenesis associated, serine-rich 2-like [Source:MGI Symbol;Acc:MGI:1914448]	--	GO:0005515,GO:0008150,GO:0005634,GO:0032991,GO:0005829,GO:0005737,GO:0005730	protein binding|biological_process|nucleus|protein-containing complex|cytosol|cytoplasm|nucleolus	--	--
Ndufb3	1	8.41e-72	2.55e-70	0.884568	ENSMUSG00000026032	protein_coding	NADH:ubiquinone oxidoreductase subunit B3 [Source:MGI Symbol;Acc:MGI:1913745]	--	GO:0005739,GO:0005747,GO:0022900,GO:0016020,GO:0016021,GO:0003674,GO:0055114,GO:0005743,GO:0070469,GO:0032981	mitochondrion|mitochondrial respiratory chain complex I|electron transport chain|membrane|integral component of membrane|molecular_function|oxidation-reduction process|mitochondrial inner membrane|respirasome|mitochondrial respiratory chain complex I assembly	mmu00190,mmu04723,mmu04714,mmu05010,mmu05012,mmu05016,mmu04932	Oxidative phosphorylation|Retrograde endocannabinoid signaling|Thermogenesis|Alzheimer's disease|Parkinson's disease|Huntington's disease|Non-alcoholic fatty liver disease (NAFLD)
Sumo1	1	5.95e-23	4.4e-22	0.744489	ENSMUSG00000026021	protein_coding	small ubiquitin-like modifier 1 [Source:MGI Symbol;Acc:MGI:1197010]	--	GO:0005515,GO:0016020,GO:0005886,GO:0005634,GO:0016604,GO:0005737,GO:0031965,GO:0034605,GO:0005730,GO:0030674,GO:0016607,GO:0045892,GO:0043392,GO:0045202,GO:0008134,GO:0030425,GO:0050821,GO:0031386,GO:0001650,GO:0016605,GO:0008022,GO:0006355,GO:0019899,GO:0005829,GO:0005654,GO:0031625,GO:0008076,GO:0000792,GO:0031334,GO:0001741,GO:0086004,GO:0035259,GO:0090204,GO:0016925,GO:0032436,GO:1902260,GO:…	protein binding|membrane|plasma membrane|nucleus|nuclear body|cytoplasm|nuclear membrane|cellular response to heat|nucleolus|protein binding, bridging|nuclear speck|negative regulation of transcription, DNA-templated|negative regulation of DNA binding|synapse|transcription factor binding|dendrite|protein stabilization|protein tag|fibrillar center|PML body|protein C-terminus binding|regulation of …	mmu03013,mmu05418	RNA transport|Fluid shear stress and atherosclerosis
Cyp20a1	1	1.66e-18	9.97e-18	0.913458	ENSMUSG00000049439	protein_coding	cytochrome P450, family 20, subfamily a, polypeptide 1 [Source:MGI Symbol;Acc:MGI:1925201]	--	GO:0055114,GO:0020037,GO:0005506,GO:0016705,GO:0016020,GO:0016021,GO:0046872,GO:0004497,GO:0016491	oxidation-reduction process|heme binding|iron ion binding|oxidoreductase activity, acting on paired donors, with incorporation or reduction of molecular oxygen|membrane|integral component of membrane|metal ion binding|monooxygenase activity|oxidoreductase activity	--	--
Cd28	1	2.95e-05	8.28e-05	2.76034	ENSMUSG00000026012	protein_coding	unnamed protein product	--	GO:0001772,GO:0002020,GO:0002863,GO:0005070,GO:0005886,GO:0006955,GO:0009897,GO:0009986,GO:0010628,GO:0010629,GO:0014068,GO:0016021,GO:0019901,GO:0031295,GO:0032733,GO:0032753,GO:0042102,GO:0042110,GO:0042803,GO:0045060,GO:0045066,GO:0045086,GO:0045121,GO:0045589,GO:0045840,GO:0045944,GO:0046641,GO:0048304,GO:0050852,GO:0051897,GO:0097190,GO:0098636	immunological synapse|protease binding|positive regulation of inflammatory response to antigenic stimulus|SH3/SH2 adaptor activity|plasma membrane|immune response|external side of plasma membrane|cell surface|positive regulation of gene expression|negative regulation of gene expression|positive regulation of phosphatidylinositol 3-kinase signaling|integral component of membrane|protein kinase bin…	mmu05322,mmu04940,mmu05323,mmu04514,mmu05416,mmu05332,mmu05330,mmu05320,mmu04672,mmu05162,mmu04660	Systemic lupus erythematosus|Type I diabetes mellitus|Rheumatoid arthritis|Cell adhesion molecules (CAMs)|Viral myocarditis|Graft-versus-host disease|Allograft rejection|Autoimmune thyroid disease|Intestinal immune network for IgA production|Measles|T cell receptor signaling pathway
Akr1cl	1	0	0	1.61952	ENSMUSG00000025955	protein_coding	aldo-keto reductase family 1, member C-like [Source:MGI Symbol;Acc:MGI:1918111]	--	GO:0055114,GO:0016491,GO:0005829,GO:0005737,GO:0008202,GO:0004032,GO:0008106,GO:0016229,GO:0047086,GO:0004033	oxidation-reduction process|oxidoreductase activity|cytosol|cytoplasm|steroid metabolic process|alditol:NADP+ 1-oxidoreductase activity|alcohol dehydrogenase (NADP+) activity|steroid dehydrogenase activity|ketosteroid monooxygenase activity|aldo-keto reductase (NADP) activity	--	--
Pecr	1	3.26e-07	1.02e-06	0.866548	ENSMUSG00000026189	protein_coding	peroxisomal trans-2-enoyl-CoA reductase [Source:MGI Symbol;Acc:MGI:2148199]	--	GO:0016491,GO:0055114,GO:0006629,GO:0005739,GO:0006631,GO:0006633,GO:0005777,GO:0005778,GO:0005102,GO:0043231,GO:0030497,GO:0033306,GO:0019166	oxidoreductase activity|oxidation-reduction process|lipid metabolic process|mitochondrion|fatty acid metabolic process|fatty acid biosynthetic process|peroxisome|peroxisomal membrane|signaling receptor binding|intracellular membrane-bounded organelle|fatty acid elongation|phytol metabolic process|trans-2-enoyl-CoA reductase (NADPH) activity	mmu01040,mmu04146	Biosynthesis of unsaturated fatty acids|Peroxisome
Rpl37a	1	0	0	0.894243	ENSMUSG00000046330	protein_coding	ribosomal protein L37a [Source:MGI Symbol;Acc:MGI:98068]	--	GO:0003735,GO:0006412,GO:0005622,GO:0005840,GO:0046872,GO:0022625,GO:0070180	structural constituent of ribosome|translation|intracellular|ribosome|metal ion binding|cytosolic large ribosomal subunit|large ribosomal subunit rRNA binding	mmu03010	Ribosome
Igfbp2	1	0.0036993	0.00919132	1.1999	ENSMUSG00000039323	protein_coding	insulin-like growth factor binding protein 2 [Source:MGI Symbol;Acc:MGI:96437]	--	GO:0005576,GO:0005520,GO:0005615,GO:0031410,GO:0016324,GO:0031994,GO:0040008,GO:0019838,GO:0042104,GO:0031995,GO:0043567,GO:0007165,GO:0007565,GO:0007568,GO:0007584,GO:0009612,GO:0010226,GO:0032355,GO:0032526,GO:0032870,GO:0042493,GO:0043627,GO:0048545,GO:0051384	extracellular region|insulin-like growth factor binding|extracellular space|cytoplasmic vesicle|apical plasma membrane|insulin-like growth factor I binding|regulation of growth|growth factor binding|positive regulation of activated T cell proliferation|insulin-like growth factor II binding|regulation of insulin-like growth factor receptor signaling pathway|signal transduction|female pregnancy|agi…	--	--
Arpc2	1	1.49e-35	1.75e-34	0.799481	ENSMUSG00000006304	protein_coding	actin related protein 2/3 complex, subunit 2 [Source:MGI Symbol;Acc:MGI:1923959]	--	GO:0015629,GO:0030833,GO:0034314,GO:0005885,GO:0030041,GO:0005634,GO:0009986,GO:0005515,GO:0005737,GO:0030054,GO:0045202,GO:0005925,GO:0005886,GO:0005856,GO:0042995,GO:0030027,GO:0003779,GO:0030426,GO:0005768,GO:0098978,GO:0044877,GO:0030141,GO:0043679,GO:0043204,GO:0051015,GO:0036120,GO:0071364,GO:0031252,GO:0051491,GO:0043197,GO:0043198,GO:0010592,GO:0043005,GO:0031941,GO:0051117,GO:0005200,GO:…	actin cytoskeleton|regulation of actin filament polymerization|Arp2/3 complex-mediated actin nucleation|Arp2/3 protein complex|actin filament polymerization|nucleus|cell surface|protein binding|cytoplasm|cell junction|synapse|focal adhesion|plasma membrane|cytoskeleton|cell projection|lamellipodium|actin binding|growth cone|endosome|glutamatergic synapse|protein-containing complex binding|secreto…	mmu04144,mmu04810,mmu04666,mmu05132,mmu05100	Endocytosis|Regulation of actin cytoskeleton|Fc gamma R-mediated phagocytosis|Salmonella infection|Bacterial invasion of epithelial cells
Pnkd	1	9.49e-22	6.66e-21	0.884484	ENSMUSG00000026179	protein_coding	paroxysmal nonkinesiogenic dyskinesia [Source:MGI Symbol;Acc:MGI:1930773]	--	GO:0016020,GO:0016021,GO:0004416,GO:0019243,GO:0046872,GO:0016787,GO:0005634,GO:0005515,GO:0005737,GO:0005739,GO:0050884,GO:0046929,GO:0042053,GO:0032225	membrane|integral component of membrane|hydroxyacylglutathione hydrolase activity|methylglyoxal catabolic process to D-lactate via S-lactoyl-glutathione|metal ion binding|hydrolase activity|nucleus|protein binding|cytoplasm|mitochondrion|neuromuscular process controlling posture|negative regulation of neurotransmitter secretion|regulation of dopamine metabolic process|regulation of synaptic trans…	--	--
Tmbim1	1	6.97e-07	2.15e-06	0.830204	ENSMUSG00000006301	protein_coding	transmembrane BAX inhibitor motif containing 1 [Source:MGI Symbol;Acc:MGI:1916910]	--	GO:0016020,GO:0016021,GO:0005123,GO:1902042,GO:1902045,GO:1903077,GO:0005765,GO:0005794,GO:0010008,GO:0043231	membrane|integral component of membrane|death receptor binding|negative regulation of extrinsic apoptotic signaling pathway via death domain receptors|negative regulation of Fas signaling pathway|negative regulation of protein localization to plasma membrane|lysosomal membrane|Golgi apparatus|endosome membrane|intracellular membrane-bounded organelle	--	--
Catip	1	0.00273892	0.00686592	0.896647	ENSMUSG00000073650	protein_coding	ciliogenesis associated TTC17 interacting protein [Source:MGI Symbol;Acc:MGI:2685062]	--	GO:0016020,GO:0003674,GO:0005886,GO:0005634,GO:0005737,GO:0015629,GO:0005856,GO:0030030,GO:0030041,GO:0044782	membrane|molecular_function|plasma membrane|nucleus|cytoplasm|actin cytoskeleton|cytoskeleton|cell projection organization|actin filament polymerization|cilium organization	--	--
Slc11a1	1	3.34e-42	4.84e-41	1.6182	ENSMUSG00000026177	protein_coding	solute carrier family 11 (proton-coupled divalent metal ion transporters), member 1 [Source:MGI Symbol;Acc:MGI:1345275]	--	GO:0016020,GO:0046873,GO:0030001,GO:0016021,GO:0006811,GO:0042803,GO:0005886,GO:0045944,GO:0010008,GO:0009617,GO:0010628,GO:0050766,GO:0042742,GO:0006954,GO:0042832,GO:0032496,GO:0000165,GO:0050829,GO:0005770,GO:0045730,GO:0032729,GO:0006879,GO:0005764,GO:0030670,GO:0032147,GO:0071421,GO:0006909,GO:0001819,GO:0048255,GO:0034341,GO:0042060,GO:0060586,GO:0055072,GO:0048002,GO:0002827,GO:0042116,GO:…	membrane|metal ion transmembrane transporter activity|metal ion transport|integral component of membrane|ion transport|protein homodimerization activity|plasma membrane|positive regulation of transcription by RNA polymerase II|endosome membrane|response to bacterium|positive regulation of gene expression|positive regulation of phagocytosis|defense response to bacterium|inflammatory response|defen…	mmu04142	Lysosome
Bcs1l	1	9.1e-05	0.000249445	0.826877	ENSMUSG00000026172	protein_coding	BCS1-like (yeast) [Source:MGI Symbol;Acc:MGI:1914071]	--	GO:0005524,GO:0034551,GO:0016020,GO:0016021,GO:0000166,GO:0005739,GO:0005743,GO:0032981,GO:0007005,GO:0033617	ATP binding|mitochondrial respiratory chain complex III assembly|membrane|integral component of membrane|nucleotide binding|mitochondrion|mitochondrial inner membrane|mitochondrial respiratory chain complex I assembly|mitochondrion organization|mitochondrial respiratory chain complex IV assembly	--	--
Rnf25	1	5.87e-14	2.75e-13	0.835208	ENSMUSG00000026171	protein_coding	ring finger protein 25 [Source:MGI Symbol;Acc:MGI:1890215]	--	GO:0005515,GO:0061630,GO:0016740,GO:0046872,GO:0005634,GO:0005829,GO:0016567,GO:0004842,GO:0051092,GO:0051059	protein binding|ubiquitin protein ligase activity|transferase activity|metal ion binding|nucleus|cytosol|protein ubiquitination|ubiquitin-protein transferase activity|positive regulation of NF-kappaB transcription factor activity|NF-kappaB binding	--	--
Cyp27a1	1	1.45e-10	5.55e-10	0.933485	ENSMUSG00000026170	protein_coding	cytochrome P450, family 27, subfamily a, polypeptide 1 [Source:MGI Symbol;Acc:MGI:88594]	--	GO:0055114,GO:0020037,GO:0005506,GO:0016705,GO:0016020,GO:0046872,GO:0004497,GO:0016491,GO:0006629,GO:0008202,GO:0008203,GO:0008386,GO:0006694,GO:0005739,GO:0005743,GO:0006699,GO:0036378,GO:0030544,GO:0005740,GO:0006707,GO:0008123,GO:0030343,GO:0031073,GO:0047749,GO:0006700	oxidation-reduction process|heme binding|iron ion binding|oxidoreductase activity, acting on paired donors, with incorporation or reduction of molecular oxygen|membrane|metal ion binding|monooxygenase activity|oxidoreductase activity|lipid metabolic process|steroid metabolic process|cholesterol metabolic process|cholesterol monooxygenase (side-chain-cleaving) activity|steroid biosynthetic process…	mmu00120,mmu03320,mmu04979	Primary bile acid biosynthesis|PPAR signaling pathway|Cholesterol metabolism
Wnt6	1	0.000304211	0.000807551	1.204	ENSMUSG00000033227	protein_coding	wingless-type MMTV integration site family, member 6 [Source:MGI Symbol;Acc:MGI:98960]	--	GO:0005576,GO:0007275,GO:0005102,GO:0016055,GO:0005615,GO:0031012,GO:0010628,GO:0045893,GO:0030182,GO:0007165,GO:0009986,GO:0009887,GO:0001658,GO:0042475,GO:0007267,GO:0005109,GO:0045165,GO:0005788,GO:0060684,GO:0009798,GO:0070172,GO:0072079,GO:0072080	extracellular region|multicellular organism development|signaling receptor binding|Wnt signaling pathway|extracellular space|extracellular matrix|positive regulation of gene expression|positive regulation of transcription, DNA-templated|neuron differentiation|signal transduction|cell surface|animal organ morphogenesis|branching involved in ureteric bud morphogenesis|odontogenesis of dentin-contai…	mmu04310,mmu04390,mmu04150,mmu04550,mmu04916,mmu05200,mmu05205,mmu05225,mmu05226,mmu05217,mmu05224,mmu04934,mmu05166,mmu05165	Wnt signaling pathway|Hippo signaling pathway|mTOR signaling pathway|Signaling pathways regulating pluripotency of stem cells|Melanogenesis|Pathways in cancer|Proteoglycans in cancer|Hepatocellular carcinoma|Gastric cancer|Basal cell carcinoma|Breast cancer|Cushing's syndrome|HTLV-I infection|Human papillomavirus infection
Zfand2b	1	5.76e-09	2.02e-08	0.850144	ENSMUSG00000026197	protein_coding	zinc finger, AN1 type domain 2B [Source:MGI Symbol;Acc:MGI:1916068]	--	GO:0008270,GO:0046872,GO:0016020,GO:0005515,GO:0005783,GO:0005789,GO:0000502,GO:0031225,GO:0043161,GO:0043130,GO:0045047,GO:0031593,GO:0043567,GO:0036435,GO:0006616	zinc ion binding|metal ion binding|membrane|protein binding|endoplasmic reticulum|endoplasmic reticulum membrane|proteasome complex|anchored component of membrane|proteasome-mediated ubiquitin-dependent protein catabolic process|ubiquitin binding|protein targeting to ER|polyubiquitin modification-dependent protein binding|regulation of insulin-like growth factor receptor signaling pathway|K48-lin…	--	--
Abcb6	1	2.71e-07	8.57e-07	0.80676	ENSMUSG00000026198	protein_coding	ATP-binding cassette, sub-family B (MDR/TAP), member 6 [Source:MGI Symbol;Acc:MGI:1921354]	--	GO:0016021,GO:0005524,GO:0055085,GO:0042626,GO:0016887,GO:0016020,GO:0000139,GO:0005794,GO:0005886,GO:0005654,GO:0005829,GO:0000166,GO:0005783,GO:0005739,GO:0005789,GO:0005768,GO:0007420,GO:0005741,GO:0043588,GO:0015886,GO:0015562,GO:0010008,GO:0005774,GO:0020037,GO:0005740,GO:0031307,GO:0006779,GO:0015439,GO:0035351	integral component of membrane|ATP binding|transmembrane transport|ATPase-coupled transmembrane transporter activity|ATPase activity|membrane|Golgi membrane|Golgi apparatus|plasma membrane|nucleoplasm|cytosol|nucleotide binding|endoplasmic reticulum|mitochondrion|endoplasmic reticulum membrane|endosome|brain development|mitochondrial outer membrane|skin development|heme transport|efflux transmemb…	mmu02010	ABC transporters
Atg9a	1	1.19e-10	4.6e-10	0.828705	ENSMUSG00000033124	protein_coding	autophagy related 9A [Source:MGI Symbol;Acc:MGI:2138446]	--	GO:0016020,GO:0016021,GO:0005794,GO:0006914,GO:0015031,GO:0030659,GO:0031410,GO:0031667,GO:0005770,GO:0008021,GO:0003674,GO:0005737,GO:0043231,GO:0005768,GO:0055037,GO:0000045,GO:0045087,GO:0000422,GO:0034497,GO:0031902,GO:0000407,GO:0005776,GO:0005802,GO:0032688,GO:0034067,GO:0044805	membrane|integral component of membrane|Golgi apparatus|autophagy|protein transport|cytoplasmic vesicle membrane|cytoplasmic vesicle|response to nutrient levels|late endosome|synaptic vesicle|molecular_function|cytoplasm|intracellular membrane-bounded organelle|endosome|recycling endosome|autophagosome assembly|innate immune response|autophagy of mitochondrion|protein localization to phagophore a…	mmu04140,mmu04136,mmu04137	Autophagy - animal|Autophagy - other eukaryotes|Mitophagy - animal
Dnpep	1	2.28e-10	8.65e-10	0.849414	ENSMUSG00000026209	protein_coding	aspartyl aminopeptidase [Source:MGI Symbol;Acc:MGI:1278328]	--	GO:0008270,GO:0006508,GO:0004177,GO:0046872,GO:0016787,GO:0008233,GO:0008237,GO:0005829,GO:0005737,GO:0042802,GO:0070006	zinc ion binding|proteolysis|aminopeptidase activity|metal ion binding|hydrolase activity|peptidase activity|metallopeptidase activity|cytosol|cytoplasm|identical protein binding|metalloaminopeptidase activity	--	--
Des	1	2.34e-05	6.59e-05	3.91812	ENSMUSG00000026208	protein_coding	desmin [Source:MGI Symbol;Acc:MGI:94885]	--	GO:0005882,GO:0016020,GO:0005886,GO:0005634,GO:0005737,GO:0042802,GO:0005911,GO:0042383,GO:0045109,GO:0007517,GO:0031594,GO:0030018,GO:0043292,GO:0005515,GO:0008092,GO:0045111,GO:0014704,GO:0005200,GO:0097512,GO:0005856,GO:0005916,GO:0005921,GO:0045098	intermediate filament|membrane|plasma membrane|nucleus|cytoplasm|identical protein binding|cell-cell junction|sarcolemma|intermediate filament organization|muscle organ development|neuromuscular junction|Z disc|contractile fiber|protein binding|cytoskeletal protein binding|intermediate filament cytoskeleton|intercalated disc|structural constituent of cytoskeleton|cardiac myofibril|cytoskeleton|fa…	mmu05410,mmu05412,mmu05414	Hypertrophic cardiomyopathy (HCM)|Arrhythmogenic right ventricular cardiomyopathy (ARVC)|Dilated cardiomyopathy (DCM)
Chpf	1	1.35e-10	5.18e-10	0.929184	ENSMUSG00000032997	protein_coding	chondroitin polymerizing factor [Source:MGI Symbol;Acc:MGI:106576]	--	GO:0008376,GO:0032580,GO:0016020,GO:0016021,GO:0016740,GO:0005794,GO:0046872,GO:0005575,GO:0005737,GO:0005739,GO:0005759,GO:0005829,GO:0030206,GO:0016757,GO:0047238,GO:0050510	acetylgalactosaminyltransferase activity|Golgi cisterna membrane|membrane|integral component of membrane|transferase activity|Golgi apparatus|metal ion binding|cellular_component|cytoplasm|mitochondrion|mitochondrial matrix|cytosol|chondroitin sulfate biosynthetic process|transferase activity, transferring glycosyl groups|glucuronosyl-N-acetylgalactosaminyl-proteoglycan 4-beta-N-acetylgalactosami…	mmu00532	Glycosaminoglycan biosynthesis - chondroitin sulfate / dermatan sulfate
Inha	1	2.82e-10	1.07e-09	0.944565	ENSMUSG00000032968	protein_coding	inhibin alpha [Source:MGI Symbol;Acc:MGI:96569]	--	GO:0008083,GO:0005615,GO:0005737,GO:0046982,GO:0005125,GO:0005576,GO:0005179,GO:0001750,GO:0005102,GO:0001541,GO:0043025,GO:0001917,GO:0051726,GO:0042127,GO:0042981,GO:0008584,GO:0005160,GO:0010862,GO:0043408,GO:0048468,GO:0060395,GO:0042541,GO:0034711,GO:0034673,GO:0046882,GO:0043512,GO:0043513	growth factor activity|extracellular space|cytoplasm|protein heterodimerization activity|cytokine activity|extracellular region|hormone activity|photoreceptor outer segment|signaling receptor binding|ovarian follicle development|neuronal cell body|photoreceptor inner segment|regulation of cell cycle|regulation of cell population proliferation|regulation of apoptotic process|male gonad development…	--	--
Stk11ip	1	5.24e-08	1.73e-07	0.821283	ENSMUSG00000026213	protein_coding	serine/threonine kinase 11 interacting protein [Source:MGI Symbol;Acc:MGI:1918978]	--	GO:0005737,GO:0019901,GO:0008104	cytoplasm|protein kinase binding|protein localization	--	--
Epha4	1	2.88e-08	9.67e-08	1.17743	ENSMUSG00000026235	protein_coding	Eph receptor A4 [Source:MGI Symbol;Acc:MGI:98277]	--	GO:1904646,GO:1900272,GO:0010977,GO:0004672,GO:0005524,GO:0006468,GO:0016020,GO:0016021,GO:0016740,GO:0005886,GO:0005887,GO:0005794,GO:0009986,GO:0005737,GO:0030054,GO:0045202,GO:0045211,GO:0000166,GO:0007275,GO:0042995,GO:0016301,GO:0016310,GO:0030175,GO:0004713,GO:0005783,GO:0014069,GO:0005515,GO:0030424,GO:0007155,GO:0004714,GO:0007169,GO:0005768,GO:0005769,GO:0043005,GO:0005003,GO:0098978,GO:…	cellular response to amyloid-beta|negative regulation of long-term synaptic potentiation|negative regulation of neuron projection development|protein kinase activity|ATP binding|protein phosphorylation|membrane|integral component of membrane|transferase activity|plasma membrane|integral component of plasma membrane|Golgi apparatus|cell surface|cytoplasm|cell junction|synapse|postsynaptic membrane…	mmu04360	Axon guidance
Wdfy1	1	5.73e-20	3.7e-19	0.892674	ENSMUSG00000073643	protein_coding	WD repeat and FYVE domain containing 1 [Source:MGI Symbol;Acc:MGI:1916618]	--	GO:0046872,GO:0005515,GO:0005634,GO:0005829,GO:0005768,GO:0005769,GO:0005545,GO:0034141,GO:0034145	metal ion binding|protein binding|nucleus|cytosol|endosome|early endosome|1-phosphatidylinositol binding|positive regulation of toll-like receptor 3 signaling pathway|positive regulation of toll-like receptor 4 signaling pathway	--	--
Col4a4	1	2.73e-12	1.16e-11	1.69529	ENSMUSG00000067158	protein_coding	collagen, type IV, alpha 4 [Source:MGI Symbol;Acc:MGI:104687]	--	GO:0005201,GO:0005581,GO:0005615,GO:0005576,GO:0031012,GO:0030198,GO:0005604,GO:0030020,GO:0062023,GO:0038063,GO:0005587,GO:0032836	extracellular matrix structural constituent|collagen trimer|extracellular space|extracellular region|extracellular matrix|extracellular matrix organization|basement membrane|extracellular matrix structural constituent conferring tensile strength|collagen-containing extracellular matrix|collagen-activated tyrosine kinase receptor signaling pathway|collagen type IV trimer|glomerular basement membra…	mmu04151,mmu04512,mmu04510,mmu04926,mmu04974,mmu05200,mmu05222,mmu04933,mmu05165,mmu05146	PI3K-Akt signaling pathway|ECM-receptor interaction|Focal adhesion|Relaxin signaling pathway|Protein digestion and absorption|Pathways in cancer|Small cell lung cancer|AGE-RAGE signaling pathway in diabetic complications|Human papillomavirus infection|Amoebiasis
A630001G21Rik	1	1.75e-11	7.11e-11	0.935986	ENSMUSG00000052760	protein_coding	RIKEN cDNA A630001G21 gene [Source:MGI Symbol;Acc:MGI:2443131]	--	GO:0005634,GO:0003674,GO:0008150,GO:0005575	nucleus|molecular_function|biological_process|cellular_component	--	--
Itm2c	1	1.82e-41	2.58e-40	0.941903	ENSMUSG00000026223	protein_coding	integral membrane protein 2C [Source:MGI Symbol;Acc:MGI:1927594]	--	GO:0016020,GO:0016021,GO:0005886,GO:0005794,GO:0048471,GO:0005524,GO:0005764,GO:0005765,GO:0030182,GO:0001540,GO:0010977,GO:0042985,GO:2001238	membrane|integral component of membrane|plasma membrane|Golgi apparatus|perinuclear region of cytoplasm|ATP binding|lysosome|lysosomal membrane|neuron differentiation|amyloid-beta binding|negative regulation of neuron projection development|negative regulation of amyloid precursor protein biosynthetic process|positive regulation of extrinsic apoptotic signaling pathway	--	--
C130036L24Rik	1	6.32e-05	0.000174623	0.833953	ENSMUSG00000073627	lncRNA	unnamed protein product	--	--	--	--	--
Efhd1	1	6.52e-52	1.24e-50	1.22895	ENSMUSG00000026255	protein_coding	EF hand domain containing 1 [Source:MGI Symbol;Acc:MGI:1921607]	--	GO:0016020,GO:0046872,GO:0005509,GO:0005739,GO:0005743,GO:0031175,GO:0061891,GO:1900069	membrane|metal ion binding|calcium ion binding|mitochondrion|mitochondrial inner membrane|neuron projection development|calcium ion sensor activity|regulation of cellular hyperosmotic salinity response	--	--
Sag	1	5.08e-26	4.27e-25	0.937286	ENSMUSG00000056055	protein_coding	S-antigen, retina and pineal gland (arrestin) [Source:MGI Symbol;Acc:MGI:98227]	--	GO:0007165,GO:0016020,GO:0042995,GO:0001750,GO:0001917,GO:0030507,GO:0001664,GO:0051219,GO:0002046,GO:0002031	signal transduction|membrane|cell projection|photoreceptor outer segment|photoreceptor inner segment|spectrin binding|G protein-coupled receptor binding|phosphoprotein binding|opsin binding|G protein-coupled receptor internalization	mmu04744	Phototransduction
Ackr3	1	2.32e-18	1.38e-17	1.08001	ENSMUSG00000044337	protein_coding	atypical chemokine receptor 3 [Source:MGI Symbol;Acc:MGI:109562]	--	GO:0007186,GO:0016021,GO:0004930,GO:0006935,GO:0015026,GO:0019956,GO:0001525,GO:0001570,GO:0016020,GO:0009897,GO:0006955,GO:0005886,GO:0019722,GO:0005634,GO:0009986,GO:0005737,GO:0007165,GO:0007275,GO:0043231,GO:0007155,GO:0005768,GO:0005769,GO:0048471,GO:0007204,GO:0070374,GO:0055037,GO:0005905,GO:0005044,GO:0016493,GO:0019957,GO:0060326,GO:0031623,GO:0016494,GO:0019958,GO:0070098,GO:1902230,GO:…	G protein-coupled receptor signaling pathway|integral component of membrane|G protein-coupled receptor activity|chemotaxis|coreceptor activity|chemokine binding|angiogenesis|vasculogenesis|membrane|external side of plasma membrane|immune response|plasma membrane|calcium-mediated signaling|nucleus|cell surface|cytoplasm|signal transduction|multicellular organism development|intracellular membrane-…	mmu04060	Cytokine-cytokine receptor interaction
Cops8	1	9.56e-18	5.53e-17	0.807509	ENSMUSG00000034432	protein_coding	COP9 signalosome subunit 8 [Source:MGI Symbol;Acc:MGI:1915363]	--	GO:0010387,GO:0008180,GO:0000338,GO:0005634,GO:0005654,GO:0048471,GO:0005829,GO:0005737,GO:0008285,GO:0006468,GO:0007250	COP9 signalosome assembly|COP9 signalosome|protein deneddylation|nucleus|nucleoplasm|perinuclear region of cytoplasm|cytosol|cytoplasm|negative regulation of cell population proliferation|protein phosphorylation|activation of NF-kappaB-inducing kinase activity	--	--
Ramp1	1	2.58e-14	1.23e-13	1.55296	ENSMUSG00000034353	protein_coding	receptor (calcitonin) activity modifying protein 1 [Source:MGI Symbol;Acc:MGI:1858418]	--	GO:0016021,GO:0006886,GO:0008565,GO:0008277,GO:0005623,GO:0015026,GO:0016020,GO:0005615,GO:0009986,GO:0005886,GO:0007186,GO:0072659,GO:0043235,GO:0006816,GO:0015031,GO:0001525,GO:0032870,GO:0001635,GO:0007189,GO:0031623,GO:0097647,GO:0060050,GO:0097643,GO:1990407,GO:1990408,GO:0150056,GO:1990406	integral component of membrane|intracellular protein transport|obsolete protein transporter activity|regulation of G protein-coupled receptor signaling pathway|cell|coreceptor activity|membrane|extracellular space|cell surface|plasma membrane|G protein-coupled receptor signaling pathway|protein localization to plasma membrane|receptor complex|calcium ion transport|protein transport|angiogenesis|c…	mmu04270	Vascular smooth muscle contraction
Ube2f	1	4.91e-14	2.31e-13	0.832681	ENSMUSG00000034343	protein_coding	ubiquitin-conjugating enzyme E2F (putative) [Source:MGI Symbol;Acc:MGI:1915171]	--	GO:0016740,GO:0000166,GO:0005524,GO:0045116,GO:0019788,GO:0061654	transferase activity|nucleotide binding|ATP binding|protein neddylation|NEDD8 transferase activity|NEDD8 conjugating enzyme activity	mmu04120	Ubiquitin mediated proteolysis
Ilkap	1	9.97e-08	3.23e-07	0.804086	ENSMUSG00000026309	protein_coding	integrin-linked kinase-associated serine/threonine phosphatase 2C [Source:MGI Symbol;Acc:MGI:1914694]	--	GO:0003824,GO:0006470,GO:0004722,GO:0043169,GO:0046872,GO:0016787,GO:0005634,GO:0005654,GO:0005829,GO:0005737,GO:0004721,GO:0033262,GO:0004724,GO:0016301,GO:0007229,GO:0016310	catalytic activity|protein dephosphorylation|protein serine/threonine phosphatase activity|cation binding|metal ion binding|hydrolase activity|nucleus|nucleoplasm|cytosol|cytoplasm|phosphoprotein phosphatase activity|regulation of nuclear cell cycle DNA replication|magnesium-dependent protein serine/threonine phosphatase activity|kinase activity|integrin-mediated signaling pathway|phosphorylation	--	--
Hes6	1	1.33e-28	1.23e-27	1.07206	ENSMUSG00000067071	protein_coding	hairy and enhancer of split 6 [Source:MGI Symbol;Acc:MGI:1859852]	bHLH	GO:0003677,GO:0006355,GO:0046983,GO:0005634,GO:0042803,GO:0046982,GO:0007275,GO:0000122,GO:0000977,GO:0009952,GO:0030154,GO:0007399,GO:0003712,GO:0006357,GO:0003700,GO:0001227,GO:0005667,GO:0008134,GO:0050767	DNA binding|regulation of transcription, DNA-templated|protein dimerization activity|nucleus|protein homodimerization activity|protein heterodimerization activity|multicellular organism development|negative regulation of transcription by RNA polymerase II|RNA polymerase II regulatory region sequence-specific DNA binding|anterior/posterior pattern specification|cell differentiation|nervous system …	mmu05165	Human papillomavirus infection
Gm28382	1	2.89e-15	1.46e-14	0.860908	ENSMUSG00000100151	lncRNA	predicted gene 28382 [Source:MGI Symbol;Acc:MGI:5579088]	--	--	--	--	--
Ndufa10	1	6.83e-27	5.95e-26	0.848516	ENSMUSG00000026260	protein_coding	NADH:ubiquinone oxidoreductase subunit A10 [Source:MGI Symbol;Acc:MGI:1914523]	--	GO:0006120,GO:0005747,GO:0055114,GO:0005739,GO:0005737,GO:0005759,GO:0070469,GO:0032981,GO:0043209,GO:0008137	mitochondrial electron transport, NADH to ubiquinone|mitochondrial respiratory chain complex I|oxidation-reduction process|mitochondrion|cytoplasm|mitochondrial matrix|respirasome|mitochondrial respiratory chain complex I assembly|myelin sheath|NADH dehydrogenase (ubiquinone) activity	mmu00190,mmu04723,mmu04714,mmu05010,mmu05012,mmu05016,mmu04932	Oxidative phosphorylation|Retrograde endocannabinoid signaling|Thermogenesis|Alzheimer's disease|Parkinson's disease|Huntington's disease|Non-alcoholic fatty liver disease (NAFLD)
Cops9	1	3.5e-102	1.65e-100	0.908275	ENSMUSG00000073616	protein_coding	COP9 signalosome subunit 9 [Source:MGI Symbol;Acc:MGI:1914165]	--	GO:0003674,GO:0005634,GO:0005654,GO:0005737,GO:0000790,GO:0008284,GO:0034644,GO:0008180,GO:2000435,GO:0051220	molecular_function|nucleus|nucleoplasm|cytoplasm|nuclear chromatin|positive regulation of cell population proliferation|cellular response to UV|COP9 signalosome|negative regulation of protein neddylation|cytoplasmic sequestering of protein	--	--
Bok	1	1.2e-12	5.2e-12	1.0404	ENSMUSG00000026278	protein_coding	BCL2-related ovarian killer [Source:MGI Symbol;Acc:MGI:1858494]	--	GO:0042981,GO:0016020,GO:0016021,GO:0005794,GO:0005634,GO:0005737,GO:0046982,GO:0005783,GO:0005739,GO:0005743,GO:0005515,GO:0005789,GO:0005768,GO:0006915,GO:0042803,GO:0043065,GO:0031966,GO:0005741,GO:0006919,GO:0051402,GO:0031901,GO:0046983,GO:0032588,GO:0055038,GO:0043524,GO:0008630,GO:0097192,GO:0051259,GO:0051480,GO:0005102,GO:0005640,GO:0001836,GO:0051400,GO:0010506,GO:1900119,GO:0072332,GO:…	regulation of apoptotic process|membrane|integral component of membrane|Golgi apparatus|nucleus|cytoplasm|protein heterodimerization activity|endoplasmic reticulum|mitochondrion|mitochondrial inner membrane|protein binding|endoplasmic reticulum membrane|endosome|apoptotic process|protein homodimerization activity|positive regulation of apoptotic process|mitochondrial membrane|mitochondrial outer …	mmu04215	Apoptosis - multiple species
Thap4	1	1.49e-05	4.24e-05	0.846615	ENSMUSG00000026279	protein_coding	THAP domain containing 4 [Source:MGI Symbol;Acc:MGI:1914276]	THAP	GO:0003676,GO:0046872,GO:0008150,GO:0005575,GO:0003677,GO:0042803,GO:0020037	nucleic acid binding|metal ion binding|biological_process|cellular_component|DNA binding|protein homodimerization activity|heme binding	--	--
Atg4b	1	3.03e-09	1.08e-08	0.855218	ENSMUSG00000026280	protein_coding	autophagy related 4B, cysteine peptidase [Source:MGI Symbol;Acc:MGI:1913865]	--	GO:0006508,GO:0004197,GO:0006914,GO:0016787,GO:0008233,GO:0008234,GO:0015031,GO:0005737,GO:0004175,GO:0045732,GO:0051697	proteolysis|cysteine-type endopeptidase activity|autophagy|hydrolase activity|peptidase activity|cysteine-type peptidase activity|protein transport|cytoplasm|endopeptidase activity|positive regulation of protein catabolic process|protein delipidation	mmu04140,mmu04136	Autophagy - animal|Autophagy - other eukaryotes
Dtymk	1	4.46e-10	1.66e-09	0.925545	ENSMUSG00000026281	protein_coding	deoxythymidylate kinase [Source:MGI Symbol;Acc:MGI:108396]	--	GO:0005524,GO:0004798,GO:0006233,GO:0016740,GO:0005829,GO:0005634,GO:0000166,GO:0016301,GO:0016310,GO:0005737,GO:0005739,GO:0046940,GO:0006165,GO:0005759,GO:0004550,GO:0005758,GO:0071363,GO:0006235,GO:0009165,GO:0009041,GO:0006227,GO:0043627,GO:0045445,GO:0046686	ATP binding|thymidylate kinase activity|dTDP biosynthetic process|transferase activity|cytosol|nucleus|nucleotide binding|kinase activity|phosphorylation|cytoplasm|mitochondrion|nucleoside monophosphate phosphorylation|nucleoside diphosphate phosphorylation|mitochondrial matrix|nucleoside diphosphate kinase activity|mitochondrial intermembrane space|cellular response to growth factor stimulus|dTT…	mmu00240	Pyrimidine metabolism
Gin1	1	1.07e-07	3.48e-07	0.889391	ENSMUSG00000026333	protein_coding	gypsy retrotransposon integrase 1 [Source:MGI Symbol;Acc:MGI:2182036]	--	GO:0003676,GO:0015074	nucleic acid binding|DNA integration	--	--
Bcl2	1	3.67e-22	2.63e-21	2.2991	ENSMUSG00000057329	protein_coding	B cell leukemia/lymphoma 2 [Source:MGI Symbol;Acc:MGI:88138]	--	GO:0016020,GO:0042981,GO:0043066,GO:0016021,GO:0048873,GO:0005634,GO:0005654,GO:0032991,GO:0048471,GO:0005829,GO:0010468,GO:0005515,GO:0005737,GO:0042802,GO:0042803,GO:0046982,GO:0007015,GO:0098609,GO:0005783,GO:0005739,GO:0031965,GO:0030890,GO:0005789,GO:0071310,GO:2000134,GO:0042493,GO:0097192,GO:0051384,GO:0055085,GO:0006915,GO:0001822,GO:0009791,GO:0030097,GO:0001503,GO:0006979,GO:0000902,GO:…	membrane|regulation of apoptotic process|negative regulation of apoptotic process|integral component of membrane|homeostasis of number of cells within a tissue|nucleus|nucleoplasm|protein-containing complex|perinuclear region of cytoplasm|cytosol|regulation of gene expression|protein binding|cytoplasm|identical protein binding|protein homodimerization activity|protein heterodimerization activity|…	mmu04141,mmu04340,mmu04630,mmu04064,mmu04066,mmu04071,mmu04151,mmu04140,mmu04210,mmu04215,mmu04217,mmu04510,mmu04621,mmu04915,mmu04261,mmu04725,mmu04722,mmu05200,mmu05206,mmu05210,mmu05226,mmu05215,mmu05222,mmu05014,mmu05418,mmu04933,mmu05152,mmu05161,mmu05169,mmu05145,mmu01521,mmu01524,mmu01522	Protein processing in endoplasmic reticulum|Hedgehog signaling pathway|Jak-STAT signaling pathway|NF-kappa B signaling pathway|HIF-1 signaling pathway|Sphingolipid signaling pathway|PI3K-Akt signaling pathway|Autophagy - animal|Apoptosis|Apoptosis - multiple species|Necroptosis|Focal adhesion|NOD-like receptor signaling pathway|Estrogen signaling pathway|Adrenergic signaling in cardiomyocytes|Cho…
Tmem185b	1	3.97e-08	1.32e-07	0.837209	ENSMUSG00000098923	protein_coding	transmembrane protein 185B [Source:MGI Symbol;Acc:MGI:1917634]	--	GO:0016020,GO:0016021,GO:0003674,GO:0008150,GO:0005575	membrane|integral component of membrane|molecular_function|biological_process|cellular_component	--	--
Tmem37	1	4.54e-12	1.9e-11	1.24766	ENSMUSG00000050777	protein_coding	transmembrane protein 37 [Source:MGI Symbol;Acc:MGI:2157899]	--	GO:0016021,GO:0005262,GO:0005244,GO:0016020,GO:0006811,GO:0006816,GO:0034765,GO:0070588	integral component of membrane|calcium channel activity|voltage-gated ion channel activity|membrane|ion transport|calcium ion transport|regulation of ion transmembrane transport|calcium ion transmembrane transport	--	--
Dbi	1	1.43e-246	2.03e-244	1.1519	ENSMUSG00000026385	protein_coding	diazepam binding inhibitor [Source:MGI Symbol;Acc:MGI:94865]	--	GO:0000062,GO:0005794,GO:0005615,GO:0005634,GO:0005737,GO:0005886,GO:0008289,GO:0005783,GO:0005739,GO:0008021,GO:0001662,GO:0043292,GO:0006641,GO:0097038,GO:0043588,GO:0046983,GO:0001942,GO:0060291,GO:0007611,GO:0051281,GO:0032228,GO:0046889,GO:0031999,GO:0014009,GO:0021670,GO:0036151,GO:0030156,GO:0036042	fatty-acyl-CoA binding|Golgi apparatus|extracellular space|nucleus|cytoplasm|plasma membrane|lipid binding|endoplasmic reticulum|mitochondrion|synaptic vesicle|behavioral fear response|contractile fiber|triglyceride metabolic process|perinuclear endoplasmic reticulum|skin development|protein dimerization activity|hair follicle development|long-term synaptic potentiation|learning or memory|positiv…	mmu03320	PPAR signaling pathway
3110009E18Rik	1	1.11e-07	3.57e-07	0.835227	ENSMUSG00000026388	protein_coding	RIKEN cDNA 3110009E18 gene [Source:MGI Symbol;Acc:MGI:1920353]	--	GO:0003674,GO:0008150,GO:0005575	molecular_function|biological_process|cellular_component	--	--
Insig2	1	9.63e-12	3.97e-11	0.848615	ENSMUSG00000003721	protein_coding	insulin induced gene 2 [Source:MGI Symbol;Acc:MGI:1920249]	--	GO:0016020,GO:0016021,GO:0005783,GO:0006629,GO:0008202,GO:0008203,GO:0005789,GO:0042472,GO:0060021,GO:0008134,GO:0006641,GO:0032933,GO:0042474,GO:0006695,GO:0016126,GO:0060363,GO:0010894,GO:0045717,GO:0006991,GO:0032937,GO:0032868,GO:0033993,GO:0070542	membrane|integral component of membrane|endoplasmic reticulum|lipid metabolic process|steroid metabolic process|cholesterol metabolic process|endoplasmic reticulum membrane|inner ear morphogenesis|roof of mouth development|transcription factor binding|triglyceride metabolic process|SREBP signaling pathway|middle ear morphogenesis|cholesterol biosynthetic process|sterol biosynthetic process|crania…	--	--
Slc35f5	1	0.000333102	0.000882361	0.860392	ENSMUSG00000026342	protein_coding	solute carrier family 35, member F5 [Source:MGI Symbol;Acc:MGI:1921400]	--	GO:0016020,GO:0016021,GO:0003674,GO:0005575	membrane|integral component of membrane|molecular_function|cellular_component	--	--
Cxcr4	1	3.29e-42	4.78e-41	1.36107	ENSMUSG00000045382	protein_coding	chemokine (C-X-C motif) receptor 4 [Source:MGI Symbol;Acc:MGI:109563]	--	GO:0007186,GO:0016021,GO:0004930,GO:0006935,GO:0004950,GO:0019955,GO:0016020,GO:0007165,GO:0003779,GO:0008144,GO:0016494,GO:0019957,GO:0031625,GO:0032027,GO:0038147,GO:0042802,GO:0043130,GO:0001666,GO:0001764,GO:0002064,GO:0008038,GO:0014823,GO:0016477,GO:0019722,GO:0022008,GO:0022029,GO:0030155,GO:0030335,GO:0035470,GO:0035690,GO:0038160,GO:0043067,GO:0043278,GO:0045446,GO:0050769,GO:0050792,GO:…	G protein-coupled receptor signaling pathway|integral component of membrane|G protein-coupled receptor activity|chemotaxis|chemokine receptor activity|cytokine binding|membrane|signal transduction|actin binding|drug binding|C-X-C chemokine receptor activity|C-C chemokine binding|ubiquitin protein ligase binding|myosin light chain binding|C-X-C motif chemokine 12 receptor activity|identical protei…	mmu04060,mmu04144,mmu04670,mmu04672,mmu04062,mmu04360,mmu05200	Cytokine-cytokine receptor interaction|Endocytosis|Leukocyte transendothelial migration|Intestinal immune network for IgA production|Chemokine signaling pathway|Axon guidance|Pathways in cancer
Yod1	1	7.54e-17	4.16e-16	0.987959	ENSMUSG00000046404	protein_coding	YOD1 deubiquitinase [Source:MGI Symbol;Acc:MGI:2442596]	--	GO:0003676,GO:0016579,GO:0004843,GO:0030433,GO:1904265,GO:0046872,GO:0016787,GO:0005829,GO:0005737,GO:0008233,GO:0008234,GO:0006508,GO:0036459,GO:0016236,GO:0030968,GO:0031625,GO:0035871,GO:0071108,GO:1990167,GO:0070536,GO:1990380,GO:0006986,GO:1904153,GO:0035523,GO:1990168,GO:0101005	nucleic acid binding|protein deubiquitination|thiol-dependent ubiquitin-specific protease activity|ubiquitin-dependent ERAD pathway|GO_1904265|metal ion binding|hydrolase activity|cytosol|cytoplasm|peptidase activity|cysteine-type peptidase activity|proteolysis|thiol-dependent ubiquitinyl hydrolase activity|macroautophagy|endoplasmic reticulum unfolded protein response|ubiquitin protein ligase bi…	mmu04141	Protein processing in endoplasmic reticulum
Fcmr	1	0.00102636	0.00263969	2.15246	ENSMUSG00000042474	protein_coding	Fc fragment of IgM receptor [Source:MGI Symbol;Acc:MGI:1916419]	--	GO:0016020,GO:0016021	membrane|integral component of membrane	--	--
Mfsd4a	1	8.16e-28	7.35e-27	0.854185	ENSMUSG00000059149	protein_coding	major facilitator superfamily domain containing 4A [Source:MGI Symbol;Acc:MGI:2442786]	--	GO:0016021,GO:0055085,GO:0016020,GO:0005575,GO:0005887,GO:0005355,GO:1904659	integral component of membrane|transmembrane transport|membrane|cellular_component|integral component of plasma membrane|glucose transmembrane transporter activity|glucose transmembrane transport	--	--
Klhdc8a	1	8.83e-36	1.04e-34	1.15583	ENSMUSG00000042115	protein_coding	kelch domain containing 8A [Source:MGI Symbol;Acc:MGI:2442630]	--	GO:0005515	protein binding	--	--
Tmcc2	1	5.67e-06	1.66e-05	0.891843	ENSMUSG00000042066	protein_coding	transmembrane and coiled-coil domains 2 [Source:MGI Symbol;Acc:MGI:1916125]	--	GO:0016020,GO:0016021,GO:0003674,GO:0005783,GO:0005789,GO:0042982	membrane|integral component of membrane|molecular_function|endoplasmic reticulum|endoplasmic reticulum membrane|amyloid precursor protein metabolic process	--	--
Lrrn2	1	7.68e-06	2.22e-05	0.834919	ENSMUSG00000026443	protein_coding	leucine rich repeat protein 2, neuronal [Source:MGI Symbol;Acc:MGI:106037]	--	GO:0005515,GO:0016020,GO:0016021,GO:0005615,GO:0003674,GO:0031012	protein binding|membrane|integral component of membrane|extracellular space|molecular_function|extracellular matrix	--	--
Sox13	1	4.66e-06	1.37e-05	0.956982	ENSMUSG00000070643	protein_coding	SRY (sex determining region Y)-box 13 [Source:MGI Symbol;Acc:MGI:98361]	HMG	GO:0006355,GO:0005634,GO:0043565,GO:0003677,GO:0005654,GO:0045944,GO:0045892,GO:0000977,GO:0045165,GO:0045586	regulation of transcription, DNA-templated|nucleus|sequence-specific DNA binding|DNA binding|nucleoplasm|positive regulation of transcription by RNA polymerase II|negative regulation of transcription, DNA-templated|RNA polymerase II regulatory region sequence-specific DNA binding|cell fate commitment|regulation of gamma-delta T cell differentiation	--	--
Snrpe	1	1.56e-52	3.03e-51	0.775702	ENSMUSG00000090553	protein_coding	small nuclear ribonucleoprotein E [Source:MGI Symbol;Acc:MGI:98346]	--	GO:0000398,GO:0005681,GO:0005634,GO:0003723,GO:0005737,GO:0006397,GO:0008380,GO:0046540,GO:0005829,GO:0005686,GO:0000387,GO:0005685,GO:0071007,GO:0071005,GO:0005687,GO:1990446,GO:0005682,GO:0005683,GO:0034709,GO:0034719,GO:0042633,GO:0034715	mRNA splicing, via spliceosome|spliceosomal complex|nucleus|RNA binding|cytoplasm|mRNA processing|RNA splicing|U4/U6 x U5 tri-snRNP complex|cytosol|U2 snRNP|spliceosomal snRNP assembly|U1 snRNP|U2-type catalytic step 2 spliceosome|U2-type precatalytic spliceosome|U4 snRNP|U1 snRNP binding|U5 snRNP|U7 snRNP|methylosome|SMN-Sm protein complex|hair cycle|pICln-Sm protein complex	mmu03040	Spliceosome
Atp2b4	1	3.04e-36	3.66e-35	1.3755	ENSMUSG00000026463	protein_coding	ATPase, Ca++ transporting, plasma membrane 4 [Source:MGI Symbol;Acc:MGI:88111]	--	GO:0016021,GO:0005524,GO:0016020,GO:0070588,GO:0000166,GO:0005388,GO:1903243,GO:0046872,GO:0005886,GO:0006811,GO:0042995,GO:0006816,GO:0043005,GO:0005887,GO:0005515,GO:0005516,GO:0016323,GO:0006357,GO:0033138,GO:0019901,GO:0030018,GO:0006874,GO:0030346,GO:0030165,GO:0005929,GO:0098978,GO:0051480,GO:0030315,GO:0042383,GO:0031514,GO:0036126,GO:0030317,GO:0071872,GO:2000481,GO:1901660,GO:0099059,GO:…	integral component of membrane|ATP binding|membrane|calcium ion transmembrane transport|nucleotide binding|calcium transmembrane transporter activity, phosphorylative mechanism|negative regulation of cardiac muscle hypertrophy in response to stress|metal ion binding|plasma membrane|ion transport|cell projection|calcium ion transport|neuron projection|integral component of plasma membrane|protein …	mmu04020,mmu04024,mmu04022,mmu04925,mmu04261,mmu04970,mmu04972	Calcium signaling pathway|cAMP signaling pathway|cGMP - PKG signaling pathway|Aldosterone synthesis and secretion|Adrenergic signaling in cardiomyocytes|Salivary secretion|Pancreatic secretion
Prelp	1	9.17e-11	3.56e-10	2.24103	ENSMUSG00000041577	protein_coding	proline arginine-rich end leucine-rich repeat [Source:MGI Symbol;Acc:MGI:2151110]	--	GO:0005515,GO:0005201,GO:0062023,GO:0005615,GO:0008201,GO:0005576,GO:0007569,GO:0030021	protein binding|extracellular matrix structural constituent|collagen-containing extracellular matrix|extracellular space|heparin binding|extracellular region|cell aging|extracellular matrix structural constituent conferring compression resistance	--	--
Fmod	1	0.00112501	0.00288629	1.88954	ENSMUSG00000041559	protein_coding	fibromodulin [Source:MGI Symbol;Acc:MGI:1328364]	--	GO:0005515,GO:0062023,GO:0005615,GO:0005576,GO:0030199	protein binding|collagen-containing extracellular matrix|extracellular space|extracellular region|collagen fibril organization	--	--
Rabif	1	9.17e-10	3.36e-09	0.837807	ENSMUSG00000042229	protein_coding	RAB interacting factor [Source:MGI Symbol;Acc:MGI:2138605]	--	GO:0005085,GO:0007264,GO:0046872,GO:0005829,GO:0015031,GO:0016020,GO:0008270,GO:0006892	guanyl-nucleotide exchange factor activity|small GTPase mediated signal transduction|metal ion binding|cytosol|protein transport|membrane|zinc ion binding|post-Golgi vesicle-mediated transport	--	--
Timm17a	1	3.79e-14	1.79e-13	0.834459	ENSMUSG00000062580	protein_coding	translocase of inner mitochondrial membrane 17a [Source:MGI Symbol;Acc:MGI:1343131]	--	GO:0006886,GO:0005744,GO:0015450,GO:0016020,GO:0016021,GO:0005654,GO:0015031,GO:0005739,GO:0005743,GO:0019899,GO:0071806,GO:0030150,GO:0031305,GO:0010954,GO:0008320	intracellular protein transport|TIM23 mitochondrial import inner membrane translocase complex|P-P-bond-hydrolysis-driven protein transmembrane transporter activity|membrane|integral component of membrane|nucleoplasm|protein transport|mitochondrion|mitochondrial inner membrane|enzyme binding|protein transmembrane transport|protein import into mitochondrial matrix|integral component of mitochondria…	--	--
Shisa4	1	3.44e-10	1.29e-09	0.894403	ENSMUSG00000041889	protein_coding	shisa family member 4 [Source:MGI Symbol;Acc:MGI:1924802]	--	GO:0016020,GO:0016021	membrane|integral component of membrane	--	--
Csrp1	1	4.58e-24	3.56e-23	1.37623	ENSMUSG00000026421	protein_coding	cysteine and glycine-rich protein 1 [Source:MGI Symbol;Acc:MGI:88549]	--	GO:0046872,GO:0005634,GO:0005515,GO:0005737,GO:0030018,GO:0030036,GO:0015629,GO:0008307,GO:0045214,GO:0005654,GO:0042805,GO:0060537	metal ion binding|nucleus|protein binding|cytoplasm|Z disc|actin cytoskeleton organization|actin cytoskeleton|structural constituent of muscle|sarcomere organization|nucleoplasm|actinin binding|muscle tissue development	--	--
Phlda3	1	4.13e-13	1.84e-12	1.04389	ENSMUSG00000041801	protein_coding	pleckstrin homology like domain, family A, member 3 [Source:MGI Symbol;Acc:MGI:1351485]	--	GO:0016020,GO:0005886,GO:0005737,GO:0010314,GO:0032266,GO:0080025,GO:0006915,GO:0043065,GO:0051898,GO:0005546,GO:0005547,GO:0043325,GO:0042771	membrane|plasma membrane|cytoplasm|phosphatidylinositol-5-phosphate binding|phosphatidylinositol-3-phosphate binding|phosphatidylinositol-3,5-bisphosphate binding|apoptotic process|positive regulation of apoptotic process|negative regulation of protein kinase B signaling|phosphatidylinositol-4,5-bisphosphate binding|phosphatidylinositol-3,4,5-trisphosphate binding|phosphatidylinositol-3,4-bisphos…	--	--
Nr5a2	1	1.49e-08	5.1e-08	1.24489	ENSMUSG00000026398	protein_coding	nuclear receptor subfamily 5, group A, member 2 [Source:MGI Symbol;Acc:MGI:1346834]	SF-like	GO:0003677,GO:0003707,GO:0008270,GO:0006355,GO:0005634,GO:0003700,GO:0043565,GO:0045944,GO:0046872,GO:0005737,GO:0008289,GO:0045893,GO:0043401,GO:0000976,GO:0090575,GO:0030522,GO:0042632,GO:0003682,GO:0003690,GO:0045070,GO:1990830,GO:0044212,GO:0005829,GO:0000978,GO:0001228,GO:0009888,GO:0042127,GO:0005543,GO:0030855,GO:0004879,GO:0031018,GO:0008206,GO:0000980,GO:0009755,GO:0097720,GO:0061113	DNA binding|steroid hormone receptor activity|zinc ion binding|regulation of transcription, DNA-templated|nucleus|DNA-binding transcription factor activity|sequence-specific DNA binding|positive regulation of transcription by RNA polymerase II|metal ion binding|cytoplasm|lipid binding|positive regulation of transcription, DNA-templated|steroid hormone mediated signaling pathway|transcription regu…	mmu04950	Maturity onset diabetes of the young
Glrx2	1	5.68e-13	2.52e-12	0.863861	ENSMUSG00000018196	protein_coding	glutaredoxin 2 (thioltransferase) [Source:MGI Symbol;Acc:MGI:1916617]	--	GO:0009055,GO:0015035,GO:0045454,GO:0005623,GO:0046872,GO:0005634,GO:0005654,GO:0010033,GO:0055114,GO:0022900,GO:0005739,GO:0043231,GO:0051536,GO:0030425,GO:0043025,GO:0005759,GO:0051537,GO:0042542,GO:0016740	electron transfer activity|protein disulfide oxidoreductase activity|cell redox homeostasis|cell|metal ion binding|nucleus|nucleoplasm|response to organic substance|oxidation-reduction process|electron transport chain|mitochondrion|intracellular membrane-bounded organelle|iron-sulfur cluster binding|dendrite|neuronal cell body|mitochondrial matrix|2 iron, 2 sulfur cluster binding|response to hydr…	--	--
Rgs1	1	0	0	3.89976	ENSMUSG00000026358	protein_coding	regulator of G-protein signaling 1 [Source:MGI Symbol;Acc:MGI:1354694]	--	GO:0005096,GO:0008277,GO:0016020,GO:0005886,GO:0005829,GO:0005737,GO:0007165,GO:0007186,GO:0009617,GO:0043547,GO:0009968,GO:0031234,GO:0001965,GO:0061737	GTPase activator activity|regulation of G protein-coupled receptor signaling pathway|membrane|plasma membrane|cytosol|cytoplasm|signal transduction|G protein-coupled receptor signaling pathway|response to bacterium|positive regulation of GTPase activity|negative regulation of signal transduction|extrinsic component of cytoplasmic side of plasma membrane|G-protein alpha-subunit binding|leukotriene…	--	--
Gm10138	1	7.78e-06	2.25e-05	0.943408	ENSMUSG00000100954	lncRNA	predicted gene 10138 [Source:MGI Symbol;Acc:MGI:3708522]	--	--	--	--	--
Rgl1	1	2.59e-48	4.48e-47	1.23409	ENSMUSG00000026482	protein_coding	ral guanine nucleotide dissociation stimulator,-like 1 [Source:MGI Symbol;Acc:MGI:107484]	--	GO:0005622,GO:0007165,GO:0005085,GO:0007264,GO:0008321	intracellular|signal transduction|guanyl-nucleotide exchange factor activity|small GTPase mediated signal transduction|Ral guanyl-nucleotide exchange factor activity	mmu04014	Ras signaling pathway
Ier5	1	5.99e-122	3.59e-120	0.876508	ENSMUSG00000056708	protein_coding	immediate early response 5 [Source:MGI Symbol;Acc:MGI:1337072]	--	GO:0005634,GO:0005737,GO:0042802,GO:0045944,GO:0034605,GO:0000159,GO:0042127,GO:1900036	nucleus|cytoplasm|identical protein binding|positive regulation of transcription by RNA polymerase II|cellular response to heat|protein phosphatase type 2A complex|regulation of cell population proliferation|positive regulation of cellular response to heat	--	--
Gm2000	1	1.19e-10	4.59e-10	0.855889	ENSMUSG00000078193	protein_coding	predicted gene 2000 [Source:MGI Symbol;Acc:MGI:3780170]	--	GO:0003735,GO:0006412,GO:0005622,GO:0005840,GO:0003729,GO:0022625,GO:0043021,GO:0000463	structural constituent of ribosome|translation|intracellular|ribosome|mRNA binding|cytosolic large ribosomal subunit|ribonucleoprotein complex binding|maturation of LSU-rRNA from tricistronic rRNA transcript (SSU-rRNA, 5.8S rRNA, LSU-rRNA)	--	--
Angptl1	1	0.000321373	0.000852129	0.895192	ENSMUSG00000033544	protein_coding	angiopoietin-like 1 [Source:MGI Symbol;Acc:MGI:1919963]	--	GO:0005615,GO:0005576,GO:0005102,GO:0007169	extracellular space|extracellular region|signaling receptor binding|transmembrane receptor protein tyrosine kinase signaling pathway	--	--
Cryzl2	1	1.03e-05	2.97e-05	0.946079	ENSMUSG00000033488	protein_coding	crystallin zeta like 2 [Source:MGI Symbol;Acc:MGI:2448516]	--	GO:0055114,GO:0016491,GO:0005739,GO:0016020,GO:0016021	oxidation-reduction process|oxidoreductase activity|mitochondrion|membrane|integral component of membrane	--	--
Mrps14	1	2.01e-48	3.5e-47	0.836375	ENSMUSG00000058267	protein_coding	mitochondrial ribosomal protein S14 [Source:MGI Symbol;Acc:MGI:1928141]	--	GO:0003735,GO:0006412,GO:0005622,GO:0005840,GO:0005739,GO:0005515,GO:0005763,GO:0032543	structural constituent of ribosome|translation|intracellular|ribosome|mitochondrion|protein binding|mitochondrial small ribosomal subunit|mitochondrial translation	mmu03010	Ribosome
Gas5	1	2.03e-52	3.91e-51	0.751151	ENSMUSG00000053332	lncRNA	rCG46206, isoform CRA_a	--	--	--	--	--
Pigc	1	0.000171772	0.000463335	0.829432	ENSMUSG00000026698	protein_coding	phosphatidylinositol glycan anchor biosynthesis, class C [Source:MGI Symbol;Acc:MGI:1914542]	--	GO:0016021,GO:0006506,GO:0017176,GO:0016020,GO:0016740,GO:0016757,GO:0005783,GO:0005789,GO:0000506	integral component of membrane|GPI anchor biosynthetic process|phosphatidylinositol N-acetylglucosaminyltransferase activity|membrane|transferase activity|transferase activity, transferring glycosyl groups|endoplasmic reticulum|endoplasmic reticulum membrane|glycosylphosphatidylinositol-N-acetylglucosaminyltransferase (GPI-GnT) complex	mmu00563	Glycosylphosphatidylinositol(GPI)-anchor biosynthesis
Fmo1	1	2.67e-24	2.09e-23	1.03666	ENSMUSG00000040181	protein_coding	flavin containing monooxygenase 1 [Source:MGI Symbol;Acc:MGI:1310002]	--	GO:0050660,GO:0055114,GO:0004499,GO:0050661,GO:0016020,GO:0016021,GO:0004497,GO:0016491,GO:0043231,GO:0005783,GO:0005789,GO:0017144,GO:0031090,GO:0009404,GO:0006082,GO:0070995,GO:0006970,GO:0032496	flavin adenine dinucleotide binding|oxidation-reduction process|N,N-dimethylaniline monooxygenase activity|NADP binding|membrane|integral component of membrane|monooxygenase activity|oxidoreductase activity|intracellular membrane-bounded organelle|endoplasmic reticulum|endoplasmic reticulum membrane|drug metabolic process|organelle membrane|toxin metabolic process|organic acid metabolic process|N…	mmu00982	Drug metabolism - cytochrome P450
Fmo2	1	2.11e-14	1.01e-13	7.78115	ENSMUSG00000040170	protein_coding	flavin containing monooxygenase 2 [Source:MGI Symbol;Acc:MGI:1916776]	--	GO:0050660,GO:0055114,GO:0004499,GO:0050661,GO:0016020,GO:0016021,GO:0004497,GO:0016491,GO:0005783,GO:0005789,GO:0017144,GO:0043231,GO:0031090,GO:0006805,GO:0009404,GO:0006739,GO:0006082,GO:0070995,GO:0072592	flavin adenine dinucleotide binding|oxidation-reduction process|N,N-dimethylaniline monooxygenase activity|NADP binding|membrane|integral component of membrane|monooxygenase activity|oxidoreductase activity|endoplasmic reticulum|endoplasmic reticulum membrane|drug metabolic process|intracellular membrane-bounded organelle|organelle membrane|xenobiotic metabolic process|toxin metabolic process|NAD…	mmu00982	Drug metabolism - cytochrome P450
Prrx1	1	3.66e-05	0.000102076	1.60831	ENSMUSG00000026586	protein_coding	paired related homeobox 1 [Source:MGI Symbol;Acc:MGI:97712]	Homeobox	GO:0003677,GO:0006355,GO:0043565,GO:0005634,GO:0005654,GO:0005829,GO:0007275,GO:0045944,GO:0000122,GO:0042472,GO:0060021,GO:0003713,GO:0000978,GO:0001227,GO:0048844,GO:0045880,GO:0048704,GO:0048701,GO:0051216,GO:0071837,GO:0030326,GO:0042474,GO:0097150,GO:0002053,GO:0048664,GO:0070570	DNA binding|regulation of transcription, DNA-templated|sequence-specific DNA binding|nucleus|nucleoplasm|cytosol|multicellular organism development|positive regulation of transcription by RNA polymerase II|negative regulation of transcription by RNA polymerase II|inner ear morphogenesis|roof of mouth development|transcription coactivator activity|RNA polymerase II proximal promoter sequence-speci…	--	--
Sele	1	0.00119706	0.00306576	4.41164	ENSMUSG00000026582	protein_coding	selectin, endothelial cell [Source:MGI Symbol;Acc:MGI:98278]	--	GO:0016020,GO:0005509,GO:0007155,GO:0016021,GO:0030246,GO:0004888,GO:0033691,GO:0043274,GO:0070492,GO:0002092,GO:0007157,GO:0007159,GO:0007202,GO:0030029,GO:0050901,GO:0070555,GO:0005615,GO:0005887,GO:0005901,GO:0005905,GO:0030863,GO:0045121,GO:0048471	membrane|calcium ion binding|cell adhesion|integral component of membrane|carbohydrate binding|transmembrane signaling receptor activity|sialic acid binding|phospholipase binding|oligosaccharide binding|positive regulation of receptor internalization|heterophilic cell-cell adhesion via plasma membrane cell adhesion molecules|leukocyte cell-cell adhesion|activation of phospholipase C activity|acti…	mmu04668,mmu04514,mmu05418,mmu04933,mmu05144,mmu05143	TNF signaling pathway|Cell adhesion molecules (CAMs)|Fluid shear stress and atherosclerosis|AGE-RAGE signaling pathway in diabetic complications|Malaria|African trypanosomiasis
Nme7	1	4.45e-12	1.87e-11	0.867572	ENSMUSG00000026575	protein_coding	NME/NM23 family member 7 [Source:MGI Symbol;Acc:MGI:2449121]	--	GO:0005524,GO:0016740,GO:0046872,GO:0000166,GO:0016301,GO:0016310,GO:0004550,GO:0006165,GO:0006183,GO:0006228,GO:0006241,GO:0009117,GO:0005813	ATP binding|transferase activity|metal ion binding|nucleotide binding|kinase activity|phosphorylation|nucleoside diphosphate kinase activity|nucleoside diphosphate phosphorylation|GTP biosynthetic process|UTP biosynthetic process|CTP biosynthetic process|nucleotide metabolic process|centrosome	mmu00230,mmu00240,mmu00983	Purine metabolism|Pyrimidine metabolism|Drug metabolism - other enzymes
Dpt	1	3.54e-19	2.2e-18	2.17671	ENSMUSG00000026574	protein_coding	dermatopontin [Source:MGI Symbol;Acc:MGI:1928392]	--	GO:0005615,GO:0005576,GO:0007155,GO:0008285,GO:0062023,GO:0005201,GO:0030199	extracellular space|extracellular region|cell adhesion|negative regulation of cell population proliferation|collagen-containing extracellular matrix|extracellular matrix structural constituent|collagen fibril organization	--	--
Xcl1	1	1.75e-24	1.38e-23	7.18782	ENSMUSG00000026573	protein_coding	chemokine (C motif) ligand 1 [Source:MGI Symbol;Acc:MGI:104593]	--	GO:0005576,GO:0006955,GO:0008009,GO:0005615,GO:0005623,GO:0042803,GO:0005125,GO:0007186,GO:0006935,GO:0071346,GO:0045892,GO:0043547,GO:0060326,GO:0009615,GO:0031640,GO:0032689,GO:0061844,GO:0006954,GO:0051209,GO:0032733,GO:0032703,GO:0051281,GO:0048020,GO:0002548,GO:0030593,GO:0048247,GO:0070098,GO:0070374,GO:0071347,GO:0071356,GO:0090023,GO:0043433,GO:0048245,GO:0071560,GO:0042379,GO:0007267,GO:…	extracellular region|immune response|chemokine activity|extracellular space|cell|protein homodimerization activity|cytokine activity|G protein-coupled receptor signaling pathway|chemotaxis|cellular response to interferon-gamma|negative regulation of transcription, DNA-templated|positive regulation of GTPase activity|cell chemotaxis|response to virus|killing of cells of other organism|negative reg…	mmu04060,mmu04062	Cytokine-cytokine receptor interaction|Chemokine signaling pathway
Sft2d2	1	2.12e-20	1.4e-19	0.929863	ENSMUSG00000040848	protein_coding	SFT2 domain containing 2 [Source:MGI Symbol;Acc:MGI:1917362]	--	GO:0016021,GO:0016192,GO:0016020,GO:0003674,GO:0015031	integral component of membrane|vesicle-mediated transport|membrane|molecular_function|protein transport	--	--
Mpc2	1	2.47e-64	6.33e-63	0.906436	ENSMUSG00000026568	protein_coding	mitochondrial pyruvate carrier 2 [Source:MGI Symbol;Acc:MGI:1917706]	--	GO:0005743,GO:0006850,GO:0016020,GO:0016021,GO:0005739,GO:0061732,GO:0035774,GO:0050833,GO:0031305	mitochondrial inner membrane|mitochondrial pyruvate transmembrane transport|membrane|integral component of membrane|mitochondrion|mitochondrial acetyl-CoA biosynthetic process from pyruvate|positive regulation of insulin secretion involved in cellular response to glucose stimulus|pyruvate transmembrane transporter activity|integral component of mitochondrial inner membrane	--	--
Mgst3	1	7.75e-133	5.14e-131	1.14546	ENSMUSG00000026688	protein_coding	microsomal glutathione S-transferase 3 [Source:MGI Symbol;Acc:MGI:1913697]	--	GO:0016020,GO:0016021,GO:0016740,GO:0016491,GO:0055114,GO:0043231,GO:0098869,GO:0006629,GO:0019370,GO:0004364,GO:0004464,GO:0004602,GO:0005635,GO:0005783,GO:0005789,GO:0031090,GO:0010243	membrane|integral component of membrane|transferase activity|oxidoreductase activity|oxidation-reduction process|intracellular membrane-bounded organelle|cellular oxidant detoxification|lipid metabolic process|leukotriene biosynthetic process|glutathione transferase activity|leukotriene-C4 synthase activity|glutathione peroxidase activity|nuclear envelope|endoplasmic reticulum|endoplasmic reticul…	mmu00480,mmu00980,mmu00982,mmu00983,mmu05200,mmu05204,mmu05225,mmu05418,mmu01524	Glutathione metabolism|Metabolism of xenobiotics by cytochrome P450|Drug metabolism - cytochrome P450|Drug metabolism - other enzymes|Pathways in cancer|Chemical carcinogenesis|Hepatocellular carcinoma|Fluid shear stress and atherosclerosis|Platinum drug resistance
Olfml2b	1	6.99e-05	0.000192601	1.04787	ENSMUSG00000038463	protein_coding	olfactomedin-like 2B [Source:MGI Symbol;Acc:MGI:2443310]	--	GO:0005615,GO:0005576,GO:0031012,GO:0030198,GO:0050840	extracellular space|extracellular region|extracellular matrix|extracellular matrix organization|extracellular matrix binding	--	--
Fcrla	1	3.27e-05	9.16e-05	1.38604	ENSMUSG00000038421	protein_coding	Fc receptor-like A [Source:MGI Symbol;Acc:MGI:2138647]	--	GO:0005737,GO:0030154,GO:0005515	cytoplasm|cell differentiation|protein binding	--	--
Sdhc	1	4.86e-21	3.3e-20	0.842302	ENSMUSG00000058076	protein_coding	succinate dehydrogenase complex, subunit C, integral membrane protein [Source:MGI Symbol;Acc:MGI:1913302]	--	GO:0009055,GO:0016020,GO:0016627,GO:0006099,GO:0000104,GO:0045281,GO:0016021,GO:0046872,GO:0055114,GO:0005739,GO:0005743,GO:0020037,GO:0006121,GO:0005749,GO:0022900	electron transfer activity|membrane|oxidoreductase activity, acting on the CH-CH group of donors|tricarboxylic acid cycle|succinate dehydrogenase activity|succinate dehydrogenase complex|integral component of membrane|metal ion binding|oxidation-reduction process|mitochondrion|mitochondrial inner membrane|heme binding|mitochondrial electron transport, succinate to ubiquinone|mitochondrial respira…	mmu00020,mmu00190,mmu04714,mmu05010,mmu05012,mmu05016,mmu04932	Citrate cycle (TCA cycle)|Oxidative phosphorylation|Thermogenesis|Alzheimer's disease|Parkinson's disease|Huntington's disease|Non-alcoholic fatty liver disease (NAFLD)
Fcer1g	1	7.32e-226	9.45e-224	2.5674	ENSMUSG00000058715	protein_coding	Fc receptor, IgE, high affinity I, gamma polypeptide [Source:MGI Symbol;Acc:MGI:95496]	--	GO:0016020,GO:0007166,GO:0004888,GO:0016021,GO:0046872,GO:0042742,GO:0045087,GO:0009897,GO:0005886,GO:0016064,GO:0009986,GO:0005515,GO:0051260,GO:0042803,GO:0007229,GO:0032998,GO:0005887,GO:0019767,GO:0002376,GO:0050776,GO:0050766,GO:0019863,GO:0032755,GO:0032760,GO:0030593,GO:0007165,GO:0072659,GO:0045121,GO:0030316,GO:0032733,GO:2000010,GO:0019886,GO:0043306,GO:0002283,GO:0001798,GO:0033026,GO:…	membrane|cell surface receptor signaling pathway|transmembrane signaling receptor activity|integral component of membrane|metal ion binding|defense response to bacterium|innate immune response|external side of plasma membrane|plasma membrane|immunoglobulin mediated immune response|cell surface|protein binding|protein homooligomerization|protein homodimerization activity|integrin-mediated signalin…	mmu04072,mmu04071,mmu04611,mmu04625,mmu04650,mmu04664,mmu05310,mmu05152	Phospholipase D signaling pathway|Sphingolipid signaling pathway|Platelet activation|C-type lectin receptor signaling pathway|Natural killer cell mediated cytotoxicity|Fc epsilon RI signaling pathway|Asthma|Tuberculosis
Ndufs2	1	1.85e-57	4.09e-56	0.902175	ENSMUSG00000013593	protein_coding	NADH:ubiquinone oxidoreductase core subunit S2 [Source:MGI Symbol;Acc:MGI:2385112]	--	GO:0055114,GO:0048038,GO:0051287,GO:0016651,GO:0016020,GO:0046872,GO:0005654,GO:0016491,GO:0005739,GO:0005743,GO:0051536,GO:0051539,GO:0070469,GO:0006979,GO:0031625,GO:0042775,GO:0003954,GO:0008137,GO:0005747	oxidation-reduction process|quinone binding|NAD binding|oxidoreductase activity, acting on NAD(P)H|membrane|metal ion binding|nucleoplasm|oxidoreductase activity|mitochondrion|mitochondrial inner membrane|iron-sulfur cluster binding|4 iron, 4 sulfur cluster binding|respirasome|response to oxidative stress|ubiquitin protein ligase binding|mitochondrial ATP synthesis coupled electron transport|NADH…	mmu00190,mmu04723,mmu04714,mmu05010,mmu05012,mmu05016,mmu04932	Oxidative phosphorylation|Retrograde endocannabinoid signaling|Thermogenesis|Alzheimer's disease|Parkinson's disease|Huntington's disease|Non-alcoholic fatty liver disease (NAFLD)
B4galt3	1	4.44e-13	1.98e-12	0.839891	ENSMUSG00000052423	protein_coding	UDP-Gal:betaGlcNAc beta 1,4-galactosyltransferase, polypeptide 3 [Source:MGI Symbol;Acc:MGI:1928767]	--	GO:0005975,GO:0016757,GO:0016020,GO:0016021,GO:0016740,GO:0005794,GO:0046872,GO:0005829,GO:0032580,GO:0006486,GO:0006682,GO:0003831,GO:0003945,GO:0008378	carbohydrate metabolic process|transferase activity, transferring glycosyl groups|membrane|integral component of membrane|transferase activity|Golgi apparatus|metal ion binding|cytosol|Golgi cisterna membrane|protein glycosylation|galactosylceramide biosynthetic process|beta-N-acetylglucosaminylglycopeptide beta-1,4-galactosyltransferase activity|N-acetyllactosamine synthase activity|galactosyltr…	mmu00510,mmu00515,mmu00514,mmu00533,mmu00601	N-Glycan biosynthesis|Mannose type O-glycan biosyntheis|Other types of O-glycan biosynthesis|Glycosaminoglycan biosynthesis - keratan sulfate|Glycosphingolipid biosynthesis - lacto and neolacto series
Usp21	1	5.44e-05	0.000150661	0.82471	ENSMUSG00000053483	protein_coding	ubiquitin specific peptidase 21 [Source:MGI Symbol;Acc:MGI:1353665]	--	GO:0006511,GO:0036459,GO:0016579,GO:0016787,GO:0008233,GO:0008234,GO:0006508,GO:0004843,GO:0019784,GO:0031175,GO:0005654,GO:0005829,GO:0005886	ubiquitin-dependent protein catabolic process|thiol-dependent ubiquitinyl hydrolase activity|protein deubiquitination|hydrolase activity|peptidase activity|cysteine-type peptidase activity|proteolysis|thiol-dependent ubiquitin-specific protease activity|NEDD8-specific protease activity|neuron projection development|nucleoplasm|cytosol|plasma membrane	mmu04217	Necroptosis
Ufc1	1	1.21e-35	1.42e-34	0.862189	ENSMUSG00000062963	protein_coding	ubiquitin-fold modifier conjugating enzyme 1 [Source:MGI Symbol;Acc:MGI:1913405]	--	GO:0007420,GO:0034976,GO:0071569,GO:1990592,GO:0071568,GO:0061657	brain development|response to endoplasmic reticulum stress|protein ufmylation|protein K69-linked ufmylation|UFM1 transferase activity|UFM1 conjugating enzyme activity	--	--
Dedd	1	3.37e-08	1.13e-07	0.856949	ENSMUSG00000013973	protein_coding	death effector domain-containing [Source:MGI Symbol;Acc:MGI:1333874]	--	GO:0005515,GO:0042981,GO:0006915,GO:0003677,GO:0005634,GO:0005737,GO:0005730,GO:0042177,GO:0046697,GO:0008625,GO:0007283,GO:1901837	protein binding|regulation of apoptotic process|apoptotic process|DNA binding|nucleus|cytoplasm|nucleolus|negative regulation of protein catabolic process|decidualization|extrinsic apoptotic signaling pathway via death domain receptors|spermatogenesis|negative regulation of transcription of nucleolar large rRNA by RNA polymerase I	--	--
Pfdn2	1	1.44e-21	9.99e-21	0.806961	ENSMUSG00000006412	protein_coding	prefoldin 2 [Source:MGI Symbol;Acc:MGI:1276111]	--	GO:0006457,GO:0051082,GO:0016272,GO:0005634,GO:0005829,GO:0005737,GO:0005739,GO:0044183,GO:0051495	protein folding|unfolded protein binding|prefoldin complex|nucleus|cytosol|cytoplasm|mitochondrion|protein folding chaperone|positive regulation of cytoskeleton organization	--	--
Usf1	1	9.21e-07	2.82e-06	0.83863	ENSMUSG00000026641	protein_coding	upstream transcription factor 1 [Source:MGI Symbol;Acc:MGI:99542]	bHLH	GO:0046983,GO:0055088,GO:0003677,GO:0005634,GO:0005654,GO:0042802,GO:0042803,GO:0046982,GO:0045944,GO:0045893,GO:0006006,GO:0044877,GO:0043565,GO:0000790,GO:0019901,GO:0003690,GO:0003700,GO:0001666,GO:0006366,GO:0000981,GO:0042826,GO:0005515,GO:0006355,GO:0019899,GO:0005667,GO:0043425,GO:0032869,GO:0000432,GO:0019086,GO:0009411	protein dimerization activity|lipid homeostasis|DNA binding|nucleus|nucleoplasm|identical protein binding|protein homodimerization activity|protein heterodimerization activity|positive regulation of transcription by RNA polymerase II|positive regulation of transcription, DNA-templated|glucose metabolic process|protein-containing complex binding|sequence-specific DNA binding|nuclear chromatin|prot…	--	--
F11r	1	1.23e-32	1.32e-31	0.923389	ENSMUSG00000038235	protein_coding	F11 receptor [Source:MGI Symbol;Acc:MGI:1321398]	--	GO:0016020,GO:0016021,GO:0005886,GO:0032991,GO:0030054,GO:0042803,GO:0031410,GO:0098609,GO:0005911,GO:0007155,GO:0043547,GO:0005923,GO:0005178,GO:0072659,GO:0030165,GO:0032956,GO:0008360,GO:0090557,GO:0045777,GO:0035025,GO:1903142,GO:0030855,GO:0034260,GO:2000249,GO:0071260,GO:0007159,GO:0031032,GO:0035683,GO:0050892,GO:0090559,GO:1901731,GO:0001817,GO:0009314,GO:0030154,GO:0036057,GO:0070160	membrane|integral component of membrane|plasma membrane|protein-containing complex|cell junction|protein homodimerization activity|cytoplasmic vesicle|cell-cell adhesion|cell-cell junction|cell adhesion|positive regulation of GTPase activity|bicellular tight junction|integrin binding|protein localization to plasma membrane|PDZ domain binding|regulation of actin cytoskeleton organization|regulatio…	mmu04514,mmu04530,mmu04670	Cell adhesion molecules (CAMs)|Tight junction|Leukocyte transendothelial migration
Cd48	1	2.03e-15	1.04e-14	1.18263	ENSMUSG00000015355	protein_coding	CD48 antigen [Source:MGI Symbol;Acc:MGI:88339]	--	GO:0038023,GO:0003823,GO:0002819,GO:0016020,GO:0009897,GO:0005886,GO:0032991,GO:0005515,GO:0031225,GO:0007165,GO:0046658,GO:0045121,GO:0042110,GO:0045576	signaling receptor activity|antigen binding|regulation of adaptive immune response|membrane|external side of plasma membrane|plasma membrane|protein-containing complex|protein binding|anchored component of membrane|signal transduction|anchored component of plasma membrane|membrane raft|T cell activation|mast cell activation	mmu04650	Natural killer cell mediated cytotoxicity
Vangl2	1	0.00117821	0.00301942	0.8686	ENSMUSG00000026556	protein_coding	VANGL planar cell polarity 2 [Source:MGI Symbol;Acc:MGI:2135272]	--	GO:0016021,GO:0007275,GO:0016020,GO:0071944,GO:0005886,GO:0005515,GO:0045197,GO:0005911,GO:0016324,GO:0016328,GO:0009952,GO:0007266,GO:0032956,GO:0035019,GO:0001725,GO:0001843,GO:0036342,GO:0060071,GO:0016323,GO:0001942,GO:1905515,GO:0001736,GO:0090102,GO:0022007,GO:0060028,GO:0060122,GO:0032835,GO:0060993,GO:0043507,GO:0045176,GO:0030134,GO:0001569,GO:0042060,GO:0048105,GO:0060488,GO:0060489,GO:…	integral component of membrane|multicellular organism development|membrane|cell periphery|plasma membrane|protein binding|establishment or maintenance of epithelial cell apical/basal polarity|cell-cell junction|apical plasma membrane|lateral plasma membrane|anterior/posterior pattern specification|Rho protein signal transduction|regulation of actin cytoskeleton organization|somatic stem cell popu…	mmu04310	Wnt signaling pathway
Pea15a	1	1.16e-38	1.51e-37	0.918021	ENSMUSG00000013698	protein_coding	phosphoprotein enriched in astrocytes 15A [Source:MGI Symbol;Acc:MGI:104799]	--	GO:0005515,GO:0042981,GO:0000077,GO:0005634,GO:0005829,GO:0005737,GO:0035556,GO:0006915,GO:0008643,GO:0005080,GO:1902042,GO:1902043,GO:0046325,GO:0005875,GO:0043278	protein binding|regulation of apoptotic process|DNA damage checkpoint|nucleus|cytosol|cytoplasm|intracellular signal transduction|apoptotic process|carbohydrate transport|protein kinase C binding|negative regulation of extrinsic apoptotic signaling pathway via death domain receptors|positive regulation of extrinsic apoptotic signaling pathway via death domain receptors|negative regulation of gluc…	--	--
Atp1a2	1	6.98e-26	5.83e-25	2.40409	ENSMUSG00000007097	protein_coding	ATPase, Na+/K+ transporting, alpha 2 polypeptide [Source:MGI Symbol;Acc:MGI:88106]	--	GO:0016021,GO:0005524,GO:0006813,GO:0000166,GO:0008556,GO:0016020,GO:0046872,GO:0005886,GO:0005515,GO:0005737,GO:0006811,GO:0043005,GO:0042383,GO:0005768,GO:0006814,GO:0046034,GO:1902600,GO:0045202,GO:0051481,GO:0008542,GO:0008144,GO:0043197,GO:0016887,GO:0005901,GO:0031402,GO:0014704,GO:0030315,GO:0051087,GO:0008344,GO:0006883,GO:0006940,GO:0002087,GO:0071383,GO:0006937,GO:0086004,GO:1990239,GO:…	integral component of membrane|ATP binding|potassium ion transport|nucleotide binding|potassium transmembrane transporter activity, phosphorylative mechanism|membrane|metal ion binding|plasma membrane|protein binding|cytoplasm|ion transport|neuron projection|sarcolemma|endosome|sodium ion transport|ATP metabolic process|proton transmembrane transport|synapse|negative regulation of cytosolic calci…	mmu04024,mmu04022,mmu04911,mmu04918,mmu04919,mmu04925,mmu04260,mmu04261,mmu04970,mmu04971,mmu04972,mmu04976,mmu04973,mmu04974,mmu04978,mmu04960,mmu04961,mmu04964	cAMP signaling pathway|cGMP - PKG signaling pathway|Insulin secretion|Thyroid hormone synthesis|Thyroid hormone signaling pathway|Aldosterone synthesis and secretion|Cardiac muscle contraction|Adrenergic signaling in cardiomyocytes|Salivary secretion|Gastric acid secretion|Pancreatic secretion|Bile secretion|Carbohydrate digestion and absorption|Protein digestion and absorption|Mineral absorption…
Tagln2	1	5.57e-34	6.21e-33	0.876543	ENSMUSG00000026547	protein_coding	transgelin 2 [Source:MGI Symbol;Acc:MGI:1312985]	--	GO:0005515,GO:0030855	protein binding|epithelial cell differentiation	--	--
Vsig8	1	5.04e-06	1.47e-05	0.882153	ENSMUSG00000049598	protein_coding	V-set and immunoglobulin domain containing 8 [Source:MGI Symbol;Acc:MGI:3642995]	--	GO:0016020,GO:0016021,GO:0008150	membrane|integral component of membrane|biological_process	--	--
Slamf8	1	9.37e-05	0.000256541	1.19924	ENSMUSG00000053318	protein_coding	SLAM family member 8 [Source:MGI Symbol;Acc:MGI:1921998]	--	GO:0016020,GO:0016021	membrane|integral component of membrane	--	--
Ifi213	1	2.4e-22	1.74e-21	1.13707	ENSMUSG00000073491	protein_coding	interferon activated gene 213 [Source:MGI Symbol;Acc:MGI:3695276]	--	GO:0002218,GO:0035458,GO:0005634,GO:0005829,GO:0042802,GO:0000978,GO:0005730,GO:0000122,GO:0008134,GO:0003690,GO:0001227	activation of innate immune response|cellular response to interferon-beta|nucleus|cytosol|identical protein binding|RNA polymerase II proximal promoter sequence-specific DNA binding|nucleolus|negative regulation of transcription by RNA polymerase II|transcription factor binding|double-stranded DNA binding|DNA-binding transcription repressor activity, RNA polymerase II-specific	--	--
Mndal	1	1.22e-51	2.31e-50	1.03399	ENSMUSG00000090272	protein_coding	myeloid nuclear differentiation antigen like [Source:MGI Symbol;Acc:MGI:3780953]	--	GO:0002218,GO:0035458,GO:0005634,GO:0005829,GO:0042802,GO:0000978,GO:0005730,GO:0000122,GO:0008134,GO:0003690,GO:0001227,GO:0003674,GO:0030308,GO:0040008,GO:0009617,GO:0032731	activation of innate immune response|cellular response to interferon-beta|nucleus|cytosol|identical protein binding|RNA polymerase II proximal promoter sequence-specific DNA binding|nucleolus|negative regulation of transcription by RNA polymerase II|transcription factor binding|double-stranded DNA binding|DNA-binding transcription repressor activity, RNA polymerase II-specific|molecular_function|…	--	--
Ifi211	1	5.61e-30	5.49e-29	1.2671	ENSMUSG00000026536	protein_coding	interferon activated gene 211 [Source:MGI Symbol;Acc:MGI:3041120]	--	GO:0002218,GO:0035458,GO:0005634,GO:0005829,GO:0042802,GO:0000978,GO:0005730,GO:0016607,GO:0034399,GO:0000122,GO:0008134,GO:0003690,GO:0001227,GO:0009617,GO:0032731	activation of innate immune response|cellular response to interferon-beta|nucleus|cytosol|identical protein binding|RNA polymerase II proximal promoter sequence-specific DNA binding|nucleolus|nuclear speck|nuclear periphery|negative regulation of transcription by RNA polymerase II|transcription factor binding|double-stranded DNA binding|DNA-binding transcription repressor activity, RNA polymerase…	--	--
Ifi203	1	3.24e-56	6.95e-55	1.15973	ENSMUSG00000039997	protein_coding	interferon activated gene 203 [Source:MGI Symbol;Acc:MGI:96428]	--	GO:0002218,GO:0035458	activation of innate immune response|cellular response to interferon-beta	--	--
Fh1	1	5.78e-16	3.04e-15	0.906937	ENSMUSG00000026526	protein_coding	fumarate hydratase 1 [Source:MGI Symbol;Acc:MGI:95530]	--	GO:0003824,GO:0016829,GO:0006099,GO:0004333,GO:0006106,GO:0045239,GO:0048873,GO:0005634,GO:0005829,GO:0005737,GO:0005694,GO:0006281,GO:0006974,GO:0005739,GO:0042393,GO:0120162,GO:0035861,GO:0006108,GO:2001034,GO:0000415	catalytic activity|lyase activity|tricarboxylic acid cycle|fumarate hydratase activity|fumarate metabolic process|tricarboxylic acid cycle enzyme complex|homeostasis of number of cells within a tissue|nucleus|cytosol|cytoplasm|chromosome|DNA repair|cellular response to DNA damage stimulus|mitochondrion|histone binding|positive regulation of cold-induced thermogenesis|site of double-strand break|m…	mmu00020,mmu00620,mmu05200,mmu05211,mmu04934	Citrate cycle (TCA cycle)|Pyruvate metabolism|Pathways in cancer|Renal cell carcinoma|Cushing's syndrome
Cox20	1	2.26e-52	4.36e-51	0.96971	ENSMUSG00000026500	protein_coding	cytochrome c oxidase assembly protein COX20, mitochondrial isoform X1	--	GO:0005739,GO:0005743,GO:0009060,GO:0016021,GO:0033617	mitochondrion|mitochondrial inner membrane|aerobic respiration|integral component of membrane|mitochondrial respiratory chain complex IV assembly	--	--
Sccpdh	1	8.59e-15	4.22e-14	0.875258	ENSMUSG00000038936	protein_coding	saccharopine dehydrogenase (putative) [Source:MGI Symbol;Acc:MGI:1924486]	--	GO:0055114,GO:0016491,GO:0003674,GO:0005886,GO:0005739,GO:0005811,GO:0030496,GO:0009247,GO:0016020,GO:0016021	oxidation-reduction process|oxidoreductase activity|molecular_function|plasma membrane|mitochondrion|lipid droplet|midbody|glycolipid biosynthetic process|membrane|integral component of membrane	--	--
Psen2	1	7.07e-11	2.77e-10	1.03621	ENSMUSG00000010609	protein_coding	presenilin 2 [Source:MGI Symbol;Acc:MGI:109284]	--	GO:0016021,GO:0016020,GO:0035556,GO:0004190,GO:0016485,GO:0042500,GO:0042987,GO:0000139,GO:0005794,GO:0016787,GO:0008233,GO:0006508,GO:0005783,GO:0005789,GO:0007219,GO:0001666,GO:0006509,GO:0043085,GO:0110097,GO:1990456,GO:0000776,GO:0005637,GO:0005769,GO:0005813,GO:0005886,GO:0005887,GO:0008021,GO:0032991,GO:0097060,GO:0099056	integral component of membrane|membrane|intracellular signal transduction|aspartic-type endopeptidase activity|protein processing|aspartic endopeptidase activity, intramembrane cleaving|amyloid precursor protein catabolic process|Golgi membrane|Golgi apparatus|hydrolase activity|peptidase activity|proteolysis|endoplasmic reticulum|endoplasmic reticulum membrane|Notch signaling pathway|response to…	mmu04330,mmu04722,mmu05010	Notch signaling pathway|Neurotrophin signaling pathway|Alzheimer's disease
H3f3a	1	1.21e-121	7.22e-120	0.6361	ENSMUSG00000060743	protein_coding	H3 histone, family 3A [Source:MGI Symbol;Acc:MGI:1097686]	--	GO:0003677,GO:0000786,GO:0046982,GO:0005634,GO:0032991,GO:0007338,GO:0005694,GO:0007283,GO:0035264,GO:0000784,GO:0005654,GO:0000980,GO:0000228,GO:0008283,GO:0007566,GO:0007286,GO:0008584,GO:0048477,GO:0006997,GO:0042692,GO:0000979,GO:0000788,GO:0001649,GO:0031492,GO:0031508,GO:0031509,GO:0090230,GO:1902340,GO:0006334,GO:0006336,GO:0030307,GO:0001740	DNA binding|nucleosome|protein heterodimerization activity|nucleus|protein-containing complex|single fertilization|chromosome|spermatogenesis|multicellular organism growth|nuclear chromosome, telomeric region|nucleoplasm|RNA polymerase II distal enhancer sequence-specific DNA binding|nuclear chromosome|cell population proliferation|embryo implantation|spermatid development|male gonad development|…	mmu05202,mmu05322,mmu05034	Transcriptional misregulation in cancers|Systemic lupus erythematosus|Alcoholism
Cnih4	1	5.36e-47	8.9e-46	0.786531	ENSMUSG00000062169	protein_coding	cornichon family AMPA receptor auxiliary protein 4 [Source:MGI Symbol;Acc:MGI:1925828]	--	GO:0016192,GO:0016020,GO:0016021,GO:0015031,GO:0005783,GO:0006888,GO:0005793,GO:0031730	vesicle-mediated transport|membrane|integral component of membrane|protein transport|endoplasmic reticulum|endoplasmic reticulum to Golgi vesicle-mediated transport|endoplasmic reticulum-Golgi intermediate compartment|CCR5 chemokine receptor binding	--	--
Srp9	1	3.61e-38	4.64e-37	0.776142	ENSMUSG00000026511	protein_coding	signal recognition particle 9 [Source:MGI Symbol;Acc:MGI:1350930]	--	GO:0006614,GO:0008312,GO:0048500,GO:0045900,GO:0003723,GO:0005737,GO:0005786	SRP-dependent cotranslational protein targeting to membrane|7S RNA binding|signal recognition particle|negative regulation of translational elongation|RNA binding|cytoplasm|signal recognition particle, endoplasmic reticulum targeting	mmu03060	Protein export
Hlx	1	1.08e-15	5.6e-15	1.0008	ENSMUSG00000039377	protein_coding	H2.0-like homeobox [Source:MGI Symbol;Acc:MGI:96109]	Homeobox	GO:0003677,GO:0006355,GO:0043565,GO:0005634,GO:0030154,GO:0008284,GO:0001889,GO:0007519,GO:0046622,GO:0048557,GO:0045627,GO:0045629,GO:0048484,GO:0048513	DNA binding|regulation of transcription, DNA-templated|sequence-specific DNA binding|nucleus|cell differentiation|positive regulation of cell population proliferation|liver development|skeletal muscle tissue development|positive regulation of organ growth|embryonic digestive tract morphogenesis|positive regulation of T-helper 1 cell differentiation|negative regulation of T-helper 2 cell different…	--	--
2022-03-02	1	1.23e-10	4.74e-10	0.77725	ENSMUSG00000073481	protein_coding	mitochondrial amidoxime reducing component 2 [Source:MGI Symbol;Acc:MGI:1914497]	--	GO:0003824,GO:0030170,GO:0030151,GO:0016020,GO:0016491,GO:0055114,GO:0005739,GO:0005777,GO:0005741,GO:0005743,GO:0043546,GO:0008940,GO:0042126	catalytic activity|pyridoxal phosphate binding|molybdenum ion binding|membrane|oxidoreductase activity|oxidation-reduction process|mitochondrion|peroxisome|mitochondrial outer membrane|mitochondrial inner membrane|molybdopterin cofactor binding|nitrate reductase activity|nitrate metabolic process	--	--
Bpnt1	1	5.74e-17	3.18e-16	0.87865	ENSMUSG00000026617	protein_coding	bisphosphate 3'-nucleotidase 1 [Source:MGI Symbol;Acc:MGI:1338800]	--	GO:0046854,GO:0046872,GO:0016787,GO:0016311,GO:0000287,GO:0008441,GO:0004441	phosphatidylinositol phosphorylation|metal ion binding|hydrolase activity|dephosphorylation|magnesium ion binding|3'(2'),5'-bisphosphate nucleotidase activity|inositol-1,4-bisphosphate 1-phosphatase activity	mmu00920	Sulfur metabolism
Lyplal1	1	6.67e-08	2.19e-07	0.841736	ENSMUSG00000039246	protein_coding	lysophospholipase-like 1 [Source:MGI Symbol;Acc:MGI:2385115]	--	GO:0016787,GO:0005829	hydrolase activity|cytosol	--	--
Tatdn3	1	1.28e-09	4.63e-09	0.846232	ENSMUSG00000026632	protein_coding	TatD DNase domain containing 3 [Source:MGI Symbol;Acc:MGI:1916222]	--	GO:0016788,GO:0046872,GO:0016787,GO:0005634,GO:0090305,GO:0004518,GO:0005739	hydrolase activity, acting on ester bonds|metal ion binding|hydrolase activity|nucleus|nucleic acid phosphodiester bond hydrolysis|nuclease activity|mitochondrion	--	--
Nenf	1	3.25e-101	1.51e-99	0.932186	ENSMUSG00000037499	protein_coding	neuron derived neurotrophic factor [Source:MGI Symbol;Acc:MGI:1913458]	--	GO:0007165,GO:0046872,GO:0005615,GO:0005634,GO:0005654,GO:0005576,GO:0043410,GO:0008083,GO:0032099	signal transduction|metal ion binding|extracellular space|nucleus|nucleoplasm|extracellular region|positive regulation of MAPK cascade|growth factor activity|negative regulation of appetite	--	--
Pacc1	1	0.000341603	0.000904507	0.8859	ENSMUSG00000026627	protein_coding	proton-activated chloride channel	--	--	--	--	--
Traf5	1	2.22e-06	6.64e-06	0.89093	ENSMUSG00000026637	protein_coding	TRAF5	--	GO:0005164,GO:0005813,GO:0005829,GO:0006915,GO:0007165,GO:0008270,GO:0008284,GO:0009898,GO:0031625,GO:0031996,GO:0035631,GO:0042802,GO:0042981,GO:0043123,GO:0051091,GO:0051092	tumor necrosis factor receptor binding|centrosome|cytosol|apoptotic process|signal transduction|zinc ion binding|positive regulation of cell proliferation|cytoplasmic side of plasma membrane|ubiquitin protein ligase binding|thioesterase binding|CD40 receptor complex|identical protein binding|regulation of apoptotic process|positive regulation of I-kappaB kinase/NF-kappaB signaling|positive regula…	mmu04668,mmu05203,mmu05200,mmu05168,mmu05169,mmu04064,mmu05222	TNF signaling pathway|Viral carcinogenesis|Pathways in cancer|Herpes simplex infection|Epstein-Barr virus infection|NF-kappa B signaling pathway|Small cell lung cancer
Gm26879	1	7.46e-06	2.16e-05	0.831164	ENSMUSG00000097089	lncRNA	mCG19475, partial	--	--	--	--	--
Utp25	1	5.04e-12	2.11e-11	0.903177	ENSMUSG00000016181	protein_coding	digestive organ expansion factor homolog	--	GO:0000462,GO:0005730,GO:0007275,GO:0019843,GO:0030163,GO:0031648,GO:0032040,GO:0034511,GO:0040019	maturation of SSU-rRNA from tricistronic rRNA transcript (SSU-rRNA, 5.8S rRNA, LSU-rRNA)|nucleolus|multicellular organism development|rRNA binding|protein catabolic process|protein destabilization|small-subunit processome|U3 snoRNA binding|positive regulation of embryonic development	--	--
Hsd11b1	1	2.36e-24	1.86e-23	2.79097	ENSMUSG00000016194	protein_coding	hydroxysteroid 11-beta dehydrogenase 1 [Source:MGI Symbol;Acc:MGI:103562]	--	GO:0016491,GO:0016020,GO:0016021,GO:0005737,GO:0005496,GO:0055114,GO:0045177,GO:0006629,GO:0008202,GO:0043231,GO:0031965,GO:0005783,GO:0005789,GO:0050661,GO:0030324,GO:0005791,GO:0006704,GO:0006713,GO:0043456,GO:0003845,GO:0070524	oxidoreductase activity|membrane|integral component of membrane|cytoplasm|steroid binding|oxidation-reduction process|apical part of cell|lipid metabolic process|steroid metabolic process|intracellular membrane-bounded organelle|nuclear membrane|endoplasmic reticulum|endoplasmic reticulum membrane|NADP binding|lung development|rough endoplasmic reticulum|glucocorticoid biosynthetic process|glucoc…	mmu00140,mmu00980,mmu05204	Steroid hormone biosynthesis|Metabolism of xenobiotics by cytochrome P450|Chemical carcinogenesis
Cd34	1	1.04e-74	3.32e-73	1.43731	ENSMUSG00000016494	protein_coding	CD34 antigen [Source:MGI Symbol;Acc:MGI:88329]	--	GO:0016020,GO:0007155,GO:0016021,GO:0009897,GO:0071944,GO:0005886,GO:0048471,GO:0009986,GO:0045171,GO:0005737,GO:0098609,GO:0016324,GO:0005576,GO:0030246,GO:0010629,GO:0005764,GO:0030097,GO:0008134,GO:0009925,GO:0050900,GO:0008283,GO:0001894,GO:0003094,GO:0032733,GO:0008217,GO:0045766,GO:1901215,GO:0032720,GO:0045019,GO:0038001,GO:0001935,GO:0030195,GO:0071425,GO:0071636,GO:1900168,GO:0042482,GO:…	membrane|cell adhesion|integral component of membrane|external side of plasma membrane|cell periphery|plasma membrane|perinuclear region of cytoplasm|cell surface|intercellular bridge|cytoplasm|cell-cell adhesion|apical plasma membrane|extracellular region|carbohydrate binding|negative regulation of gene expression|lysosome|hemopoiesis|transcription factor binding|basal plasma membrane|leukocyte …	mmu04514,mmu04640	Cell adhesion molecules (CAMs)|Hematopoietic cell lineage
Rpp38	1	3e-07	9.46e-07	0.854786	ENSMUSG00000049950	protein_coding	ribonuclease P/MRP 38 subunit [Source:MGI Symbol;Acc:MGI:2443607]	--	GO:0090501,GO:0090502,GO:0004526,GO:0033204,GO:0001682,GO:0001650,GO:0005730,GO:0030681	RNA phosphodiester bond hydrolysis|RNA phosphodiester bond hydrolysis, endonucleolytic|ribonuclease P activity|ribonuclease P RNA binding|tRNA 5'-leader removal|fibrillar center|nucleolus|multimeric ribonuclease P complex	mmu03013,mmu03008	RNA transport|Ribosome biogenesis in eukaryotes
Hspa14	1	2.57e-15	1.3e-14	0.874986	ENSMUSG00000109865	protein_coding	heat shock protein 14 [Source:MGI Symbol;Acc:MGI:1354164]	--	GO:0016887,GO:0005829,GO:0005737,GO:0000166,GO:0005524,GO:0005840,GO:0002181,GO:0006450,GO:0051082,GO:0042026,GO:0005844,GO:0044183,GO:0051085,GO:0034605,GO:0031072,GO:0042623,GO:0051787,GO:0006986,GO:0034620	ATPase activity|cytosol|cytoplasm|nucleotide binding|ATP binding|ribosome|cytoplasmic translation|regulation of translational fidelity|unfolded protein binding|protein refolding|polysome|protein folding chaperone|chaperone cofactor-dependent protein refolding|cellular response to heat|heat shock protein binding|ATPase activity, coupled|misfolded protein binding|response to unfolded protein|cellul…	--	--
Sephs1	1	1.24e-15	6.44e-15	0.863834	ENSMUSG00000026662	protein_coding	selenophosphate synthetase 1 [Source:MGI Symbol;Acc:MGI:1923580]	--	GO:0005524,GO:0004756,GO:0016260,GO:0016020,GO:0016740,GO:0005886,GO:0005634,GO:0005737,GO:0000166,GO:0042802,GO:0042803,GO:0046982,GO:0016301,GO:0016310,GO:0031965,GO:0001887,GO:0070329	ATP binding|selenide, water dikinase activity|selenocysteine biosynthetic process|membrane|transferase activity|plasma membrane|nucleus|cytoplasm|nucleotide binding|identical protein binding|protein homodimerization activity|protein heterodimerization activity|kinase activity|phosphorylation|nuclear membrane|selenium compound metabolic process|tRNA seleno-modification	mmu00450	Selenocompound metabolism
Dhtkd1	1	0.000121178	0.000329258	0.827241	ENSMUSG00000025815	protein_coding	dehydrogenase E1 and transketolase domain containing 1 [Source:MGI Symbol;Acc:MGI:2445096]	--	GO:0055114,GO:0030976,GO:0016624,GO:0006099,GO:0004591,GO:0005829,GO:0016491,GO:0005739,GO:0006096,GO:0002244,GO:0006091,GO:0045252	oxidation-reduction process|thiamine pyrophosphate binding|oxidoreductase activity, acting on the aldehyde or oxo group of donors, disulfide as acceptor|tricarboxylic acid cycle|oxoglutarate dehydrogenase (succinyl-transferring) activity|cytosol|oxidoreductase activity|mitochondrion|glycolytic process|hematopoietic progenitor cell differentiation|generation of precursor metabolites and energy|oxo…	--	--
Echdc3	1	2.22e-14	1.06e-13	0.968981	ENSMUSG00000039063	protein_coding	enoyl Coenzyme A hydratase domain containing 3 [Source:MGI Symbol;Acc:MGI:1915106]	--	GO:0003824,GO:0003674,GO:0008150,GO:0006629,GO:0005739,GO:0006631	catalytic activity|molecular_function|biological_process|lipid metabolic process|mitochondrion|fatty acid metabolic process	--	--
Gata3	1	2.41e-05	6.79e-05	2.09727	ENSMUSG00000015619	protein_coding	GATA binding protein 3 [Source:MGI Symbol;Acc:MGI:95663]	zf-GATA	GO:0008270,GO:0006355,GO:0005634,GO:0003700,GO:0043565,GO:0000976,GO:0045582,GO:0046872,GO:0003677,GO:0005654,GO:0005515,GO:0007165,GO:0042802,GO:0045944,GO:0010628,GO:0045893,GO:0000978,GO:0001228,GO:0002376,GO:0045087,GO:0000977,GO:0010629,GO:0000981,GO:0000122,GO:0045892,GO:2000146,GO:0001701,GO:0042472,GO:0001822,GO:0009791,GO:0006338,GO:0000902,GO:0007399,GO:0051897,GO:0006357,GO:0008134,GO:…	zinc ion binding|regulation of transcription, DNA-templated|nucleus|DNA-binding transcription factor activity|sequence-specific DNA binding|transcription regulatory region sequence-specific DNA binding|positive regulation of T cell differentiation|metal ion binding|DNA binding|nucleoplasm|protein binding|signal transduction|identical protein binding|positive regulation of transcription by RNA pol…	mmu04658,mmu04659	Th1 and Th2 cell differentiation|Th17 cell differentiation
Atp5c1	1	1.65e-88	6.55e-87	0.78833	ENSMUSG00000025781	protein_coding	ATP synthase, H+ transporting, mitochondrial F1 complex, gamma polypeptide 1 [Source:MGI Symbol;Acc:MGI:1261437]	--	GO:0046933,GO:0015986,GO:0045261,GO:0006811,GO:0006754,GO:0016020,GO:0005739,GO:0005743,GO:0046034,GO:0016887,GO:0043209,GO:0005753,GO:0000275	proton-transporting ATP synthase activity, rotational mechanism|ATP synthesis coupled proton transport|proton-transporting ATP synthase complex, catalytic core F(1)|ion transport|ATP biosynthetic process|membrane|mitochondrion|mitochondrial inner membrane|ATP metabolic process|ATPase activity|myelin sheath|mitochondrial proton-transporting ATP synthase complex|mitochondrial proton-transporting AT…	mmu00190,mmu04714,mmu05010,mmu05012,mmu05016	Oxidative phosphorylation|Thermogenesis|Alzheimer's disease|Parkinson's disease|Huntington's disease
Kin	1	5.73e-15	2.85e-14	0.865477	ENSMUSG00000037262	protein_coding	Kin17 DNA and RNA binding protein [Source:MGI Symbol;Acc:MGI:96676]	--	GO:0046872,GO:0003677,GO:0005634,GO:0032991,GO:0003723,GO:0005737,GO:0006281,GO:0006974,GO:0043231,GO:0006397,GO:0006260,GO:0006310,GO:0016363,GO:0003690	metal ion binding|DNA binding|nucleus|protein-containing complex|RNA binding|cytoplasm|DNA repair|cellular response to DNA damage stimulus|intracellular membrane-bounded organelle|mRNA processing|DNA replication|DNA recombination|nuclear matrix|double-stranded DNA binding	--	--
Mindy3	1	1.21e-19	7.69e-19	0.845091	ENSMUSG00000026767	protein_coding	MINDY lysine 48 deubiquitinase 3 [Source:MGI Symbol;Acc:MGI:1914210]	--	GO:0016787,GO:0005634,GO:0005654,GO:0008233,GO:0008234,GO:0006508,GO:0031965,GO:0036459,GO:0006915,GO:0071108,GO:0016807,GO:1990380	hydrolase activity|nucleus|nucleoplasm|peptidase activity|cysteine-type peptidase activity|proteolysis|nuclear membrane|thiol-dependent ubiquitinyl hydrolase activity|apoptotic process|protein K48-linked deubiquitination|cysteine-type carboxypeptidase activity|Lys48-specific deubiquitinase activity	--	--
Trdmt1	1	0.000305784	0.000811594	0.837785	ENSMUSG00000026723	protein_coding	tRNA aspartic acid methyltransferase 1 [Source:MGI Symbol;Acc:MGI:1274787]	--	GO:0008168,GO:0016740,GO:0005634,GO:0003723,GO:0005737,GO:0032259,GO:0008033,GO:0030488,GO:0008175,GO:0016428,GO:0001975	methyltransferase activity|transferase activity|nucleus|RNA binding|cytoplasm|methylation|tRNA processing|tRNA methylation|tRNA methyltransferase activity|tRNA (cytosine-5-)-methyltransferase activity|response to amphetamine	--	--
St8sia6	1	0.000330861	0.000876568	1.82705	ENSMUSG00000003418	protein_coding	ST8 alpha-N-acetyl-neuraminide alpha-2,8-sialyltransferase 6 [Source:MGI Symbol;Acc:MGI:2386797]	--	GO:0006486,GO:0008373,GO:0016020,GO:0016021,GO:0016740,GO:0016757,GO:0000139,GO:0005794,GO:0097503,GO:0001835,GO:0006493,GO:0016051,GO:0009247,GO:0001574,GO:0009100,GO:0009311	protein glycosylation|sialyltransferase activity|membrane|integral component of membrane|transferase activity|transferase activity, transferring glycosyl groups|Golgi membrane|Golgi apparatus|sialylation|blastocyst hatching|protein O-linked glycosylation|carbohydrate biosynthetic process|glycolipid biosynthetic process|ganglioside biosynthetic process|glycoprotein metabolic process|oligosaccharid…	--	--
Gm13269	1	3.64e-15	1.83e-14	0.927881	ENSMUSG00000087086	lncRNA	predicted gene 13269 [Source:MGI Symbol;Acc:MGI:3651949]	--	--	--	--	--
Commd3	1	7.64e-23	5.63e-22	0.845929	ENSMUSG00000051154	protein_coding	COMM domain containing 3 [Source:MGI Symbol;Acc:MGI:88218]	--	GO:0006814,GO:0003674,GO:0008150,GO:0005575,GO:0005634,GO:0005737,GO:0006811	sodium ion transport|molecular_function|biological_process|cellular_component|nucleus|cytoplasm|ion transport	--	--
Pdss1	1	0.000801168	0.00207407	0.826775	ENSMUSG00000026784	protein_coding	prenyl (solanesyl) diphosphate synthase, subunit 1 [Source:MGI Symbol;Acc:MGI:1889278]	--	GO:0008299,GO:0016740,GO:0046872,GO:0005515,GO:0046982,GO:0005739,GO:0006744,GO:1990234,GO:0000010,GO:0050347	isoprenoid biosynthetic process|transferase activity|metal ion binding|protein binding|protein heterodimerization activity|mitochondrion|ubiquinone biosynthetic process|transferase complex|trans-hexaprenyltranstransferase activity|trans-octaprenyltranstransferase activity	mmu00900	Terpenoid backbone biosynthesis
Hnmt	1	1.53e-05	4.36e-05	0.808805	ENSMUSG00000026986	protein_coding	histamine N-methyltransferase [Source:MGI Symbol;Acc:MGI:2153181]	--	GO:0008170,GO:0016740,GO:0005737,GO:0043005,GO:0008168,GO:0032259,GO:0046539,GO:0001695,GO:0002347,GO:0006972,GO:0007420,GO:0014075,GO:0035902,GO:0042220,GO:0051384,GO:0070555,GO:0001505	N-methyltransferase activity|transferase activity|cytoplasm|neuron projection|methyltransferase activity|methylation|histamine N-methyltransferase activity|histamine catabolic process|response to tumor cell|hyperosmotic response|brain development|response to amine|response to immobilization stress|response to cocaine|response to glucocorticoid|response to interleukin-1|regulation of neurotransmit…	mmu00340	Histidine metabolism
Nsmf	1	2.28e-08	7.7e-08	0.844266	ENSMUSG00000006476	protein_coding	NMDA receptor synaptonuclear signaling and neuronal migration factor [Source:MGI Symbol;Acc:MGI:1861755]	--	GO:0048168,GO:2001222,GO:0016020,GO:0005886,GO:0005634,GO:0005654,GO:0005737,GO:0030054,GO:0045202,GO:0045211,GO:0005856,GO:0042995,GO:0014069,GO:0043005,GO:0031965,GO:0030425,GO:0043204,GO:0071230,GO:0005938,GO:0043197,GO:0098978,GO:0035307,GO:0005635,GO:0098794,GO:0016363,GO:0048814,GO:2001224,GO:0005719,GO:0043523,GO:0071257,GO:0048306,GO:0097440,GO:0030863,GO:0099527,GO:0071371,GO:0005515	regulation of neuronal synaptic plasticity|regulation of neuron migration|membrane|plasma membrane|nucleus|nucleoplasm|cytoplasm|cell junction|synapse|postsynaptic membrane|cytoskeleton|cell projection|postsynaptic density|neuron projection|nuclear membrane|dendrite|perikaryon|cellular response to amino acid stimulus|cell cortex|dendritic spine|glutamatergic synapse|positive regulation of protein…	--	--
Nrarp	1	3.72e-08	1.24e-07	1.07513	ENSMUSG00000078202	protein_coding	Notch-regulated ankyrin repeat protein [Source:MGI Symbol;Acc:MGI:1914372]	--	GO:0005515,GO:0005575,GO:0007275,GO:0000122,GO:0007219,GO:0090263,GO:0002040,GO:0045746,GO:0022407,GO:0001938,GO:0002043,GO:0032525,GO:0045581,GO:0001569,GO:1902367	protein binding|cellular_component|multicellular organism development|negative regulation of transcription by RNA polymerase II|Notch signaling pathway|positive regulation of canonical Wnt signaling pathway|sprouting angiogenesis|negative regulation of Notch signaling pathway|regulation of cell-cell adhesion|positive regulation of endothelial cell proliferation|blood vessel endothelial cell proli…	--	--
Tubb4b	1	6.85e-19	4.19e-18	0.84101	ENSMUSG00000036752	protein_coding	tubulin, beta 4B class IVB [Source:MGI Symbol;Acc:MGI:1915472]	--	GO:0005525,GO:0007017,GO:0005874,GO:0003924,GO:0005200,GO:0005737,GO:0000166,GO:0005856,GO:0000226,GO:0003725,GO:0000278,GO:0043209,GO:0045298	GTP binding|microtubule-based process|microtubule|GTPase activity|structural constituent of cytoskeleton|cytoplasm|nucleotide binding|cytoskeleton|microtubule cytoskeleton organization|double-stranded RNA binding|mitotic cell cycle|myelin sheath|tubulin complex	mmu04145,mmu04540	Phagosome|Gap junction
Tmem203	1	1.59e-11	6.45e-11	0.871978	ENSMUSG00000078201	protein_coding	transmembrane protein 203 [Source:MGI Symbol;Acc:MGI:2443597]	--	GO:0016020,GO:0016021,GO:0003674,GO:0005783,GO:0005789,GO:0007283,GO:0006874	membrane|integral component of membrane|molecular_function|endoplasmic reticulum|endoplasmic reticulum membrane|spermatogenesis|cellular calcium ion homeostasis	--	--
Tprn	1	0.00110245	0.00282975	0.799243	ENSMUSG00000048707	protein_coding	taperin [Source:MGI Symbol;Acc:MGI:2139535]	--	GO:0019902,GO:0007605,GO:0003674,GO:0042995,GO:0120045,GO:0032420	phosphatase binding|sensory perception of sound|molecular_function|cell projection|stereocilium maintenance|stereocilium	--	--
Entpd2	1	1.23e-08	4.21e-08	1.31676	ENSMUSG00000015085	protein_coding	ectonucleoside triphosphate diphosphohydrolase 2 [Source:MGI Symbol;Acc:MGI:1096863]	--	GO:0016787,GO:0016020,GO:0016021,GO:0005886,GO:0009986,GO:0005515,GO:0000166,GO:0005524,GO:0051260,GO:0042802,GO:0007186,GO:0044297,GO:0005604,GO:0016887,GO:0030168,GO:0009181,GO:0071354,GO:0017110,GO:0017111,GO:0043262,GO:0031253	hydrolase activity|membrane|integral component of membrane|plasma membrane|cell surface|protein binding|nucleotide binding|ATP binding|protein homooligomerization|identical protein binding|G protein-coupled receptor signaling pathway|cell body|basement membrane|ATPase activity|platelet activation|purine ribonucleoside diphosphate catabolic process|cellular response to interleukin-6|nucleoside-dip…	mmu00230,mmu04742	Purine metabolism|Taste transduction
Npdc1	1	2.24e-07	7.1e-07	0.897419	ENSMUSG00000015094	protein_coding	neural proliferation, differentiation and control 1 [Source:MGI Symbol;Acc:MGI:1099802]	--	GO:0016021,GO:0016020	integral component of membrane|membrane	--	--
Abca2	1	7.12e-12	2.96e-11	0.852997	ENSMUSG00000026944	protein_coding	ATP-binding cassette, sub-family A (ABC1), member 2 [Source:MGI Symbol;Acc:MGI:99606]	--	GO:0016021,GO:0005524,GO:0055085,GO:0042626,GO:0016887,GO:0016020,GO:0000166,GO:0099038,GO:0006357,GO:0010872,GO:0032383,GO:0032384,GO:0032805,GO:0042632,GO:0042986,GO:0046512,GO:0048545,GO:0070723,GO:0071072,GO:0090155,GO:0090156,GO:0090370,GO:0099040,GO:1901873,GO:1902004,GO:1902993,GO:1905598,GO:1905601,GO:0005764,GO:0005768,GO:0005886	integral component of membrane|ATP binding|transmembrane transport|ATPase-coupled transmembrane transporter activity|ATPase activity|membrane|nucleotide binding|ceramide floppase activity|regulation of transcription by RNA polymerase II|regulation of cholesterol esterification|regulation of intracellular cholesterol transport|negative regulation of intracellular cholesterol transport|positive reg…	mmu02010,mmu04142	ABC transporters|Lysosome
Paxx	1	5.89e-12	2.46e-11	0.883806	ENSMUSG00000047617	protein_coding	non-homologous end joining factor [Source:MGI Symbol;Acc:MGI:2442831]	--	GO:0006303,GO:0005634,GO:0042802,GO:0042803,GO:0006281,GO:0006974,GO:0060090,GO:0035861,GO:0043564,GO:0070419,GO:0051103	double-strand break repair via nonhomologous end joining|nucleus|identical protein binding|protein homodimerization activity|DNA repair|cellular response to DNA damage stimulus|molecular adaptor activity|site of double-strand break|Ku70:Ku80 complex|nonhomologous end joining complex|DNA ligation involved in DNA repair	--	--
Traf2	1	1.26e-10	4.84e-10	0.815781	ENSMUSG00000026942	protein_coding	TNF receptor-associated factor 2 [Source:MGI Symbol;Acc:MGI:101835]	--	GO:0008270,GO:0046872,GO:0005515,GO:0007165,GO:0042981,GO:0004842,GO:0005164,GO:0033209,GO:0007250,GO:0046328,GO:0051865,GO:0016740,GO:0032991,GO:0005829,GO:0005737,GO:0042802,GO:0008289,GO:0016567,GO:0031625,GO:0006915,GO:0044877,GO:0019901,GO:0051091,GO:0051092,GO:0045121,GO:0019903,GO:0030163,GO:0019899,GO:0000151,GO:0005938,GO:0043066,GO:0009898,GO:0043507,GO:0046625,GO:0071732,GO:0051291,GO:…	zinc ion binding|metal ion binding|protein binding|signal transduction|regulation of apoptotic process|ubiquitin-protein transferase activity|tumor necrosis factor receptor binding|tumor necrosis factor-mediated signaling pathway|activation of NF-kappaB-inducing kinase activity|regulation of JNK cascade|protein autoubiquitination|transferase activity|protein-containing complex|cytosol|cytoplasm|i…	mmu04141,mmu04010,mmu04064,mmu04668,mmu04071,mmu04210,mmu04217,mmu04621,mmu04622,mmu04657,mmu04920,mmu04380,mmu05200,mmu05203,mmu05222,mmu04932,mmu05160,mmu05168,mmu05167,mmu05169	Protein processing in endoplasmic reticulum|MAPK signaling pathway|NF-kappa B signaling pathway|TNF signaling pathway|Sphingolipid signaling pathway|Apoptosis|Necroptosis|NOD-like receptor signaling pathway|RIG-I-like receptor signaling pathway|IL-17 signaling pathway|Adipocytokine signaling pathway|Osteoclast differentiation|Pathways in cancer|Viral carcinogenesis|Small cell lung cancer|Non-alco…
Edf1	1	3.29e-71	9.84e-70	0.698687	ENSMUSG00000015092	protein_coding	endothelial differentiation-related factor 1 [Source:MGI Symbol;Acc:MGI:1891227]	--	GO:0003677,GO:0043565,GO:0005634,GO:0005829,GO:0005737,GO:0007275,GO:0005516,GO:0005730,GO:0030154,GO:1903508,GO:0003713,GO:0043388,GO:0001094	DNA binding|sequence-specific DNA binding|nucleus|cytosol|cytoplasm|multicellular organism development|calmodulin binding|nucleolus|cell differentiation|positive regulation of nucleic acid-templated transcription|transcription coactivator activity|positive regulation of DNA binding|TFIID-class transcription factor complex binding	--	--
Phpt1	1	1.11e-19	7.11e-19	0.974949	ENSMUSG00000036504	protein_coding	phosphohistidine phosphatase 1 [Source:MGI Symbol;Acc:MGI:1922704]	--	GO:0005829,GO:0101006,GO:0035971,GO:0016787,GO:0005737,GO:0004721,GO:0044325,GO:0050860,GO:2000147,GO:0006470,GO:2000249,GO:0019855,GO:0035774,GO:0051350,GO:2000984	cytosol|protein histidine phosphatase activity|peptidyl-histidine dephosphorylation|hydrolase activity|cytoplasm|phosphoprotein phosphatase activity|ion channel binding|negative regulation of T cell receptor signaling pathway|positive regulation of cell motility|protein dephosphorylation|regulation of actin cytoskeleton reorganization|calcium channel inhibitor activity|positive regulation of insu…	--	--
Obp2a	1	4.18e-32	4.39e-31	2.04607	ENSMUSG00000062061	protein_coding	odorant binding protein 2A [Source:MGI Symbol;Acc:MGI:2387617]	--	GO:0036094,GO:0003674,GO:0008150,GO:0005575,GO:0005576	small molecule binding|molecular_function|biological_process|cellular_component|extracellular region	--	--
Tmem250-ps	1	1.06e-12	4.6e-12	0.864779	ENSMUSG00000087679	protein_coding	transmembrane protein 250, pseudogene [Source:MGI Symbol;Acc:MGI:1924939]	--	GO:0005634,GO:0005737,GO:0008284,GO:0048524,GO:0005654	nucleus|cytoplasm|positive regulation of cell population proliferation|positive regulation of viral process|nucleoplasm	--	--
Dnlz	1	2.82e-28	2.58e-27	0.910041	ENSMUSG00000075467	protein_coding	DNL-type zinc finger [Source:MGI Symbol;Acc:MGI:106559]	--	GO:0008270,GO:0046872,GO:0005654,GO:0005739,GO:0006457,GO:0050821,GO:0051087,GO:0030150	zinc ion binding|metal ion binding|nucleoplasm|mitochondrion|protein folding|protein stabilization|chaperone binding|protein import into mitochondrial matrix	--	--
Notch1	1	2.07e-44	3.22e-43	1.27078	ENSMUSG00000026923	protein_coding	notch 1 [Source:MGI Symbol;Acc:MGI:97363]	--	GO:0006355,GO:0016021,GO:0005515,GO:0005509,GO:0038023,GO:0007275,GO:0007219,GO:0030154,GO:0050793,GO:0010628,GO:0060045,GO:0045668,GO:0010718,GO:0010614,GO:0060412,GO:0030335,GO:1901201,GO:0005634,GO:0045944,GO:0030514,GO:0016020,GO:0046872,GO:0071944,GO:0005886,GO:0005794,GO:0009986,GO:0010468,GO:0005737,GO:0031410,GO:0003682,GO:0005856,GO:0007283,GO:0005783,GO:0045893,GO:0035914,GO:0010629,GO:…	regulation of transcription, DNA-templated|integral component of membrane|protein binding|calcium ion binding|signaling receptor activity|multicellular organism development|Notch signaling pathway|cell differentiation|regulation of developmental process|positive regulation of gene expression|positive regulation of cardiac muscle cell proliferation|negative regulation of osteoblast differentiation…	mmu04330,mmu04658,mmu04919,mmu05200,mmu05206,mmu05224,mmu05020,mmu05165,mmu01522	Notch signaling pathway|Th1 and Th2 cell differentiation|Thyroid hormone signaling pathway|Pathways in cancer|MicroRNAs in cancer|Breast cancer|Prion diseases|Human papillomavirus infection|Endocrine resistance
Egfl7	1	6.03e-126	3.79e-124	1.44908	ENSMUSG00000026921	protein_coding	EGF-like domain 7 [Source:MGI Symbol;Acc:MGI:2449923]	--	GO:0005515,GO:0005509,GO:0005615,GO:0005576,GO:0007275,GO:0007155,GO:0030154,GO:0005102,GO:0009986,GO:0001525,GO:0030336,GO:0062023,GO:0045746,GO:0048856,GO:0001938,GO:0030334,GO:0005112,GO:0001570,GO:0001568	protein binding|calcium ion binding|extracellular space|extracellular region|multicellular organism development|cell adhesion|cell differentiation|signaling receptor binding|cell surface|angiogenesis|negative regulation of cell migration|collagen-containing extracellular matrix|negative regulation of Notch signaling pathway|anatomical structure development|positive regulation of endothelial cell …	--	--
Agpat2	1	2.56e-32	2.71e-31	0.974889	ENSMUSG00000026922	protein_coding	1-acylglycerol-3-phosphate O-acyltransferase 2 (lysophosphatidic acid acyltransferase, beta) [Source:MGI Symbol;Acc:MGI:1914762]	--	GO:0016020,GO:0008654,GO:0016746,GO:0003841,GO:0016021,GO:0016740,GO:0005783,GO:0006629,GO:0005789,GO:0016024,GO:0001819,GO:0006654,GO:0008544,GO:0042493	membrane|phospholipid biosynthetic process|transferase activity, transferring acyl groups|1-acylglycerol-3-phosphate O-acyltransferase activity|integral component of membrane|transferase activity|endoplasmic reticulum|lipid metabolic process|endoplasmic reticulum membrane|CDP-diacylglycerol biosynthetic process|positive regulation of cytokine production|phosphatidic acid biosynthetic process|epid…	mmu00561,mmu00564,mmu04072,mmu04975	Glycerolipid metabolism|Glycerophospholipid metabolism|Phospholipase D signaling pathway|Fat digestion and absorption
Rpl7a	1	5.06e-199	5.67e-197	0.664731	ENSMUSG00000062647	protein_coding	ribosomal protein L7A [Source:MGI Symbol;Acc:MGI:1353472]	--	GO:0042254,GO:1990904,GO:0016020,GO:0045202,GO:0003723,GO:0005515,GO:0005840,GO:0022625,GO:0000470,GO:0042788	ribosome biogenesis|ribonucleoprotein complex|membrane|synapse|RNA binding|protein binding|ribosome|cytosolic large ribosomal subunit|maturation of LSU-rRNA|polysomal ribosome	mmu03010	Ribosome
Surf2	1	1.02e-11	4.22e-11	0.857604	ENSMUSG00000014873	protein_coding	surfeit gene 2 [Source:MGI Symbol;Acc:MGI:98444]	--	GO:0003674,GO:0008150,GO:0005634,GO:0005886,GO:0005730,GO:0016607	molecular_function|biological_process|nucleus|plasma membrane|nucleolus|nuclear speck	--	--
Cacfd1	1	3.7e-09	1.31e-08	0.913426	ENSMUSG00000015488	protein_coding	calcium channel flower domain containing 1 [Source:MGI Symbol;Acc:MGI:1924317]	--	GO:0016021,GO:0016020,GO:0003674,GO:0005575,GO:0016192	integral component of membrane|membrane|molecular_function|cellular_component|vesicle-mediated transport	--	--
Slc2a6	1	2.08e-07	6.59e-07	1.0796	ENSMUSG00000036067	protein_coding	solute carrier family 2 (facilitated glucose transporter), member 6 [Source:MGI Symbol;Acc:MGI:2443286]	--	GO:0016021,GO:0016020,GO:0022857,GO:0055085,GO:0005215,GO:0005887,GO:1902600,GO:0005764,GO:0005765,GO:0008643,GO:1904659,GO:0006110,GO:0005351,GO:0034219	integral component of membrane|membrane|transmembrane transporter activity|transmembrane transport|transporter activity|integral component of plasma membrane|proton transmembrane transport|lysosome|lysosomal membrane|carbohydrate transport|glucose transmembrane transport|regulation of glycolytic process|carbohydrate:proton symporter activity|carbohydrate transmembrane transport	--	--
Vav2	1	2.95e-12	1.25e-11	0.89707	ENSMUSG00000009621	protein_coding	vav 2 oncogene [Source:MGI Symbol;Acc:MGI:102718]	--	GO:0046872,GO:0035556,GO:0005085,GO:0005089,GO:0035023,GO:0005515,GO:0005737,GO:0005886,GO:0016477,GO:0001784,GO:0043087,GO:0001525,GO:0005829,GO:0043552,GO:0007264,GO:0005154,GO:0030032,GO:0030031,GO:0008361	metal ion binding|intracellular signal transduction|guanyl-nucleotide exchange factor activity|Rho guanyl-nucleotide exchange factor activity|regulation of Rho protein signal transduction|protein binding|cytoplasm|plasma membrane|cell migration|phosphotyrosine residue binding|regulation of GTPase activity|angiogenesis|cytosol|positive regulation of phosphatidylinositol 3-kinase activity|small GTP…	mmu04024,mmu04510,mmu04810,mmu04650,mmu04660,mmu04662,mmu04664,mmu04666,mmu04670,mmu04062,mmu05205	cAMP signaling pathway|Focal adhesion|Regulation of actin cytoskeleton|Natural killer cell mediated cytotoxicity|T cell receptor signaling pathway|B cell receptor signaling pathway|Fc epsilon RI signaling pathway|Fc gamma R-mediated phagocytosis|Leukocyte transendothelial migration|Chemokine signaling pathway|Proteoglycans in cancer
Rxra	1	4.2e-20	2.73e-19	0.876746	ENSMUSG00000015846	protein_coding	retinoid X receptor alpha [Source:MGI Symbol;Acc:MGI:98214]	RXR-like	GO:0008270,GO:0006355,GO:0005634,GO:0003700,GO:0043565,GO:0046872,GO:0003677,GO:0003707,GO:0045944,GO:0032991,GO:0005515,GO:0005737,GO:0042802,GO:0046982,GO:0005739,GO:0000122,GO:0000977,GO:0045893,GO:0043401,GO:0030154,GO:0090575,GO:0051384,GO:0001701,GO:0006357,GO:0044877,GO:0032526,GO:0007507,GO:0030424,GO:0000790,GO:0008285,GO:0019904,GO:0003690,GO:0043065,GO:0044212,GO:0019899,GO:0043235,GO:…	zinc ion binding|regulation of transcription, DNA-templated|nucleus|DNA-binding transcription factor activity|sequence-specific DNA binding|metal ion binding|DNA binding|steroid hormone receptor activity|positive regulation of transcription by RNA polymerase II|protein-containing complex|protein binding|cytoplasm|identical protein binding|protein heterodimerization activity|mitochondrion|negative…	mmu04151,mmu04659,mmu04920,mmu03320,mmu04919,mmu04976,mmu05200,mmu05202,mmu05226,mmu05216,mmu05222,mmu05223,mmu04932,mmu05160	PI3K-Akt signaling pathway|Th17 cell differentiation|Adipocytokine signaling pathway|PPAR signaling pathway|Thyroid hormone signaling pathway|Bile secretion|Pathways in cancer|Transcriptional misregulation in cancers|Gastric cancer|Thyroid cancer|Small cell lung cancer|Non-small cell lung cancer|Non-alcoholic fatty liver disease (NAFLD)|Hepatitis C
Mrps2	1	1.74e-07	5.56e-07	0.823104	ENSMUSG00000035772	protein_coding	mitochondrial ribosomal protein S2 [Source:MGI Symbol;Acc:MGI:2153089]	--	GO:0003735,GO:0006412,GO:0005622,GO:0005840,GO:0015935,GO:0005739,GO:0032543,GO:0005763,GO:0061668	structural constituent of ribosome|translation|intracellular|ribosome|small ribosomal subunit|mitochondrion|mitochondrial translation|mitochondrial small ribosomal subunit|mitochondrial ribosome assembly	mmu03010	Ribosome
Med27	1	4.37e-08	1.45e-07	0.820425	ENSMUSG00000026799	protein_coding	mediator complex subunit 27 [Source:MGI Symbol;Acc:MGI:1916225]	--	GO:0016592,GO:0005634,GO:0005829,GO:0005730,GO:0016567,GO:1903508,GO:0006357,GO:0003713,GO:0000151,GO:0061630,GO:0019827,GO:0005654,GO:0005667	mediator complex|nucleus|cytosol|nucleolus|protein ubiquitination|positive regulation of nucleic acid-templated transcription|regulation of transcription by RNA polymerase II|transcription coactivator activity|ubiquitin ligase complex|ubiquitin protein ligase activity|stem cell population maintenance|nucleoplasm|transcription factor complex	mmu04919	Thyroid hormone signaling pathway
Rapgef1	1	6.56e-13	2.89e-12	0.864462	ENSMUSG00000039844	protein_coding	Rap guanine nucleotide exchange factor (GEF) 1 [Source:MGI Symbol;Acc:MGI:104580]	--	GO:0005622,GO:0005085,GO:0007264,GO:0032991,GO:0048471,GO:0005515,GO:0005737,GO:0098609,GO:0043547,GO:0070373,GO:0048008,GO:0005769,GO:0010976,GO:0038180,GO:1990090,GO:0090630,GO:0030670,GO:0001568,GO:0032486,GO:0046328,GO:0046580,GO:0051898,GO:0061028,GO:0070374,GO:0071320,GO:0090090,GO:1901888,GO:1905451,GO:2000178,GO:0005070,GO:0017034,GO:0005829	intracellular|guanyl-nucleotide exchange factor activity|small GTPase mediated signal transduction|protein-containing complex|perinuclear region of cytoplasm|protein binding|cytoplasm|cell-cell adhesion|positive regulation of GTPase activity|negative regulation of ERK1 and ERK2 cascade|platelet-derived growth factor receptor signaling pathway|early endosome|positive regulation of neuron projectio…	mmu04015,mmu04510,mmu04910,mmu04722,mmu05211	Rap1 signaling pathway|Focal adhesion|Insulin signaling pathway|Neurotrophin signaling pathway|Renal cell carcinoma
Coq4	1	3.17e-09	1.13e-08	0.918903	ENSMUSG00000026798	protein_coding	coenzyme Q4 [Source:MGI Symbol;Acc:MGI:1098826]	--	GO:0016020,GO:0005739,GO:0005743,GO:0006744,GO:0003674,GO:0032991,GO:0031314	membrane|mitochondrion|mitochondrial inner membrane|ubiquinone biosynthetic process|molecular_function|protein-containing complex|extrinsic component of mitochondrial inner membrane	--	--
Slc27a4	1	2.22e-08	7.51e-08	0.836025	ENSMUSG00000059316	protein_coding	solute carrier family 27 (fatty acid transporter), member 4 [Source:MGI Symbol;Acc:MGI:1347347]	--	GO:0016021,GO:0003824,GO:0004467,GO:0031957,GO:0015908,GO:0016020,GO:0000166,GO:0005886,GO:0005783,GO:0006629,GO:0005789,GO:0006869,GO:0016874,GO:0006631,GO:0005902,GO:0043588,GO:0031526,GO:0001676,GO:0005324,GO:0000038,GO:0042760,GO:0044539,GO:0015909,GO:0001579,GO:0007584	integral component of membrane|catalytic activity|long-chain fatty acid-CoA ligase activity|very long-chain fatty acid-CoA ligase activity|fatty acid transport|membrane|nucleotide binding|plasma membrane|endoplasmic reticulum|lipid metabolic process|endoplasmic reticulum membrane|lipid transport|ligase activity|fatty acid metabolic process|microvillus|skin development|brush border membrane|long-c…	mmu03320,mmu04975,mmu04931	PPAR signaling pathway|Fat digestion and absorption|Insulin resistance
Urm1	1	3.78e-12	1.6e-11	0.839343	ENSMUSG00000069020	protein_coding	ubiquitin related modifier 1 [Source:MGI Symbol;Acc:MGI:1915455]	--	GO:0005737,GO:0034227,GO:0008033,GO:0005829,GO:0002098,GO:0032447,GO:0097163	cytoplasm|tRNA thio-modification|tRNA processing|cytosol|tRNA wobble uridine modification|protein urmylation|sulfur carrier activity	mmu04122	Sulfur relay system
Cercam	1	6.03e-13	2.67e-12	0.840245	ENSMUSG00000039787	protein_coding	cerebral endothelial cell adhesion molecule [Source:MGI Symbol;Acc:MGI:2139134]	--	GO:0005575,GO:0007155,GO:0005783,GO:0005788,GO:0050211	cellular_component|cell adhesion|endoplasmic reticulum|endoplasmic reticulum lumen|procollagen galactosyltransferase activity	--	--
Wdr34	1	1.02e-05	2.93e-05	0.841074	ENSMUSG00000039715	protein_coding	WD repeat domain 34 [Source:MGI Symbol;Acc:MGI:1919070]	--	GO:0005515,GO:0045503,GO:0060271,GO:0005829,GO:0005868	protein binding|dynein light chain binding|cilium assembly|cytosol|cytoplasmic dynein complex	--	--
Kyat1	1	2.2e-08	7.45e-08	0.790006	ENSMUSG00000039648	protein_coding	kynurenine aminotransferase 1 [Source:MGI Symbol;Acc:MGI:1917516]	--	GO:0003824,GO:0030170,GO:0009058,GO:0070189,GO:0016212,GO:0047804,GO:0070548,GO:0006575,GO:0016740,GO:0005654,GO:0005829,GO:0005737,GO:0042803,GO:0009617,GO:0005739,GO:0097052,GO:0016829,GO:0008483,GO:0097053,GO:0006090,GO:0047316	catalytic activity|pyridoxal phosphate binding|biosynthetic process|kynurenine metabolic process|kynurenine-oxoglutarate transaminase activity|cysteine-S-conjugate beta-lyase activity|L-glutamine aminotransferase activity|cellular modified amino acid metabolic process|transferase activity|nucleoplasm|cytosol|cytoplasm|protein homodimerization activity|response to bacterium|mitochondrion|L-kynuren…	mmu00380,mmu00450,mmu05204	Tryptophan metabolism|Selenocompound metabolism|Chemical carcinogenesis
Lrrc8a	1	1.15e-16	6.27e-16	0.945866	ENSMUSG00000007476	protein_coding	leucine rich repeat containing 8A VRAC subunit A [Source:MGI Symbol;Acc:MGI:2652847]	--	GO:0005515,GO:0016020,GO:0016021,GO:0005886,GO:0009986,GO:0006811,GO:0042802,GO:0005887,GO:0030154,GO:0006970,GO:0015698,GO:0034214,GO:0006820,GO:0034702,GO:0015734,GO:0006884,GO:0098656,GO:0005253,GO:0005225,GO:0015810,GO:0002329	protein binding|membrane|integral component of membrane|plasma membrane|cell surface|ion transport|identical protein binding|integral component of plasma membrane|cell differentiation|response to osmotic stress|inorganic anion transport|protein hexamerization|anion transport|ion channel complex|taurine transport|cell volume homeostasis|anion transmembrane transport|anion channel activity|volume-s…	--	--
Ptpa	1	9.63e-11	3.73e-10	0.800908	ENSMUSG00000039515	protein_coding	protein phosphatase 2 protein activator [Source:MGI Symbol;Acc:MGI:1346006]	--	GO:0019211,GO:0005634,GO:0005654,GO:0005737,GO:0000166,GO:0005524,GO:0003755,GO:0016853,GO:0042803,GO:0000413,GO:0005102,GO:0043065,GO:0034704,GO:0035307,GO:0051721,GO:0016887,GO:0000159,GO:0032515,GO:0035308,GO:0007052,GO:0043666,GO:0032516,GO:0008160,GO:0019888,GO:0043085	phosphatase activator activity|nucleus|nucleoplasm|cytoplasm|nucleotide binding|ATP binding|peptidyl-prolyl cis-trans isomerase activity|isomerase activity|protein homodimerization activity|protein peptidyl-prolyl isomerization|signaling receptor binding|positive regulation of apoptotic process|calcium channel complex|positive regulation of protein dephosphorylation|protein phosphatase 2A binding…	mmu04931	Insulin resistance
Ier5l	1	1.4e-35	1.65e-34	1.28971	ENSMUSG00000089762	protein_coding	immediate early response 5-like [Source:MGI Symbol;Acc:MGI:1919750]	--	GO:0003674,GO:0008150,GO:0005575	molecular_function|biological_process|cellular_component	--	--
Ntmt1	1	1.47e-14	7.13e-14	0.934202	ENSMUSG00000026857	protein_coding	N-terminal Xaa-Pro-Lys N-methyltransferase 1 [Source:MGI Symbol;Acc:MGI:1913867]	--	GO:0008168,GO:0006480,GO:0016740,GO:0005634,GO:0005654,GO:0005829,GO:0005737,GO:0032259,GO:0008276,GO:0016571,GO:0007059,GO:0007051,GO:0071885,GO:0042054,GO:0018013,GO:0018016,GO:0035572,GO:0035573,GO:0018012	methyltransferase activity|N-terminal protein amino acid methylation|transferase activity|nucleus|nucleoplasm|cytosol|cytoplasm|methylation|protein methyltransferase activity|histone methylation|chromosome segregation|spindle organization|N-terminal protein N-methyltransferase activity|histone methyltransferase activity|N-terminal peptidyl-glycine methylation|N-terminal peptidyl-proline dimethyla…	--	--
Asb6	1	6.09e-07	1.89e-06	0.847799	ENSMUSG00000039483	protein_coding	ankyrin repeat and SOCS box-containing 6 [Source:MGI Symbol;Acc:MGI:1919573]	--	GO:0005515,GO:0035556,GO:0003674,GO:0008150,GO:0005575,GO:0005737,GO:0016567	protein binding|intracellular signal transduction|molecular_function|biological_process|cellular_component|cytoplasm|protein ubiquitination	--	--
D330023K18Rik	1	7.46e-07	2.3e-06	0.916304	ENSMUSG00000087269	lncRNA	mCG1030207, partial	--	--	--	--	--
Ncs1	1	6.45e-05	0.000177934	0.85509	ENSMUSG00000062661	protein_coding	neuronal calcium sensor 1 [Source:MGI Symbol;Acc:MGI:109166]	--	GO:0005509,GO:0016020,GO:0005794,GO:0046872,GO:0005886,GO:0005829,GO:0005737,GO:0030054,GO:0045202,GO:0045211,GO:0031410,GO:0043231,GO:0070588,GO:0030424,GO:0030425,GO:0019901,GO:0048471,GO:0098978,GO:0010975,GO:0014069,GO:0098794,GO:0099509,GO:0000287,GO:0045921,GO:0031045,GO:0048015,GO:0005245,GO:0099524,GO:0099523,GO:0050806,GO:0044305,GO:2000300,GO:0099626	calcium ion binding|membrane|Golgi apparatus|metal ion binding|plasma membrane|cytosol|cytoplasm|cell junction|synapse|postsynaptic membrane|cytoplasmic vesicle|intracellular membrane-bounded organelle|calcium ion transmembrane transport|axon|dendrite|protein kinase binding|perinuclear region of cytoplasm|glutamatergic synapse|regulation of neuron projection development|postsynaptic density|posts…	--	--
Fubp3	1	7.68e-15	3.79e-14	0.886115	ENSMUSG00000026843	protein_coding	far upstream element (FUSE) binding protein 3 [Source:MGI Symbol;Acc:MGI:2443699]	--	GO:0003723,GO:0003676,GO:0005634,GO:0005737,GO:0045944,GO:0006351,GO:0010628,GO:0045893,GO:0000978,GO:0001228,GO:0003697,GO:0006355	RNA binding|nucleic acid binding|nucleus|cytoplasm|positive regulation of transcription by RNA polymerase II|transcription, DNA-templated|positive regulation of gene expression|positive regulation of transcription, DNA-templated|RNA polymerase II proximal promoter sequence-specific DNA binding|DNA-binding transcription activator activity, RNA polymerase II-specific|single-stranded DNA binding|reg…	--	--
Plpp7	1	0.00359755	0.00894471	0.786109	ENSMUSG00000051373	protein_coding	phospholipid phosphatase 7 (inactive) [Source:MGI Symbol;Acc:MGI:2445183]	--	GO:0016020,GO:0016021,GO:0005634,GO:0016311,GO:0005783,GO:0005789,GO:0005635,GO:0010832	membrane|integral component of membrane|nucleus|dephosphorylation|endoplasmic reticulum|endoplasmic reticulum membrane|nuclear envelope|negative regulation of myotube differentiation	--	--
Swi5	1	1.66e-60	3.93e-59	0.822814	ENSMUSG00000044627	protein_coding	SWI5 recombination repair homolog (yeast) [Source:MGI Symbol;Acc:MGI:1920181]	--	GO:0005634,GO:0006281,GO:0006974,GO:0005515,GO:0000724,GO:0071479,GO:0000730,GO:0032798	nucleus|DNA repair|cellular response to DNA damage stimulus|protein binding|double-strand break repair via homologous recombination|cellular response to ionizing radiation|DNA recombinase assembly|Swi5-Sfr1 complex	--	--
1110008P14Rik	1	2.5e-57	5.52e-56	1.06621	ENSMUSG00000039195	protein_coding	RIKEN cDNA 1110008P14 gene [Source:MGI Symbol;Acc:MGI:1920987]	--	GO:0003674,GO:0008150,GO:0005575	molecular_function|biological_process|cellular_component	--	--
Ptges2	1	2.46e-08	8.3e-08	0.89738	ENSMUSG00000026820	protein_coding	prostaglandin E synthase 2 [Source:MGI Symbol;Acc:MGI:1917592]	--	GO:0005515,GO:0009055,GO:0015035,GO:0045454,GO:0050220,GO:0016020,GO:0016021,GO:0000139,GO:0005794,GO:0005634,GO:0005829,GO:0005737,GO:0016853,GO:0055114,GO:0022900,GO:0006629,GO:0045893,GO:0003677,GO:0005739,GO:0006631,GO:0006633,GO:0016829,GO:0020037,GO:0001516,GO:0006693,GO:0043295,GO:0046903	protein binding|electron transfer activity|protein disulfide oxidoreductase activity|cell redox homeostasis|prostaglandin-E synthase activity|membrane|integral component of membrane|Golgi membrane|Golgi apparatus|nucleus|cytosol|cytoplasm|isomerase activity|oxidation-reduction process|electron transport chain|lipid metabolic process|positive regulation of transcription, DNA-templated|DNA binding|…	mmu00590	Arachidonic acid metabolism
St6galnac4	1	2.81e-10	1.06e-09	0.861303	ENSMUSG00000079442	protein_coding	ST6 (alpha-N-acetyl-neuraminyl-2,3-beta-galactosyl-1,3)-N-acetylgalactosaminide alpha-2,6-sialyltransferase 4 [Source:MGI Symbol;Acc:MGI:1341894]	--	GO:0006486,GO:0008373,GO:0016020,GO:0016021,GO:0016740,GO:0016757,GO:0005794,GO:0097503	protein glycosylation|sialyltransferase activity|membrane|integral component of membrane|transferase activity|transferase activity, transferring glycosyl groups|Golgi apparatus|sialylation	mmu00604	Glycosphingolipid biosynthesis - ganglio series
Eng	1	6.12e-126	3.84e-124	1.39196	ENSMUSG00000026814	protein_coding	endoglin [Source:MGI Symbol;Acc:MGI:95392]	--	GO:0016020,GO:0016021,GO:0010629,GO:0045944,GO:0007179,GO:0005615,GO:0009897,GO:0005886,GO:0009986,GO:0005515,GO:0042802,GO:0042803,GO:0007155,GO:0010628,GO:0001934,GO:0000122,GO:0016477,GO:0001570,GO:0007507,GO:0051897,GO:0001666,GO:0005539,GO:0001525,GO:0017015,GO:0006355,GO:0030336,GO:0048870,GO:0043235,GO:0022617,GO:0048745,GO:0036122,GO:0050431,GO:0032967,GO:0003273,GO:0031953,GO:0030513,GO:…	membrane|integral component of membrane|negative regulation of gene expression|positive regulation of transcription by RNA polymerase II|transforming growth factor beta receptor signaling pathway|extracellular space|external side of plasma membrane|plasma membrane|cell surface|protein binding|identical protein binding|protein homodimerization activity|cell adhesion|positive regulation of gene exp…	--	--
Cdk9	1	9.79e-32	1.02e-30	0.778291	ENSMUSG00000009555	protein_coding	cyclin-dependent kinase 9 (CDC2-related kinase) [Source:MGI Symbol;Acc:MGI:1328368]	--	GO:0005524,GO:0006468,GO:0004672,GO:0016740,GO:0005634,GO:0005654,GO:0005515,GO:0005737,GO:0000166,GO:0000790,GO:0045944,GO:0003682,GO:0016301,GO:0016310,GO:0006281,GO:0006974,GO:0004674,GO:0044212,GO:0000978,GO:0003677,GO:0008134,GO:0019901,GO:0016605,GO:0008023,GO:0071157,GO:0071345,GO:0036464,GO:0031297,GO:0008353,GO:0000307,GO:0005694,GO:0004693,GO:0030332,GO:0006282,GO:0033129,GO:1900364,GO:…	ATP binding|protein phosphorylation|protein kinase activity|transferase activity|nucleus|nucleoplasm|protein binding|cytoplasm|nucleotide binding|nuclear chromatin|positive regulation of transcription by RNA polymerase II|chromatin binding|kinase activity|phosphorylation|DNA repair|cellular response to DNA damage stimulus|protein serine/threonine kinase activity|transcription regulatory region DN…	mmu05202	Transcriptional misregulation in cancers
Tor2a	1	2.32e-09	8.29e-09	0.853356	ENSMUSG00000009563	protein_coding	torsin family 2, member A [Source:MGI Symbol;Acc:MGI:1353596]	--	GO:0005524,GO:0005783,GO:0051085,GO:0016887,GO:0005515,GO:0000166,GO:0042802,GO:0005635,GO:0005788	ATP binding|endoplasmic reticulum|chaperone cofactor-dependent protein refolding|ATPase activity|protein binding|nucleotide binding|identical protein binding|nuclear envelope|endoplasmic reticulum lumen	--	--
Stxbp1	1	3.35e-15	1.69e-14	0.955418	ENSMUSG00000026797	protein_coding	syntaxin binding protein 1 [Source:MGI Symbol;Acc:MGI:107363]	--	GO:0016192,GO:0006904,GO:0016020,GO:0005634,GO:0005654,GO:0032991,GO:0048471,GO:0005829,GO:0005515,GO:0005737,GO:0015031,GO:0042802,GO:0005886,GO:0005739,GO:0071346,GO:0000149,GO:0098978,GO:0031333,GO:0030424,GO:0050821,GO:0019901,GO:0019904,GO:0072659,GO:0047485,GO:0045335,GO:0006887,GO:0043524,GO:0098793,GO:0098794,GO:0060292,GO:0048787,GO:0045921,GO:0005856,GO:0007269,GO:0070527,GO:0031091,GO:…	vesicle-mediated transport|vesicle docking involved in exocytosis|membrane|nucleus|nucleoplasm|protein-containing complex|perinuclear region of cytoplasm|cytosol|protein binding|cytoplasm|protein transport|identical protein binding|plasma membrane|mitochondrion|cellular response to interferon-gamma|SNARE binding|glutamatergic synapse|negative regulation of protein complex assembly|axon|protein st…	mmu04721	Synaptic vesicle cycle
Fam129b	1	1.08e-09	3.94e-09	0.940511	ENSMUSG00000026796	protein_coding	family with sequence similarity 129, member B [Source:MGI Symbol;Acc:MGI:2442910]	--	GO:0016020,GO:0005654,GO:0005829,GO:0005737,GO:0030054,GO:0005886,GO:0045893,GO:0045892,GO:0008285,GO:0043066,GO:0003713,GO:0005912,GO:2000279,GO:2000679,GO:0032274	membrane|nucleoplasm|cytosol|cytoplasm|cell junction|plasma membrane|positive regulation of transcription, DNA-templated|negative regulation of transcription, DNA-templated|negative regulation of cell population proliferation|negative regulation of apoptotic process|transcription coactivator activity|adherens junction|negative regulation of DNA biosynthetic process|positive regulation of transcri…	--	--
Rpl12	1	8.11e-212	9.73e-210	0.829067	ENSMUSG00000038900	protein_coding	ribosomal protein L12 [Source:MGI Symbol;Acc:MGI:98002]	--	GO:0003735,GO:0006412,GO:0005840,GO:0005634,GO:0003723,GO:0005737,GO:0014069,GO:0022625,GO:0005730,GO:0000027,GO:0019843,GO:0015934,GO:0070180	structural constituent of ribosome|translation|ribosome|nucleus|RNA binding|cytoplasm|postsynaptic density|cytosolic large ribosomal subunit|nucleolus|ribosomal large subunit assembly|rRNA binding|large ribosomal subunit|large ribosomal subunit rRNA binding	mmu03010	Ribosome
Angptl2	1	1.79e-09	6.46e-09	1.15701	ENSMUSG00000004105	protein_coding	angiopoietin-like 2 [Source:MGI Symbol;Acc:MGI:1347002]	--	GO:0005615,GO:0005576	extracellular space|extracellular region	--	--
Mvb12b	1	2.74e-11	1.1e-10	0.906995	ENSMUSG00000038740	protein_coding	multivesicular body subunit 12B [Source:MGI Symbol;Acc:MGI:1919793]	--	GO:0000813,GO:0016020,GO:0005634,GO:0005829,GO:0015031,GO:0005886,GO:0005768,GO:0005769,GO:0005770,GO:0031902,GO:0031982,GO:0008289,GO:0042058,GO:0046755,GO:0019075	ESCRT I complex|membrane|nucleus|cytosol|protein transport|plasma membrane|endosome|early endosome|late endosome|late endosome membrane|vesicle|lipid binding|regulation of epidermal growth factor receptor signaling pathway|viral budding|virus maturation	mmu04144	Endocytosis
Fbxw2	1	2.7e-14	1.29e-13	0.792213	ENSMUSG00000035949	protein_coding	F-box and WD-40 domain protein 2 [Source:MGI Symbol;Acc:MGI:1353435]	--	GO:0005515	protein binding	--	--
Gsn	1	4.97e-214	6.08e-212	6.57381	ENSMUSG00000026879	protein_coding	gelsolin [Source:MGI Symbol;Acc:MGI:95851]	--	GO:0005509,GO:0051015,GO:0045010,GO:0051016,GO:0051014,GO:0005615,GO:0046872,GO:0005634,GO:0032991,GO:0048471,GO:0005829,GO:0005515,GO:0005737,GO:0003779,GO:0005886,GO:0005856,GO:0005576,GO:0030027,GO:0051693,GO:0010628,GO:0071346,GO:0005925,GO:0006915,GO:0031648,GO:0030864,GO:0015629,GO:0001726,GO:2001269,GO:0045335,GO:0016192,GO:0030030,GO:0060271,GO:0042989,GO:0030041,GO:0030478,GO:0048015,GO:…	calcium ion binding|actin filament binding|actin nucleation|barbed-end actin filament capping|actin filament severing|extracellular space|metal ion binding|nucleus|protein-containing complex|perinuclear region of cytoplasm|cytosol|protein binding|cytoplasm|actin binding|plasma membrane|cytoskeleton|extracellular region|lamellipodium|actin filament capping|positive regulation of gene expression|ce…	mmu04810,mmu04666,mmu05203	Regulation of actin cytoskeleton|Fc gamma R-mediated phagocytosis|Viral carcinogenesis
Ttll11	1	7.13e-07	2.2e-06	0.876802	ENSMUSG00000026885	protein_coding	tubulin tyrosine ligase-like family, member 11 [Source:MGI Symbol;Acc:MGI:1921660]	--	GO:0006464,GO:0005524,GO:0003674,GO:0005575,GO:0005737,GO:0000166,GO:0005856,GO:0042995,GO:0005874,GO:0016874,GO:0005929,GO:0018095,GO:0051013	cellular protein modification process|ATP binding|molecular_function|cellular_component|cytoplasm|nucleotide binding|cytoskeleton|cell projection|microtubule|ligase activity|cilium|protein polyglutamylation|microtubule severing	--	--
Ndufa8	1	2.99e-28	2.73e-27	0.774993	ENSMUSG00000026895	protein_coding	NADH:ubiquinone oxidoreductase subunit A8 [Source:MGI Symbol;Acc:MGI:1915625]	--	GO:0006120,GO:0005747,GO:0016020,GO:0055114,GO:0005739,GO:0005743,GO:0070469,GO:0044877,GO:0032981,GO:0005758	mitochondrial electron transport, NADH to ubiquinone|mitochondrial respiratory chain complex I|membrane|oxidation-reduction process|mitochondrion|mitochondrial inner membrane|respirasome|protein-containing complex binding|mitochondrial respiratory chain complex I assembly|mitochondrial intermembrane space	mmu00190,mmu04723,mmu04714,mmu05010,mmu05012,mmu05016,mmu04932	Oxidative phosphorylation|Retrograde endocannabinoid signaling|Thermogenesis|Alzheimer's disease|Parkinson's disease|Huntington's disease|Non-alcoholic fatty liver disease (NAFLD)
Rbm18	1	7.55e-20	4.85e-19	0.907739	ENSMUSG00000026889	protein_coding	RNA binding motif protein 18 [Source:MGI Symbol;Acc:MGI:1915139]	--	GO:0003676,GO:0005575,GO:0003723	nucleic acid binding|cellular_component|RNA binding	--	--
Ptgs1	1	4.86e-23	3.61e-22	1.292	ENSMUSG00000047250	protein_coding	prostaglandin-endoperoxide synthase 1 [Source:MGI Symbol;Acc:MGI:97797]	--	GO:0006954,GO:0055114,GO:0008217,GO:0020037,GO:0006979,GO:0004601,GO:0001516,GO:0004666,GO:0019371,GO:0016020,GO:0046872,GO:0005794,GO:0005737,GO:0016491,GO:0006629,GO:0043231,GO:0098869,GO:0005783,GO:0005789,GO:0006631,GO:0006633,GO:0051213,GO:0006693,GO:0007613,GO:0001750,GO:0005635,GO:0031090,GO:0019233,GO:0042127,GO:0007612,GO:0045907,GO:0097756,GO:0030216,GO:0045987,GO:0035633,GO:0010700,GO:…	inflammatory response|oxidation-reduction process|regulation of blood pressure|heme binding|response to oxidative stress|peroxidase activity|prostaglandin biosynthetic process|prostaglandin-endoperoxide synthase activity|cyclooxygenase pathway|membrane|metal ion binding|Golgi apparatus|cytoplasm|oxidoreductase activity|lipid metabolic process|intracellular membrane-bounded organelle|cellular oxid…	mmu00590,mmu04611,mmu04923,mmu04726	Arachidonic acid metabolism|Platelet activation|Regulation of lipolysis in adipocyte|Serotonergic synapse
Psmb7	1	2.6e-25	2.12e-24	0.815266	ENSMUSG00000026750	protein_coding	proteasome (prosome, macropain) subunit, beta type 7 [Source:MGI Symbol;Acc:MGI:107637]	--	GO:0004175,GO:0051603,GO:0005839,GO:0004298,GO:0016787,GO:0005634,GO:0005654,GO:0005829,GO:0008233,GO:0006508,GO:0005737,GO:0043161,GO:0000502,GO:0010498,GO:0010499,GO:0019774	endopeptidase activity|proteolysis involved in cellular protein catabolic process|proteasome core complex|threonine-type endopeptidase activity|hydrolase activity|nucleus|nucleoplasm|cytosol|peptidase activity|proteolysis|cytoplasm|proteasome-mediated ubiquitin-dependent protein catabolic process|proteasome complex|proteasomal protein catabolic process|proteasomal ubiquitin-independent protein ca…	mmu03050	Proteasome
Olfml2a	1	3.05e-12	1.29e-11	1.169	ENSMUSG00000046618	protein_coding	olfactomedin-like 2A [Source:MGI Symbol;Acc:MGI:2444741]	--	GO:0042803,GO:0005576,GO:0031012,GO:0030198,GO:0050840	protein homodimerization activity|extracellular region|extracellular matrix|extracellular matrix organization|extracellular matrix binding	--	--
Rpl35	1	0	0	0.899269	ENSMUSG00000062997	protein_coding	ribosomal protein L35 [Source:MGI Symbol;Acc:MGI:1913739]	--	GO:0003735,GO:0006412,GO:0005622,GO:0005840,GO:0003729,GO:0022625,GO:0043021,GO:0000463	structural constituent of ribosome|translation|intracellular|ribosome|mRNA binding|cytosolic large ribosomal subunit|ribonucleoprotein complex binding|maturation of LSU-rRNA from tricistronic rRNA transcript (SSU-rRNA, 5.8S rRNA, LSU-rRNA)	mmu03010	Ribosome
Arpc5l	1	1.02e-26	8.87e-26	0.847954	ENSMUSG00000026755	protein_coding	actin related protein 2/3 complex, subunit 5-like [Source:MGI Symbol;Acc:MGI:1921442]	--	GO:0015629,GO:0030833,GO:0034314,GO:0005885,GO:0005737,GO:0005856,GO:0045202,GO:0003779,GO:0098978,GO:0051015,GO:0016477	actin cytoskeleton|regulation of actin filament polymerization|Arp2/3 complex-mediated actin nucleation|Arp2/3 protein complex|cytoplasm|cytoskeleton|synapse|actin binding|glutamatergic synapse|actin filament binding|cell migration	mmu04144,mmu04810,mmu04666,mmu05132,mmu05100	Endocytosis|Regulation of actin cytoskeleton|Fc gamma R-mediated phagocytosis|Salmonella infection|Bacterial invasion of epithelial cells
Mmadhc	1	2.77e-08	9.32e-08	0.854548	ENSMUSG00000026766	protein_coding	methylmalonic aciduria (cobalamin deficiency) cblD type, with homocystinuria [Source:MGI Symbol;Acc:MGI:1923786]	--	GO:0009235,GO:0003674,GO:0005737,GO:0005739,GO:0009108	cobalamin metabolic process|molecular_function|cytoplasm|mitochondrion|coenzyme biosynthetic process	--	--
Tnfaip6	1	3.42e-06	1.01e-05	3.06468	ENSMUSG00000053475	protein_coding	tumor necrosis factor alpha induced protein 6 [Source:MGI Symbol;Acc:MGI:1195266]	--	GO:0007155,GO:0005540,GO:0005615,GO:0030335,GO:0050728,GO:0030728	cell adhesion|hyaluronic acid binding|extracellular space|positive regulation of cell migration|negative regulation of inflammatory response|ovulation	--	--
Arl6ip6	1	1.01e-10	3.92e-10	0.854485	ENSMUSG00000026960	protein_coding	ADP-ribosylation factor-like 6 interacting protein 6 [Source:MGI Symbol;Acc:MGI:1929507]	--	GO:0016020,GO:0016021,GO:0008150,GO:0005634,GO:0005515,GO:0005637	membrane|integral component of membrane|biological_process|nucleus|protein binding|nuclear inner membrane	--	--
Acvr1c	1	3.65e-06	1.08e-05	0.869974	ENSMUSG00000026834	protein_coding	activin A receptor, type IC [Source:MGI Symbol;Acc:MGI:2661081]	--	GO:0005524,GO:0016020,GO:0006468,GO:0004675,GO:0007178,GO:0004672,GO:0016021,GO:0016740,GO:0046872,GO:0009986,GO:0005737,GO:0000166,GO:0005886,GO:0016301,GO:0016310,GO:0004674,GO:0030154,GO:0006915,GO:0042981,GO:0007399,GO:0043280,GO:0046676,GO:0043065,GO:0046332,GO:0043235,GO:0002021,GO:0009749,GO:0032868,GO:0019838,GO:0048185,GO:0071363,GO:0070700,GO:1901164,GO:0019915,GO:0030262,GO:0032924,GO:…	ATP binding|membrane|protein phosphorylation|transmembrane receptor protein serine/threonine kinase activity|transmembrane receptor protein serine/threonine kinase signaling pathway|protein kinase activity|integral component of membrane|transferase activity|metal ion binding|cell surface|cytoplasm|nucleotide binding|plasma membrane|kinase activity|phosphorylation|protein serine/threonine kinase a…	mmu04350,mmu04550	TGF-beta signaling pathway|Signaling pathways regulating pluripotency of stem cells
Cd302	1	1.69e-30	1.68e-29	1.03948	ENSMUSG00000060703	protein_coding	CD302 antigen [Source:MGI Symbol;Acc:MGI:1913455]	--	GO:0016020,GO:0016021,GO:0005737,GO:0042995,GO:0030175,GO:0030246,GO:0004888,GO:0005938,GO:0006909,GO:0005902	membrane|integral component of membrane|cytoplasm|cell projection|filopodium|carbohydrate binding|transmembrane signaling receptor activity|cell cortex|phagocytosis|microvillus	--	--
Gm13594	1	0.000227856	0.000609371	0.873509	ENSMUSG00000086881	lncRNA	predicted gene 13594 [Source:MGI Symbol;Acc:MGI:3702953]	--	--	--	--	--
Nostrin	1	1.82e-43	2.74e-42	1.27667	ENSMUSG00000034738	protein_coding	nitric oxide synthase trafficker [Source:MGI Symbol;Acc:MGI:3606242]	--	GO:0005515,GO:0016020,GO:0005886,GO:0005634,GO:0005737,GO:0031410,GO:0005856,GO:0003677,GO:0016607,GO:0045892,GO:0006897	protein binding|membrane|plasma membrane|nucleus|cytoplasm|cytoplasmic vesicle|cytoskeleton|DNA binding|nuclear speck|negative regulation of transcription, DNA-templated|endocytosis	--	--
Ccdc173	1	0.00022563	0.000603718	0.874984	ENSMUSG00000070883	protein_coding	coiled-coil domain containing 173 [Source:MGI Symbol;Acc:MGI:1923100]	--	GO:0003674,GO:0008150,GO:0005575	molecular_function|biological_process|cellular_component	--	--
Mettl5	1	1.06e-07	3.42e-07	0.865608	ENSMUSG00000051730	protein_coding	methyltransferase like 5 [Source:MGI Symbol;Acc:MGI:1922672]	--	GO:0003676,GO:0008168,GO:0032259,GO:0016740,GO:0008150,GO:0005575	nucleic acid binding|methyltransferase activity|methylation|transferase activity|biological_process|cellular_component	--	--
Gm13625	1	9.76e-08	3.17e-07	0.828031	ENSMUSG00000089902	lncRNA	methyltransferase-like protein 5 isoform X1	--	--	--	--	--
Sp5	1	3.15e-05	8.82e-05	0.853997	ENSMUSG00000075304	protein_coding	trans-acting transcription factor 5 [Source:MGI Symbol;Acc:MGI:1927715]	zf-C2H2	GO:0003676,GO:0046872,GO:0003677,GO:0005634,GO:0000981,GO:0006357,GO:0043565,GO:0036342,GO:0001227,GO:0000977,GO:0071407,GO:0060349,GO:0000122	nucleic acid binding|metal ion binding|DNA binding|nucleus|DNA-binding transcription factor activity, RNA polymerase II-specific|regulation of transcription by RNA polymerase II|sequence-specific DNA binding|post-anal tail morphogenesis|DNA-binding transcription repressor activity, RNA polymerase II-specific|RNA polymerase II regulatory region sequence-specific DNA binding|cellular response to or…	--	--
Cdca7	1	0.00235962	0.00593669	1.05074	ENSMUSG00000055612	protein_coding	cell division cycle associated 7 [Source:MGI Symbol;Acc:MGI:1914203]	--	GO:0006355,GO:0042127,GO:0003674,GO:0005634,GO:0005654,GO:0005829,GO:0005737,GO:0006915	regulation of transcription, DNA-templated|regulation of cell population proliferation|molecular_function|nucleus|nucleoplasm|cytosol|cytoplasm|apoptotic process	--	--
Sp3os	1	6.29e-13	2.78e-12	0.939652	ENSMUSG00000063714	lncRNA	trans-acting transcription factor 3, opposite strand [Source:MGI Symbol;Acc:MGI:1914936]	--	--	--	--	--
Cir1	1	3.01e-07	9.47e-07	0.846299	ENSMUSG00000041777	protein_coding	corepressor interacting with RBPJ, 1 [Source:MGI Symbol;Acc:MGI:1914185]	--	GO:0003714,GO:0045944,GO:0005634,GO:0032991,GO:0005737,GO:0005856,GO:0005515,GO:0000122,GO:0006397,GO:0008380,GO:0016607,GO:0045892,GO:0001701,GO:0044877,GO:0019901,GO:0005813,GO:0005815,GO:0042826	transcription corepressor activity|positive regulation of transcription by RNA polymerase II|nucleus|protein-containing complex|cytoplasm|cytoskeleton|protein binding|negative regulation of transcription by RNA polymerase II|mRNA processing|RNA splicing|nuclear speck|negative regulation of transcription, DNA-templated|in utero embryonic development|protein-containing complex binding|protein kinas…	mmu04330	Notch signaling pathway
Chrna1os	1	4.64e-06	1.36e-05	0.835802	ENSMUSG00000086382	lncRNA	cholinergic receptor, nicotinic, alpha polypeptide 1 (muscle), opposite strand [Source:MGI Symbol;Acc:MGI:3651120]	--	--	--	--	--
Atp5g3	1	8.43e-54	1.69e-52	0.848598	ENSMUSG00000018770	protein_coding	ATP synthase, H+ transporting, mitochondrial F0 complex, subunit C3 (subunit 9) [Source:MGI Symbol;Acc:MGI:2442035]	--	GO:0015986,GO:0015078,GO:0045263,GO:0033177,GO:0016020,GO:0016021,GO:0006811,GO:0008289,GO:0005739,GO:1902600,GO:0031966,GO:0046933,GO:0000276,GO:0034703,GO:0046931,GO:0022834	ATP synthesis coupled proton transport|proton transmembrane transporter activity|proton-transporting ATP synthase complex, coupling factor F(o)|proton-transporting two-sector ATPase complex, proton-transporting domain|membrane|integral component of membrane|ion transport|lipid binding|mitochondrion|proton transmembrane transport|mitochondrial membrane|proton-transporting ATP synthase activity, ro…	mmu00190,mmu04714,mmu05010,mmu05012,mmu05016	Oxidative phosphorylation|Thermogenesis|Alzheimer's disease|Parkinson's disease|Huntington's disease
Hoxd3os1	1	1.27e-07	4.11e-07	0.85792	ENSMUSG00000052371	lncRNA	homeobox D3, opposite strand 1 [Source:MGI Symbol;Acc:MGI:1923875]	--	--	--	--	--
Ttc30b	1	0.00167266	0.00424877	0.838266	ENSMUSG00000075273	protein_coding	tetratricopeptide repeat domain 30B [Source:MGI Symbol;Acc:MGI:1919671]	--	GO:0005515,GO:0042995,GO:0036064,GO:0005929,GO:0030030,GO:0042073,GO:0120170,GO:0005879,GO:0030992	protein binding|cell projection|ciliary basal body|cilium|cell projection organization|intraciliary transport|intraciliary transport particle B binding|axonemal microtubule|intraciliary transport particle B	--	--
Prkra	1	8.88e-10	3.25e-09	0.87345	ENSMUSG00000002731	protein_coding	protein kinase, interferon inducible double stranded RNA dependent activator [Source:MGI Symbol;Acc:MGI:1344375]	--	GO:0008047,GO:0003725,GO:0030422,GO:0005654,GO:0005829,GO:0003723,GO:0005737,GO:0042802,GO:0042803,GO:0043085,GO:0005515,GO:0031047,GO:0048705,GO:0050821,GO:0019901,GO:0048471,GO:0035196,GO:0008284,GO:0019899,GO:0034599,GO:0031054,GO:2001244,GO:0006468,GO:0043583,GO:0042474,GO:0042473,GO:0070578,GO:0070883	enzyme activator activity|double-stranded RNA binding|production of siRNA involved in RNA interference|nucleoplasm|cytosol|RNA binding|cytoplasm|identical protein binding|protein homodimerization activity|positive regulation of catalytic activity|protein binding|gene silencing by RNA|skeletal system morphogenesis|protein stabilization|protein kinase binding|perinuclear region of cytoplasm|product…	--	--
Frzb	1	4.96e-53	9.78e-52	1.18438	ENSMUSG00000027004	protein_coding	frizzled-related protein [Source:MGI Symbol;Acc:MGI:892032]	--	GO:0005515,GO:0005615,GO:0007275,GO:0016055,GO:0005576,GO:0005737,GO:0030154,GO:0042472,GO:0017147,GO:0090090,GO:0008285,GO:0043065,GO:0030308,GO:0030178,GO:0035567,GO:0060070,GO:0045600,GO:0061037,GO:0060029,GO:0090103,GO:0010721,GO:0061053,GO:0070367,GO:0014033	protein binding|extracellular space|multicellular organism development|Wnt signaling pathway|extracellular region|cytoplasm|cell differentiation|inner ear morphogenesis|Wnt-protein binding|negative regulation of canonical Wnt signaling pathway|negative regulation of cell population proliferation|positive regulation of apoptotic process|negative regulation of cell growth|negative regulation of Wnt…	--	--
Dusp19	1	5.6e-08	1.85e-07	0.862029	ENSMUSG00000027001	protein_coding	dual specificity phosphatase 19 [Source:MGI Symbol;Acc:MGI:1915332]	--	GO:0016791,GO:0006470,GO:0008138,GO:0016311	phosphatase activity|protein dephosphorylation|protein tyrosine/serine/threonine phosphatase activity|dephosphorylation	--	--
Tfpi	1	1.52e-16	8.27e-16	0.87319	ENSMUSG00000027082	protein_coding	tissue factor pathway inhibitor [Source:MGI Symbol;Acc:MGI:1095418]	--	GO:0005576,GO:0004867,GO:0030414,GO:0010466,GO:0005615,GO:0009986,GO:0010951,GO:0007596,GO:0005901,GO:0007599,GO:0030195,GO:0071383	extracellular region|serine-type endopeptidase inhibitor activity|peptidase inhibitor activity|negative regulation of peptidase activity|extracellular space|cell surface|negative regulation of endopeptidase activity|blood coagulation|caveola|hemostasis|negative regulation of blood coagulation|cellular response to steroid hormone stimulus	mmu04610	Complement and coagulation cascades
Selenoh	1	2.71e-22	1.95e-21	0.877661	ENSMUSG00000076437	protein_coding	selenoprotein H [Source:MGI Symbol;Acc:MGI:1919907]	--	GO:0005794,GO:0005737	Golgi apparatus|cytoplasm	--	--
Ypel4	1	0.000689733	0.00179263	0.837241	ENSMUSG00000034059	protein_coding	yippee like 4 [Source:MGI Symbol;Acc:MGI:3605071]	--	GO:0046872,GO:0003674,GO:0008150,GO:0005575,GO:0005634,GO:0005730	metal ion binding|molecular_function|biological_process|cellular_component|nucleus|nucleolus	--	--
Gm19426	1	0.000432735	0.00113908	0.813823	ENSMUSG00000097187	protein_coding	predicted gene, 19426 [Source:MGI Symbol;Acc:MGI:5011611]	--	--	--	--	--
Timm10	1	1.47e-15	7.58e-15	0.897901	ENSMUSG00000027076	protein_coding	translocase of inner mitochondrial membrane 10 [Source:MGI Symbol;Acc:MGI:1353429]	--	GO:0008565,GO:0045039,GO:0042719,GO:0016020,GO:0046872,GO:0015031,GO:0042803,GO:0005739,GO:0005743,GO:0051087,GO:0072321,GO:0140318	obsolete protein transporter activity|protein insertion into mitochondrial inner membrane|mitochondrial intermembrane space protein transporter complex|membrane|metal ion binding|protein transport|protein homodimerization activity|mitochondrion|mitochondrial inner membrane|chaperone binding|chaperone-mediated protein transport|protein transporter activity	--	--
Aplnr	1	7.74e-17	4.27e-16	1.27846	ENSMUSG00000044338	protein_coding	apelin receptor [Source:MGI Symbol;Acc:MGI:1346086]	--	GO:0007186,GO:0016021,GO:0004930,GO:0016020,GO:0005886,GO:0007165,GO:0007275,GO:0001525,GO:0007507,GO:0050878,GO:0051281,GO:0043951,GO:0045766,GO:0007369,GO:0001570,GO:0060976,GO:1903589,GO:0001568,GO:1904325,GO:0060182,GO:0007512,GO:0060183	G protein-coupled receptor signaling pathway|integral component of membrane|G protein-coupled receptor activity|membrane|plasma membrane|signal transduction|multicellular organism development|angiogenesis|heart development|regulation of body fluid levels|positive regulation of release of sequestered calcium ion into cytosol|negative regulation of cAMP-mediated signaling|positive regulation of ang…	mmu04371,mmu04080	Apelin signaling pathway|Neuroactive ligand-receptor interaction
4933423P22Rik	1	0.000211861	0.000568121	0.87114	ENSMUSG00000085471	lncRNA	RIKEN cDNA 4933423P22 gene [Source:MGI Symbol;Acc:MGI:1918408]	--	--	--	--	--
C1qtnf4	1	3.28e-10	1.23e-09	0.832073	ENSMUSG00000040794	protein_coding	complement C1q tumor necrosis factor-related protein 4 precursor	--	GO:0005125,GO:0005615,GO:0032755,GO:0070105,GO:1901224,GO:1904469,GO:2000778	cytokine activity|extracellular space|positive regulation of interleukin-6 production|positive regulation of interleukin-6-mediated signaling pathway|positive regulation of NIK/NF-kappaB signaling|positive regulation of tumor necrosis factor secretion|positive regulation of interleukin-6 secretion	--	--
Ndufs3	1	1.84e-38	2.39e-37	0.926847	ENSMUSG00000005510	protein_coding	NADH dehydrogenase (ubiquinone) Fe-S protein 3 (predicted), isoform CRA_a	--	GO:0003954,GO:0005739,GO:0005743,GO:0005747,GO:0008137,GO:0016604,GO:0030308,GO:0031966,GO:0043209,GO:0072593,GO:2001243	NADH dehydrogenase activity|mitochondrion|mitochondrial inner membrane|mitochondrial respiratory chain complex I|NADH dehydrogenase (ubiquinone) activity|nuclear body|negative regulation of cell growth|mitochondrial membrane|myelin sheath|reactive oxygen species metabolic process|negative regulation of intrinsic apoptotic signaling pathway	mmu00190,mmu04932,mmu05010,mmu05012,mmu05016	Oxidative phosphorylation|Non-alcoholic fatty liver disease (NAFLD)|Alzheimer's disease|Parkinson's disease|Huntington's disease
Ptpmt1	1	1.85e-08	6.26e-08	0.889943	ENSMUSG00000063235	protein_coding	PREDICTED: kelch repeat and BTB domain-containing protein 4 isoform X3	--	--	--	--	--
Rapsn	1	8.2e-08	2.68e-07	1.03411	ENSMUSG00000002104	protein_coding	43 kDa receptor-associated protein of the synapse isoform X1	--	GO:0005794,GO:0005813,GO:0005829,GO:0005886,GO:0007271,GO:0016020,GO:0030054,GO:0031594,GO:0033130,GO:0035255,GO:0043495,GO:0043525,GO:0045202,GO:0046872,GO:0099634,GO:1900075,GO:1901626,GO:1903540	Golgi apparatus|centrosome|cytosol|plasma membrane|synaptic transmission, cholinergic|membrane|cell junction|neuromuscular junction|acetylcholine receptor binding|ionotropic glutamate receptor binding|protein membrane anchor|positive regulation of neuron apoptotic process|synapse|metal ion binding|postsynaptic specialization membrane|positive regulation of neuromuscular synaptic transmission|regu…	--	--
Madd	1	2.3e-13	1.04e-12	0.969542	ENSMUSG00000040687	protein_coding	MAP-kinase activating death domain [Source:MGI Symbol;Acc:MGI:2444672]	--	GO:0017112,GO:0000187,GO:0032483,GO:0042981,GO:0051726,GO:0097194,GO:1902041,GO:2001236,GO:0005829,GO:0005886,GO:0016021	Rab guanyl-nucleotide exchange factor activity|activation of MAPK activity|regulation of Rab protein signal transduction|regulation of apoptotic process|regulation of cell cycle|execution phase of apoptosis|regulation of extrinsic apoptotic signaling pathway via death domain receptors|regulation of extrinsic apoptotic signaling pathway|cytosol|plasma membrane|integral component of membrane	--	--
Pacsin3	1	6.09e-15	3.02e-14	0.937867	ENSMUSG00000027257	protein_coding	protein kinase C and casein kinase substrate in neurons 3 [Source:MGI Symbol;Acc:MGI:1891410]	--	GO:0005515,GO:0097320,GO:0016020,GO:0005886,GO:0005829,GO:0005737,GO:0016301,GO:0016310,GO:0008289,GO:0008092,GO:0006897,GO:0005543,GO:0007010,GO:0005856,GO:0045806,GO:0051044,GO:0019855,GO:0051926	protein binding|plasma membrane tubulation|membrane|plasma membrane|cytosol|cytoplasm|kinase activity|phosphorylation|lipid binding|cytoskeletal protein binding|endocytosis|phospholipid binding|cytoskeleton organization|cytoskeleton|negative regulation of endocytosis|positive regulation of membrane protein ectodomain proteolysis|calcium channel inhibitor activity|negative regulation of calcium io…	--	--
Arhgap1	1	4.91e-05	0.000136299	0.838133	ENSMUSG00000027247	protein_coding	Rho GTPase activating protein 1 [Source:MGI Symbol;Acc:MGI:2445003]	--	GO:0007165,GO:0043547,GO:0005096,GO:0017137,GO:0007264,GO:0016197,GO:0033572,GO:2001136,GO:0005737,GO:0010008,GO:0048471,GO:0097443,GO:0005515,GO:0005886,GO:0001726,GO:0043087,GO:0031252,GO:0017124	signal transduction|positive regulation of GTPase activity|GTPase activator activity|Rab GTPase binding|small GTPase mediated signal transduction|endosomal transport|transferrin transport|negative regulation of endocytic recycling|cytoplasm|endosome membrane|perinuclear region of cytoplasm|sorting endosome|protein binding|plasma membrane|ruffle|regulation of GTPase activity|cell leading edge|SH3 …	--	--
Creb3l1	1	7.35e-05	0.000202387	0.992747	ENSMUSG00000027230	protein_coding	cAMP responsive element binding protein 3-like 1 [Source:MGI Symbol;Acc:MGI:1347062]	TF_bZIP	GO:0003677,GO:0006355,GO:0005634,GO:0003700,GO:0045944,GO:0035497,GO:0030968,GO:0001227,GO:0044212,GO:0046332,GO:0000122,GO:0010629,GO:0032967,GO:0040037,GO:0045892,GO:1902236,GO:1903671,GO:1990440,GO:0000790,GO:0005783,GO:0016020	DNA binding|regulation of transcription, DNA-templated|nucleus|DNA-binding transcription factor activity|positive regulation of transcription by RNA polymerase II|cAMP response element binding|endoplasmic reticulum unfolded protein response|DNA-binding transcription repressor activity, RNA polymerase II-specific|transcription regulatory region DNA binding|SMAD binding|negative regulation of trans…	mmu04668,mmu04024,mmu04022,mmu04151,mmu04152,mmu04911,mmu04922,mmu04915,mmu04926,mmu04918,mmu04916,mmu04925,mmu04927,mmu04261,mmu04962,mmu04725,mmu04728,mmu04211,mmu04714,mmu05203,mmu05215,mmu05016,mmu05030,mmu05031,mmu05034,mmu04931,mmu04934,mmu05161,mmu05165	TNF signaling pathway|cAMP signaling pathway|cGMP - PKG signaling pathway|PI3K-Akt signaling pathway|AMPK signaling pathway|Insulin secretion|Glucagon signaling pathway|Estrogen signaling pathway|Relaxin signaling pathway|Thyroid hormone synthesis|Melanogenesis|Aldosterone synthesis and secretion|Cortisol synthesis and secretion|Adrenergic signaling in cardiomyocytes|Vasopressin-regulated water r…
Pex16	1	1.52e-35	1.78e-34	1.05461	ENSMUSG00000027222	protein_coding	peroxisomal biogenesis factor 16 [Source:MGI Symbol;Acc:MGI:1338829]	--	GO:0016020,GO:0016021,GO:0005783,GO:0005789,GO:0005777,GO:0005778,GO:0008022,GO:0007031,GO:0016558,GO:0005779,GO:0006625,GO:0045046,GO:0022615,GO:0016557,GO:0032581,GO:0106101	membrane|integral component of membrane|endoplasmic reticulum|endoplasmic reticulum membrane|peroxisome|peroxisomal membrane|protein C-terminus binding|peroxisome organization|protein import into peroxisome matrix|integral component of peroxisomal membrane|protein targeting to peroxisome|protein import into peroxisome membrane|protein to membrane docking|peroxisome membrane biogenesis|ER-dependen…	mmu04146	Peroxisome
Trp53i11	1	8.94e-10	3.28e-09	1.03674	ENSMUSG00000068735	protein_coding	transformation related protein 53 inducible protein 11 [Source:MGI Symbol;Acc:MGI:2670995]	--	GO:0016020,GO:0016021,GO:0003674,GO:0008150,GO:0005575	membrane|integral component of membrane|molecular_function|biological_process|cellular_component	--	--
Tspan18	1	8.45e-11	3.29e-10	1.09068	ENSMUSG00000027217	protein_coding	tetraspanin 18 [Source:MGI Symbol;Acc:MGI:1917186]	--	GO:0016021,GO:0016020,GO:0003674,GO:0005887	integral component of membrane|membrane|molecular_function|integral component of plasma membrane	--	--
Cd82	1	5.15e-09	1.81e-08	1.14861	ENSMUSG00000027215	protein_coding	CD82 antigen [Source:MGI Symbol;Acc:MGI:104651]	--	GO:0016021,GO:0016020,GO:0005886,GO:0005887	integral component of membrane|membrane|plasma membrane|integral component of plasma membrane	mmu04115	p53 signaling pathway
Gm13889	1	1.74e-52	3.37e-51	1.76245	ENSMUSG00000087006	protein_coding	predicted gene 13889 [Source:MGI Symbol;Acc:MGI:3652053]	--	--	--	--	--
Alkbh3	1	4.37e-11	1.73e-10	0.86107	ENSMUSG00000040174	protein_coding	alkB homolog 3, alpha-ketoglutarate-dependent dioxygenase [Source:MGI Symbol;Acc:MGI:1916363]	--	GO:0055114,GO:0006281,GO:0016491,GO:0051213,GO:0006307,GO:0035552,GO:0046872,GO:0005634,GO:0005654,GO:0005829,GO:0005737,GO:0090305,GO:0006974,GO:0005739,GO:0008283,GO:0016706,GO:0008198,GO:0035553,GO:0043734,GO:0051747,GO:1990930	oxidation-reduction process|DNA repair|oxidoreductase activity|dioxygenase activity|DNA dealkylation involved in DNA repair|oxidative single-stranded DNA demethylation|metal ion binding|nucleus|nucleoplasm|cytosol|cytoplasm|nucleic acid phosphodiester bond hydrolysis|cellular response to DNA damage stimulus|mitochondrion|cell population proliferation|2-oxoglutarate-dependent dioxygenase activity|…	--	--
2810002D19Rik	1	0.00150654	0.00383616	0.826756	ENSMUSG00000045464	lncRNA	unnamed protein product	--	GO:0005737,GO:0005829,GO:0005886,GO:0015629,GO:0030041,GO:0044782	cytoplasm|cytosol|plasma membrane|actin cytoskeleton|actin filament polymerization|cilium organization	--	--
Prr5l	1	1.28e-10	4.92e-10	1.10766	ENSMUSG00000032841	protein_coding	proline rich 5 like [Source:MGI Symbol;Acc:MGI:1919696]	--	GO:0001934,GO:0005739,GO:0001933,GO:0031625,GO:0034599,GO:0010762,GO:0014068,GO:0038203,GO:0061014,GO:0090316,GO:0009968,GO:0031932	positive regulation of protein phosphorylation|mitochondrion|negative regulation of protein phosphorylation|ubiquitin protein ligase binding|cellular response to oxidative stress|regulation of fibroblast migration|positive regulation of phosphatidylinositol 3-kinase signaling|TORC2 signaling|positive regulation of mRNA catabolic process|positive regulation of intracellular protein transport|negat…	--	--
Lmo2	1	1.36e-50	2.53e-49	1.15039	ENSMUSG00000032698	protein_coding	LIM domain only 2 [Source:MGI Symbol;Acc:MGI:102811]	--	GO:0046872,GO:0000977,GO:0000981,GO:0001102,GO:0001228,GO:0043425,GO:0048037,GO:0070888,GO:0042789,GO:0045944,GO:0097067,GO:0005667,GO:0003677,GO:0005634,GO:0005515,GO:0003682,GO:0032991,GO:0035162,GO:0045647	metal ion binding|RNA polymerase II regulatory region sequence-specific DNA binding|DNA-binding transcription factor activity, RNA polymerase II-specific|RNA polymerase II activating transcription factor binding|DNA-binding transcription activator activity, RNA polymerase II-specific|bHLH transcription factor binding|cofactor binding|E-box binding|mRNA transcription by RNA polymerase II|positive …	mmu05202	Transcriptional misregulation in cancers
Cd59b	1	4.79e-11	1.89e-10	0.926829	ENSMUSG00000068686	protein_coding	CD59b antigen [Source:MGI Symbol;Acc:MGI:1888996]	--	GO:0001971,GO:0016020,GO:0005615,GO:0005886,GO:0031362,GO:0009986,GO:0042383,GO:0031225,GO:0043066,GO:0042102,GO:0001848,GO:0045916,GO:0043218,GO:1903660	negative regulation of activation of membrane attack complex|membrane|extracellular space|plasma membrane|anchored component of external side of plasma membrane|cell surface|sarcolemma|anchored component of membrane|negative regulation of apoptotic process|positive regulation of T cell proliferation|complement binding|negative regulation of complement activation|compact myelin|negative regulation…	mmu04640,mmu04610	Hematopoietic cell lineage|Complement and coagulation cascades
Cd59a	1	7.47e-65	1.94e-63	1.04768	ENSMUSG00000032679	protein_coding	CD59a antigen [Source:MGI Symbol;Acc:MGI:109177]	--	GO:0001971,GO:0016525,GO:0016020,GO:0009897,GO:0005886,GO:0009986,GO:0031225,GO:0030449,GO:1903659,GO:0001848,GO:0030948,GO:0045916,GO:0090272	negative regulation of activation of membrane attack complex|negative regulation of angiogenesis|membrane|external side of plasma membrane|plasma membrane|cell surface|anchored component of membrane|regulation of complement activation|regulation of complement-dependent cytotoxicity|complement binding|negative regulation of vascular endothelial growth factor receptor signaling pathway|negative reg…	mmu04640,mmu04610	Hematopoietic cell lineage|Complement and coagulation cascades
Ccdc73	1	7.1e-14	3.31e-13	0.843103	ENSMUSG00000045106	protein_coding	coiled-coil domain containing 73 [Source:MGI Symbol;Acc:MGI:3606488]	--	GO:0003674,GO:0008150,GO:0005575	molecular_function|biological_process|cellular_component	--	--
Eif3m	1	2.18e-28	2.01e-27	0.779053	ENSMUSG00000027170	protein_coding	eukaryotic translation initiation factor 3, subunit M [Source:MGI Symbol;Acc:MGI:1351744]	--	GO:0005737,GO:0003743,GO:0005852,GO:0006412,GO:0006413,GO:0001732,GO:0002183,GO:0016282,GO:0033290,GO:0071541,GO:0031369	cytoplasm|translation initiation factor activity|eukaryotic translation initiation factor 3 complex|translation|translational initiation|formation of cytoplasmic translation initiation complex|cytoplasmic translational initiation|eukaryotic 43S preinitiation complex|eukaryotic 48S preinitiation complex|eukaryotic translation initiation factor 3 complex, eIF3m|translation initiation factor binding	--	--
Dnajc24	1	1.15e-07	3.73e-07	0.862652	ENSMUSG00000027166	protein_coding	DnaJ heat shock protein family (Hsp40) member C24 [Source:MGI Symbol;Acc:MGI:1919522]	--	GO:0046872,GO:0005737,GO:0055114,GO:0005856,GO:0008270,GO:0001671,GO:0008198,GO:0032781,GO:0017183	metal ion binding|cytoplasm|oxidation-reduction process|cytoskeleton|zinc ion binding|ATPase activator activity|ferrous iron binding|positive regulation of ATPase activity|peptidyl-diphthamide biosynthetic process from peptidyl-histidine	--	--
Nop10	1	9.95e-107	4.9e-105	0.933113	ENSMUSG00000027133	protein_coding	NOP10 ribonucleoprotein [Source:MGI Symbol;Acc:MGI:1913431]	--	GO:0001522,GO:0042254,GO:0030515,GO:0005634,GO:0016604,GO:0005730,GO:0006364,GO:0003723,GO:0005515,GO:0015030,GO:0007004,GO:0070034,GO:0005697,GO:0000454,GO:0034513,GO:0031118,GO:0031120,GO:0031429,GO:0090661	pseudouridine synthesis|ribosome biogenesis|snoRNA binding|nucleus|nuclear body|nucleolus|rRNA processing|RNA binding|protein binding|Cajal body|telomere maintenance via telomerase|telomerase RNA binding|telomerase holoenzyme complex|snoRNA guided rRNA pseudouridine synthesis|box H/ACA snoRNA binding|rRNA pseudouridine synthesis|snRNA pseudouridine synthesis|box H/ACA snoRNP complex|box H/ACA tel…	mmu03008	Ribosome biogenesis in eukaryotes
Emc4	1	1.57e-11	6.39e-11	0.852627	ENSMUSG00000027131	protein_coding	ER membrane protein complex subunit 4 [Source:MGI Symbol;Acc:MGI:1915282]	--	GO:0016020,GO:0016021,GO:0003674,GO:0006915,GO:0072546	membrane|integral component of membrane|molecular_function|apoptotic process|ER membrane protein complex	--	--
Katnbl1	1	1.13e-07	3.64e-07	0.874788	ENSMUSG00000027132	protein_coding	katanin p80 subunit B like 1 [Source:MGI Symbol;Acc:MGI:1919675]	--	GO:0003674,GO:0005634,GO:0005737,GO:0005856,GO:0005730,GO:0000922,GO:0097431,GO:0051495	molecular_function|nucleus|cytoplasm|cytoskeleton|nucleolus|spindle pole|mitotic spindle pole|positive regulation of cytoskeleton organization	--	--
Emc7	1	1.65e-12	7.13e-12	0.752415	ENSMUSG00000055943	protein_coding	ER membrane protein complex subunit 7 [Source:MGI Symbol;Acc:MGI:1920274]	--	GO:0030246,GO:0016020,GO:0016021,GO:0003674,GO:0008150,GO:0072546	carbohydrate binding|membrane|integral component of membrane|molecular_function|biological_process|ER membrane protein complex	--	--
Aven	1	4.37e-06	1.28e-05	0.88159	ENSMUSG00000003604	protein_coding	apoptosis, caspase activation inhibitor [Source:MGI Symbol;Acc:MGI:1921518]	--	GO:0016020,GO:0003674,GO:0012505,GO:0006915,GO:0043066	membrane|molecular_function|endomembrane system|apoptotic process|negative regulation of apoptotic process	--	--
2700033N17Rik	1	2.4e-08	8.08e-08	0.929477	ENSMUSG00000086328	lncRNA	RIKEN cDNA 2700033N17 gene [Source:MGI Symbol;Acc:MGI:1919853]	--	--	--	--	--
D330050G23Rik	1	3.07e-07	9.65e-07	0.83972	ENSMUSG00000085316	lncRNA	RIKEN cDNA D330050G23 gene [Source:MGI Symbol;Acc:MGI:2445155]	--	--	--	--	--
Gm29340	1	0.00158057	0.00402023	0.838185	ENSMUSG00000099470	lncRNA	predicted gene 29340 [Source:MGI Symbol;Acc:MGI:5580046]	--	--	--	--	--
Srp14	1	3.53e-68	9.95e-67	0.78131	ENSMUSG00000009549	protein_coding	signal recognition particle 14 [Source:MGI Symbol;Acc:MGI:107169]	--	GO:0006614,GO:0008312,GO:0048500,GO:0030942,GO:0005786,GO:0005634,GO:0003723,GO:0005737,GO:0042493,GO:0045047	SRP-dependent cotranslational protein targeting to membrane|7S RNA binding|signal recognition particle|endoplasmic reticulum signal peptide binding|signal recognition particle, endoplasmic reticulum targeting|nucleus|RNA binding|cytoplasm|response to drug|protein targeting to ER	mmu03060	Protein export
Bahd1	1	4.78e-11	1.89e-10	0.866475	ENSMUSG00000040007	protein_coding	bromo adjacent homology domain containing 1 [Source:MGI Symbol;Acc:MGI:2139371]	--	GO:0003682,GO:0031507,GO:0045892,GO:0005654,GO:0005677	chromatin binding|heterochromatin assembly|negative regulation of transcription, DNA-templated|nucleoplasm|chromatin silencing complex	--	--
Ccdc32	1	5.33e-15	2.65e-14	0.876136	ENSMUSG00000039983	protein_coding	coiled-coil domain containing 32 [Source:MGI Symbol;Acc:MGI:2685477]	--	GO:0003674,GO:0008150,GO:0005575	molecular_function|biological_process|cellular_component	--	--
Gchfr	1	2.08e-16	1.12e-15	0.99327	ENSMUSG00000046814	protein_coding	GTP cyclohydrolase I feedback regulator [Source:MGI Symbol;Acc:MGI:2443977]	--	GO:0009890,GO:0016020,GO:0016787,GO:0005634,GO:0005654,GO:0032991,GO:0005737,GO:0031965,GO:0005829,GO:0030425,GO:0030742,GO:0065003,GO:0042470,GO:0019899,GO:0016597,GO:0051291,GO:0004857,GO:0043105,GO:0044549	negative regulation of biosynthetic process|membrane|hydrolase activity|nucleus|nucleoplasm|protein-containing complex|cytoplasm|nuclear membrane|cytosol|dendrite|GTP-dependent protein binding|protein-containing complex assembly|melanosome|enzyme binding|amino acid binding|protein heterooligomerization|enzyme inhibitor activity|negative regulation of GTP cyclohydrolase I activity|GTP cyclohydrola…	--	--
Zfyve19	1	4.18e-11	1.66e-10	0.836389	ENSMUSG00000068580	protein_coding	zinc finger, FYVE domain containing 19 [Source:MGI Symbol;Acc:MGI:1919258]	--	GO:0046872,GO:0005737,GO:0005856,GO:0008289,GO:0032266,GO:0007049,GO:0051301,GO:0005813,GO:0005815,GO:0030496,GO:0032154,GO:0090543,GO:0009838,GO:0032466,GO:0044878	metal ion binding|cytoplasm|cytoskeleton|lipid binding|phosphatidylinositol-3-phosphate binding|cell cycle|cell division|centrosome|microtubule organizing center|midbody|cleavage furrow|Flemming body|abscission|negative regulation of cytokinesis|mitotic cytokinesis checkpoint	--	--
Vps18	1	5.98e-08	1.97e-07	0.95658	ENSMUSG00000034216	protein_coding	VPS18 CORVET/HOPS core subunit [Source:MGI Symbol;Acc:MGI:2443626]	--	GO:0005515,GO:0006886,GO:0016192,GO:0016020,GO:0046872,GO:0006914,GO:0015031,GO:0031410,GO:0003779,GO:0007032,GO:0005768,GO:0005769,GO:0005764,GO:0005765,GO:0005770,GO:0031902,GO:0005776,GO:0098978,GO:0098793,GO:0005884,GO:0007040,GO:0030136,GO:0008333,GO:0033263,GO:0019905,GO:0046718,GO:0030674,GO:2000300,GO:0006904,GO:0007033,GO:0035542,GO:0030897,GO:0030123	protein binding|intracellular protein transport|vesicle-mediated transport|membrane|metal ion binding|autophagy|protein transport|cytoplasmic vesicle|actin binding|endosome organization|endosome|early endosome|lysosome|lysosomal membrane|late endosome|late endosome membrane|autophagosome|glutamatergic synapse|presynapse|actin filament|lysosome organization|clathrin-coated vesicle|endosome to lyso…	--	--
Gm14207	1	0.000177497	0.000478299	0.796586	ENSMUSG00000074912	lncRNA	unnamed protein product	--	--	--	--	--
Chac1	1	0.0026675	0.00669103	0.912209	ENSMUSG00000027313	protein_coding	ChaC, cation transport regulator 1 [Source:MGI Symbol;Acc:MGI:1916315]	--	GO:0006751,GO:0003839,GO:0005794,GO:0005829,GO:0005737,GO:0007219,GO:0006915,GO:0016829,GO:0007399,GO:0005802,GO:0010955,GO:0022008,GO:0006986,GO:0045746,GO:0070059,GO:0005112,GO:0061928	glutathione catabolic process|gamma-glutamylcyclotransferase activity|Golgi apparatus|cytosol|cytoplasm|Notch signaling pathway|apoptotic process|lyase activity|nervous system development|trans-Golgi network|negative regulation of protein processing|neurogenesis|response to unfolded protein|negative regulation of Notch signaling pathway|intrinsic apoptotic signaling pathway in response to endopla…	--	--
Pla2g4b	1	0.00109764	0.00281784	0.80621	ENSMUSG00000098488	protein_coding	phospholipase A2, group IVB (cytosolic) [Source:MGI Symbol;Acc:MGI:2384819]	--	GO:0004620,GO:0009395,GO:0046872,GO:0016787,GO:0005509,GO:0005737,GO:0006629,GO:0016042,GO:0004623,GO:0102567,GO:0102568	phospholipase activity|phospholipid catabolic process|metal ion binding|hydrolase activity|calcium ion binding|cytoplasm|lipid metabolic process|lipid catabolic process|phospholipase A2 activity|phospholipase A2 activity (consuming 1,2-dipalmitoylphosphatidylcholine)|phospholipase A2 activity consuming 1,2-dioleoylphosphatidylethanolamine)	mmu00564,mmu00565,mmu00590,mmu00591,mmu00592,mmu04014,mmu04010,mmu04370,mmu04072,mmu04217,mmu04611,mmu04664,mmu04912,mmu04913,mmu04921,mmu04270,mmu04724,mmu04726,mmu04730,mmu04750,mmu05231	Glycerophospholipid metabolism|Ether lipid metabolism|Arachidonic acid metabolism|Linoleic acid metabolism|alpha-Linolenic acid metabolism|Ras signaling pathway|MAPK signaling pathway|VEGF signaling pathway|Phospholipase D signaling pathway|Necroptosis|Platelet activation|Fc epsilon RI signaling pathway|GnRH signaling pathway|Ovarian Steroidogenesis|Oxytocin signaling pathway|Vascular smooth musc…
Cdan1	1	1.1e-10	4.27e-10	0.813555	ENSMUSG00000027284	protein_coding	congenital dyserythropoietic anemia, type I (human) [Source:MGI Symbol;Acc:MGI:1916218]	--	GO:0016020,GO:0016021,GO:0003674,GO:0005634,GO:0005829,GO:0005737,GO:0005886,GO:0008104,GO:0006325,GO:0006998,GO:0008156,GO:0031497,GO:0012505	membrane|integral component of membrane|molecular_function|nucleus|cytosol|cytoplasm|plasma membrane|protein localization|chromatin organization|nuclear envelope organization|negative regulation of DNA replication|chromatin assembly|endomembrane system	--	--
Lcmt2	1	1.86e-05	5.28e-05	1.0536	ENSMUSG00000074890	protein_coding	leucine carboxyl methyltransferase 2 [Source:MGI Symbol;Acc:MGI:1353659]	--	GO:0005515,GO:0008168,GO:0032259,GO:0016740,GO:0008033,GO:0006481,GO:0003880,GO:0008175,GO:0030488,GO:0031591	protein binding|methyltransferase activity|methylation|transferase activity|tRNA processing|C-terminal protein methylation|protein C-terminal carboxyl O-methyltransferase activity|tRNA methyltransferase activity|tRNA methylation|wybutosine biosynthetic process	--	--
Map1a	1	1.12e-05	3.21e-05	1.03758	ENSMUSG00000027254	protein_coding	microtubule-associated protein 1 A [Source:MGI Symbol;Acc:MGI:1306776]	--	GO:0005874,GO:0008017,GO:0000226,GO:0005829,GO:0005515,GO:0005737,GO:0003779,GO:0005856,GO:0014069,GO:0043005,GO:0045202,GO:0007605,GO:0030425,GO:0030424,GO:0045494,GO:0001750,GO:0005518,GO:0043025,GO:0043198,GO:0016358,GO:1904115,GO:0005875,GO:0015631,GO:0042995,GO:0007026,GO:0007613,GO:0008306,GO:1990535,GO:0007409,GO:0031114,GO:0043194,GO:0044307,GO:0150001,GO:0048167,GO:0035255,GO:1903829,GO:…	microtubule|microtubule binding|microtubule cytoskeleton organization|cytosol|protein binding|cytoplasm|actin binding|cytoskeleton|postsynaptic density|neuron projection|synapse|sensory perception of sound|dendrite|axon|photoreceptor cell maintenance|photoreceptor outer segment|collagen binding|neuronal cell body|dendritic shaft|dendrite development|axon cytoplasm|microtubule associated complex|t…	--	--
Serf2	1	4.43e-157	3.65e-155	0.716199	ENSMUSG00000074884	protein_coding	small EDRK-rich factor 2 [Source:MGI Symbol;Acc:MGI:1337041]	--	GO:0003674,GO:0005575,GO:0005634,GO:0005829,GO:0031648	molecular_function|cellular_component|nucleus|cytosol|protein destabilization	--	--
Hypk	1	6.09e-18	3.56e-17	0.913134	ENSMUSG00000027245	protein_coding	huntingtin interacting protein K [Source:MGI Symbol;Acc:MGI:1914943]	--	GO:0005634,GO:0005654,GO:0032991,GO:0015630,GO:0005515,GO:0005737,GO:0050821,GO:0043066,GO:0047485	nucleus|nucleoplasm|protein-containing complex|microtubule cytoskeleton|protein binding|cytoplasm|protein stabilization|negative regulation of apoptotic process|protein N-terminus binding	--	--
AA467197	1	5.07e-23	3.76e-22	5.50047	ENSMUSG00000033213	protein_coding	spermatogeneis-associated protein 5 1-like protein	--	GO:0005634,GO:0005739,GO:0005751,GO:0009617,GO:0022900,GO:1902600	nucleus|mitochondrion|mitochondrial respiratory chain complex IV|response to bacterium|electron transport chain|proton transmembrane transport	--	--
Slc24a5	1	3.59e-16	1.91e-15	0.93698	ENSMUSG00000035183	protein_coding	solute carrier family 24, member 5 [Source:MGI Symbol;Acc:MGI:2677271]	--	GO:0016021,GO:0006811,GO:0055085,GO:0008273,GO:0005802,GO:0048021,GO:0016020,GO:0005794,GO:0071805,GO:0006813,GO:0070588,GO:0006816,GO:0050896,GO:0098656,GO:0006814,GO:0035725,GO:0015293,GO:0006874,GO:0015297,GO:0005262,GO:0034220,GO:0042470,GO:0030318,GO:0048022	integral component of membrane|ion transport|transmembrane transport|calcium, potassium:sodium antiporter activity|trans-Golgi network|regulation of melanin biosynthetic process|membrane|Golgi apparatus|potassium ion transmembrane transport|potassium ion transport|calcium ion transmembrane transport|calcium ion transport|response to stimulus|anion transmembrane transport|sodium ion transport|sodi…	--	--
Fbn1	1	1.02e-16	5.58e-16	2.35319	ENSMUSG00000027204	protein_coding	fibrillin 1 [Source:MGI Symbol;Acc:MGI:95489]	--	GO:0005509,GO:0005615,GO:0008201,GO:0005515,GO:0042802,GO:0005576,GO:0031012,GO:0005179,GO:0006006,GO:0042593,GO:0001822,GO:0044877,GO:0007507,GO:0005178,GO:0005201,GO:0005604,GO:0033627,GO:0001501,GO:0062023,GO:0001656,GO:0010737,GO:0001527,GO:0045671,GO:0035582,GO:2001205,GO:0034199,GO:0035583,GO:0043010,GO:0048048,GO:0048050,GO:0071560,GO:1990314	calcium ion binding|extracellular space|heparin binding|protein binding|identical protein binding|extracellular region|extracellular matrix|hormone activity|glucose metabolic process|glucose homeostasis|kidney development|protein-containing complex binding|heart development|integrin binding|extracellular matrix structural constituent|basement membrane|cell adhesion mediated by integrin|skeletal s…	--	--
Galk2	1	1.17e-09	4.24e-09	0.96021	ENSMUSG00000027207	protein_coding	galactokinase 2 [Source:MGI Symbol;Acc:MGI:1917226]	--	GO:0005524,GO:0005737,GO:0016773,GO:0004335,GO:0006012,GO:0046835,GO:0016301,GO:0005534,GO:0016740,GO:0005829,GO:0000166,GO:0016310,GO:0033858,GO:0033499	ATP binding|cytoplasm|phosphotransferase activity, alcohol group as acceptor|galactokinase activity|galactose metabolic process|carbohydrate phosphorylation|kinase activity|galactose binding|transferase activity|cytosol|nucleotide binding|phosphorylation|N-acetylgalactosamine kinase activity|galactose catabolic process via UDP-galactose	--	--
Usp50	1	2.62e-15	1.33e-14	0.935927	ENSMUSG00000027364	protein_coding	ubiquitin specific peptidase 50 [Source:MGI Symbol;Acc:MGI:1922333]	--	GO:0016579,GO:0036459,GO:0006511,GO:0016787,GO:0005829,GO:0005515,GO:0008233,GO:0008234,GO:0006508,GO:0050718,GO:0043197,GO:0030496,GO:0004843,GO:0071108,GO:0070536,GO:0014069,GO:0007265,GO:0007032,GO:0032741,GO:2001056,GO:0032464,GO:1900227,GO:0019783,GO:0019897,GO:0031313	protein deubiquitination|thiol-dependent ubiquitinyl hydrolase activity|ubiquitin-dependent protein catabolic process|hydrolase activity|cytosol|protein binding|peptidase activity|cysteine-type peptidase activity|proteolysis|positive regulation of interleukin-1 beta secretion|dendritic spine|midbody|thiol-dependent ubiquitin-specific protease activity|protein K48-linked deubiquitination|protein K…	--	--
Blvra	1	1.09e-15	5.68e-15	0.886915	ENSMUSG00000001999	protein_coding	biliverdin reductase A [Source:MGI Symbol;Acc:MGI:88170]	--	GO:0008270,GO:0005737,GO:0055114,GO:0016491,GO:0004074,GO:0042167,GO:0046872,GO:0005829,GO:0000166	zinc ion binding|cytoplasm|oxidation-reduction process|oxidoreductase activity|biliverdin reductase activity|heme catabolic process|metal ion binding|cytosol|nucleotide binding	mmu00860	Porphyrin and chlorophyll metabolism
1810024B03Rik	1	5.47e-06	1.6e-05	0.827305	ENSMUSG00000044145	protein_coding	RIKEN cDNA 1810024B03 gene [Source:MGI Symbol;Acc:MGI:1925560]	--	GO:0005524,GO:0006468,GO:0004672,GO:0005634,GO:0035556,GO:0004674,GO:0005737	ATP binding|protein phosphorylation|protein kinase activity|nucleus|intracellular signal transduction|protein serine/threonine kinase activity|cytoplasm	--	--
Dusp2	1	1.54e-35	1.81e-34	2.48515	ENSMUSG00000027368	protein_coding	dual specificity phosphatase 2 [Source:MGI Symbol;Acc:MGI:101911]	--	GO:0016791,GO:0004725,GO:0006470,GO:0008138,GO:0016311,GO:0017017,GO:0016787,GO:0005634,GO:0004721,GO:0035335,GO:0005737,GO:0031965,GO:0000188,GO:0005515,GO:0051019	phosphatase activity|protein tyrosine phosphatase activity|protein dephosphorylation|protein tyrosine/serine/threonine phosphatase activity|dephosphorylation|MAP kinase tyrosine/serine/threonine phosphatase activity|hydrolase activity|nucleus|phosphoprotein phosphatase activity|peptidyl-tyrosine dephosphorylation|cytoplasm|nuclear membrane|inactivation of MAPK activity|protein binding|mitogen-act…	mmu04010	MAPK signaling pathway
Fahd2a	1	2.51e-19	1.57e-18	1.06417	ENSMUSG00000027371	protein_coding	fumarylacetoacetate hydrolase domain containing 2A [Source:MGI Symbol;Acc:MGI:1915376]	--	GO:0003824	catalytic activity	--	--
Mal	1	2.94e-17	1.66e-16	5.95992	ENSMUSG00000027375	protein_coding	myelin and lymphocyte protein, T cell differentiation protein [Source:MGI Symbol;Acc:MGI:892970]	--	GO:0016020,GO:0016021,GO:0000139,GO:0005794,GO:0005886,GO:0016324,GO:0005783,GO:0045121,GO:0019898,GO:0042552,GO:1902043,GO:0019911,GO:0002175,GO:0098737,GO:0044853,GO:0120003	membrane|integral component of membrane|Golgi membrane|Golgi apparatus|plasma membrane|apical plasma membrane|endoplasmic reticulum|membrane raft|extrinsic component of membrane|myelination|positive regulation of extrinsic apoptotic signaling pathway via death domain receptors|structural constituent of myelin sheath|protein localization to paranode region of axon|protein insertion into plasma mem…	--	--
Mtln	1	6.02e-74	1.9e-72	1.04954	ENSMUSG00000051319	protein_coding	RecName: Full=Mitoregulin; AltName: Full=Small integral membrane protein 37	--	GO:0010918,GO:0031305,GO:0031334,GO:0051284	positive regulation of mitochondrial membrane potential|integral component of mitochondrial inner membrane|positive regulation of protein complex assembly|positive regulation of sequestering of calcium ion	--	--
Zc3h8	1	0.000112693	0.000306875	0.888809	ENSMUSG00000027387	protein_coding	zinc finger CCCH type containing 8 [Source:MGI Symbol;Acc:MGI:1930128]	--	GO:0046872,GO:0005634,GO:0005654,GO:0016604,GO:0003723,GO:0003700,GO:0045892,GO:0006915,GO:0035327,GO:0008023,GO:0043029,GO:0043565,GO:0001227,GO:0015030,GO:0042795,GO:0042796,GO:0045945,GO:0035363,GO:0000122,GO:0046677,GO:0070245,GO:0033085,GO:0001162	metal ion binding|nucleus|nucleoplasm|nuclear body|RNA binding|DNA-binding transcription factor activity|negative regulation of transcription, DNA-templated|apoptotic process|transcriptionally active chromatin|transcription elongation factor complex|T cell homeostasis|sequence-specific DNA binding|DNA-binding transcription repressor activity, RNA polymerase II-specific|Cajal body|snRNA transcript…	--	--
Polr1b	1	1.09e-13	5.02e-13	0.853552	ENSMUSG00000027395	protein_coding	polymerase (RNA) I polypeptide B [Source:MGI Symbol;Acc:MGI:108014]	--	GO:0003677,GO:0005634,GO:0003899,GO:0006351,GO:0032549,GO:0016740,GO:0046872,GO:0005829,GO:0005515,GO:0005730,GO:0016779,GO:0005654,GO:0007566,GO:0017126,GO:0009303,GO:0001054,GO:0006360,GO:0005736	DNA binding|nucleus|DNA-directed 5'-3' RNA polymerase activity|transcription, DNA-templated|ribonucleoside binding|transferase activity|metal ion binding|cytosol|protein binding|nucleolus|nucleotidyltransferase activity|nucleoplasm|embryo implantation|nucleologenesis|rRNA transcription|RNA polymerase I activity|transcription by RNA polymerase I|RNA polymerase I complex	mmu00230,mmu00240,mmu03020	Purine metabolism|Pyrimidine metabolism|RNA polymerase
Snrpb	1	2.55e-16	1.37e-15	0.654623	ENSMUSG00000027404	protein_coding	small nuclear ribonucleoprotein B [Source:MGI Symbol;Acc:MGI:98342]	--	GO:0005634,GO:0005654,GO:0005829,GO:0003723,GO:0005737,GO:0006397,GO:0008380,GO:0071013,GO:0000398,GO:0005681,GO:0046540,GO:0006479,GO:0005686,GO:0000387,GO:0005685,GO:0005689,GO:0071005,GO:0071007,GO:0005687,GO:0070034,GO:0005697,GO:0071004,GO:0071208,GO:1990446,GO:1990447,GO:0007420,GO:0005682,GO:0005683,GO:0034709,GO:0034719,GO:0071204	nucleus|nucleoplasm|cytosol|RNA binding|cytoplasm|mRNA processing|RNA splicing|catalytic step 2 spliceosome|mRNA splicing, via spliceosome|spliceosomal complex|U4/U6 x U5 tri-snRNP complex|protein methylation|U2 snRNP|spliceosomal snRNP assembly|U1 snRNP|U12-type spliceosomal complex|U2-type precatalytic spliceosome|U2-type catalytic step 2 spliceosome|U4 snRNP|telomerase RNA binding|telomerase h…	mmu03040,mmu05322	Spliceosome|Systemic lupus erythematosus
Cpxm1	1	1.66e-09	5.98e-09	1.41878	ENSMUSG00000027408	protein_coding	carboxypeptidase X 1 (M14 family) [Source:MGI Symbol;Acc:MGI:1934569]	--	GO:0008270,GO:0006508,GO:0004181,GO:0005615,GO:0046872,GO:0016787,GO:0005576,GO:0006518,GO:0016485	zinc ion binding|proteolysis|metallocarboxypeptidase activity|extracellular space|metal ion binding|hydrolase activity|extracellular region|peptide metabolic process|protein processing	--	--
Mrps26	1	1.58e-14	7.66e-14	0.863566	ENSMUSG00000037740	protein_coding	mitochondrial ribosomal protein S26 [Source:MGI Symbol;Acc:MGI:1333830]	--	GO:0005763,GO:0008150,GO:0005654,GO:0005739,GO:0005840	mitochondrial small ribosomal subunit|biological_process|nucleoplasm|mitochondrion|ribosome	--	--
Lzts3	1	7.53e-05	0.000207089	0.80355	ENSMUSG00000037703	protein_coding	leucine zipper, putative tumor suppressor family member 3 [Source:MGI Symbol;Acc:MGI:2656976]	--	GO:0014069,GO:0016020,GO:0005886,GO:0005737,GO:0030054,GO:0045202,GO:0045211,GO:0051260,GO:0005856,GO:0030165,GO:0043197,GO:0061001,GO:0043621	postsynaptic density|membrane|plasma membrane|cytoplasm|cell junction|synapse|postsynaptic membrane|protein homooligomerization|cytoskeleton|PDZ domain binding|dendritic spine|regulation of dendritic spine morphogenesis|protein self-association	--	--
Ddrgk1	1	1.29e-21	8.99e-21	0.792787	ENSMUSG00000068290	protein_coding	DDRGK domain containing 1 [Source:MGI Symbol;Acc:MGI:1924256]	--	GO:0045944,GO:0005783,GO:0010628,GO:0005730,GO:0010629,GO:0005789,GO:0051092,GO:0043066,GO:0008284,GO:1901800,GO:0051216,GO:0005515,GO:1905636,GO:0030335,GO:0032436,GO:0034976,GO:0032435,GO:0001103,GO:1903721,GO:0033146,GO:0044389,GO:1990592,GO:1905050,GO:1905552	positive regulation of transcription by RNA polymerase II|endoplasmic reticulum|positive regulation of gene expression|nucleolus|negative regulation of gene expression|endoplasmic reticulum membrane|positive regulation of NF-kappaB transcription factor activity|negative regulation of apoptotic process|positive regulation of cell population proliferation|positive regulation of proteasomal protein …	--	--
Itpa	1	8.47e-16	4.42e-15	0.846945	ENSMUSG00000074797	protein_coding	inosine triphosphatase (nucleoside triphosphate pyrophosphatase) [Source:MGI Symbol;Acc:MGI:96622]	--	GO:0047429,GO:0009143,GO:0046872,GO:0016787,GO:0005829,GO:0005737,GO:0000166,GO:0042802,GO:0009117,GO:0051276,GO:0004551,GO:0035529,GO:0009204,GO:0035870,GO:0006193	nucleoside-triphosphate diphosphatase activity|nucleoside triphosphate catabolic process|metal ion binding|hydrolase activity|cytosol|cytoplasm|nucleotide binding|identical protein binding|nucleotide metabolic process|chromosome organization|nucleotide diphosphatase activity|NADH pyrophosphatase activity|deoxyribonucleoside triphosphate catabolic process|dITP diphosphatase activity|ITP catabolic …	mmu00230,mmu00983	Purine metabolism|Drug metabolism - other enzymes
Spef1	1	1.73e-08	5.9e-08	0.80577	ENSMUSG00000027329	protein_coding	sperm flagellar 1 [Source:MGI Symbol;Acc:MGI:3513546]	--	GO:0005515,GO:0005737,GO:0005856,GO:0042995,GO:0008017,GO:0051493,GO:0005930,GO:0005929,GO:0016477,GO:0031514,GO:0007026	protein binding|cytoplasm|cytoskeleton|cell projection|microtubule binding|regulation of cytoskeleton organization|axoneme|cilium|cell migration|motile cilium|negative regulation of microtubule depolymerization	--	--
Ap5s1	1	3.66e-10	1.37e-09	0.820443	ENSMUSG00000068264	protein_coding	adaptor-related protein 5 complex, sigma 1 subunit [Source:MGI Symbol;Acc:MGI:1916846]	--	GO:0000724,GO:0016197,GO:0030119,GO:0016020,GO:0003674,GO:0005654,GO:0005829,GO:0015031,GO:0005737,GO:0006281,GO:0006974,GO:0005768,GO:0005764,GO:0005765,GO:0005770,GO:0031902	double-strand break repair via homologous recombination|endosomal transport|AP-type membrane coat adaptor complex|membrane|molecular_function|nucleoplasm|cytosol|protein transport|cytoplasm|DNA repair|cellular response to DNA damage stimulus|endosome|lysosome|lysosomal membrane|late endosome|late endosome membrane	--	--
Pcna	1	9.73e-18	5.62e-17	0.945903	ENSMUSG00000027342	protein_coding	proliferating cell nuclear antigen [Source:MGI Symbol;Acc:MGI:97503]	--	GO:0003677,GO:0030337,GO:0006275,GO:0005634,GO:0005654,GO:0016604,GO:0005515,GO:0042802,GO:0003682,GO:0006281,GO:0006974,GO:0000122,GO:0006260,GO:0030971,GO:0000785,GO:0005813,GO:0006298,GO:0045739,GO:0019899,GO:0003684,GO:0043596,GO:0034644,GO:0030331,GO:0019985,GO:0005652,GO:0032405,GO:0070182,GO:0005657,GO:0045740,GO:0035035,GO:0033993,GO:0000307,GO:0071466,GO:0006287,GO:0032077,GO:0000701,GO:…	DNA binding|DNA polymerase processivity factor activity|regulation of DNA replication|nucleus|nucleoplasm|nuclear body|protein binding|identical protein binding|chromatin binding|DNA repair|cellular response to DNA damage stimulus|negative regulation of transcription by RNA polymerase II|DNA replication|receptor tyrosine kinase binding|chromatin|centrosome|mismatch repair|positive regulation of D…	mmu03030,mmu03410,mmu03420,mmu03430,mmu04110,mmu04530,mmu05166,mmu05161	DNA replication|Base excision repair|Nucleotide excision repair|Mismatch repair|Cell cycle|Tight junction|HTLV-I infection|Hepatitis B
Crls1	1	6.61e-20	4.25e-19	0.962914	ENSMUSG00000027357	protein_coding	cardiolipin synthase 1 [Source:MGI Symbol;Acc:MGI:1913836]	--	GO:0016020,GO:0016780,GO:0008654,GO:0016021,GO:0016740,GO:0006629,GO:0005739,GO:0005743,GO:0031966,GO:0032049,GO:0097068,GO:1905711,GO:0008808,GO:0046474,GO:0008444	membrane|phosphotransferase activity, for other substituted phosphate groups|phospholipid biosynthetic process|integral component of membrane|transferase activity|lipid metabolic process|mitochondrion|mitochondrial inner membrane|mitochondrial membrane|cardiolipin biosynthetic process|response to thyroxine|response to phosphatidylethanolamine|cardiolipin synthase activity|glycerophospholipid bios…	mmu00564	Glycerophospholipid metabolism
Jag1	1	1.03e-26	8.95e-26	1.13465	ENSMUSG00000027276	protein_coding	jagged 1 [Source:MGI Symbol;Acc:MGI:1095416]	--	GO:0016021,GO:0005515,GO:0016020,GO:0005509,GO:0007154,GO:0007275,GO:0007219,GO:0005112,GO:0045944,GO:0005886,GO:0010628,GO:0048018,GO:0001953,GO:0045177,GO:0030336,GO:0005912,GO:0016324,GO:0001974,GO:0043010,GO:0045665,GO:0042127,GO:0005543,GO:0048839,GO:0009887,GO:0035909,GO:0072015,GO:0061156,GO:0022408,GO:0002456,GO:0045747,GO:0045599,GO:0003184,GO:0002011,GO:0061073,GO:0045596,GO:0045669,GO:…	integral component of membrane|protein binding|membrane|calcium ion binding|cell communication|multicellular organism development|Notch signaling pathway|Notch binding|positive regulation of transcription by RNA polymerase II|plasma membrane|positive regulation of gene expression|receptor ligand activity|negative regulation of cell-matrix adhesion|apical part of cell|negative regulation of cell m…	mmu04330,mmu04371,mmu04668,mmu04658,mmu05200,mmu05224,mmu05165,mmu01522	Notch signaling pathway|Apelin signaling pathway|TNF signaling pathway|Th1 and Th2 cell differentiation|Pathways in cancer|Breast cancer|Human papillomavirus infection|Endocrine resistance
Tasp1	1	3.67e-07	1.15e-06	0.838005	ENSMUSG00000039033	protein_coding	taspase, threonine aspartase 1 [Source:MGI Symbol;Acc:MGI:1923062]	--	GO:0016787,GO:0004298,GO:0008233,GO:0006508,GO:0042802,GO:0005737,GO:0045893,GO:0051604	hydrolase activity|threonine-type endopeptidase activity|peptidase activity|proteolysis|identical protein binding|cytoplasm|positive regulation of transcription, DNA-templated|protein maturation	--	--
Ndufaf5	1	7.18e-05	0.000197656	0.854975	ENSMUSG00000027384	protein_coding	NADH:ubiquinone oxidoreductase complex assembly factor 5 [Source:MGI Symbol;Acc:MGI:1916737]	--	GO:0008168,GO:0016020,GO:0016740,GO:0003674,GO:0016491,GO:0055114,GO:0005739,GO:0005743,GO:0032259,GO:0032981,GO:0030961,GO:0031314	methyltransferase activity|membrane|transferase activity|molecular_function|oxidoreductase activity|oxidation-reduction process|mitochondrion|mitochondrial inner membrane|methylation|mitochondrial respiratory chain complex I assembly|peptidyl-arginine hydroxylation|extrinsic component of mitochondrial inner membrane	mmu04714	Thermogenesis
Snrpb2	1	1.04e-11	4.29e-11	0.830929	ENSMUSG00000008333	protein_coding	U2 small nuclear ribonucleoprotein B [Source:MGI Symbol;Acc:MGI:104805]	--	GO:0003676,GO:0005634,GO:0003723,GO:0005515,GO:0006397,GO:0008380,GO:0016607,GO:0071013,GO:0000398,GO:0005681,GO:0005686,GO:0001650,GO:0071005,GO:0071007,GO:0030532,GO:0005685,GO:0030619,GO:0070990	nucleic acid binding|nucleus|RNA binding|protein binding|mRNA processing|RNA splicing|nuclear speck|catalytic step 2 spliceosome|mRNA splicing, via spliceosome|spliceosomal complex|U2 snRNP|fibrillar center|U2-type precatalytic spliceosome|U2-type catalytic step 2 spliceosome|small nuclear ribonucleoprotein complex|U1 snRNP|U1 snRNA binding|snRNP binding	mmu03040	Spliceosome
Sec23b	1	2.87e-08	9.63e-08	0.865265	ENSMUSG00000027429	protein_coding	SEC23 homolog B, COPII coat complex component [Source:MGI Symbol;Acc:MGI:1350925]	--	GO:0008270,GO:0006886,GO:0006888,GO:0030127,GO:0016020,GO:0046872,GO:0015031,GO:0005737,GO:0031410,GO:0005783,GO:0005789,GO:0005829,GO:0016192,GO:0012507,GO:0090114,GO:0048471,GO:0043547,GO:0005515,GO:0005096,GO:0000139,GO:0070971,GO:0090110,GO:0012505	zinc ion binding|intracellular protein transport|endoplasmic reticulum to Golgi vesicle-mediated transport|COPII vesicle coat|membrane|metal ion binding|protein transport|cytoplasm|cytoplasmic vesicle|endoplasmic reticulum|endoplasmic reticulum membrane|cytosol|vesicle-mediated transport|ER to Golgi transport vesicle membrane|COPII-coated vesicle budding|perinuclear region of cytoplasm|positive r…	mmu04141	Protein processing in endoplasmic reticulum
Smim26	1	1.24e-39	1.66e-38	0.984607	ENSMUSG00000074754	protein_coding	small integral membrane protein 26 [Source:MGI Symbol;Acc:MGI:2685407]	--	GO:0003674,GO:0008150,GO:0005739	molecular_function|biological_process|mitochondrion	--	--
Naa20	1	6.26e-16	3.29e-15	0.821821	ENSMUSG00000002728	protein_coding	N(alpha)-acetyltransferase 20, NatB catalytic subunit [Source:MGI Symbol;Acc:MGI:1915127]	--	GO:0016740,GO:0005634,GO:0005829,GO:0005737,GO:0008080,GO:0016746,GO:0004596,GO:0017196,GO:0031416	transferase activity|nucleus|cytosol|cytoplasm|N-acetyltransferase activity|transferase activity, transferring acyl groups|peptide alpha-N-acetyltransferase activity|N-terminal peptidyl-methionine acetylation|NatB complex	--	--
Cfap61	1	4.46e-09	1.57e-08	1.33879	ENSMUSG00000037143	protein_coding	cilia and flagella associated protein 61 [Source:MGI Symbol;Acc:MGI:1926024]	--	GO:0016020,GO:0016021	membrane|integral component of membrane	--	--
Thbd	1	4.05e-62	9.88e-61	1.94587	ENSMUSG00000074743	protein_coding	thrombomodulin [Source:MGI Symbol;Acc:MGI:98736]	--	GO:0016021,GO:0005509,GO:0005887,GO:0004888,GO:0030195,GO:0016020,GO:0005615,GO:0009986,GO:0005886,GO:0007596,GO:0007565,GO:0007599,GO:0005774,GO:0016327,GO:0050819,GO:0010165,GO:0032496,GO:0051591	integral component of membrane|calcium ion binding|integral component of plasma membrane|transmembrane signaling receptor activity|negative regulation of blood coagulation|membrane|extracellular space|cell surface|plasma membrane|blood coagulation|female pregnancy|hemostasis|vacuolar membrane|apicolateral plasma membrane|negative regulation of coagulation|response to X-ray|response to lipopolysac…	mmu04610,mmu05418,mmu04933	Complement and coagulation cascades|Fluid shear stress and atherosclerosis|AGE-RAGE signaling pathway in diabetic complications
Cst8	1	8.07e-40	1.09e-38	1.12712	ENSMUSG00000027442	protein_coding	cystatin 8 (cystatin-related epididymal spermatogenic) [Source:MGI Symbol;Acc:MGI:107161]	--	GO:0004869,GO:0009986,GO:0005737,GO:0005576,GO:0010951,GO:0030414,GO:0010466	cysteine-type endopeptidase inhibitor activity|cell surface|cytoplasm|extracellular region|negative regulation of endopeptidase activity|peptidase inhibitor activity|negative regulation of peptidase activity	--	--
Cst3	1	0	0	2.18841	ENSMUSG00000027447	protein_coding	cystatin C [Source:MGI Symbol;Acc:MGI:102519]	--	GO:0004869,GO:0005615,GO:0005794,GO:0048471,GO:0005737,GO:0042802,GO:0005886,GO:0005576,GO:0005783,GO:0031965,GO:0010951,GO:0060548,GO:0006979,GO:0030424,GO:0043292,GO:0006952,GO:0043025,GO:0008284,GO:0031982,GO:0005764,GO:0030414,GO:0010466,GO:0005604,GO:0062023,GO:0001540,GO:0002020,GO:0042995,GO:0005771,GO:0045740,GO:0097435,GO:0045861,GO:0004866,GO:0043067,GO:0060311,GO:0001654,GO:0001666,GO:…	cysteine-type endopeptidase inhibitor activity|extracellular space|Golgi apparatus|perinuclear region of cytoplasm|cytoplasm|identical protein binding|plasma membrane|extracellular region|endoplasmic reticulum|nuclear membrane|negative regulation of endopeptidase activity|negative regulation of cell death|response to oxidative stress|axon|contractile fiber|defense response|neuronal cell body|posi…	mmu04970	Salivary secretion
Zfp937	1	5.61e-05	0.00015546	0.790449	ENSMUSG00000060336	protein_coding	zinc finger protein 937 [Source:MGI Symbol;Acc:MGI:3644476]	zf-C2H2	GO:0006355,GO:0005622,GO:0003676,GO:0046872,GO:0005575	regulation of transcription, DNA-templated|intracellular|nucleic acid binding|metal ion binding|cellular_component	--	--
Entpd6	1	3.94e-06	1.16e-05	0.879787	ENSMUSG00000033068	protein_coding	ectonucleoside triphosphate diphosphohydrolase 6 [Source:MGI Symbol;Acc:MGI:1202295]	--	GO:0016787,GO:0016020,GO:0016021,GO:0005615,GO:0005794,GO:0009986,GO:0005886,GO:0051592,GO:0032026,GO:0017110,GO:0017111,GO:0008894	hydrolase activity|membrane|integral component of membrane|extracellular space|Golgi apparatus|cell surface|plasma membrane|response to calcium ion|response to magnesium ion|nucleoside-diphosphatase activity|nucleoside-triphosphatase activity|guanosine-5'-triphosphate,3'-diphosphate diphosphatase activity	mmu00230,mmu00240	Purine metabolism|Pyrimidine metabolism
Gins1	1	2.93e-07	9.23e-07	0.981699	ENSMUSG00000027454	protein_coding	GINS complex subunit 1 (Psf1 homolog) [Source:MGI Symbol;Acc:MGI:1916520]	--	GO:0006260,GO:0000811,GO:0005634,GO:0005515,GO:0005737,GO:0032508,GO:0001833,GO:0043138,GO:1902983	DNA replication|GINS complex|nucleus|protein binding|cytoplasm|DNA duplex unwinding|inner cell mass cell proliferation|3'-5' DNA helicase activity|DNA strand elongation involved in mitotic DNA replication	--	--
Nanp	1	1.76e-07	5.62e-07	0.837043	ENSMUSG00000053916	protein_coding	N-acetylneuraminic acid phosphatase [Source:MGI Symbol;Acc:MGI:1914561]	--	GO:0016787,GO:0005575,GO:0005975,GO:0016311,GO:0006045,GO:0046380,GO:0050124	hydrolase activity|cellular_component|carbohydrate metabolic process|dephosphorylation|N-acetylglucosamine biosynthetic process|N-acetylneuraminate biosynthetic process|N-acylneuraminate-9-phosphatase activity	mmu00520	Amino sugar and nucleotide sugar metabolism
Snph	1	3.84e-06	1.13e-05	0.930466	ENSMUSG00000027457	protein_coding	syntaphilin [Source:MGI Symbol;Acc:MGI:2139270]	--	GO:0017075,GO:0016020,GO:0016021,GO:0005737,GO:0030054,GO:0045202,GO:0005886,GO:0043005,GO:0005739,GO:0005881,GO:0043025,GO:0031966,GO:0045806,GO:0042734,GO:0006906,GO:0007420,GO:0030182	syntaxin-1 binding|membrane|integral component of membrane|cytoplasm|cell junction|synapse|plasma membrane|neuron projection|mitochondrion|cytoplasmic microtubule|neuronal cell body|mitochondrial membrane|negative regulation of endocytosis|presynaptic membrane|vesicle fusion|brain development|neuron differentiation	--	--
Psmf1	1	1.53e-11	6.24e-11	0.819855	ENSMUSG00000032869	protein_coding	proteasome (prosome, macropain) inhibitor subunit 1 [Source:MGI Symbol;Acc:MGI:1346072]	--	GO:0048471,GO:0005829,GO:0005737,GO:0042803,GO:0046982,GO:0005783,GO:0006511,GO:0000502,GO:0070628,GO:1901799	perinuclear region of cytoplasm|cytosol|cytoplasm|protein homodimerization activity|protein heterodimerization activity|endoplasmic reticulum|ubiquitin-dependent protein catabolic process|proteasome complex|proteasome binding|negative regulation of proteasomal protein catabolic process	mmu03050	Proteasome
Srxn1	1	3.81e-25	3.09e-24	1.08916	ENSMUSG00000032802	protein_coding	sulfiredoxin 1 homolog (S. cerevisiae) [Source:MGI Symbol;Acc:MGI:104971]	--	GO:0055114,GO:0032542,GO:0000166,GO:0005524,GO:0016491,GO:0098869,GO:0016209,GO:0016667,GO:0006979,GO:0005829	oxidation-reduction process|sulfiredoxin activity|nucleotide binding|ATP binding|oxidoreductase activity|cellular oxidant detoxification|antioxidant activity|oxidoreductase activity, acting on a sulfur group of donors|response to oxidative stress|cytosol	--	--
H13	1	3.45e-05	9.65e-05	0.753532	ENSMUSG00000019188	protein_coding	histocompatibility 13 [Source:MGI Symbol;Acc:MGI:95886]	--	GO:0016021,GO:0004190,GO:0016020,GO:0005886,GO:0016787,GO:0008233,GO:0006508,GO:0042803,GO:0005783,GO:0005789,GO:0001701,GO:0042500,GO:0033619,GO:0071458,GO:0071556,GO:0031625,GO:0006465,GO:0005791,GO:0036513,GO:1904211	integral component of membrane|aspartic-type endopeptidase activity|membrane|plasma membrane|hydrolase activity|peptidase activity|proteolysis|protein homodimerization activity|endoplasmic reticulum|endoplasmic reticulum membrane|in utero embryonic development|aspartic endopeptidase activity, intramembrane cleaving|membrane protein proteolysis|integral component of cytoplasmic side of endoplasmic…	--	--
Mcts2	1	5.91e-12	2.47e-11	0.905468	ENSMUSG00000042814	protein_coding	malignant T cell amplified sequence 2 [Source:MGI Symbol;Acc:MGI:1913655]	--	GO:0003723,GO:0005737,GO:0022627,GO:0002188,GO:0001731	RNA binding|cytoplasm|cytosolic small ribosomal subunit|translation reinitiation|formation of translation preinitiation complex	--	--
Id1	1	3.65e-36	4.39e-35	1.40174	ENSMUSG00000042745	protein_coding	inhibitor of DNA binding 1, HLH protein [Source:MGI Symbol;Acc:MGI:96396]	bHLH	GO:0005634,GO:0005737,GO:0046983,GO:0045892,GO:0005654,GO:0005794,GO:0003700,GO:0005515,GO:0042803,GO:0007275,GO:0010628,GO:0010629,GO:0032091,GO:0008134,GO:0000122,GO:0048511,GO:0030182,GO:0043392,GO:0007507,GO:0031648,GO:0005813,GO:0120163,GO:0043066,GO:0008022,GO:0047485,GO:0043408,GO:0043621,GO:0007623,GO:0001886,GO:0051726,GO:0032963,GO:0060425,GO:0046677,GO:0001085,GO:0043433,GO:0030509,GO:…	nucleus|cytoplasm|protein dimerization activity|negative regulation of transcription, DNA-templated|nucleoplasm|Golgi apparatus|DNA-binding transcription factor activity|protein binding|protein homodimerization activity|multicellular organism development|positive regulation of gene expression|negative regulation of gene expression|negative regulation of protein binding|transcription factor bindin…	mmu04015,mmu04350,mmu04390,mmu04550	Rap1 signaling pathway|TGF-beta signaling pathway|Hippo signaling pathway|Signaling pathways regulating pluripotency of stem cells
Cox4i2	1	1.08e-05	3.11e-05	1.63171	ENSMUSG00000009876	protein_coding	cytochrome c oxidase subunit 4I2 [Source:MGI Symbol;Acc:MGI:2135755]	--	GO:0004129,GO:0016020,GO:0005739,GO:0005743,GO:1902600,GO:0031966,GO:0006123,GO:0005751,GO:0071456	cytochrome-c oxidase activity|membrane|mitochondrion|mitochondrial inner membrane|proton transmembrane transport|mitochondrial membrane|mitochondrial electron transport, cytochrome c to oxygen|mitochondrial respiratory chain complex IV|cellular response to hypoxia	mmu00190,mmu04260,mmu04714,mmu05010,mmu05012,mmu05016,mmu04932	Oxidative phosphorylation|Cardiac muscle contraction|Thermogenesis|Alzheimer's disease|Parkinson's disease|Huntington's disease|Non-alcoholic fatty liver disease (NAFLD)
Bcl2l1	1	3.89e-17	2.18e-16	0.933897	ENSMUSG00000007659	protein_coding	BCL2-like 1 [Source:MGI Symbol;Acc:MGI:88139]	--	GO:0016020,GO:0042981,GO:0016021,GO:0005634,GO:0005829,GO:0005515,GO:0005737,GO:0030054,GO:0045202,GO:0031410,GO:0042802,GO:0046982,GO:0005856,GO:0007283,GO:0005783,GO:0005739,GO:0005743,GO:0031965,GO:0097192,GO:0001701,GO:0005759,GO:0006915,GO:0044877,GO:0043154,GO:0008134,GO:0019901,GO:0051434,GO:0030672,GO:0005813,GO:0043066,GO:0051020,GO:0005815,GO:0001541,GO:0042803,GO:0008630,GO:0043065,GO:…	membrane|regulation of apoptotic process|integral component of membrane|nucleus|cytosol|protein binding|cytoplasm|cell junction|synapse|cytoplasmic vesicle|identical protein binding|protein heterodimerization activity|cytoskeleton|spermatogenesis|endoplasmic reticulum|mitochondrion|mitochondrial inner membrane|nuclear membrane|extrinsic apoptotic signaling pathway in absence of ligand|in utero em…	mmu04014,mmu04630,mmu04064,mmu04151,mmu04140,mmu04137,mmu04210,mmu04215,mmu04621,mmu05200,mmu05202,mmu05212,mmu05225,mmu05220,mmu05222,mmu05014,mmu05166,mmu05145,mmu01521,mmu01524	Ras signaling pathway|Jak-STAT signaling pathway|NF-kappa B signaling pathway|PI3K-Akt signaling pathway|Autophagy - animal|Mitophagy - animal|Apoptosis|Apoptosis - multiple species|NOD-like receptor signaling pathway|Pathways in cancer|Transcriptional misregulation in cancers|Pancreatic cancer|Hepatocellular carcinoma|Chronic myeloid leukemia|Small cell lung cancer|Amyotrophic lateral sclerosis …
Ccm2l	1	7.96e-11	3.11e-10	0.954808	ENSMUSG00000027474	protein_coding	cerebral cavernous malformation 2-like [Source:MGI Symbol;Acc:MGI:2385159]	--	GO:0005575,GO:0005515,GO:0032091,GO:0003222,GO:0003209,GO:0055017,GO:0090271,GO:0042060,GO:0034111	cellular_component|protein binding|negative regulation of protein binding|ventricular trabecula myocardium morphogenesis|cardiac atrium morphogenesis|cardiac muscle tissue growth|positive regulation of fibroblast growth factor production|wound healing|negative regulation of homotypic cell-cell adhesion	--	--
Bpifa2	1	0.00242562	0.00609804	1.02236	ENSMUSG00000042459	protein_coding	BPI fold containing family A, member 2 [Source:MGI Symbol;Acc:MGI:97787]	--	GO:0008289,GO:0008150,GO:0042742,GO:0005576,GO:0030141,GO:0001530	lipid binding|biological_process|defense response to bacterium|extracellular region|secretory granule|lipopolysaccharide binding	--	--
Cdk5rap1	1	1.09e-07	3.52e-07	0.827246	ENSMUSG00000027487	protein_coding	CDK5 regulatory subunit associated protein 1 [Source:MGI Symbol;Acc:MGI:1914221]	--	GO:0003824,GO:0051539,GO:0051536,GO:0016740,GO:0006400,GO:0046872,GO:0005829,GO:0005739,GO:0044877,GO:0045736,GO:0035596,GO:0000079,GO:0070131,GO:0045903,GO:0070900,GO:0035597,GO:0035600	catalytic activity|4 iron, 4 sulfur cluster binding|iron-sulfur cluster binding|transferase activity|tRNA modification|metal ion binding|cytosol|mitochondrion|protein-containing complex binding|negative regulation of cyclin-dependent protein serine/threonine kinase activity|methylthiotransferase activity|regulation of cyclin-dependent protein serine/threonine kinase activity|positive regulation o…	--	--
Pxmp4	1	5.54e-09	1.94e-08	0.847049	ENSMUSG00000000876	protein_coding	peroxisomal membrane protein 4 [Source:MGI Symbol;Acc:MGI:1891701]	--	GO:0016020,GO:0016021,GO:0003674,GO:0008150,GO:0005777,GO:0005778	membrane|integral component of membrane|molecular_function|biological_process|peroxisome|peroxisomal membrane	mmu04146	Peroxisome
Eif2s2	1	5.11e-15	2.55e-14	0.639867	ENSMUSG00000074656	protein_coding	eukaryotic translation initiation factor 2, subunit 2 (beta) [Source:MGI Symbol;Acc:MGI:1914454]	--	GO:0003743,GO:0006413,GO:0046872,GO:0005737,GO:0003729,GO:0006412,GO:0001701,GO:0005515,GO:0008584,GO:0001732,GO:0001731,GO:0031369,GO:0005850,GO:0002176	translation initiation factor activity|translational initiation|metal ion binding|cytoplasm|mRNA binding|translation|in utero embryonic development|protein binding|male gonad development|formation of cytoplasmic translation initiation complex|formation of translation preinitiation complex|translation initiation factor binding|eukaryotic translation initiation factor 2 complex|male germ cell proli…	mmu03013	RNA transport
Gm14226	1	3.15e-77	1.04e-75	3.58044	ENSMUSG00000084897	protein_coding	predicted gene 14226 [Source:MGI Symbol;Acc:MGI:3649244]	--	GO:0016020,GO:0016021,GO:0003674,GO:0008150,GO:0005575	membrane|integral component of membrane|molecular_function|biological_process|cellular_component	--	--
Ahcy	1	0.000397468	0.00104839	0.855227	ENSMUSG00000027597	protein_coding	S-adenosylhomocysteine hydrolase [Source:MGI Symbol;Acc:MGI:87968]	--	GO:0004013,GO:0005507,GO:0016787,GO:0005634,GO:0005829,GO:0005737,GO:0042802,GO:0043005,GO:0007584,GO:0006730,GO:0005515,GO:0043621,GO:0042470,GO:0051287,GO:0002439,GO:0019510,GO:0042745,GO:0030554,GO:0033353	adenosylhomocysteinase activity|copper ion binding|hydrolase activity|nucleus|cytosol|cytoplasm|identical protein binding|neuron projection|response to nutrient|one-carbon metabolic process|protein binding|protein self-association|melanosome|NAD binding|chronic inflammatory response to antigenic stimulus|S-adenosylhomocysteine catabolic process|circadian sleep/wake cycle|adenyl nucleotide binding…	mmu00270	Cysteine and methionine metabolism
Dynlrb1	1	1.53e-67	4.25e-66	0.820598	ENSMUSG00000047459	protein_coding	dynein light chain roadblock-type 1 [Source:MGI Symbol;Acc:MGI:1914318]	--	GO:0007018,GO:0005868,GO:0005737,GO:0045505,GO:0005856,GO:0003774,GO:0005515,GO:0005874,GO:0005813,GO:0030286,GO:0042802,GO:0007632,GO:0009416	microtubule-based movement|cytoplasmic dynein complex|cytoplasm|dynein intermediate chain binding|cytoskeleton|motor activity|protein binding|microtubule|centrosome|dynein complex|identical protein binding|visual behavior|response to light stimulus	--	--
Map1lc3a	1	2.95e-272	4.72e-270	1.2727	ENSMUSG00000027602	protein_coding	microtubule-associated protein 1 light chain 3 alpha [Source:MGI Symbol;Acc:MGI:1915661]	--	GO:0016020,GO:0005829,GO:0015630,GO:0005737,GO:0006914,GO:0031410,GO:0005856,GO:0005515,GO:0005874,GO:0031625,GO:0012505,GO:0045202,GO:0000045,GO:0000422,GO:0005770,GO:0008017,GO:0044754,GO:0005776,GO:0016236,GO:0000421,GO:0009267,GO:0031090,GO:0005543,GO:0006995,GO:0097352,GO:0008429,GO:0010040,GO:0010288,GO:0031667,GO:0034198,GO:0043278,GO:0070301,GO:0071280	membrane|cytosol|microtubule cytoskeleton|cytoplasm|autophagy|cytoplasmic vesicle|cytoskeleton|protein binding|microtubule|ubiquitin protein ligase binding|endomembrane system|synapse|autophagosome assembly|autophagy of mitochondrion|late endosome|microtubule binding|autolysosome|autophagosome|macroautophagy|autophagosome membrane|cellular response to starvation|organelle membrane|phospholipid bi…	mmu04216	Ferroptosis
Pigu	1	4.55e-10	1.69e-09	0.845067	ENSMUSG00000038383	protein_coding	phosphatidylinositol glycan anchor biosynthesis, class U [Source:MGI Symbol;Acc:MGI:3039607]	--	GO:0016021,GO:0016255,GO:0042765,GO:0016020,GO:0003923,GO:0034235,GO:0006506,GO:0046425,GO:0005886,GO:0005783,GO:0005789,GO:0034394	integral component of membrane|attachment of GPI anchor to protein|GPI-anchor transamidase complex|membrane|GPI-anchor transamidase activity|GPI anchor binding|GPI anchor biosynthetic process|regulation of receptor signaling pathway via JAK-STAT|plasma membrane|endoplasmic reticulum|endoplasmic reticulum membrane|protein localization to cell surface	mmu00563	Glycosylphosphatidylinositol(GPI)-anchor biosynthesis
Edem2	1	3.48e-12	1.47e-11	0.854648	ENSMUSG00000038312	protein_coding	ER degradation enhancer, mannosidase alpha-like 2 [Source:MGI Symbol;Acc:MGI:1915540]	--	GO:0016020,GO:0003824,GO:0005509,GO:0004571,GO:0005783,GO:0005788,GO:0036509,GO:1904382,GO:0005515,GO:0006986,GO:1904154,GO:0097466,GO:0044322	membrane|catalytic activity|calcium ion binding|mannosyl-oligosaccharide 1,2-alpha-mannosidase activity|endoplasmic reticulum|endoplasmic reticulum lumen|trimming of terminal mannose on B branch|mannose trimming involved in glycoprotein ERAD pathway|protein binding|response to unfolded protein|positive regulation of retrograde protein transport, ER to cytosol|ubiquitin-dependent glycoprotein ERAD…	mmu04141	Protein processing in endoplasmic reticulum
Eif6	1	1.04e-28	9.71e-28	0.777538	ENSMUSG00000027613	protein_coding	eukaryotic translation initiation factor 6 [Source:MGI Symbol;Acc:MGI:1196288]	--	GO:0043022,GO:0042256,GO:0005634,GO:0005654,GO:0005829,GO:0005737,GO:0006412,GO:0003743,GO:0006413,GO:0005730,GO:0042254,GO:0042273,GO:0045652,GO:0005882,GO:0030687,GO:0045727,GO:1902626,GO:0035195,GO:0035278,GO:0043023,GO:0000054,GO:0006110,GO:0032868,GO:0042304,GO:2000377,GO:0005638	ribosome binding|mature ribosome assembly|nucleus|nucleoplasm|cytosol|cytoplasm|translation|translation initiation factor activity|translational initiation|nucleolus|ribosome biogenesis|ribosomal large subunit biogenesis|regulation of megakaryocyte differentiation|intermediate filament|preribosome, large subunit precursor|positive regulation of translation|assembly of large subunit precursor of p…	mmu03008	Ribosome biogenesis in eukaryotes
Ergic3	1	2.2e-15	1.12e-14	0.828112	ENSMUSG00000005881	protein_coding	ERGIC and golgi 3 [Source:MGI Symbol;Acc:MGI:1913616]	--	GO:0016020,GO:0016021,GO:0005794,GO:0003674,GO:0005783,GO:0005789,GO:0016192,GO:0006888,GO:0030176,GO:0030134,GO:0030173,GO:0033116,GO:0006890,GO:0005793	membrane|integral component of membrane|Golgi apparatus|molecular_function|endoplasmic reticulum|endoplasmic reticulum membrane|vesicle-mediated transport|endoplasmic reticulum to Golgi vesicle-mediated transport|integral component of endoplasmic reticulum membrane|COPII-coated ER to Golgi transport vesicle|integral component of Golgi membrane|endoplasmic reticulum-Golgi intermediate compartment …	--	--
Romo1	1	6.55e-105	3.16e-103	0.937084	ENSMUSG00000067847	protein_coding	reactive oxygen species modulator 1 [Source:MGI Symbol;Acc:MGI:1914317]	--	GO:0016020,GO:0016021,GO:0003674,GO:0042742,GO:0005739,GO:0005743,GO:0050830,GO:0050829,GO:0008284,GO:0031640,GO:0061844,GO:0051715,GO:0001302,GO:0030150,GO:0034614,GO:2000379,GO:0045039,GO:0005744	membrane|integral component of membrane|molecular_function|defense response to bacterium|mitochondrion|mitochondrial inner membrane|defense response to Gram-positive bacterium|defense response to Gram-negative bacterium|positive regulation of cell population proliferation|killing of cells of other organism|antimicrobial humoral immune response mediated by antimicrobial peptide|cytolysis in other …	--	--
Scand1	1	6.9e-70	2e-68	0.816776	ENSMUSG00000046229	protein_coding	SCAN domain-containing 1 [Source:MGI Symbol;Acc:MGI:1343132]	--	GO:0006355,GO:0003700,GO:0005634,GO:1903508,GO:0003713	regulation of transcription, DNA-templated|DNA-binding transcription factor activity|nucleus|positive regulation of nucleic acid-templated transcription|transcription coactivator activity	--	--
Myl9	1	1.51e-27	1.35e-26	9.69432	ENSMUSG00000067818	protein_coding	myosin, light polypeptide 9, regulatory [Source:MGI Symbol;Acc:MGI:2138915]	--	GO:0005509,GO:0046872,GO:0016459,GO:0030018,GO:0001725,GO:0016460,GO:0032036	calcium ion binding|metal ion binding|myosin complex|Z disc|stress fiber|myosin II complex|myosin heavy chain binding	mmu04024,mmu04022,mmu04510,mmu04530,mmu04810,mmu04670,mmu04921,mmu04270	cAMP signaling pathway|cGMP - PKG signaling pathway|Focal adhesion|Tight junction|Regulation of actin cytoskeleton|Leukocyte transendothelial migration|Oxytocin signaling pathway|Vascular smooth muscle contraction
Tgif2	1	1.23e-06	3.74e-06	0.9043	ENSMUSG00000062175	protein_coding	TGFB-induced factor homeobox 2 [Source:MGI Symbol;Acc:MGI:1915299]	Homeobox	GO:0003677,GO:0006355,GO:0005634,GO:0005654,GO:0000122,GO:0060041,GO:0045666,GO:0010470,GO:0038092	DNA binding|regulation of transcription, DNA-templated|nucleus|nucleoplasm|negative regulation of transcription by RNA polymerase II|retina development in camera-type eye|positive regulation of neuron differentiation|regulation of gastrulation|nodal signaling pathway	mmu04350	TGF-beta signaling pathway
Rab5if	1	2.74e-78	9.3e-77	0.860712	ENSMUSG00000027637	protein_coding	hypothetical protein EI555_014551, partial	--	--	--	--	--
Rpn2	1	7.02e-15	3.47e-14	0.750221	ENSMUSG00000027642	protein_coding	ribophorin II [Source:MGI Symbol;Acc:MGI:98085]	--	GO:0016021,GO:0008250,GO:0006487,GO:0016020,GO:0005783,GO:0005789,GO:0006486,GO:0005791,GO:0000421,GO:0043022,GO:0004579,GO:0007568,GO:0042493	integral component of membrane|oligosaccharyltransferase complex|protein N-linked glycosylation|membrane|endoplasmic reticulum|endoplasmic reticulum membrane|protein glycosylation|rough endoplasmic reticulum|autophagosome membrane|ribosome binding|dolichyl-diphosphooligosaccharide-protein glycotransferase activity|aging|response to drug	mmu00510,mmu04141	N-Glycan biosynthesis|Protein processing in endoplasmic reticulum
Manbal	1	4.01e-08	1.34e-07	0.870977	ENSMUSG00000063019	protein_coding	mannosidase, beta A, lysosomal-like [Source:MGI Symbol;Acc:MGI:1916411]	--	GO:0016021,GO:0016020	integral component of membrane|membrane	--	--
Src	1	2.31e-05	6.51e-05	0.832915	ENSMUSG00000027646	protein_coding	Rous sarcoma oncogene [Source:MGI Symbol;Acc:MGI:98397]	--	GO:0005524,GO:0005515,GO:0006468,GO:0004672,GO:0004713,GO:0016740,GO:0000166,GO:0016301,GO:0016310,GO:0004715,GO:0018108,GO:0070374,GO:0016020,GO:0005886,GO:0005634,GO:0048471,GO:0005829,GO:0005737,GO:0005856,GO:0014069,GO:0043005,GO:0005739,GO:0005743,GO:2000641,GO:0007155,GO:0010628,GO:0045893,GO:0002376,GO:0035556,GO:0030154,GO:0045892,GO:0016477,GO:0007049,GO:0044877,GO:0005102,GO:0050731,GO:…	ATP binding|protein binding|protein phosphorylation|protein kinase activity|protein tyrosine kinase activity|transferase activity|nucleotide binding|kinase activity|phosphorylation|non-membrane spanning protein tyrosine kinase activity|peptidyl-tyrosine phosphorylation|positive regulation of ERK1 and ERK2 cascade|membrane|plasma membrane|nucleus|perinuclear region of cytoplasm|cytosol|cytoplasm|c…	mmu04015,mmu04012,mmu04370,mmu04144,mmu04137,mmu04510,mmu04520,mmu04530,mmu04540,mmu04810,mmu04611,mmu04625,mmu04062,mmu04912,mmu04915,mmu04917,mmu04921,mmu04926,mmu04919,mmu04727,mmu04750,mmu04360,mmu05205,mmu05203,mmu05219,mmu05418,mmu05152,mmu05100,mmu05161,mmu05167,mmu01521,mmu01522	Rap1 signaling pathway|ErbB signaling pathway|VEGF signaling pathway|Endocytosis|Mitophagy - animal|Focal adhesion|Adherens junction|Tight junction|Gap junction|Regulation of actin cytoskeleton|Platelet activation|C-type lectin receptor signaling pathway|Chemokine signaling pathway|GnRH signaling pathway|Estrogen signaling pathway|Prolactin signaling pathway|Oxytocin signaling pathway|Relaxin sig…
Nnat	1	1.61e-27	1.44e-26	3.89696	ENSMUSG00000067786	protein_coding	neuronatin [Source:MGI Symbol;Acc:MGI:104716]	--	GO:0007420,GO:0016020,GO:0016021,GO:0005737,GO:0007275,GO:0032880,GO:0009749,GO:0032024	brain development|membrane|integral component of membrane|cytoplasm|multicellular organism development|regulation of protein localization|response to glucose|positive regulation of insulin secretion	--	--
Tti1	1	0.000147673	0.0003994	0.845786	ENSMUSG00000027650	protein_coding	TELO2 interacting protein 1 [Source:MGI Symbol;Acc:MGI:1922675]	--	GO:0003674,GO:0005737,GO:0031932,GO:0032006,GO:0031931,GO:0070209	molecular_function|cytoplasm|TORC2 complex|regulation of TOR signaling|TORC1 complex|ASTRA complex	mmu04150	mTOR signaling pathway
Pkig	1	1.03e-14	5.05e-14	0.885871	ENSMUSG00000035268	protein_coding	protein kinase inhibitor, gamma [Source:MGI Symbol;Acc:MGI:1343086]	--	GO:0004862,GO:0006469,GO:0005634,GO:0005737,GO:0071901,GO:0000122,GO:0042308,GO:0007165,GO:0004860,GO:2000480	cAMP-dependent protein kinase inhibitor activity|negative regulation of protein kinase activity|nucleus|cytoplasm|negative regulation of protein serine/threonine kinase activity|negative regulation of transcription by RNA polymerase II|negative regulation of protein import into nucleus|signal transduction|protein kinase inhibitor activity|negative regulation of cAMP-dependent protein kinase activ…	--	--
Pabpc1l	1	3.96e-06	1.17e-05	0.807412	ENSMUSG00000054582	protein_coding	poly(A) binding protein, cytoplasmic 1-like [Source:MGI Symbol;Acc:MGI:1922908]	--	GO:0003723,GO:0003676,GO:0005829,GO:0005634,GO:0005737,GO:1990904,GO:0003730,GO:0008143,GO:0008266,GO:0010494,GO:0006338,GO:0001556,GO:0006378,GO:0048096,GO:0051647	RNA binding|nucleic acid binding|cytosol|nucleus|cytoplasm|ribonucleoprotein complex|mRNA 3'-UTR binding|poly(A) binding|poly(U) RNA binding|cytoplasmic stress granule|chromatin remodeling|oocyte maturation|mRNA polyadenylation|chromatin-mediated maintenance of transcription|nucleus localization	mmu03013,mmu03015,mmu03018	RNA transport|mRNA surveillance pathway|RNA degradation
Tomm34	1	3.03e-18	1.79e-17	0.840234	ENSMUSG00000018322	protein_coding	translocase of outer mitochondrial membrane 34 [Source:MGI Symbol;Acc:MGI:1914395]	--	GO:0005515,GO:0016020,GO:0005654,GO:0005829,GO:0005737,GO:0005739,GO:0005741,GO:0031072,GO:0006626	protein binding|membrane|nucleoplasm|cytosol|cytoplasm|mitochondrion|mitochondrial outer membrane|heat shock protein binding|protein targeting to mitochondrion	--	--
Sdc4	1	1.2e-46	1.98e-45	4.67272	ENSMUSG00000017009	protein_coding	syndecan 4 [Source:MGI Symbol;Acc:MGI:1349164]	--	GO:0016020,GO:0016021,GO:0009986,GO:0005925,GO:0042802,GO:0005576,GO:0045860,GO:0045121,GO:0005515,GO:0016477,GO:0001843,GO:0005796,GO:0010762,GO:0051496,GO:0005080,GO:0060122,GO:0042130,GO:1903543,GO:1903553,GO:0042060,GO:0051894,GO:0001968,GO:0070053,GO:0001657,GO:0043034	membrane|integral component of membrane|cell surface|focal adhesion|identical protein binding|extracellular region|positive regulation of protein kinase activity|membrane raft|protein binding|cell migration|neural tube closure|Golgi lumen|regulation of fibroblast migration|positive regulation of stress fiber assembly|protein kinase C binding|inner ear receptor cell stereocilium organization|negat…	mmu04512,mmu04514,mmu05205,mmu05418	ECM-receptor interaction|Cell adhesion molecules (CAMs)|Proteoglycans in cancer|Fluid shear stress and atherosclerosis
Sys1	1	3.16e-08	1.06e-07	0.788583	ENSMUSG00000045503	protein_coding	SYS1 Golgi-localized integral membrane protein homolog (S. cerevisiae) [Source:MGI Symbol;Acc:MGI:1913710]	--	GO:0000139,GO:0016020,GO:0016021,GO:0005794,GO:0003674,GO:0015031,GO:0005829,GO:0005802,GO:0030173,GO:0006895,GO:0034067,GO:0043001	Golgi membrane|membrane|integral component of membrane|Golgi apparatus|molecular_function|protein transport|cytosol|trans-Golgi network|integral component of Golgi membrane|Golgi to endosome transport|protein localization to Golgi apparatus|Golgi to plasma membrane protein transport	--	--
Dbndd2	1	5.93e-16	3.12e-15	0.894133	ENSMUSG00000017734	protein_coding	dysbindin (dystrobrevin binding protein 1) domain containing 2 [Source:MGI Symbol;Acc:MGI:106562]	--	GO:0005737,GO:0003674,GO:0006469	cytoplasm|molecular_function|negative regulation of protein kinase activity	--	--
Pigt	1	4.47e-08	1.48e-07	0.808515	ENSMUSG00000017721	protein_coding	phosphatidylinositol glycan anchor biosynthesis, class T [Source:MGI Symbol;Acc:MGI:1926178]	--	GO:0016255,GO:0042765,GO:0016020,GO:0016021,GO:0005737,GO:0031410,GO:0005783,GO:0005789,GO:0003923,GO:0006506,GO:0030182,GO:0051402	attachment of GPI anchor to protein|GPI-anchor transamidase complex|membrane|integral component of membrane|cytoplasm|cytoplasmic vesicle|endoplasmic reticulum|endoplasmic reticulum membrane|GPI-anchor transamidase activity|GPI anchor biosynthetic process|neuron differentiation|neuron apoptotic process	mmu00563	Glycosylphosphatidylinositol(GPI)-anchor biosynthesis
Snx21	1	1.24e-14	6.05e-14	0.914884	ENSMUSG00000050373	protein_coding	sorting nexin family member 21 [Source:MGI Symbol;Acc:MGI:1917729]	--	GO:0015031,GO:0005515,GO:0035091,GO:0016020,GO:0008150,GO:0030659,GO:0031410,GO:0008289,GO:0005768,GO:0031901,GO:0005546,GO:0032266	protein transport|protein binding|phosphatidylinositol binding|membrane|biological_process|cytoplasmic vesicle membrane|cytoplasmic vesicle|lipid binding|endosome|early endosome membrane|phosphatidylinositol-4,5-bisphosphate binding|phosphatidylinositol-3-phosphate binding	--	--
Zswim1	1	7.85e-05	0.000215675	0.827169	ENSMUSG00000017764	protein_coding	zinc finger SWIM-type containing 1 [Source:MGI Symbol;Acc:MGI:1919221]	--	GO:0008270,GO:0046872,GO:0003674,GO:0008150,GO:0005634	zinc ion binding|metal ion binding|molecular_function|biological_process|nucleus	--	--
Ctsa	1	1.8e-14	8.67e-14	1.42477	ENSMUSG00000017760	protein_coding	cathepsin A [Source:MGI Symbol;Acc:MGI:97748]	--	GO:0006508,GO:0004185,GO:0016787,GO:0005654,GO:0005515,GO:0008233,GO:0043231,GO:0005739,GO:0004180,GO:0005764,GO:0051603,GO:0031647,GO:1904715,GO:0005765	proteolysis|serine-type carboxypeptidase activity|hydrolase activity|nucleoplasm|protein binding|peptidase activity|intracellular membrane-bounded organelle|mitochondrion|carboxypeptidase activity|lysosome|proteolysis involved in cellular protein catabolic process|regulation of protein stability|negative regulation of chaperone-mediated autophagy|lysosomal membrane	mmu04142,mmu04614	Lysosome|Renin-angiotensin system
Pltp	1	5.45e-22	3.86e-21	2.18403	ENSMUSG00000017754	protein_coding	phospholipid transfer protein [Source:MGI Symbol;Acc:MGI:103151]	--	GO:0008289,GO:0005615,GO:0006629,GO:0005576,GO:0030317,GO:0006869,GO:0070300,GO:0015914,GO:0034364,GO:0010875,GO:0035627,GO:0005319,GO:0008525,GO:0031210,GO:0034375,GO:0008429,GO:1904121,GO:0005548,GO:0010189,GO:0019992,GO:0097001,GO:0120017,GO:1901611,GO:1990050	lipid binding|extracellular space|lipid metabolic process|extracellular region|flagellated sperm motility|lipid transport|phosphatidic acid binding|phospholipid transport|high-density lipoprotein particle|positive regulation of cholesterol efflux|ceramide transport|lipid transporter activity|phosphatidylcholine transporter activity|phosphatidylcholine binding|high-density lipoprotein particle rem…	mmu03320,mmu04979	PPAR signaling pathway|Cholesterol metabolism
Pcif1	1	1.43e-08	4.89e-08	0.801421	ENSMUSG00000039849	protein_coding	PDX1 C-terminal inhibiting factor 1 [Source:MGI Symbol;Acc:MGI:2443858]	--	GO:0005515,GO:0016740,GO:0005634,GO:0005654,GO:0015630,GO:0045171,GO:0010923,GO:0008168,GO:0032259,GO:0016422,GO:0080009,GO:0045727,GO:0099122,GO:1904047,GO:0017148	protein binding|transferase activity|nucleus|nucleoplasm|microtubule cytoskeleton|intercellular bridge|negative regulation of phosphatase activity|methyltransferase activity|methylation|mRNA (2'-O-methyladenosine-N6-)-methyltransferase activity|mRNA methylation|positive regulation of translation|RNA polymerase II C-terminal domain binding|S-adenosyl-L-methionine binding|negative regulation of tra…	--	--
Slc12a5	1	1.38e-07	4.44e-07	0.947142	ENSMUSG00000017740	protein_coding	solute carrier family 12, member 5 [Source:MGI Symbol;Acc:MGI:1862037]	--	GO:0016021,GO:0016020,GO:0015379,GO:0006811,GO:0055085,GO:0005887,GO:0007268,GO:0005215,GO:0015377,GO:1902476,GO:0005886,GO:0022857,GO:0071805,GO:0006813,GO:0042995,GO:0042493,GO:0015293,GO:0072488,GO:0035264,GO:0019901,GO:0060996,GO:0043204,GO:0030425,GO:0006821,GO:0007612,GO:0032590,GO:1990573,GO:0030644,GO:0015108,GO:0006884,GO:0055064,GO:0055075,GO:0015696,GO:0008519,GO:0006971,GO:0051452,GO:…	integral component of membrane|membrane|potassium:chloride symporter activity|ion transport|transmembrane transport|integral component of plasma membrane|chemical synaptic transmission|transporter activity|cation:chloride symporter activity|chloride transmembrane transport|plasma membrane|transmembrane transporter activity|potassium ion transmembrane transport|potassium ion transport|cell project…	mmu04727	GABAergic synapse
Cd40	1	1.64e-09	5.92e-09	1.09593	ENSMUSG00000017652	protein_coding	CD40 antigen [Source:MGI Symbol;Acc:MGI:88336]	--	GO:0005515,GO:0038023,GO:0042113,GO:0050776,GO:0009897,GO:0016020,GO:0016021,GO:0005615,GO:0005886,GO:0003823,GO:0009986,GO:0005737,GO:0045944,GO:0005576,GO:0043231,GO:0002376,GO:0030890,GO:0001934,GO:0006954,GO:0042832,GO:0043547,GO:0006874,GO:0019904,GO:0051092,GO:0043025,GO:0019899,GO:0031625,GO:0051607,GO:0043491,GO:0043406,GO:0042531,GO:0045766,GO:0043536,GO:0043196,GO:2000353,GO:0002768,GO:…	protein binding|signaling receptor activity|B cell activation|regulation of immune response|external side of plasma membrane|membrane|integral component of membrane|extracellular space|plasma membrane|antigen binding|cell surface|cytoplasm|positive regulation of transcription by RNA polymerase II|extracellular region|intracellular membrane-bounded organelle|immune system process|positive regulati…	mmu04064,mmu04060,mmu04514,mmu04620,mmu04672,mmu05202,mmu05310,mmu05322,mmu05320,mmu05330,mmu05340,mmu05416,mmu05166,mmu05169,mmu05144,mmu05145	NF-kappa B signaling pathway|Cytokine-cytokine receptor interaction|Cell adhesion molecules (CAMs)|Toll-like receptor signaling pathway|Intestinal immune network for IgA production|Transcriptional misregulation in cancers|Asthma|Systemic lupus erythematosus|Autoimmune thyroid disease|Allograft rejection|Primary immunodeficiency|Viral myocarditis|HTLV-I infection|Epstein-Barr virus infection|Malar…
Trp53rkb	1	1.83e-05	5.19e-05	0.853259	ENSMUSG00000042854	protein_coding	transformation related protein 53 regulating kinase B [Source:MGI Symbol;Acc:MGI:1914050]	--	GO:0004674,GO:0006468,GO:0005524,GO:0004672	protein serine/threonine kinase activity|protein phosphorylation|ATP binding|protein kinase activity	--	--
Zfas1	1	1.72e-16	9.3e-16	0.890624	ENSMUSG00000074578	lncRNA	mCG141826, isoform CRA_b, partial	--	--	--	--	--
Ptgis	1	1.2e-21	8.4e-21	1.1852	ENSMUSG00000017969	protein_coding	prostaglandin I2 (prostacyclin) synthase [Source:MGI Symbol;Acc:MGI:1097156]	--	GO:0055114,GO:0004497,GO:0020037,GO:0005506,GO:0016705,GO:0008116,GO:0001516,GO:0016020,GO:0016021,GO:0046872,GO:0005615,GO:0005634,GO:0005737,GO:0016853,GO:0005783,GO:0006629,GO:0005789,GO:0006631,GO:0006633,GO:0032088,GO:0001666,GO:0005901,GO:0007566,GO:0071456,GO:0050728,GO:0045766,GO:0097190,GO:0006693,GO:0035360,GO:0045019,GO:0046697,GO:1900119,GO:0071347,GO:0071354	oxidation-reduction process|monooxygenase activity|heme binding|iron ion binding|oxidoreductase activity, acting on paired donors, with incorporation or reduction of molecular oxygen|prostaglandin-I synthase activity|prostaglandin biosynthetic process|membrane|integral component of membrane|metal ion binding|extracellular space|nucleus|cytoplasm|isomerase activity|endoplasmic reticulum|lipid meta…	mmu00590	Arachidonic acid metabolism
Rnf114	1	3e-09	1.07e-08	0.820244	ENSMUSG00000006418	protein_coding	ring finger protein 114 [Source:MGI Symbol;Acc:MGI:1933159]	--	GO:0003676,GO:0016740,GO:0046872,GO:0005634,GO:0005829,GO:0005737,GO:0005886,GO:0007275,GO:0016567,GO:0007283,GO:0030154	nucleic acid binding|transferase activity|metal ion binding|nucleus|cytosol|cytoplasm|plasma membrane|multicellular organism development|protein ubiquitination|spermatogenesis|cell differentiation	--	--
Tmem189	1	6.84e-22	4.83e-21	0.968566	ENSMUSG00000090213	protein_coding	transmembrane protein 189 [Source:MGI Symbol;Acc:MGI:2142624]	--	GO:0016020,GO:0016021,GO:0005783,GO:0005789	membrane|integral component of membrane|endoplasmic reticulum|endoplasmic reticulum membrane	--	--
Cebpb	1	6.51e-147	4.86e-145	0.865463	ENSMUSG00000056501	protein_coding	CCAAT/enhancer binding protein (C/EBP), beta [Source:MGI Symbol;Acc:MGI:88373]	C/EBP	GO:0006355,GO:0003700,GO:0050729,GO:2001198,GO:0045944,GO:0003677,GO:0005634,GO:0042742,GO:0005654,GO:0005515,GO:0005737,GO:0042803,GO:0046982,GO:0003682,GO:0045893,GO:0000978,GO:0001228,GO:0000977,GO:0030154,GO:0071222,GO:0000122,GO:0045892,GO:0001892,GO:0008134,GO:0043565,GO:0000981,GO:0030182,GO:0001227,GO:0044212,GO:0042826,GO:0060850,GO:0050873,GO:0120162,GO:0045600,GO:0043524,GO:0045408,GO:…	regulation of transcription, DNA-templated|DNA-binding transcription factor activity|positive regulation of inflammatory response|regulation of dendritic cell differentiation|positive regulation of transcription by RNA polymerase II|DNA binding|nucleus|defense response to bacterium|nucleoplasm|protein binding|cytoplasm|protein homodimerization activity|protein heterodimerization activity|chromati…	mmu04668,mmu04657,mmu05202,mmu05152	TNF signaling pathway|IL-17 signaling pathway|Transcriptional misregulation in cancers|Tuberculosis
Mocs3	1	0.000104187	0.000284407	0.83023	ENSMUSG00000074576	protein_coding	molybdenum cofactor synthesis 3 [Source:MGI Symbol;Acc:MGI:1916622]	--	GO:0008641,GO:0005829,GO:0004792,GO:0002143,GO:0016740,GO:0046872,GO:0003824,GO:0008152,GO:0005737,GO:0000166,GO:0005524,GO:0016783,GO:0008033,GO:0016779,GO:0006777,GO:0002098,GO:0018192,GO:0034227,GO:0042292,GO:0061604,GO:0061605,GO:0032447	ubiquitin-like modifier activating enzyme activity|cytosol|thiosulfate sulfurtransferase activity|tRNA wobble position uridine thiolation|transferase activity|metal ion binding|catalytic activity|metabolic process|cytoplasm|nucleotide binding|ATP binding|sulfurtransferase activity|tRNA processing|nucleotidyltransferase activity|Mo-molybdopterin cofactor biosynthetic process|tRNA wobble uridine mo…	mmu04122	Sulfur relay system
Zfp64	1	6.97e-11	2.73e-10	0.951457	ENSMUSG00000027551	protein_coding	zinc finger protein 64 [Source:MGI Symbol;Acc:MGI:107342]	zf-C2H2	GO:0003676,GO:0046872,GO:0003677,GO:0005634,GO:0007275,GO:0010468,GO:0035097,GO:0000979,GO:0032728,GO:0048026,GO:0032755,GO:0032760	nucleic acid binding|metal ion binding|DNA binding|nucleus|multicellular organism development|regulation of gene expression|histone methyltransferase complex|RNA polymerase II core promoter sequence-specific DNA binding|positive regulation of interferon-beta production|positive regulation of mRNA splicing, via spliceosome|positive regulation of interleukin-6 production|positive regulation of tumo…	--	--
Pfdn4	1	7.95e-09	2.76e-08	0.875965	ENSMUSG00000052033	protein_coding	prefoldin 4 [Source:MGI Symbol;Acc:MGI:1923512]	--	GO:0006457,GO:0051082,GO:0016272,GO:0005634,GO:0005737,GO:0005739	protein folding|unfolded protein binding|prefoldin complex|nucleus|cytoplasm|mitochondrion	--	--
Cstf1	1	1.7e-09	6.11e-09	0.841846	ENSMUSG00000027498	protein_coding	cleavage stimulation factor, 3' pre-RNA, subunit 1 [Source:MGI Symbol;Acc:MGI:1914587]	--	GO:0005515,GO:0005634,GO:0005654,GO:0006397,GO:0005848	protein binding|nucleus|nucleoplasm|mRNA processing|mRNA cleavage stimulating factor complex	mmu03015	mRNA surveillance pathway
Rbm38	1	9.68e-10	3.54e-09	0.8324	ENSMUSG00000027510	protein_coding	RNA binding motif protein 38 [Source:MGI Symbol;Acc:MGI:1889294]	--	GO:0003676,GO:0005634,GO:0005829,GO:0003723,GO:0005737,GO:0003729,GO:1990904,GO:0003730,GO:0030154,GO:0006397,GO:0008380,GO:0007049,GO:0008285,GO:0006978,GO:0010830,GO:0070935,GO:0043484,GO:0006977	nucleic acid binding|nucleus|cytosol|RNA binding|cytoplasm|mRNA binding|ribonucleoprotein complex|mRNA 3'-UTR binding|cell differentiation|mRNA processing|RNA splicing|cell cycle|negative regulation of cell population proliferation|DNA damage response, signal transduction by p53 class mediator resulting in transcription of p21 class mediator|regulation of myotube differentiation|3'-UTR-mediated m…	--	--
Zbp1	1	2.68e-18	1.59e-17	1.11723	ENSMUSG00000027514	protein_coding	Z-DNA binding protein 1 [Source:MGI Symbol;Acc:MGI:1927449]	--	GO:0003677,GO:0005515,GO:0060340,GO:0005634,GO:0005829,GO:0005737,GO:0042802,GO:0051607,GO:0002376,GO:0045087,GO:0016032,GO:0003692	DNA binding|protein binding|positive regulation of type I interferon-mediated signaling pathway|nucleus|cytosol|cytoplasm|identical protein binding|defense response to virus|immune system process|innate immune response|viral process|left-handed Z-DNA binding	mmu04217,mmu04623	Necroptosis|Cytosolic DNA-sensing pathway
Pmepa1	1	9.9e-24	7.58e-23	1.94397	ENSMUSG00000038400	protein_coding	prostate transmembrane protein, androgen induced 1 [Source:MGI Symbol;Acc:MGI:1929600]	--	GO:0030512,GO:0070412,GO:0010991,GO:0016020,GO:0016021,GO:0050699,GO:0060394,GO:0000139,GO:0010008,GO:0031901,GO:0043231	negative regulation of transforming growth factor beta receptor signaling pathway|R-SMAD binding|negative regulation of SMAD protein complex assembly|membrane|integral component of membrane|WW domain binding|negative regulation of pathway-restricted SMAD protein phosphorylation|Golgi membrane|endosome membrane|early endosome membrane|intracellular membrane-bounded organelle	--	--
Stx16	1	1.12e-25	9.22e-25	0.823184	ENSMUSG00000027522	protein_coding	syntaxin 16 [Source:MGI Symbol;Acc:MGI:1923396]	--	GO:0016020,GO:0006886,GO:0016192,GO:0031201,GO:0005484,GO:0016021,GO:0000139,GO:0005794,GO:0048471,GO:0005829,GO:0005515,GO:0005737,GO:0015031,GO:0005783,GO:0043231,GO:0000149,GO:0006906,GO:0005802,GO:0030285,GO:0090161,GO:0042147,GO:0019905,GO:0048278,GO:0012505,GO:0031985,GO:0061025	membrane|intracellular protein transport|vesicle-mediated transport|SNARE complex|SNAP receptor activity|integral component of membrane|Golgi membrane|Golgi apparatus|perinuclear region of cytoplasm|cytosol|protein binding|cytoplasm|protein transport|endoplasmic reticulum|intracellular membrane-bounded organelle|SNARE binding|vesicle fusion|trans-Golgi network|integral component of synaptic vesic…	mmu04130	SNARE interactions in vesicular transport
Gnas	1	3.42e-89	1.37e-87	0.773715	ENSMUSG00000027523	protein_coding	GNAS (guanine nucleotide binding protein, alpha stimulating) complex locus [Source:MGI Symbol;Acc:MGI:95777]	--	GO:0071107,GO:0005634,GO:0005794,GO:0048471,GO:0005829,GO:0005515,GO:0005737,GO:0031410,GO:0005886,GO:0005576,GO:0016020,GO:0042383,GO:0007186,GO:0001934,GO:0005768,GO:0003924,GO:0055037,GO:0042493,GO:0043547,GO:0005525,GO:0009791,GO:0035264,GO:0055074,GO:0006357,GO:0030425,GO:0019904,GO:0001726,GO:0043025,GO:0008284,GO:0045121,GO:0043588,GO:0120162,GO:0050890,GO:0001501,GO:0060348,GO:0035116,GO:…	response to parathyroid hormone|nucleus|Golgi apparatus|perinuclear region of cytoplasm|cytosol|protein binding|cytoplasm|cytoplasmic vesicle|plasma membrane|extracellular region|membrane|sarcolemma|G protein-coupled receptor signaling pathway|positive regulation of protein phosphorylation|endosome|GTPase activity|recycling endosome|response to drug|positive regulation of GTPase activity|GTP bind…	mmu04015,mmu04020,mmu04072,mmu04024,mmu04540,mmu04611,mmu04911,mmu04922,mmu04923,mmu04912,mmu04913,mmu04915,mmu04921,mmu04926,mmu04918,mmu04916,mmu04924,mmu04925,mmu04927,mmu04261,mmu04270,mmu04970,mmu04971,mmu04972,mmu04976,mmu04962,mmu04961,mmu04724,mmu04728,mmu04726,mmu04730,mmu04750,mmu04713,mmu04714,mmu05200,mmu05030,mmu05031,mmu05032,mmu05034,mmu05414,mmu04934,mmu05165,mmu05146,mmu05142,mmu…	Rap1 signaling pathway|Calcium signaling pathway|Phospholipase D signaling pathway|cAMP signaling pathway|Gap junction|Platelet activation|Insulin secretion|Glucagon signaling pathway|Regulation of lipolysis in adipocyte|GnRH signaling pathway|Ovarian Steroidogenesis|Estrogen signaling pathway|Oxytocin signaling pathway|Relaxin signaling pathway|Thyroid hormone synthesis|Melanogenesis|Renin secre…
Gm20721	1	3.56e-16	1.9e-15	0.85077	ENSMUSG00000090625	protein_coding	predicted gene, 20721 [Source:MGI Symbol;Acc:MGI:5313030]	--	--	--	--	--
Ctsz	1	1.47e-62	3.61e-61	1.54235	ENSMUSG00000016256	protein_coding	cathepsin Z [Source:MGI Symbol;Acc:MGI:1891190]	--	GO:0006508,GO:0008234,GO:0005615,GO:0016787,GO:0009986,GO:0008233,GO:0031410,GO:0005783,GO:0043231,GO:0030426,GO:0032091,GO:0005764,GO:0004197,GO:0051603,GO:0043525,GO:0062023,GO:0010977,GO:0004180,GO:0099738,GO:2000179,GO:1901214,GO:0010757,GO:0060441	proteolysis|cysteine-type peptidase activity|extracellular space|hydrolase activity|cell surface|peptidase activity|cytoplasmic vesicle|endoplasmic reticulum|intracellular membrane-bounded organelle|growth cone|negative regulation of protein binding|lysosome|cysteine-type endopeptidase activity|proteolysis involved in cellular protein catabolic process|positive regulation of neuron apoptotic proc…	mmu04142,mmu04210	Lysosome|Apoptosis
Atp5e	1	0	0	1.13616	ENSMUSG00000016252	protein_coding	ATP synthase, H+ transporting, mitochondrial F1 complex, epsilon subunit [Source:MGI Symbol;Acc:MGI:1855697]	--	GO:0046933,GO:0015986,GO:0000275,GO:0016020,GO:0016787,GO:0016887,GO:0006811,GO:0005739,GO:0005743,GO:0006754,GO:0045261,GO:0005753,GO:0008553	proton-transporting ATP synthase activity, rotational mechanism|ATP synthesis coupled proton transport|mitochondrial proton-transporting ATP synthase complex, catalytic core F(1)|membrane|hydrolase activity|ATPase activity|ion transport|mitochondrion|mitochondrial inner membrane|ATP biosynthetic process|proton-transporting ATP synthase complex, catalytic core F(1)|mitochondrial proton-transportin…	mmu00190,mmu04714,mmu05010,mmu05012,mmu05016	Oxidative phosphorylation|Thermogenesis|Alzheimer's disease|Parkinson's disease|Huntington's disease
Gm14443	1	3.33e-06	9.86e-06	0.887481	ENSMUSG00000078902	protein_coding	predicted gene 14443 [Source:MGI Symbol;Acc:MGI:3652324]	zf-C2H2	GO:0006355,GO:0005622,GO:0003676,GO:0046872,GO:0005575	regulation of transcription, DNA-templated|intracellular|nucleic acid binding|metal ion binding|cellular_component	--	--
Gm4724	1	0.000338177	0.000895581	0.806528	ENSMUSG00000078897	protein_coding	predicted gene 4724 [Source:MGI Symbol;Acc:MGI:3782904]	zf-C2H2	GO:0006355,GO:0005622,GO:0003676,GO:0046872,GO:0005575,GO:0003674,GO:0008150	regulation of transcription, DNA-templated|intracellular|nucleic acid binding|metal ion binding|cellular_component|molecular_function|biological_process	--	--
Gm14403	1	4.69e-09	1.65e-08	0.810834	ENSMUSG00000094786	protein_coding	predicted gene 14403 [Source:MGI Symbol;Acc:MGI:3649813]	zf-C2H2	GO:0006355,GO:0005622,GO:0003676,GO:0046872,GO:0005575	regulation of transcription, DNA-templated|intracellular|nucleic acid binding|metal ion binding|cellular_component	--	--
Gm14327	1	8.43e-14	3.91e-13	0.870832	ENSMUSG00000074521	protein_coding	predicted gene 14327 [Source:MGI Symbol;Acc:MGI:3652188]	--	GO:0006355,GO:0005622,GO:0003676,GO:0003674,GO:0008150,GO:0005575,GO:0003700,GO:0043565,GO:0005634	regulation of transcription, DNA-templated|intracellular|nucleic acid binding|molecular_function|biological_process|cellular_component|DNA-binding transcription factor activity|sequence-specific DNA binding|nucleus	--	--
Zfp971	1	0.00167553	0.00425571	0.796257	ENSMUSG00000074519	protein_coding	zinc finger protein 971 [Source:MGI Symbol;Acc:MGI:1261426]	--	GO:0006355,GO:0005622,GO:0003676,GO:0003674,GO:0008150,GO:0005575,GO:0003700,GO:0043565,GO:0005634,GO:0046872	regulation of transcription, DNA-templated|intracellular|nucleic acid binding|molecular_function|biological_process|cellular_component|DNA-binding transcription factor activity|sequence-specific DNA binding|nucleus|metal ion binding	--	--
Adrm1	1	2.02e-05	5.72e-05	0.826381	ENSMUSG00000039041	protein_coding	adhesion regulating molecule 1 [Source:MGI Symbol;Acc:MGI:1929289]	--	GO:0005634,GO:0005737,GO:0005654,GO:0005829,GO:0005886,GO:0043130,GO:0061133,GO:0070628,GO:0006511,GO:0010950,GO:0008541,GO:0000502,GO:0005515,GO:0060612,GO:0002020,GO:0006368,GO:0007286,GO:0048538,GO:0043248,GO:0033081,GO:0072520,GO:0001541,GO:0042699,GO:0048477,GO:0060009,GO:0060399	nucleus|cytoplasm|nucleoplasm|cytosol|plasma membrane|ubiquitin binding|endopeptidase activator activity|proteasome binding|ubiquitin-dependent protein catabolic process|positive regulation of endopeptidase activity|proteasome regulatory particle, lid subcomplex|proteasome complex|protein binding|adipose tissue development|protease binding|transcription elongation from RNA polymerase II promoter|…	mmu03050,mmu05169	Proteasome|Epstein-Barr virus infection
Lama5	1	2.2e-08	7.44e-08	0.930401	ENSMUSG00000015647	protein_coding	laminin, alpha 5 [Source:MGI Symbol;Acc:MGI:105382]	--	GO:0007155,GO:0005102,GO:0030155,GO:0030334,GO:0045995,GO:0005615,GO:0005515,GO:0005576,GO:0098609,GO:0031012,GO:0016477,GO:0007517,GO:0005178,GO:0072659,GO:0007229,GO:0005604,GO:0060271,GO:0062023,GO:0005201,GO:0034446,GO:0001942,GO:0009887,GO:0009888,GO:0043083,GO:0042127,GO:0031594,GO:0030324,GO:0001658,GO:0042475,GO:0048754,GO:0001755,GO:0060445,GO:0001738,GO:0043259,GO:0016331,GO:0005610	cell adhesion|signaling receptor binding|regulation of cell adhesion|regulation of cell migration|regulation of embryonic development|extracellular space|protein binding|extracellular region|cell-cell adhesion|extracellular matrix|cell migration|muscle organ development|integrin binding|protein localization to plasma membrane|integrin-mediated signaling pathway|basement membrane|cilium assembly|c…	mmu04151,mmu04512,mmu04510,mmu05200,mmu05222,mmu05165,mmu05146,mmu05145	PI3K-Akt signaling pathway|ECM-receptor interaction|Focal adhesion|Pathways in cancer|Small cell lung cancer|Human papillomavirus infection|Amoebiasis|Toxoplasmosis
Rps21	1	0	0	0.850721	ENSMUSG00000039001	protein_coding	ribosomal protein S21 [Source:MGI Symbol;Acc:MGI:1913731]	--	GO:0003735,GO:0006412,GO:0005622,GO:0005840,GO:0005737,GO:0045202,GO:0043022,GO:0005783,GO:0005829,GO:0047485,GO:0002181,GO:0005791,GO:0042788,GO:0022627,GO:0000447,GO:0000461	structural constituent of ribosome|translation|intracellular|ribosome|cytoplasm|synapse|ribosome binding|endoplasmic reticulum|cytosol|protein N-terminus binding|cytoplasmic translation|rough endoplasmic reticulum|polysomal ribosome|cytosolic small ribosomal subunit|endonucleolytic cleavage in ITS1 to separate SSU-rRNA from 5.8S rRNA and LSU-rRNA from tricistronic rRNA transcript (SSU-rRNA, 5.8S …	mmu03010	Ribosome
Chrna4	1	8.51e-06	2.46e-05	0.823512	ENSMUSG00000027577	protein_coding	cholinergic receptor, nicotinic, alpha polypeptide 4 [Source:MGI Symbol;Acc:MGI:87888]	--	GO:0016021,GO:0006811,GO:0005216,GO:0022848,GO:0045211,GO:0004888,GO:0034220,GO:0005230,GO:0016020,GO:0005886,GO:0060078,GO:0060079,GO:0030054,GO:0045202,GO:0009897,GO:0005515,GO:0005887,GO:0046982,GO:1904315,GO:0007165,GO:0007268,GO:0042391,GO:0050877,GO:0005892,GO:0043005,GO:0098981,GO:0099060,GO:0006979,GO:0007626,GO:0030425,GO:0007271,GO:0008144,GO:0001666,GO:0006281,GO:0043025,GO:0050890,GO:…	integral component of membrane|ion transport|ion channel activity|acetylcholine-gated cation-selective channel activity|postsynaptic membrane|transmembrane signaling receptor activity|ion transmembrane transport|extracellular ligand-gated ion channel activity|membrane|plasma membrane|regulation of postsynaptic membrane potential|excitatory postsynaptic potential|cell junction|synapse|external sid…	mmu04080,mmu04725,mmu05033	Neuroactive ligand-receptor interaction|Cholinergic synapse|Nicotine addiction
Eef1a2	1	0.00040691	0.00107268	1.17144	ENSMUSG00000016349	protein_coding	eukaryotic translation elongation factor 1 alpha 2 [Source:MGI Symbol;Acc:MGI:1096317]	--	GO:0005525,GO:0003924,GO:0003746,GO:0006414,GO:0005634,GO:0005737,GO:0000166,GO:0045202,GO:0006412,GO:0019901,GO:0043065,GO:0043025,GO:0043209,GO:0005853,GO:0090218,GO:0010035,GO:0051602	GTP binding|GTPase activity|translation elongation factor activity|translational elongation|nucleus|cytoplasm|nucleotide binding|synapse|translation|protein kinase binding|positive regulation of apoptotic process|neuronal cell body|myelin sheath|eukaryotic translation elongation factor 1 complex|positive regulation of lipid kinase activity|response to inorganic substance|response to electrical st…	mmu03013,mmu05134	RNA transport|Legionellosis
Stmn3	1	3.2e-05	8.96e-05	0.979273	ENSMUSG00000027581	protein_coding	stathmin-like 3 [Source:MGI Symbol;Acc:MGI:1277137]	--	GO:0005737,GO:0031110,GO:0015631,GO:0031122,GO:0031175,GO:0005794,GO:0048471,GO:0005829,GO:0005515,GO:0030426,GO:0042995,GO:0043005,GO:0030424,GO:0051493,GO:0008022,GO:0001835,GO:0007019,GO:0019904,GO:0035021,GO:0043087	cytoplasm|regulation of microtubule polymerization or depolymerization|tubulin binding|cytoplasmic microtubule organization|neuron projection development|Golgi apparatus|perinuclear region of cytoplasm|cytosol|protein binding|growth cone|cell projection|neuron projection|axon|regulation of cytoskeleton organization|protein C-terminus binding|blastocyst hatching|microtubule depolymerization|protei…	--	--
Arfrp1	1	4.38e-06	1.29e-05	0.825738	ENSMUSG00000038671	protein_coding	ADP-ribosylation factor related protein 1 [Source:MGI Symbol;Acc:MGI:1923938]	--	GO:0000166,GO:0005525,GO:0005794,GO:0005829,GO:0016020,GO:0003924,GO:0006886,GO:0005802,GO:0007369,GO:0043001,GO:0034067,GO:0042147	nucleotide binding|GTP binding|Golgi apparatus|cytosol|membrane|GTPase activity|intracellular protein transport|trans-Golgi network|gastrulation|Golgi to plasma membrane protein transport|protein localization to Golgi apparatus|retrograde transport, endosome to Golgi	--	--
Samd10	1	0.00314261	0.00784619	0.834976	ENSMUSG00000038605	protein_coding	sterile alpha motif domain containing 10 [Source:MGI Symbol;Acc:MGI:2443872]	--	GO:0005515,GO:0003674,GO:0008150,GO:0005575	protein binding|molecular_function|biological_process|cellular_component	--	--
Sox18	1	1.16e-09	4.2e-09	1.00344	ENSMUSG00000046470	protein_coding	SRY (sex determining region Y)-box 18 [Source:MGI Symbol;Acc:MGI:103559]	HMG	GO:0003677,GO:0005634,GO:0005515,GO:0045944,GO:0045893,GO:0000978,GO:0001228,GO:0000981,GO:0030154,GO:0000122,GO:0045892,GO:0001701,GO:0001570,GO:0007507,GO:0043565,GO:0000790,GO:0006355,GO:0003700,GO:0044212,GO:0001568,GO:0061028,GO:0048469,GO:0001942,GO:0001525,GO:0001944,GO:0001945,GO:0022405,GO:0042789,GO:0072091,GO:0044798,GO:0035050,GO:0001946,GO:0048866,GO:0060214,GO:0060836,GO:0060956,GO:…	DNA binding|nucleus|protein binding|positive regulation of transcription by RNA polymerase II|positive regulation of transcription, DNA-templated|RNA polymerase II proximal promoter sequence-specific DNA binding|DNA-binding transcription activator activity, RNA polymerase II-specific|DNA-binding transcription factor activity, RNA polymerase II-specific|cell differentiation|negative regulation of …	--	--
Polr3k	1	5.89e-10	2.18e-09	0.86407	ENSMUSG00000038628	protein_coding	polymerase (RNA) III (DNA directed) polypeptide K [Source:MGI Symbol;Acc:MGI:1914255]	--	GO:0008270,GO:0006351,GO:0003676,GO:0042779,GO:0046872,GO:0005634,GO:0051607,GO:0002376,GO:0045087,GO:0005730,GO:0003899,GO:0001056,GO:0005666,GO:0006386	zinc ion binding|transcription, DNA-templated|nucleic acid binding|tRNA 3'-trailer cleavage|metal ion binding|nucleus|defense response to virus|immune system process|innate immune response|nucleolus|DNA-directed 5'-3' RNA polymerase activity|RNA polymerase III activity|RNA polymerase III complex|termination of RNA polymerase III transcription	mmu00230,mmu00240,mmu03020,mmu04623,mmu05169	Purine metabolism|Pyrimidine metabolism|RNA polymerase|Cytosolic DNA-sensing pathway|Epstein-Barr virus infection
Pex2	1	1.89e-09	6.79e-09	0.909157	ENSMUSG00000040374	protein_coding	peroxisomal biogenesis factor 2 [Source:MGI Symbol;Acc:MGI:107486]	--	GO:0046872,GO:0000038,GO:0000122,GO:0006635,GO:0007031,GO:0016558,GO:0031648,GO:0048147,GO:0050680,GO:0005777,GO:0005778,GO:0005779,GO:0016020,GO:0016593	metal ion binding|very long-chain fatty acid metabolic process|negative regulation of transcription by RNA polymerase II|fatty acid beta-oxidation|peroxisome organization|protein import into peroxisome matrix|protein destabilization|negative regulation of fibroblast proliferation|negative regulation of epithelial cell proliferation|peroxisome|peroxisomal membrane|integral component of peroxisomal…	mmu04146	Peroxisome
Zc2hc1a	1	1.4e-06	4.23e-06	0.88519	ENSMUSG00000043542	protein_coding	zinc finger, C2HC-type containing 1A [Source:MGI Symbol;Acc:MGI:1914556]	--	GO:0046872,GO:0003674,GO:0008150,GO:0005575	metal ion binding|molecular_function|biological_process|cellular_component	--	--
Mrps28	1	1.67e-46	2.74e-45	1.0156	ENSMUSG00000040269	protein_coding	mitochondrial ribosomal protein S28 [Source:MGI Symbol;Acc:MGI:1913480]	--	GO:0008150,GO:0005739,GO:0005840,GO:0005763	biological_process|mitochondrion|ribosome|mitochondrial small ribosomal subunit	--	--
Fabp5	1	3.92e-44	6.04e-43	1.96334	ENSMUSG00000027533	protein_coding	fatty acid binding protein 5, epidermal [Source:MGI Symbol;Acc:MGI:101790]	--	GO:0008289,GO:0016020,GO:0005886,GO:0005634,GO:0005737,GO:0030054,GO:0045202,GO:0045211,GO:0042802,GO:0005576,GO:0005615,GO:0006629,GO:0006006,GO:0042593,GO:0120162,GO:0014069,GO:0051930,GO:0005504,GO:0035360,GO:0006656,GO:0001972,GO:0010829,GO:0031392,GO:0099178	lipid binding|membrane|plasma membrane|nucleus|cytoplasm|cell junction|synapse|postsynaptic membrane|identical protein binding|extracellular region|extracellular space|lipid metabolic process|glucose metabolic process|glucose homeostasis|positive regulation of cold-induced thermogenesis|postsynaptic density|regulation of sensory perception of pain|fatty acid binding|positive regulation of peroxis…	mmu03320	PPAR signaling pathway
Fabp4	1	0	0	2.87715	ENSMUSG00000062515	protein_coding	fatty acid binding protein 4, adipocyte [Source:MGI Symbol;Acc:MGI:88038]	--	GO:0008289,GO:0050727,GO:0005504,GO:0005634,GO:0005829,GO:0005737,GO:0009617,GO:0045892,GO:0001816,GO:0042632,GO:0008284,GO:0120162,GO:0005654,GO:0050729,GO:0006631,GO:0050873,GO:0005324,GO:0050872,GO:0006469,GO:0071285,GO:0071356,GO:0036041,GO:0051427,GO:0015909	lipid binding|regulation of inflammatory response|fatty acid binding|nucleus|cytosol|cytoplasm|response to bacterium|negative regulation of transcription, DNA-templated|cytokine production|cholesterol homeostasis|positive regulation of cell population proliferation|positive regulation of cold-induced thermogenesis|nucleoplasm|positive regulation of inflammatory response|fatty acid metabolic proce…	mmu04923,mmu03320	Regulation of lipolysis in adipocyte|PPAR signaling pathway
Rbis	1	1.67e-31	1.73e-30	0.936366	ENSMUSG00000078784	protein_coding	ribosomal biogenesis factor isoform 1 precursor	--	--	--	--	--
Sirpb1a	1	6.99e-05	0.000192688	1.01494	ENSMUSG00000095788	protein_coding	signal-regulatory protein beta 1A [Source:MGI Symbol;Acc:MGI:2444824]	--	GO:0016020,GO:0016021,GO:0003674,GO:0005886,GO:0022409,GO:0050766,GO:0050870,GO:0035556	membrane|integral component of membrane|molecular_function|plasma membrane|positive regulation of cell-cell adhesion|positive regulation of phagocytosis|positive regulation of T cell activation|intracellular signal transduction	mmu04380	Osteoclast differentiation
Cyp7b1	1	0.000683161	0.00177612	1.05821	ENSMUSG00000039519	protein_coding	cytochrome P450, family 7, subfamily b, polypeptide 1 [Source:MGI Symbol;Acc:MGI:104978]	--	GO:0055114,GO:0004497,GO:0020037,GO:0005506,GO:0016705,GO:0016020,GO:0016021,GO:0046872,GO:0016491,GO:0006629,GO:0008202,GO:0008203,GO:0006694,GO:0005783,GO:0005789,GO:0042632,GO:0007613,GO:0043231,GO:0031090,GO:0007623,GO:0060740,GO:0006699,GO:0033147,GO:0050679,GO:0007586,GO:0008396,GO:0035754	oxidation-reduction process|monooxygenase activity|heme binding|iron ion binding|oxidoreductase activity, acting on paired donors, with incorporation or reduction of molecular oxygen|membrane|integral component of membrane|metal ion binding|oxidoreductase activity|lipid metabolic process|steroid metabolic process|cholesterol metabolic process|steroid biosynthetic process|endoplasmic reticulum|end…	mmu00120,mmu00140	Primary bile acid biosynthesis|Steroid hormone biosynthesis
Mtfr1	1	1.79e-07	5.72e-07	0.921305	ENSMUSG00000027601	protein_coding	mitochondrial fission regulator 1 [Source:MGI Symbol;Acc:MGI:1914722]	--	GO:0005829,GO:0005886,GO:0005739,GO:0007005,GO:0000266,GO:0009060	cytosol|plasma membrane|mitochondrion|mitochondrion organization|mitochondrial fission|aerobic respiration	--	--
Cpb1	1	1.55e-10	5.93e-10	0.894623	ENSMUSG00000011463	protein_coding	carboxypeptidase B1 (tissue) [Source:MGI Symbol;Acc:MGI:1923953]	--	GO:0008270,GO:0006508,GO:0004181,GO:0004180,GO:0005615	zinc ion binding|proteolysis|metallocarboxypeptidase activity|carboxypeptidase activity|extracellular space	mmu04972,mmu04974	Pancreatic secretion|Protein digestion and absorption
Agtr1b	1	1.69e-08	5.76e-08	0.868324	ENSMUSG00000054988	protein_coding	angiotensin II receptor, type 1b [Source:MGI Symbol;Acc:MGI:87965]	--	GO:0007186,GO:0016021,GO:0004930,GO:0004945,GO:0019229,GO:0016020,GO:0005886,GO:0007165,GO:0006954,GO:0001822,GO:0007204,GO:0001568,GO:0043627,GO:0045777,GO:0071549,GO:0090190,GO:0038166,GO:0042756,GO:0001991,GO:0001596,GO:0001666,GO:0007584,GO:0009651,GO:0035094,GO:0035902,GO:0042493,GO:0086097,GO:1990776	G protein-coupled receptor signaling pathway|integral component of membrane|G protein-coupled receptor activity|angiotensin type II receptor activity|regulation of vasoconstriction|membrane|plasma membrane|signal transduction|inflammatory response|kidney development|positive regulation of cytosolic calcium ion concentration|blood vessel development|response to estrogen|positive regulation of bloo…	mmu04371,mmu04020,mmu04072,mmu04022,mmu04080,mmu04924,mmu04614,mmu04925,mmu04927,mmu04261,mmu04270,mmu05200,mmu04933,mmu04934	Apelin signaling pathway|Calcium signaling pathway|Phospholipase D signaling pathway|cGMP - PKG signaling pathway|Neuroactive ligand-receptor interaction|Renin secretion|Renin-angiotensin system|Aldosterone synthesis and secretion|Cortisol synthesis and secretion|Adrenergic signaling in cardiomyocytes|Vascular smooth muscle contraction|Pathways in cancer|AGE-RAGE signaling pathway in diabetic com…
Gm43672	1	1.17e-05	3.36e-05	0.83407	ENSMUSG00000106019	lncRNA	predicted gene 43672 [Source:MGI Symbol;Acc:MGI:5663809]	--	--	--	--	--
Naaladl2	1	6.22e-10	2.3e-09	2.5791	ENSMUSG00000102758	protein_coding	N-acetylated alpha-linked acidic dipeptidase-like 2 [Source:MGI Symbol;Acc:MGI:2685867]	--	GO:0016020,GO:0016021,GO:0003674,GO:0005654,GO:0009617	membrane|integral component of membrane|molecular_function|nucleoplasm|response to bacterium	--	--
Tnfsf10	1	6.34e-24	4.89e-23	1.26417	ENSMUSG00000039304	protein_coding	tumor necrosis factor (ligand) superfamily, member 10 [Source:MGI Symbol;Acc:MGI:107414]	--	GO:0005515,GO:0016020,GO:0006955,GO:0005164,GO:0007165,GO:0016021,GO:0046872,GO:0005886,GO:0042802,GO:0005125,GO:0005576,GO:0005615,GO:0008270,GO:0006915,GO:0043280,GO:0043065,GO:0043123,GO:0090200,GO:2001238,GO:0032813,GO:0045569,GO:0008584,GO:0032868	protein binding|membrane|immune response|tumor necrosis factor receptor binding|signal transduction|integral component of membrane|metal ion binding|plasma membrane|identical protein binding|cytokine activity|extracellular region|extracellular space|zinc ion binding|apoptotic process|positive regulation of cysteine-type endopeptidase activity involved in apoptotic process|positive regulation of a…	mmu04068,mmu04060,mmu04210,mmu04217,mmu04650,mmu05162,mmu05164	FoxO signaling pathway|Cytokine-cytokine receptor interaction|Apoptosis|Necroptosis|Natural killer cell mediated cytotoxicity|Measles|Influenza A
Rpl22l1	1	1.03e-168	9.27e-167	0.788008	ENSMUSG00000039221	protein_coding	ribosomal protein L22 like 1 [Source:MGI Symbol;Acc:MGI:1915278]	--	GO:0003735,GO:0006412,GO:0005622,GO:0005840,GO:0003723,GO:0002181	structural constituent of ribosome|translation|intracellular|ribosome|RNA binding|cytoplasmic translation	mmu03010	Ribosome
Sec62	1	5.78e-105	2.8e-103	0.76767	ENSMUSG00000027706	protein_coding	SEC62 homolog (S. cerevisiae) [Source:MGI Symbol;Acc:MGI:1916526]	--	GO:0015031,GO:0030176,GO:0016020,GO:0016021,GO:0005783,GO:0005789,GO:0031204,GO:0006620	protein transport|integral component of endoplasmic reticulum membrane|membrane|integral component of membrane|endoplasmic reticulum|endoplasmic reticulum membrane|posttranslational protein targeting to membrane, translocation|posttranslational protein targeting to endoplasmic reticulum membrane	mmu03060,mmu04141	Protein export|Protein processing in endoplasmic reticulum
Ndufb5	1	2.56e-139	1.78e-137	0.933165	ENSMUSG00000027673	protein_coding	NADH:ubiquinone oxidoreductase subunit B5 [Source:MGI Symbol;Acc:MGI:1913296]	--	GO:0016020,GO:0016021,GO:0003674,GO:0005654,GO:0055114,GO:0005739,GO:0005743,GO:0070469,GO:0032981,GO:0005747	membrane|integral component of membrane|molecular_function|nucleoplasm|oxidation-reduction process|mitochondrion|mitochondrial inner membrane|respirasome|mitochondrial respiratory chain complex I assembly|mitochondrial respiratory chain complex I	mmu00190,mmu04723,mmu04714,mmu05010,mmu05012,mmu05016,mmu04932	Oxidative phosphorylation|Retrograde endocannabinoid signaling|Thermogenesis|Alzheimer's disease|Parkinson's disease|Huntington's disease|Non-alcoholic fatty liver disease (NAFLD)
Dnajc19	1	9.12e-08	2.97e-07	0.848553	ENSMUSG00000027679	protein_coding	DnaJ heat shock protein family (Hsp40) member C19 [Source:MGI Symbol;Acc:MGI:1914963]	--	GO:0016020,GO:0016021,GO:0032991,GO:0015031,GO:0005739,GO:0005743,GO:0032781,GO:0048806,GO:0007601,GO:0030150,GO:0001405,GO:0001671	membrane|integral component of membrane|protein-containing complex|protein transport|mitochondrion|mitochondrial inner membrane|positive regulation of ATPase activity|genitalia development|visual perception|protein import into mitochondrial matrix|PAM complex, Tim23 associated import motor|ATPase activator activity	--	--
Fgf2	1	3.49e-06	1.03e-05	0.948672	ENSMUSG00000037225	protein_coding	fibroblast growth factor 2 [Source:MGI Symbol;Acc:MGI:95516]	--	GO:0005576,GO:0008083,GO:0008543,GO:0005104,GO:0005615,GO:0005634,GO:0005515,GO:0005737,GO:0007275,GO:0045944,GO:0010628,GO:0045893,GO:0001934,GO:0051781,GO:0030154,GO:0005125,GO:0060548,GO:0050918,GO:0010001,GO:0051897,GO:0061045,GO:0008285,GO:0005178,GO:0008284,GO:0008201,GO:0001525,GO:0070374,GO:0051726,GO:0043552,GO:0090263,GO:0030374,GO:0048678,GO:0002042,GO:0010764,GO:0030324,GO:0001658,GO:…	extracellular region|growth factor activity|fibroblast growth factor receptor signaling pathway|fibroblast growth factor receptor binding|extracellular space|nucleus|protein binding|cytoplasm|multicellular organism development|positive regulation of transcription by RNA polymerase II|positive regulation of gene expression|positive regulation of transcription, DNA-templated|positive regulation of …	mmu04014,mmu04015,mmu04010,mmu04151,mmu04550,mmu04810,mmu05200,mmu05205,mmu05226,mmu05218,mmu05224,mmu05167,mmu01521	Ras signaling pathway|Rap1 signaling pathway|MAPK signaling pathway|PI3K-Akt signaling pathway|Signaling pathways regulating pluripotency of stem cells|Regulation of actin cytoskeleton|Pathways in cancer|Proteoglycans in cancer|Gastric cancer|Melanoma|Breast cancer|Kaposi's sarcoma-associated herpesvirus infection|EGFR tyrosine kinase inhibitor resistance
Nudt6	1	1.44e-06	4.36e-06	0.85507	ENSMUSG00000050174	protein_coding	nudix (nucleoside diphosphate linked moiety X)-type motif 6 [Source:MGI Symbol;Acc:MGI:2387618]	--	GO:0016787,GO:0008285,GO:0045786,GO:0005737	hydrolase activity|negative regulation of cell population proliferation|negative regulation of cell cycle|cytoplasm	--	--
Spry1	1	4.62e-22	3.29e-21	1.77443	ENSMUSG00000037211	protein_coding	sprouty RTK signaling antagonist 1 [Source:MGI Symbol;Acc:MGI:1345139]	--	GO:0016020,GO:0007275,GO:0009966,GO:0008285,GO:0046580,GO:0070373,GO:0001759,GO:0005654,GO:0005794,GO:0005829,GO:0005515,GO:0005737,GO:0051387,GO:0001656,GO:0040037,GO:0000132,GO:0034260,GO:0001657,GO:0060449,GO:0043407,GO:0060940	membrane|multicellular organism development|regulation of signal transduction|negative regulation of cell population proliferation|negative regulation of Ras protein signal transduction|negative regulation of ERK1 and ERK2 cascade|organ induction|nucleoplasm|Golgi apparatus|cytosol|protein binding|cytoplasm|negative regulation of neurotrophin TRK receptor signaling pathway|metanephros development…	--	--
Larp1b	1	1.59e-15	8.16e-15	0.951536	ENSMUSG00000025762	protein_coding	La ribonucleoprotein domain family, member 1B [Source:MGI Symbol;Acc:MGI:1914604]	--	GO:0003674,GO:0008150,GO:0005575,GO:0003723	molecular_function|biological_process|cellular_component|RNA binding	--	--
Mgarp	1	0	0	1.43998	ENSMUSG00000037161	protein_coding	mitochondria localized glutamic acid rich protein [Source:MGI Symbol;Acc:MGI:1914999]	--	GO:0005739,GO:0008089,GO:0016020,GO:0016021,GO:1904115,GO:0005515,GO:0005741,GO:0071456,GO:0006626,GO:0008090,GO:0031307,GO:0010822,GO:0071383,GO:0097211,GO:0019896	mitochondrion|anterograde axonal transport|membrane|integral component of membrane|axon cytoplasm|protein binding|mitochondrial outer membrane|cellular response to hypoxia|protein targeting to mitochondrion|retrograde axonal transport|integral component of mitochondrial outer membrane|positive regulation of mitochondrion organization|cellular response to steroid hormone stimulus|cellular response…	--	--
Ndufc1	1	1.19e-233	1.58e-231	1.14787	ENSMUSG00000037152	protein_coding	NADH:ubiquinone oxidoreductase subunit C1 [Source:MGI Symbol;Acc:MGI:1913627]	--	GO:0005739,GO:0005747,GO:0016020,GO:0016021,GO:0003674,GO:0055114,GO:0005743,GO:0070469,GO:0032981	mitochondrion|mitochondrial respiratory chain complex I|membrane|integral component of membrane|molecular_function|oxidation-reduction process|mitochondrial inner membrane|respirasome|mitochondrial respiratory chain complex I assembly	mmu00190,mmu04723,mmu04714,mmu05010,mmu05012,mmu05016,mmu04932	Oxidative phosphorylation|Retrograde endocannabinoid signaling|Thermogenesis|Alzheimer's disease|Parkinson's disease|Huntington's disease|Non-alcoholic fatty liver disease (NAFLD)
Mgst2	1	1.72e-78	5.88e-77	1.37363	ENSMUSG00000074604	protein_coding	microsomal glutathione S-transferase 2 [Source:MGI Symbol;Acc:MGI:2448481]	--	GO:0016021,GO:0008047,GO:0006691,GO:0016020,GO:0016740,GO:0005737,GO:0005886,GO:0043085,GO:0043231,GO:0098869,GO:0006629,GO:0006750,GO:0019370,GO:0046466,GO:0004364,GO:0004464,GO:0004602,GO:0005635,GO:0005783	integral component of membrane|enzyme activator activity|leukotriene metabolic process|membrane|transferase activity|cytoplasm|plasma membrane|positive regulation of catalytic activity|intracellular membrane-bounded organelle|cellular oxidant detoxification|lipid metabolic process|glutathione biosynthetic process|leukotriene biosynthetic process|membrane lipid catabolic process|glutathione transf…	mmu00480,mmu00980,mmu00982,mmu00983,mmu05200,mmu05204,mmu05225,mmu05418,mmu01524	Glutathione metabolism|Metabolism of xenobiotics by cytochrome P450|Drug metabolism - cytochrome P450|Drug metabolism - other enzymes|Pathways in cancer|Chemical carcinogenesis|Hepatocellular carcinoma|Fluid shear stress and atherosclerosis|Platinum drug resistance
Lhfp	1	2.53e-16	1.36e-15	1.58029	ENSMUSG00000048332	protein_coding	lipoma HMGIC fusion partner [Source:MGI Symbol;Acc:MGI:1920048]	--	GO:0016020,GO:0016021,GO:0003674,GO:0008150,GO:0005575	membrane|integral component of membrane|molecular_function|biological_process|cellular_component	--	--
Postn	1	2.31e-21	1.59e-20	4.41444	ENSMUSG00000027750	protein_coding	periostin, osteoblast specific factor [Source:MGI Symbol;Acc:MGI:1926321]	--	GO:0005515,GO:0005615,GO:0005794,GO:0046872,GO:0005737,GO:0005576,GO:0031012,GO:0007155,GO:1900025,GO:0031594,GO:0001953,GO:0030198,GO:0008201,GO:0005802,GO:0062023,GO:0005201,GO:0003073,GO:0050839,GO:0014911,GO:0008593,GO:0009888,GO:1904209,GO:1990138,GO:0071307,GO:0001666,GO:0009612,GO:0014850,GO:0032355,GO:0042060,GO:0044344,GO:0071356,GO:0071560,GO:1990523	protein binding|extracellular space|Golgi apparatus|metal ion binding|cytoplasm|extracellular region|extracellular matrix|cell adhesion|negative regulation of substrate adhesion-dependent cell spreading|neuromuscular junction|negative regulation of cell-matrix adhesion|extracellular matrix organization|heparin binding|trans-Golgi network|collagen-containing extracellular matrix|extracellular matr…	--	--
Alg5	1	1.34e-05	3.83e-05	0.853588	ENSMUSG00000036632	protein_coding	asparagine-linked glycosylation 5 (dolichyl-phosphate beta-glucosyltransferase) [Source:MGI Symbol;Acc:MGI:1913498]	--	GO:0016020,GO:0016021,GO:0016740,GO:0016757,GO:0005783,GO:0005789,GO:0006486,GO:0007368,GO:0006487,GO:0004581	membrane|integral component of membrane|transferase activity|transferase activity, transferring glycosyl groups|endoplasmic reticulum|endoplasmic reticulum membrane|protein glycosylation|determination of left/right symmetry|protein N-linked glycosylation|dolichyl-phosphate beta-glucosyltransferase activity	mmu00510	N-Glycan biosynthesis
Smad9	1	3.25e-11	1.3e-10	0.860573	ENSMUSG00000027796	protein_coding	SMAD family member 9 [Source:MGI Symbol;Acc:MGI:1859993]	MH1	GO:0006355,GO:0005622,GO:0005515,GO:0003700,GO:0005667,GO:0007179,GO:0005634,GO:0005737,GO:0046872,GO:0003677,GO:0005654,GO:0005829,GO:0045893,GO:0060348,GO:0071407,GO:0051216,GO:0030901,GO:0006468,GO:0001657,GO:0045597,GO:0030509,GO:0030902,GO:0060395,GO:0001880	regulation of transcription, DNA-templated|intracellular|protein binding|DNA-binding transcription factor activity|transcription factor complex|transforming growth factor beta receptor signaling pathway|nucleus|cytoplasm|metal ion binding|DNA binding|nucleoplasm|cytosol|positive regulation of transcription, DNA-templated|bone development|cellular response to organic cyclic compound|cartilage deve…	mmu04350,mmu04550	TGF-beta signaling pathway|Signaling pathways regulating pluripotency of stem cells
Tm4sf1	1	2.22e-124	1.37e-122	1.72875	ENSMUSG00000027800	protein_coding	transmembrane 4 superfamily member 1 [Source:MGI Symbol;Acc:MGI:104678]	--	GO:0016021,GO:0016020,GO:0005887,GO:0001825	integral component of membrane|membrane|integral component of plasma membrane|blastocyst formation	--	--
P2ry1	1	1.73e-06	5.22e-06	0.899663	ENSMUSG00000027765	protein_coding	purinergic receptor P2Y, G-protein coupled 1 [Source:MGI Symbol;Acc:MGI:105049]	--	GO:0045028,GO:0007186,GO:0016021,GO:0004930,GO:0007200,GO:0030168,GO:0090075,GO:0016020,GO:0005886,GO:0000166,GO:0005524,GO:0007165,GO:0046982,GO:0045944,GO:0016324,GO:0014069,GO:0005887,GO:0001934,GO:0005739,GO:0007204,GO:0016323,GO:0030425,GO:0044297,GO:0072659,GO:0070374,GO:0098978,GO:0008360,GO:0045211,GO:0019233,GO:0005929,GO:0071407,GO:0007193,GO:0097110,GO:0042755,GO:0099059,GO:0008347,GO:…	G protein-coupled purinergic nucleotide receptor activity|G protein-coupled receptor signaling pathway|integral component of membrane|G protein-coupled receptor activity|phospholipase C-activating G protein-coupled receptor signaling pathway|platelet activation|relaxation of muscle|membrane|plasma membrane|nucleotide binding|ATP binding|signal transduction|protein heterodimerization activity|posi…	mmu04015,mmu04080,mmu04611,mmu04742	Rap1 signaling pathway|Neuroactive ligand-receptor interaction|Platelet activation|Taste transduction
Rap2b	1	4.36e-17	2.43e-16	1.13273	ENSMUSG00000036894	protein_coding	RAP2B, member of RAS oncogene family [Source:MGI Symbol;Acc:MGI:1921262]	--	GO:0007165,GO:0016020,GO:0005525,GO:0003924,GO:0005829,GO:0000166,GO:0005886,GO:0044291,GO:0005768,GO:0032486,GO:0055037,GO:0005923,GO:0019904,GO:0019003,GO:0045121,GO:0070062,GO:0030336,GO:0055038,GO:0070527,GO:0030168,GO:0031954,GO:0061097	signal transduction|membrane|GTP binding|GTPase activity|cytosol|nucleotide binding|plasma membrane|cell-cell contact zone|endosome|Rap protein signal transduction|recycling endosome|bicellular tight junction|protein domain specific binding|GDP binding|membrane raft|extracellular exosome|negative regulation of cell migration|recycling endosome membrane|platelet aggregation|platelet activation|pos…	--	--
Mme	1	0.000348113	0.000921215	0.874413	ENSMUSG00000027820	protein_coding	membrane metallo endopeptidase [Source:MGI Symbol;Acc:MGI:97004]	--	GO:0006508,GO:0004222,GO:0008237,GO:0016020,GO:0016021,GO:0046872,GO:0005886,GO:0016787,GO:0005737,GO:0008233,GO:0042803,GO:0031410,GO:0008270,GO:0008021,GO:0004175,GO:0030424,GO:0045202,GO:0030425,GO:0005769,GO:0043025,GO:0045121,GO:0071345,GO:0005802,GO:0050769,GO:0098793,GO:0005903,GO:0001786,GO:0001822,GO:0050435,GO:0042277,GO:0007611,GO:0044306,GO:0071493,GO:0019233,GO:1900273,GO:0097242,GO:…	proteolysis|metalloendopeptidase activity|metallopeptidase activity|membrane|integral component of membrane|metal ion binding|plasma membrane|hydrolase activity|cytoplasm|peptidase activity|protein homodimerization activity|cytoplasmic vesicle|zinc ion binding|synaptic vesicle|endopeptidase activity|axon|synapse|dendrite|early endosome|neuronal cell body|membrane raft|cellular response to cytokin…	mmu04640,mmu04614,mmu04974,mmu05010	Hematopoietic cell lineage|Renin-angiotensin system|Protein digestion and absorption|Alzheimer's disease
Kcnab1	1	1.22e-05	3.49e-05	1.43561	ENSMUSG00000027827	protein_coding	potassium voltage-gated channel, shaker-related subfamily, beta member 1 [Source:MGI Symbol;Acc:MGI:109155]	--	GO:0016021,GO:0005737,GO:0055085,GO:0005249,GO:0006813,GO:0016020,GO:0005886,GO:0071805,GO:0005829,GO:0005515,GO:0006811,GO:0016491,GO:0055114,GO:0005244,GO:0034765,GO:0034220,GO:0030424,GO:0044325,GO:0043204,GO:0019904,GO:0004033,GO:0043025,GO:1902259,GO:0008076,GO:0032839,GO:0070402,GO:0031234,GO:0007611,GO:0034705,GO:0015459,GO:1901379,GO:0044224,GO:1990635,GO:1902260,GO:1903817,GO:1901016,GO:…	integral component of membrane|cytoplasm|transmembrane transport|voltage-gated potassium channel activity|potassium ion transport|membrane|plasma membrane|potassium ion transmembrane transport|cytosol|protein binding|ion transport|oxidoreductase activity|oxidation-reduction process|voltage-gated ion channel activity|regulation of ion transmembrane transport|ion transmembrane transport|axon|ion ch…	--	--
Gm37305	1	0.00344278	0.00857641	0.849895	ENSMUSG00000103041	lncRNA	predicted gene, 37305 [Source:MGI Symbol;Acc:MGI:5610533]	--	--	--	--	--
Ptx3	1	0.00031636	0.000838976	3.68976	ENSMUSG00000027832	protein_coding	pentraxin related gene [Source:MGI Symbol;Acc:MGI:104641]	--	GO:0005615,GO:0045087,GO:0005515,GO:0042802,GO:0005576,GO:0031012,GO:0050766,GO:0045429,GO:0030198,GO:0001849,GO:0046597,GO:0001878,GO:0044869,GO:0044871,GO:1903016,GO:1903019,GO:0046790,GO:0001550,GO:0008228,GO:0001872	extracellular space|innate immune response|protein binding|identical protein binding|extracellular region|extracellular matrix|positive regulation of phagocytosis|positive regulation of nitric oxide biosynthetic process|extracellular matrix organization|complement component C1q binding|negative regulation of viral entry into host cell|response to yeast|negative regulation by host of viral exo-alp…	--	--
Lxn	1	7.5e-07	2.31e-06	0.877675	ENSMUSG00000047557	protein_coding	latexin [Source:MGI Symbol;Acc:MGI:107633]	--	GO:0005615,GO:0005737,GO:0010951,GO:0008201,GO:0006954,GO:0030414,GO:0010466,GO:0050965,GO:0008191,GO:0004857	extracellular space|cytoplasm|negative regulation of endopeptidase activity|heparin binding|inflammatory response|peptidase inhibitor activity|negative regulation of peptidase activity|detection of temperature stimulus involved in sensory perception of pain|metalloendopeptidase inhibitor activity|enzyme inhibitor activity	--	--
Pdcd10	1	5.23e-14	2.46e-13	0.683137	ENSMUSG00000027835	protein_coding	programmed cell death 10 [Source:MGI Symbol;Acc:MGI:1928396]	--	GO:0016020,GO:0000139,GO:0005794,GO:0005886,GO:0005829,GO:0005515,GO:0005737,GO:0042803,GO:0010628,GO:0010629,GO:0006915,GO:0033138,GO:0050821,GO:0071902,GO:0019901,GO:0043066,GO:0047485,GO:1990830,GO:0008284,GO:0001525,GO:0032874,GO:0090316,GO:0090051,GO:0030335,GO:0043406,GO:0042542,GO:0045747,GO:0044319,GO:0051683,GO:0090168,GO:0036481,GO:1903588	membrane|Golgi membrane|Golgi apparatus|plasma membrane|cytosol|protein binding|cytoplasm|protein homodimerization activity|positive regulation of gene expression|negative regulation of gene expression|apoptotic process|positive regulation of peptidyl-serine phosphorylation|protein stabilization|positive regulation of protein serine/threonine kinase activity|protein kinase binding|negative regula…	--	--
Gask1b	1	1.83e-12	7.85e-12	1.15544	ENSMUSG00000027955	protein_coding	hypothetical basic protein I-19	--	--	--	--	--
Ctso	1	6.15e-27	5.37e-26	0.841364	ENSMUSG00000028015	protein_coding	cathepsin O [Source:MGI Symbol;Acc:MGI:2139628]	--	GO:0006508,GO:0008234,GO:0005615,GO:0016787,GO:0008233,GO:0005764,GO:0004197,GO:0051603	proteolysis|cysteine-type peptidase activity|extracellular space|hydrolase activity|peptidase activity|lysosome|cysteine-type endopeptidase activity|proteolysis involved in cellular protein catabolic process	mmu04142,mmu04210	Lysosome|Apoptosis
Rps3a1	1	0	0	0.738097	ENSMUSG00000028081	protein_coding	ribosomal protein S3A1 [Source:MGI Symbol;Acc:MGI:1202063]	--	GO:0003735,GO:0006412,GO:0005622,GO:0005840,GO:0005634,GO:0005829,GO:0005737,GO:0045202,GO:0005515,GO:0030154,GO:0048146,GO:0003729,GO:0043066,GO:1990904,GO:0045727,GO:0022627,GO:0015935,GO:0031369	structural constituent of ribosome|translation|intracellular|ribosome|nucleus|cytosol|cytoplasm|synapse|protein binding|cell differentiation|positive regulation of fibroblast proliferation|mRNA binding|negative regulation of apoptotic process|ribonucleoprotein complex|positive regulation of translation|cytosolic small ribosomal subunit|small ribosomal subunit|translation initiation factor binding	mmu03010	Ribosome
Fcrls	1	3.51e-08	1.17e-07	2.57797	ENSMUSG00000015852	protein_coding	Fc receptor-like S, scavenger receptor [Source:MGI Symbol;Acc:MGI:1933397]	--	GO:0016020,GO:0005044,GO:0006897	membrane|scavenger receptor activity|endocytosis	--	--
Pear1	1	2.06e-14	9.91e-14	0.998549	ENSMUSG00000028073	protein_coding	platelet endothelial aggregation receptor 1 [Source:MGI Symbol;Acc:MGI:1920432]	--	GO:0005515,GO:0016020,GO:0016021,GO:0005886,GO:0038023,GO:0043491,GO:0070527,GO:0014065,GO:0001891,GO:0043654,GO:0045746	protein binding|membrane|integral component of membrane|plasma membrane|signaling receptor activity|protein kinase B signaling|platelet aggregation|phosphatidylinositol 3-kinase signaling|phagocytic cup|recognition of apoptotic cell|negative regulation of Notch signaling pathway	--	--
Mrpl24	1	2.54e-13	1.15e-12	0.851176	ENSMUSG00000019710	protein_coding	mitochondrial ribosomal protein L24 [Source:MGI Symbol;Acc:MGI:1914957]	--	GO:0003735,GO:0006412,GO:0005622,GO:0005840,GO:0005739,GO:0005762	structural constituent of ribosome|translation|intracellular|ribosome|mitochondrion|mitochondrial large ribosomal subunit	mmu03010	Ribosome
Naxe	1	1.11e-06	3.38e-06	0.891039	ENSMUSG00000028070	protein_coding	NAD(P)HX epimerase [Source:MGI Symbol;Acc:MGI:2180167]	--	GO:0046872,GO:0005615,GO:0005654,GO:0005829,GO:0000166,GO:0016853,GO:0042802,GO:0005576,GO:0005739,GO:0043231,GO:0044297,GO:0005929,GO:0052856,GO:0052857,GO:0046496	metal ion binding|extracellular space|nucleoplasm|cytosol|nucleotide binding|isomerase activity|identical protein binding|extracellular region|mitochondrion|intracellular membrane-bounded organelle|cell body|cilium|NADHX epimerase activity|NADPHX epimerase activity|nicotinamide nucleotide metabolic process	--	--
Tsacc	1	1.82e-06	5.47e-06	0.865882	ENSMUSG00000010538	protein_coding	TSSK6 activating co-chaperone [Source:MGI Symbol;Acc:MGI:1924177]	--	GO:0051087,GO:0005737,GO:0045860,GO:0019901,GO:0006469,GO:0030544,GO:0004860	chaperone binding|cytoplasm|positive regulation of protein kinase activity|protein kinase binding|negative regulation of protein kinase activity|Hsp70 protein binding|protein kinase inhibitor activity	--	--
Glmp	1	6.24e-10	2.31e-09	0.80165	ENSMUSG00000001418	protein_coding	glycosylated lysosomal membrane protein [Source:MGI Symbol;Acc:MGI:1913318]	--	GO:0016020,GO:0016021,GO:0005634,GO:0005829,GO:0045944,GO:0005764,GO:0005765,GO:0003700,GO:0044212	membrane|integral component of membrane|nucleus|cytosol|positive regulation of transcription by RNA polymerase II|lysosome|lysosomal membrane|DNA-binding transcription factor activity|transcription regulatory region DNA binding	--	--
Slc25a44	1	3.2e-07	1e-06	0.860682	ENSMUSG00000050144	protein_coding	solute carrier family 25, member 44 [Source:MGI Symbol;Acc:MGI:2444391]	--	GO:0016020,GO:0016021,GO:0022857,GO:0055085,GO:0005739,GO:0005743	membrane|integral component of membrane|transmembrane transporter activity|transmembrane transport|mitochondrion|mitochondrial inner membrane	--	--
Sema4a	1	1.43e-09	5.18e-09	1.01618	ENSMUSG00000028064	protein_coding	sema domain, immunoglobulin domain (Ig), transmembrane domain (TM) and short cytoplasmic domain, (semaphorin) 4A [Source:MGI Symbol;Acc:MGI:107560]	--	GO:0005515,GO:0016020,GO:0016021,GO:0005615,GO:0005886,GO:0005634,GO:0005829,GO:0005887,GO:0007275,GO:0043231,GO:0002376,GO:0030215,GO:0030154,GO:0007399,GO:0007409,GO:0002250,GO:0001525,GO:0008360,GO:0050919,GO:0016525,GO:0071526,GO:0045499,GO:0001755,GO:0030335,GO:0048843,GO:1905704,GO:0010594,GO:0045063,GO:0002292,GO:1904891	protein binding|membrane|integral component of membrane|extracellular space|plasma membrane|nucleus|cytosol|integral component of plasma membrane|multicellular organism development|intracellular membrane-bounded organelle|immune system process|semaphorin receptor binding|cell differentiation|nervous system development|axonogenesis|adaptive immune response|angiogenesis|regulation of cell shape|neg…	mmu04360	Axon guidance
Lamtor2	1	2.12e-36	2.57e-35	0.797606	ENSMUSG00000028062	protein_coding	late endosomal/lysosomal adaptor, MAPK and MTOR activator 2 [Source:MGI Symbol;Acc:MGI:1932697]	--	GO:0005085,GO:0032008,GO:0016020,GO:0005515,GO:0005768,GO:0060090,GO:0034613,GO:0005764,GO:0005765,GO:0005770,GO:0071230,GO:0031902,GO:0001558,GO:0000186,GO:0071986	guanyl-nucleotide exchange factor activity|positive regulation of TOR signaling|membrane|protein binding|endosome|molecular adaptor activity|cellular protein localization|lysosome|lysosomal membrane|late endosome|cellular response to amino acid stimulus|late endosome membrane|regulation of cell growth|activation of MAPKK activity|Ragulator complex	mmu04150	mTOR signaling pathway
Ssr2	1	2.96e-14	1.41e-13	0.782097	ENSMUSG00000041355	protein_coding	signal sequence receptor, beta [Source:MGI Symbol;Acc:MGI:1913506]	--	GO:0016021,GO:0005783,GO:0016020,GO:0003674,GO:0005789,GO:0001701	integral component of membrane|endoplasmic reticulum|membrane|molecular_function|endoplasmic reticulum membrane|in utero embryonic development	mmu04141	Protein processing in endoplasmic reticulum
Rit1	1	3.3e-09	1.17e-08	0.841813	ENSMUSG00000028057	protein_coding	Ras-like without CAAX 1 [Source:MGI Symbol;Acc:MGI:108053]	--	GO:0007165,GO:0016020,GO:0005525,GO:0003924,GO:0005886,GO:0000166,GO:0007265,GO:0019003,GO:0005516	signal transduction|membrane|GTP binding|GTPase activity|plasma membrane|nucleotide binding|Ras protein signal transduction|GDP binding|calmodulin binding	--	--
Syt11	1	4.91e-12	2.06e-11	1.14272	ENSMUSG00000068923	protein_coding	synaptotagmin XI [Source:MGI Symbol;Acc:MGI:1859547]	--	GO:0016020,GO:0016021,GO:0046872,GO:0005509,GO:0048471,GO:0030054,GO:0045202,GO:0031410,GO:0005886,GO:0014069,GO:0043005,GO:0005887,GO:0008021,GO:0030424,GO:0044297,GO:0000149,GO:0031982,GO:0005515,GO:0043197,GO:0060076,GO:0031625,GO:0098793,GO:0098794,GO:0030285,GO:0030672,GO:0043195,GO:0005544,GO:0016192,GO:0060077,GO:0099059,GO:0048787,GO:0098685,GO:0005737,GO:0001786,GO:0014059,GO:0030276,GO:…	membrane|integral component of membrane|metal ion binding|calcium ion binding|perinuclear region of cytoplasm|cell junction|synapse|cytoplasmic vesicle|plasma membrane|postsynaptic density|neuron projection|integral component of plasma membrane|synaptic vesicle|axon|cell body|SNARE binding|vesicle|protein binding|dendritic spine|excitatory synapse|ubiquitin protein ligase binding|presynapse|posts…	--	--
Msto1	1	6.45e-08	2.12e-07	0.831024	ENSMUSG00000068922	protein_coding	misato 1, mitochondrial distribution and morphology regulator [Source:MGI Symbol;Acc:MGI:2385175]	--	GO:0007005,GO:0048311,GO:0005737,GO:0005741	mitochondrion organization|mitochondrion distribution|cytoplasm|mitochondrial outer membrane	--	--
Rusc1	1	4.1e-13	1.83e-12	0.853572	ENSMUSG00000041263	protein_coding	RUN and SH3 domain containing 1 [Source:MGI Symbol;Acc:MGI:1919546]	--	GO:0005515,GO:0016020,GO:0005794,GO:0005886,GO:0005634,GO:0005829,GO:0005737,GO:0030054,GO:0045202,GO:0045211,GO:0031410,GO:0005856,GO:0003779,GO:0005874,GO:0005768,GO:0005769,GO:0014069,GO:0015630,GO:0000209	protein binding|membrane|Golgi apparatus|plasma membrane|nucleus|cytosol|cytoplasm|cell junction|synapse|postsynaptic membrane|cytoplasmic vesicle|cytoskeleton|actin binding|microtubule|endosome|early endosome|postsynaptic density|microtubule cytoskeleton|protein polyubiquitination	--	--
Fdps	1	0	0	2.0141	ENSMUSG00000059743	protein_coding	farnesyl diphosphate synthetase [Source:MGI Symbol;Acc:MGI:104888]	--	GO:0008299,GO:0016740,GO:0046872,GO:0005654,GO:0005829,GO:0005737,GO:0006629,GO:0008202,GO:0008203,GO:0006694,GO:0005739,GO:0005759,GO:0005777,GO:0061051,GO:0006695,GO:0016126,GO:0045542,GO:0045337,GO:0004161,GO:0004337,GO:0033384	isoprenoid biosynthetic process|transferase activity|metal ion binding|nucleoplasm|cytosol|cytoplasm|lipid metabolic process|steroid metabolic process|cholesterol metabolic process|steroid biosynthetic process|mitochondrion|mitochondrial matrix|peroxisome|positive regulation of cell growth involved in cardiac muscle cell development|cholesterol biosynthetic process|sterol biosynthetic process|pos…	mmu00900,mmu05166,mmu05164	Terpenoid backbone biosynthesis|HTLV-I infection|Influenza A
Gba	1	6.43e-14	3e-13	0.905103	ENSMUSG00000028048	protein_coding	glucosidase, beta, acid [Source:MGI Symbol;Acc:MGI:95665]	--	GO:0004348,GO:0006665,GO:0016020,GO:0016740,GO:0016757,GO:0005794,GO:0005615,GO:0016787,GO:0016798,GO:0008152,GO:0006914,GO:0006629,GO:0008202,GO:0008203,GO:0005515,GO:0005783,GO:0005764,GO:0005765,GO:0031333,GO:0009268,GO:0005802,GO:0030259,GO:0035307,GO:0032268,GO:0043627,GO:0071548,GO:0007040,GO:0032006,GO:0033574,GO:1901215,GO:0046513,GO:0043202,GO:1903052,GO:0043407,GO:0046512,GO:0043243,GO:…	glucosylceramidase activity|sphingolipid metabolic process|membrane|transferase activity|transferase activity, transferring glycosyl groups|Golgi apparatus|extracellular space|hydrolase activity|hydrolase activity, acting on glycosyl bonds|metabolic process|autophagy|lipid metabolic process|steroid metabolic process|cholesterol metabolic process|protein binding|endoplasmic reticulum|lysosome|lyso…	mmu00600,mmu00511,mmu04142	Sphingolipid metabolism|Other glycan degradation|Lysosome
Krtcap2	1	5.14e-37	6.35e-36	0.719778	ENSMUSG00000042747	protein_coding	keratinocyte associated protein 2 [Source:MGI Symbol;Acc:MGI:1913309]	--	GO:0016020,GO:0016021,GO:0005783,GO:0005789,GO:0006486,GO:0008250,GO:0042543,GO:0004579,GO:0018279	membrane|integral component of membrane|endoplasmic reticulum|endoplasmic reticulum membrane|protein glycosylation|oligosaccharyltransferase complex|protein N-linked glycosylation via arginine|dolichyl-diphosphooligosaccharide-protein glycotransferase activity|protein N-linked glycosylation via asparagine	--	--
Dpm3	1	7.87e-69	2.26e-67	0.949555	ENSMUSG00000042737	protein_coding	dolichyl-phosphate mannosyltransferase polypeptide 3 [Source:MGI Symbol;Acc:MGI:1915813]	--	GO:0006486,GO:0016020,GO:0016021,GO:0097502,GO:0005783,GO:0005789,GO:0030176,GO:0006506,GO:0031647,GO:0004582,GO:0033185	protein glycosylation|membrane|integral component of membrane|mannosylation|endoplasmic reticulum|endoplasmic reticulum membrane|integral component of endoplasmic reticulum membrane|GPI anchor biosynthetic process|regulation of protein stability|dolichyl-phosphate beta-D-mannosyltransferase activity|dolichol-phosphate-mannose synthase complex	mmu00510	N-Glycan biosynthesis
Slc50a1	1	3.26e-08	1.09e-07	0.780331	ENSMUSG00000027953	protein_coding	solute carrier family 50 (sugar transporter), member 1 [Source:MGI Symbol;Acc:MGI:107417]	--	GO:0016020,GO:0016021,GO:0008643,GO:0000139,GO:0005794,GO:0005886,GO:0012505,GO:0034219,GO:0042947,GO:0051119,GO:0042946	membrane|integral component of membrane|carbohydrate transport|Golgi membrane|Golgi apparatus|plasma membrane|endomembrane system|carbohydrate transmembrane transport|glucoside transmembrane transporter activity|sugar transmembrane transporter activity|glucoside transport	--	--
Efna1	1	1.92e-15	9.8e-15	1.11787	ENSMUSG00000027954	protein_coding	ephrin A1 [Source:MGI Symbol;Acc:MGI:103236]	--	GO:0016020,GO:0046875,GO:0048013,GO:0005886,GO:0005576,GO:0001934,GO:0043409,GO:0016477,GO:0050731,GO:0050821,GO:0031225,GO:0050770,GO:0014028,GO:0030182,GO:0001525,GO:0005515,GO:0007411,GO:0034446,GO:0043410,GO:0061098,GO:1902961,GO:0000122,GO:0003183,GO:0046658,GO:0045765,GO:0070244,GO:1902004,GO:0003180,GO:0033628,GO:1903051,GO:0003199,GO:0010719,GO:0043535,GO:0050730,GO:0061002	membrane|ephrin receptor binding|ephrin receptor signaling pathway|plasma membrane|extracellular region|positive regulation of protein phosphorylation|negative regulation of MAPK cascade|cell migration|positive regulation of peptidyl-tyrosine phosphorylation|protein stabilization|anchored component of membrane|regulation of axonogenesis|notochord formation|neuron differentiation|angiogenesis|prot…	mmu04014,mmu04015,mmu04010,mmu04151,mmu04360	Ras signaling pathway|Rap1 signaling pathway|MAPK signaling pathway|PI3K-Akt signaling pathway|Axon guidance
Zbtb7b	1	7.44e-11	2.91e-10	0.891955	ENSMUSG00000028042	protein_coding	zinc finger and BTB domain containing 7B [Source:MGI Symbol;Acc:MGI:102755]	ZBTB	GO:0005515,GO:0003676,GO:0046872,GO:0003677,GO:0005634,GO:0005654,GO:0010468,GO:0042803,GO:0007275,GO:0045944,GO:0010628,GO:0010629,GO:0030154,GO:0000978,GO:0003700,GO:0042826,GO:0060850,GO:0000122,GO:0120162,GO:0001228,GO:0001158,GO:0043372,GO:0043377,GO:0032868,GO:0046628,GO:1990845,GO:0007595,GO:2000320,GO:0043370,GO:0031065,GO:0043376,GO:0001865,GO:0051141,GO:0072615,GO:0090336,GO:2000640	protein binding|nucleic acid binding|metal ion binding|DNA binding|nucleus|nucleoplasm|regulation of gene expression|protein homodimerization activity|multicellular organism development|positive regulation of transcription by RNA polymerase II|positive regulation of gene expression|negative regulation of gene expression|cell differentiation|RNA polymerase II proximal promoter sequence-specific DN…	--	--
Gm15417	1	5.53e-15	2.75e-14	0.944036	ENSMUSG00000074466	lncRNA	predicted gene 15417 [Source:MGI Symbol;Acc:MGI:3642531]	--	--	--	--	--
Flad1	1	4.45e-06	1.31e-05	0.845905	ENSMUSG00000042642	protein_coding	flavin adenine dinucleotide synthetase 1 [Source:MGI Symbol;Acc:MGI:2443030]	--	GO:0003824,GO:0003919,GO:0006747,GO:0016740,GO:0005829,GO:0005737,GO:0000166,GO:0005524,GO:0005886,GO:0016779	catalytic activity|FMN adenylyltransferase activity|FAD biosynthetic process|transferase activity|cytosol|cytoplasm|nucleotide binding|ATP binding|plasma membrane|nucleotidyltransferase activity	mmu00740	Riboflavin metabolism
Pygo2	1	3.51e-12	1.49e-11	0.822195	ENSMUSG00000047824	protein_coding	pygopus 2 [Source:MGI Symbol;Acc:MGI:1916161]	--	GO:0046872,GO:0005634,GO:0005515,GO:0003682,GO:0001701,GO:0001822,GO:0009791,GO:0060021,GO:0042393,GO:0007420,GO:0051569,GO:0060070,GO:0002088,GO:0007286,GO:0007289,GO:0035563,GO:0030879,GO:0048589,GO:0033599,GO:1990907,GO:0035034,GO:0035065	metal ion binding|nucleus|protein binding|chromatin binding|in utero embryonic development|kidney development|post-embryonic development|roof of mouth development|histone binding|brain development|regulation of histone H3-K4 methylation|canonical Wnt signaling pathway|lens development in camera-type eye|spermatid development|spermatid nucleus differentiation|positive regulation of chromatin bindi…	--	--
1700094D03Rik	1	6.18e-06	1.8e-05	0.81319	ENSMUSG00000118506	protein_coding	mCG146184, partial	--	--	--	--	--
Rps27	1	0	0	0.873518	ENSMUSG00000090733	protein_coding	ribosomal protein S27 [Source:MGI Symbol;Acc:MGI:1888676]	--	GO:0003735,GO:0006412,GO:0005622,GO:0005840,GO:0046872,GO:0005515,GO:0006364,GO:0022627,GO:0000028,GO:0005634,GO:0014069	structural constituent of ribosome|translation|intracellular|ribosome|metal ion binding|protein binding|rRNA processing|cytosolic small ribosomal subunit|ribosomal small subunit assembly|nucleus|postsynaptic density	mmu03010	Ribosome
Rab13	1	9.89e-12	4.08e-11	0.904277	ENSMUSG00000027935	protein_coding	RAB13, member RAS oncogene family [Source:MGI Symbol;Acc:MGI:1927232]	--	GO:0005525,GO:0003924,GO:0016020,GO:0005794,GO:0005886,GO:0005829,GO:0015031,GO:0030054,GO:0000166,GO:0030659,GO:0031410,GO:0042995,GO:0005911,GO:0043005,GO:0016328,GO:0005768,GO:0055037,GO:0070830,GO:0005923,GO:0072659,GO:0030139,GO:0006886,GO:0005802,GO:0031175,GO:0030866,GO:0016197,GO:0010737,GO:0097368,GO:0032869,GO:0032593,GO:0030027,GO:0055038,GO:0009306,GO:0034236,GO:0019897,GO:0032482,GO:…	GTP binding|GTPase activity|membrane|Golgi apparatus|plasma membrane|cytosol|protein transport|cell junction|nucleotide binding|cytoplasmic vesicle membrane|cytoplasmic vesicle|cell projection|cell-cell junction|neuron projection|lateral plasma membrane|endosome|recycling endosome|bicellular tight junction assembly|bicellular tight junction|protein localization to plasma membrane|endocytic vesicl…	mmu04530	Tight junction
Jtb	1	3.67e-27	3.24e-26	0.838402	ENSMUSG00000027937	protein_coding	jumping translocation breakpoint [Source:MGI Symbol;Acc:MGI:1346082]	--	GO:0016021,GO:0016020,GO:0005737,GO:0005856,GO:0005739,GO:0007049,GO:0051301,GO:0006915,GO:0045860,GO:0019901,GO:0005813,GO:0000278,GO:0005815,GO:0005819,GO:0030496,GO:0042127,GO:0000281,GO:0008637	integral component of membrane|membrane|cytoplasm|cytoskeleton|mitochondrion|cell cycle|cell division|apoptotic process|positive regulation of protein kinase activity|protein kinase binding|centrosome|mitotic cell cycle|microtubule organizing center|spindle|midbody|regulation of cell population proliferation|mitotic cytokinesis|apoptotic mitochondrial changes	--	--
Slc39a1	1	1.04e-47	1.76e-46	0.879815	ENSMUSG00000052310	protein_coding	solute carrier family 39 (zinc transporter), member 1 [Source:MGI Symbol;Acc:MGI:1353474]	--	GO:0016020,GO:0055085,GO:0046873,GO:0030001,GO:0016021,GO:0005886,GO:0006811,GO:0001701,GO:0005102,GO:0060173,GO:0048701,GO:0006829,GO:0005385,GO:0071577	membrane|transmembrane transport|metal ion transmembrane transporter activity|metal ion transport|integral component of membrane|plasma membrane|ion transport|in utero embryonic development|signaling receptor binding|limb development|embryonic cranial skeleton morphogenesis|zinc ion transport|zinc ion transmembrane transporter activity|zinc ion transmembrane transport	--	--
Crtc2	1	9.02e-08	2.94e-07	0.831866	ENSMUSG00000027936	protein_coding	CREB regulated transcription coactivator 2 [Source:MGI Symbol;Acc:MGI:1921593]	--	GO:0005634,GO:0005737,GO:0051289,GO:0008140,GO:0032793,GO:0005654,GO:0005515,GO:0045944,GO:0003682,GO:0042593,GO:0006094,GO:1901998,GO:0043970	nucleus|cytoplasm|protein homotetramerization|cAMP response element binding protein binding|positive regulation of CREB transcription factor activity|nucleoplasm|protein binding|positive regulation of transcription by RNA polymerase II|chromatin binding|glucose homeostasis|gluconeogenesis|toxin transport|histone H3-K9 acetylation	mmu04151,mmu04152,mmu04922,mmu04931,mmu05166	PI3K-Akt signaling pathway|AMPK signaling pathway|Glucagon signaling pathway|Insulin resistance|HTLV-I infection
S100a1	1	9.03e-20	5.78e-19	0.843177	ENSMUSG00000044080	protein_coding	S100 calcium binding protein A1 [Source:MGI Symbol;Acc:MGI:1338917]	--	GO:0005509,GO:0008016,GO:0046872,GO:0042802,GO:0042803,GO:0044548,GO:0048306,GO:0051117,GO:0000122,GO:0051000,GO:1901387,GO:1903672,GO:0005634,GO:0005737,GO:0016529,GO:0030018,GO:0031430,GO:0031672,GO:0031674,GO:0043005	calcium ion binding|regulation of heart contraction|metal ion binding|identical protein binding|protein homodimerization activity|S100 protein binding|calcium-dependent protein binding|ATPase binding|negative regulation of transcription by RNA polymerase II|positive regulation of nitric-oxide synthase activity|positive regulation of voltage-gated calcium channel activity|positive regulation of sp…	--	--
S100a13	1	7.27e-131	4.73e-129	0.771648	ENSMUSG00000042312	protein_coding	S100 calcium binding protein A13 [Source:MGI Symbol;Acc:MGI:109581]	--	GO:0005509,GO:0005507	calcium ion binding|copper ion binding	--	--
S100a16	1	1.34e-43	2.02e-42	1.02004	ENSMUSG00000074457	protein_coding	S100 calcium binding protein A16 [Source:MGI Symbol;Acc:MGI:1915110]	--	GO:0005509,GO:0046872,GO:0005615,GO:0005634,GO:0005829,GO:0005737,GO:0042803,GO:0005886,GO:0005730,GO:0051592	calcium ion binding|metal ion binding|extracellular space|nucleus|cytosol|cytoplasm|protein homodimerization activity|plasma membrane|nucleolus|response to calcium ion	--	--
S100a6	1	3.69e-248	5.29e-246	1.73197	ENSMUSG00000001025	protein_coding	S100 calcium binding protein A6 (calcyclin) [Source:MGI Symbol;Acc:MGI:1339467]	--	GO:0005509,GO:0016020,GO:0046872,GO:0005886,GO:0005634,GO:0048471,GO:0005829,GO:0005515,GO:0005737,GO:0042803,GO:0034220,GO:0008270,GO:0001726,GO:0044548,GO:0005635,GO:0062023,GO:0031234,GO:0005523,GO:0048306,GO:0015075	calcium ion binding|membrane|metal ion binding|plasma membrane|nucleus|perinuclear region of cytoplasm|cytosol|protein binding|cytoplasm|protein homodimerization activity|ion transmembrane transport|zinc ion binding|ruffle|S100 protein binding|nuclear envelope|collagen-containing extracellular matrix|extrinsic component of cytoplasmic side of plasma membrane|tropomyosin binding|calcium-dependent …	--	--
S100a10	1	2.29e-78	7.8e-77	0.77244	ENSMUSG00000041959	protein_coding	S100 calcium binding protein A10 (calpactin) [Source:MGI Symbol;Acc:MGI:1339468]	--	GO:0005509,GO:0016020,GO:0016021,GO:0042803,GO:0005783,GO:0043547,GO:0044325,GO:0072659,GO:0045121,GO:0005515,GO:0062023,GO:0051290,GO:0051496,GO:0019897,GO:0001765,GO:0051894,GO:0006900,GO:0051099,GO:0042493	calcium ion binding|membrane|integral component of membrane|protein homodimerization activity|endoplasmic reticulum|positive regulation of GTPase activity|ion channel binding|protein localization to plasma membrane|membrane raft|protein binding|collagen-containing extracellular matrix|protein heterotetramerization|positive regulation of stress fiber assembly|extrinsic component of plasma membrane…	--	--
Celf3	1	2.98e-06	8.85e-06	1.3121	ENSMUSG00000028137	protein_coding	CUGBP, Elav-like family member 3 [Source:MGI Symbol;Acc:MGI:1926034]	--	GO:0003676,GO:0003723,GO:0005634,GO:0016604,GO:0005737,GO:0007283,GO:0030317,GO:0003729,GO:1990904,GO:0006397,GO:0008380,GO:0000381,GO:0006376,GO:0098781,GO:0048026,GO:0097322,GO:0030575	nucleic acid binding|RNA binding|nucleus|nuclear body|cytoplasm|spermatogenesis|flagellated sperm motility|mRNA binding|ribonucleoprotein complex|mRNA processing|RNA splicing|regulation of alternative mRNA splicing, via spliceosome|mRNA splice site selection|ncRNA transcription|positive regulation of mRNA splicing, via spliceosome|7SK snRNA binding|nuclear body organization	--	--
Psmb4	1	1.88e-39	2.5e-38	0.754304	ENSMUSG00000005779	protein_coding	proteasome (prosome, macropain) subunit, beta type 4 [Source:MGI Symbol;Acc:MGI:1098257]	--	GO:0004175,GO:0051603,GO:0005839,GO:0004298,GO:0016787,GO:0005634,GO:0008233,GO:0006508,GO:0005737,GO:0043161,GO:0000502,GO:0005829,GO:0005654,GO:0010498,GO:0010499,GO:0019774,GO:0001530,GO:0002862	endopeptidase activity|proteolysis involved in cellular protein catabolic process|proteasome core complex|threonine-type endopeptidase activity|hydrolase activity|nucleus|peptidase activity|proteolysis|cytoplasm|proteasome-mediated ubiquitin-dependent protein catabolic process|proteasome complex|cytosol|nucleoplasm|proteasomal protein catabolic process|proteasomal ubiquitin-independent protein ca…	mmu03050	Proteasome
Zfp687	1	7.44e-12	3.09e-11	0.842292	ENSMUSG00000019338	protein_coding	zinc finger protein 687 [Source:MGI Symbol;Acc:MGI:1925516]	zf-C2H2	GO:0003676,GO:0046872,GO:0008150,GO:0003677,GO:0005634,GO:0005654,GO:0005829,GO:0005737	nucleic acid binding|metal ion binding|biological_process|DNA binding|nucleus|nucleoplasm|cytosol|cytoplasm	--	--
Psmd4	1	1.14e-20	7.59e-20	0.710039	ENSMUSG00000005625	protein_coding	proteasome (prosome, macropain) 26S subunit, non-ATPase, 4 [Source:MGI Symbol;Acc:MGI:1201670]	--	GO:0005654,GO:0005829,GO:0005634,GO:0005737,GO:0042802,GO:0043161,GO:0000502,GO:0008134,GO:0031593,GO:0008540,GO:0043248,GO:0022624	nucleoplasm|cytosol|nucleus|cytoplasm|identical protein binding|proteasome-mediated ubiquitin-dependent protein catabolic process|proteasome complex|transcription factor binding|polyubiquitin modification-dependent protein binding|proteasome regulatory particle, base subcomplex|proteasome assembly|proteasome accessory complex	mmu03050,mmu05169	Proteasome|Epstein-Barr virus infection
Scnm1	1	2.52e-08	8.48e-08	0.844868	ENSMUSG00000092607	protein_coding	sodium channel modifier 1 [Source:MGI Symbol;Acc:MGI:1341284]	--	GO:0008380,GO:0019899,GO:0046872,GO:0005634,GO:0006397,GO:0016607,GO:0005654,GO:0000380	RNA splicing|enzyme binding|metal ion binding|nucleus|mRNA processing|nuclear speck|nucleoplasm|alternative mRNA splicing, via spliceosome	--	--
Prune1	1	1.48e-08	5.07e-08	0.852829	ENSMUSG00000015711	protein_coding	prune exopolyphosphatase [Source:MGI Symbol;Acc:MGI:1925152]	--	GO:0005737,GO:0016462,GO:0046872,GO:0016787,GO:0005634,GO:0005829,GO:0030054,GO:0016311,GO:0016791,GO:0005925,GO:0050767,GO:0015631,GO:0031113,GO:0004309,GO:0006798,GO:0004427	cytoplasm|pyrophosphatase activity|metal ion binding|hydrolase activity|nucleus|cytosol|cell junction|dephosphorylation|phosphatase activity|focal adhesion|regulation of neurogenesis|tubulin binding|regulation of microtubule polymerization|exopolyphosphatase activity|polyphosphate catabolic process|inorganic diphosphatase activity	mmu00230	Purine metabolism
Ctsk	1	0.00223419	0.00563125	0.940632	ENSMUSG00000028111	protein_coding	cathepsin K [Source:MGI Symbol;Acc:MGI:107823]	--	GO:0006508,GO:0008234,GO:0005615,GO:0016787,GO:0005654,GO:0005737,GO:0008233,GO:0043231,GO:0005764,GO:0004197,GO:0051603,GO:0005518,GO:0045453,GO:0001968,GO:0030574,GO:0043394,GO:0061037,GO:0001957	proteolysis|cysteine-type peptidase activity|extracellular space|hydrolase activity|nucleoplasm|cytoplasm|peptidase activity|intracellular membrane-bounded organelle|lysosome|cysteine-type endopeptidase activity|proteolysis involved in cellular protein catabolic process|collagen binding|bone resorption|fibronectin binding|collagen catabolic process|proteoglycan binding|negative regulation of cart…	mmu04142,mmu04210,mmu04620,mmu04380,mmu05323	Lysosome|Apoptosis|Toll-like receptor signaling pathway|Osteoclast differentiation|Rheumatoid arthritis
Adamtsl4	1	0.000896983	0.00231395	0.920968	ENSMUSG00000015850	protein_coding	ADAMTS-like 4 [Source:MGI Symbol;Acc:MGI:2389008]	--	GO:0008233,GO:0005615,GO:0006508,GO:0005576,GO:0031012,GO:0006915,GO:0043065,GO:0030198,GO:0005614,GO:0002020,GO:0002064	peptidase activity|extracellular space|proteolysis|extracellular region|extracellular matrix|apoptotic process|positive regulation of apoptotic process|extracellular matrix organization|interstitial matrix|protease binding|epithelial cell development	--	--
Ecm1	1	6.64e-16	3.49e-15	1.5101	ENSMUSG00000028108	protein_coding	extracellular matrix protein 1 [Source:MGI Symbol;Acc:MGI:103060]	--	GO:0005576,GO:0007165,GO:0005615,GO:0005515,GO:0006954,GO:0006357,GO:0008022,GO:0001525,GO:0031214,GO:0019899,GO:0010466,GO:0001960,GO:0062023,GO:0005201,GO:0002020,GO:0043236,GO:0045766,GO:0030500,GO:0001938,GO:0002063,GO:0030502,GO:0001503,GO:0005134,GO:2000404,GO:0003416,GO:0002828	extracellular region|signal transduction|extracellular space|protein binding|inflammatory response|regulation of transcription by RNA polymerase II|protein C-terminus binding|angiogenesis|biomineral tissue development|enzyme binding|negative regulation of peptidase activity|negative regulation of cytokine-mediated signaling pathway|collagen-containing extracellular matrix|extracellular matrix str…	--	--
Mrps21	1	4.99e-76	1.61e-74	0.943482	ENSMUSG00000054312	protein_coding	mitochondrial ribosomal protein S21 [Source:MGI Symbol;Acc:MGI:1913542]	--	GO:0003735,GO:0006412,GO:0005840,GO:0005739,GO:0005743,GO:0032543,GO:0005763	structural constituent of ribosome|translation|ribosome|mitochondrion|mitochondrial inner membrane|mitochondrial translation|mitochondrial small ribosomal subunit	mmu03010	Ribosome
BC028528	1	1.78e-19	1.12e-18	0.921422	ENSMUSG00000038543	protein_coding	cDNA sequence BC028528 [Source:MGI Symbol;Acc:MGI:2385885]	--	GO:0003674,GO:0008150,GO:0005575,GO:0005576	molecular_function|biological_process|cellular_component|extracellular region	--	--
Plekho1	1	5.44e-48	9.28e-47	1.00504	ENSMUSG00000015745	protein_coding	pleckstrin homology domain containing, family O member 1 [Source:MGI Symbol;Acc:MGI:1914470]	--	GO:0016020,GO:0005886,GO:0005634,GO:0005515,GO:0005737,GO:0008360,GO:0032587,GO:0007520,GO:0051451,GO:0072673,GO:0036195	membrane|plasma membrane|nucleus|protein binding|cytoplasm|regulation of cell shape|ruffle membrane|myoblast fusion|myoblast migration|lamellipodium morphogenesis|muscle cell projection membrane	--	--
Vps45	1	1.16e-09	4.2e-09	0.860893	ENSMUSG00000015747	protein_coding	vacuolar protein sorting 45 [Source:MGI Symbol;Acc:MGI:891965]	--	GO:0016192,GO:0006904,GO:0016020,GO:0000139,GO:0005794,GO:0008150,GO:0005515,GO:0015031,GO:0010008,GO:0016021,GO:0005768,GO:0008021	vesicle-mediated transport|vesicle docking involved in exocytosis|membrane|Golgi membrane|Golgi apparatus|biological_process|protein binding|protein transport|endosome membrane|integral component of membrane|endosome|synaptic vesicle	mmu04144	Endocytosis
Mtmr11	1	3.3e-19	2.05e-18	0.875838	ENSMUSG00000045934	protein_coding	myotubularin related protein 11 [Source:MGI Symbol;Acc:MGI:2652817]	--	GO:0003674,GO:0008150,GO:0005737	molecular_function|biological_process|cytoplasm	--	--
Sf3b4	1	1.59e-09	5.74e-09	0.833768	ENSMUSG00000068856	protein_coding	splicing factor 3b, subunit 4 [Source:MGI Symbol;Acc:MGI:109580]	--	GO:0003676,GO:0005634,GO:0003723,GO:0048026,GO:0005681,GO:1990904,GO:0006397,GO:0008380,GO:0005730,GO:0000398,GO:0005689,GO:0071005,GO:1990935	nucleic acid binding|nucleus|RNA binding|positive regulation of mRNA splicing, via spliceosome|spliceosomal complex|ribonucleoprotein complex|mRNA processing|RNA splicing|nucleolus|mRNA splicing, via spliceosome|U12-type spliceosomal complex|U2-type precatalytic spliceosome|splicing factor binding	mmu03040	Spliceosome
Bola1	1	2.2e-33	2.41e-32	1.00517	ENSMUSG00000015943	protein_coding	bolA-like 1 (E. coli) [Source:MGI Symbol;Acc:MGI:1916418]	--	GO:0003674,GO:0005739,GO:0006351	molecular_function|mitochondrion|transcription, DNA-templated	--	--
Hist2h3c2	1	2.82e-06	8.39e-06	0.807745	ENSMUSG00000081058	protein_coding	histone cluster 2, H3c2 [Source:MGI Symbol;Acc:MGI:2448357]	--	GO:0003677,GO:0000786,GO:0046982,GO:0005634,GO:0032991,GO:0005694,GO:0003682,GO:0000122,GO:0006334,GO:0005515,GO:0000785,GO:0005654,GO:0000228,GO:0051290,GO:0000788,GO:0006335,GO:0060968	DNA binding|nucleosome|protein heterodimerization activity|nucleus|protein-containing complex|chromosome|chromatin binding|negative regulation of transcription by RNA polymerase II|nucleosome assembly|protein binding|chromatin|nucleoplasm|nuclear chromosome|protein heterotetramerization|nuclear nucleosome|DNA replication-dependent nucleosome assembly|regulation of gene silencing	mmu05202,mmu05322,mmu05034	Transcriptional misregulation in cancers|Systemic lupus erythematosus|Alcoholism
Hist2h2aa1	1	7.62e-54	1.53e-52	1.08225	ENSMUSG00000064220	protein_coding	histone cluster 2, H2aa1 [Source:MGI Symbol;Acc:MGI:96097]	--	GO:0003677,GO:0005634,GO:0000786,GO:0046982,GO:0006325,GO:0000790,GO:0005694,GO:0006334	DNA binding|nucleus|nucleosome|protein heterodimerization activity|chromatin organization|nuclear chromatin|chromosome|nucleosome assembly	mmu04217,mmu05322,mmu05034	Necroptosis|Systemic lupus erythematosus|Alcoholism
Polr3gl	1	1.22e-14	5.93e-14	0.85481	ENSMUSG00000028104	protein_coding	polymerase (RNA) III (DNA directed) polypeptide G like [Source:MGI Symbol;Acc:MGI:1917120]	--	GO:0003899,GO:0006383,GO:0005634,GO:0000790,GO:0005666	DNA-directed 5'-3' RNA polymerase activity|transcription by RNA polymerase III|nucleus|nuclear chromatin|RNA polymerase III complex	mmu00230,mmu00240,mmu03020,mmu04623,mmu05169	Purine metabolism|Pyrimidine metabolism|RNA polymerase|Cytosolic DNA-sensing pathway|Epstein-Barr virus infection
Ankrd34a	1	8.8e-05	0.0002413	0.872111	ENSMUSG00000049097	protein_coding	ankyrin repeat domain 34A [Source:MGI Symbol;Acc:MGI:3617846]	--	GO:0005515,GO:0003674,GO:0008150	protein binding|molecular_function|biological_process	--	--
Lix1l	1	6.33e-10	2.34e-09	0.894783	ENSMUSG00000049288	protein_coding	Lix1-like [Source:MGI Symbol;Acc:MGI:3036267]	--	--	--	--	--
Rbm8a	1	4.03e-11	1.6e-10	0.69757	ENSMUSG00000038374	protein_coding	RNA binding motif protein 8a [Source:MGI Symbol;Acc:MGI:1913129]	--	GO:0005634,GO:0003723,GO:0006396,GO:0005737,GO:0003676,GO:0003729,GO:0006397,GO:0008380,GO:0051028,GO:0016607,GO:0000184,GO:0000381,GO:0035145,GO:0000398,GO:0005681,GO:0030425,GO:0043025,GO:0071013,GO:0006417,GO:0071006	nucleus|RNA binding|RNA processing|cytoplasm|nucleic acid binding|mRNA binding|mRNA processing|RNA splicing|mRNA transport|nuclear speck|nuclear-transcribed mRNA catabolic process, nonsense-mediated decay|regulation of alternative mRNA splicing, via spliceosome|exon-exon junction complex|mRNA splicing, via spliceosome|spliceosomal complex|dendrite|neuronal cell body|catalytic step 2 spliceosome|r…	mmu03040,mmu03013,mmu03015	Spliceosome|RNA transport|mRNA surveillance pathway
Pias3	1	0.000603782	0.0015752	0.83427	ENSMUSG00000028101	protein_coding	protein inhibitor of activated STAT 3 [Source:MGI Symbol;Acc:MGI:1913126]	zf-MIZ	GO:0008270,GO:0016740,GO:0046872,GO:0005634,GO:0005515,GO:0005737,GO:0010628,GO:0010629,GO:0000122,GO:0016607,GO:0045892,GO:0006357,GO:0045202,GO:0030425,GO:0008022,GO:0047485,GO:0019899,GO:0003712,GO:0016925,GO:0045838,GO:0001085,GO:0015459,GO:0071847,GO:0033234,GO:0033235,GO:0045671,GO:0019789,GO:0061665,GO:0009725	zinc ion binding|transferase activity|metal ion binding|nucleus|protein binding|cytoplasm|positive regulation of gene expression|negative regulation of gene expression|negative regulation of transcription by RNA polymerase II|nuclear speck|negative regulation of transcription, DNA-templated|regulation of transcription by RNA polymerase II|synapse|dendrite|protein C-terminus binding|protein N-term…	mmu04120,mmu04630	Ubiquitin mediated proteolysis|Jak-STAT signaling pathway
Cd160	1	1.48e-05	4.21e-05	1.7717	ENSMUSG00000038304	protein_coding	CD160 antigen [Source:MGI Symbol;Acc:MGI:1860383]	--	GO:0016020,GO:0005886,GO:0004888,GO:0005576,GO:0005515,GO:0002376,GO:0045087,GO:0050829,GO:0016525,GO:0050860,GO:0031225,GO:0046658,GO:0005102,GO:0019900,GO:0002250,GO:0002385,GO:0002819,GO:0014065,GO:0031295,GO:2000353,GO:0045954,GO:0032394,GO:0002729,GO:0043323,GO:1900280,GO:1905675,GO:0023024,GO:0032393,GO:0032397,GO:0002857,GO:1902715	membrane|plasma membrane|transmembrane signaling receptor activity|extracellular region|protein binding|immune system process|innate immune response|defense response to Gram-negative bacterium|negative regulation of angiogenesis|negative regulation of T cell receptor signaling pathway|anchored component of membrane|anchored component of plasma membrane|signaling receptor binding|kinase binding|ad…	--	--
Fmo5	1	0.000173513	0.000467797	0.837408	ENSMUSG00000028088	protein_coding	flavin containing monooxygenase 5 [Source:MGI Symbol;Acc:MGI:1310004]	--	GO:0050660,GO:0055114,GO:0004499,GO:0050661,GO:0016020,GO:0016021,GO:0005829,GO:0004497,GO:0016491,GO:0005783,GO:0005789,GO:0043231,GO:0031090	flavin adenine dinucleotide binding|oxidation-reduction process|N,N-dimethylaniline monooxygenase activity|NADP binding|membrane|integral component of membrane|cytosol|monooxygenase activity|oxidoreductase activity|endoplasmic reticulum|endoplasmic reticulum membrane|intracellular membrane-bounded organelle|organelle membrane	mmu00982	Drug metabolism - cytochrome P450
Notch2	1	5.4e-20	3.49e-19	0.884647	ENSMUSG00000027878	protein_coding	notch 2 [Source:MGI Symbol;Acc:MGI:97364]	--	GO:0006355,GO:0016021,GO:0005515,GO:0005509,GO:0038023,GO:0007275,GO:0007219,GO:0030154,GO:0050793,GO:0016020,GO:0005886,GO:0005634,GO:0005654,GO:0009986,GO:0005737,GO:0005887,GO:0010629,GO:0042742,GO:0000122,GO:0001701,GO:0046579,GO:0035264,GO:0006357,GO:0043065,GO:0008284,GO:0070374,GO:0005829,GO:0043235,GO:0007368,GO:0002315,GO:0019899,GO:0005576,GO:0001889,GO:0060674,GO:0005929,GO:2001204,GO:…	regulation of transcription, DNA-templated|integral component of membrane|protein binding|calcium ion binding|signaling receptor activity|multicellular organism development|Notch signaling pathway|cell differentiation|regulation of developmental process|membrane|plasma membrane|nucleus|nucleoplasm|cell surface|cytoplasm|integral component of plasma membrane|negative regulation of gene expression|…	mmu04330,mmu04658,mmu04919,mmu05200,mmu05206,mmu05224,mmu05165,mmu01522	Notch signaling pathway|Th1 and Th2 cell differentiation|Thyroid hormone signaling pathway|Pathways in cancer|MicroRNAs in cancer|Breast cancer|Human papillomavirus infection|Endocrine resistance
Hsd3b1	1	0	0	1.51542	ENSMUSG00000027871	protein_coding	hydroxy-delta-5-steroid dehydrogenase, 3 beta- and steroid delta-isomerase 1 [Source:MGI Symbol;Acc:MGI:96233]	--	GO:0055114,GO:0016616,GO:0003854,GO:0006694,GO:0016020,GO:0016021,GO:0003824,GO:0008152,GO:0016853,GO:0016491,GO:0008207,GO:0021766,GO:0051412,GO:0043231,GO:0006629,GO:0008202,GO:0005739,GO:0005783,GO:0005789,GO:0031966,GO:0004769,GO:0102294,GO:0000253,GO:0047024	oxidation-reduction process|oxidoreductase activity, acting on the CH-OH group of donors, NAD or NADP as acceptor|3-beta-hydroxy-delta5-steroid dehydrogenase activity|steroid biosynthetic process|membrane|integral component of membrane|catalytic activity|metabolic process|isomerase activity|oxidoreductase activity|C21-steroid hormone metabolic process|hippocampus development|response to corticost…	mmu00140,mmu04913,mmu04925,mmu04927,mmu04934	Steroid hormone biosynthesis|Ovarian Steroidogenesis|Aldosterone synthesis and secretion|Cortisol synthesis and secretion|Cushing's syndrome
Cd2	1	4.39e-10	1.63e-09	2.20626	ENSMUSG00000027863	protein_coding	CD2 antigen [Source:MGI Symbol;Acc:MGI:88320]	--	GO:0016021,GO:0007155,GO:0016020,GO:0009897,GO:0005886,GO:0032991,GO:0009986,GO:0005515,GO:0042803,GO:0098609,GO:0005911,GO:0005576,GO:0030971,GO:0019901,GO:0032760,GO:0046658,GO:0005102,GO:0045121,GO:0043621,GO:0009898,GO:2000484,GO:0042110,GO:0034113,GO:1902715	integral component of membrane|cell adhesion|membrane|external side of plasma membrane|plasma membrane|protein-containing complex|cell surface|protein binding|protein homodimerization activity|cell-cell adhesion|cell-cell junction|extracellular region|receptor tyrosine kinase binding|protein kinase binding|positive regulation of tumor necrosis factor production|anchored component of plasma membra…	mmu04514,mmu04640	Cell adhesion molecules (CAMs)|Hematopoietic cell lineage
Sike1	1	1.29e-09	4.67e-09	0.867701	ENSMUSG00000027854	protein_coding	suppressor of IKBKE 1 [Source:MGI Symbol;Acc:MGI:1913891]	--	GO:0008150,GO:0005737,GO:0017048,GO:0019901	biological_process|cytoplasm|Rho GTPase binding|protein kinase binding	mmu04622	RIG-I-like receptor signaling pathway
Dennd2c	1	2.18e-05	6.17e-05	0.947241	ENSMUSG00000007379	protein_coding	DENN/MADD domain containing 2C [Source:MGI Symbol;Acc:MGI:3036254]	--	GO:0017112	Rab guanyl-nucleotide exchange factor activity	--	--
Bcas2	1	4.68e-09	1.65e-08	0.824682	ENSMUSG00000005687	protein_coding	breast carcinoma amplified sequence 2 [Source:MGI Symbol;Acc:MGI:1915433]	--	GO:0006397,GO:0003674,GO:0005634,GO:0008380,GO:0016607,GO:0005730,GO:0000974,GO:0000398,GO:0005681,GO:0005813,GO:0071007,GO:0005662	mRNA processing|molecular_function|nucleus|RNA splicing|nuclear speck|nucleolus|Prp19 complex|mRNA splicing, via spliceosome|spliceosomal complex|centrosome|U2-type catalytic step 2 spliceosome|DNA replication factor A complex	mmu03040	Spliceosome
A530041M06Rik	1	0.000636442	0.00165799	0.815601	ENSMUSG00000104973	lncRNA	--	--	--	--	--	--
4930509H03Rik	1	5.32e-06	1.55e-05	0.840887	ENSMUSG00000105659	lncRNA	--	--	--	--	--	--
Rhoc	1	1.07e-19	6.86e-19	0.964175	ENSMUSG00000002233	protein_coding	ras homolog family member C [Source:MGI Symbol;Acc:MGI:106028]	--	GO:0005622,GO:0005525,GO:0003924,GO:0007264,GO:0016020,GO:0005886,GO:0005634,GO:0005829,GO:0005515,GO:0000166,GO:0005938,GO:0043231,GO:0005737,GO:0016477,GO:0043297,GO:0030334,GO:0008360,GO:0032420,GO:0032154,GO:0007015,GO:0019901,GO:0051496,GO:0030335,GO:0000281,GO:0032956,GO:0051017,GO:0007266,GO:0030950,GO:0032153,GO:0032464,GO:0044319,GO:1902766,GO:0060193	intracellular|GTP binding|GTPase activity|small GTPase mediated signal transduction|membrane|plasma membrane|nucleus|cytosol|protein binding|nucleotide binding|cell cortex|intracellular membrane-bounded organelle|cytoplasm|cell migration|apical junction assembly|regulation of cell migration|regulation of cell shape|stereocilium|cleavage furrow|actin filament organization|protein kinase binding|po…	--	--
Gm42659	1	1.82e-11	7.37e-11	0.848059	ENSMUSG00000105655	lncRNA	--	--	--	--	--	--
Wnt2b	1	0.00153223	0.00390003	1.33078	ENSMUSG00000027840	protein_coding	wingless-type MMTV integration site family, member 2B [Source:MGI Symbol;Acc:MGI:1261834]	--	GO:0005576,GO:0007275,GO:0005102,GO:0016055,GO:0005615,GO:0005515,GO:0043231,GO:0030182,GO:0007165,GO:0009267,GO:0060070,GO:0009887,GO:0007267,GO:0005109,GO:0045165,GO:0060492,GO:0060638,GO:0071425,GO:0090190,GO:0002062,GO:0008584,GO:0021871	extracellular region|multicellular organism development|signaling receptor binding|Wnt signaling pathway|extracellular space|protein binding|intracellular membrane-bounded organelle|neuron differentiation|signal transduction|cellular response to starvation|canonical Wnt signaling pathway|animal organ morphogenesis|cell-cell signaling|frizzled binding|cell fate commitment|lung induction|mesenchyma…	mmu04310,mmu04390,mmu04150,mmu04550,mmu04916,mmu05200,mmu05205,mmu05225,mmu05226,mmu05217,mmu05224,mmu04934,mmu05166,mmu05165	Wnt signaling pathway|Hippo signaling pathway|mTOR signaling pathway|Signaling pathways regulating pluripotency of stem cells|Melanogenesis|Pathways in cancer|Proteoglycans in cancer|Hepatocellular carcinoma|Gastric cancer|Basal cell carcinoma|Breast cancer|Cushing's syndrome|HTLV-I infection|Human papillomavirus infection
Gm43848	1	0.00356023	0.00885668	0.823009	ENSMUSG00000106317	lncRNA	predicted gene 43848 [Source:MGI Symbol;Acc:MGI:5663985]	--	--	--	--	--
Atp5f1	1	7.98e-46	1.29e-44	0.769433	ENSMUSG00000000563	protein_coding	ATP synthase, H+ transporting, mitochondrial F0 complex, subunit B1 [Source:MGI Symbol;Acc:MGI:1100495]	--	GO:0015986,GO:0015078,GO:0000276,GO:0016020,GO:0005654,GO:0006811,GO:0005739,GO:0005743,GO:0044877,GO:0016887,GO:0046933,GO:0045263,GO:0043209,GO:0005753,GO:0016021	ATP synthesis coupled proton transport|proton transmembrane transporter activity|mitochondrial proton-transporting ATP synthase complex, coupling factor F(o)|membrane|nucleoplasm|ion transport|mitochondrion|mitochondrial inner membrane|protein-containing complex binding|ATPase activity|proton-transporting ATP synthase activity, rotational mechanism|proton-transporting ATP synthase complex, coupli…	mmu00190,mmu04714,mmu05010,mmu05012,mmu05016	Oxidative phosphorylation|Thermogenesis|Alzheimer's disease|Parkinson's disease|Huntington's disease
Cept1	1	3.93e-15	1.97e-14	0.868603	ENSMUSG00000040774	protein_coding	choline/ethanolaminephosphotransferase 1 [Source:MGI Symbol;Acc:MGI:2139793]	--	GO:0016020,GO:0016780,GO:0008654,GO:0016021,GO:0016740,GO:0046872,GO:0005634,GO:0005794,GO:0006629,GO:0005783,GO:0005789,GO:0031965,GO:0006646,GO:0006657,GO:0006656,GO:0004307,GO:0004142	membrane|phosphotransferase activity, for other substituted phosphate groups|phospholipid biosynthetic process|integral component of membrane|transferase activity|metal ion binding|nucleus|Golgi apparatus|lipid metabolic process|endoplasmic reticulum|endoplasmic reticulum membrane|nuclear membrane|phosphatidylethanolamine biosynthetic process|CDP-choline pathway|phosphatidylcholine biosynthetic p…	mmu00564,mmu00565,mmu00440	Glycerophospholipid metabolism|Ether lipid metabolism|Phosphonate and phosphinate metabolism
Cd53	1	2.13e-37	2.66e-36	1.36281	ENSMUSG00000040747	protein_coding	CD53 antigen [Source:MGI Symbol;Acc:MGI:88341]	--	GO:0016021,GO:0016020,GO:0001772,GO:0005886,GO:0009986,GO:0005887,GO:0030054,GO:0005911,GO:1901741	integral component of membrane|membrane|immunological synapse|plasma membrane|cell surface|integral component of plasma membrane|cell junction|cell-cell junction|positive regulation of myoblast fusion	--	--
AI504432	1	1.65e-15	8.49e-15	1.68646	ENSMUSG00000056145	lncRNA	expressed sequence AI504432 [Source:MGI Symbol;Acc:MGI:2139742]	--	--	--	--	--
Lamtor5	1	5.5e-40	7.47e-39	0.802905	ENSMUSG00000087260	protein_coding	late endosomal/lysosomal adaptor, MAPK and MTOR activator 5 [Source:MGI Symbol;Acc:MGI:1915826]	--	GO:0005737,GO:0043066,GO:0019079,GO:0043154,GO:0071986,GO:0005829,GO:0005085,GO:0008361,GO:0005764,GO:0071230,GO:0061462,GO:0060090,GO:0032008,GO:1904263	cytoplasm|negative regulation of apoptotic process|viral genome replication|negative regulation of cysteine-type endopeptidase activity involved in apoptotic process|Ragulator complex|cytosol|guanyl-nucleotide exchange factor activity|regulation of cell size|lysosome|cellular response to amino acid stimulus|protein localization to lysosome|molecular adaptor activity|positive regulation of TOR sig…	mmu04150,mmu05161	mTOR signaling pathway|Hepatitis B
Strip1	1	2.29e-14	1.1e-13	0.837425	ENSMUSG00000014601	protein_coding	striatin interacting protein 1 [Source:MGI Symbol;Acc:MGI:2443884]	--	GO:0005634,GO:0005829,GO:0005737,GO:0022604,GO:0019901,GO:0030866,GO:0017048	nucleus|cytosol|cytoplasm|regulation of cell morphogenesis|protein kinase binding|cortical actin cytoskeleton organization|Rho GTPase binding	--	--
Gstm4	1	0.000435371	0.00114565	0.826411	ENSMUSG00000027890	protein_coding	glutathione S-transferase, mu 4 [Source:MGI Symbol;Acc:MGI:95862]	--	GO:0005515,GO:0004364,GO:0016740,GO:0005829,GO:0045171,GO:0005737,GO:0042803,GO:0019899,GO:0006749,GO:0018916,GO:0042178,GO:0043295	protein binding|glutathione transferase activity|transferase activity|cytosol|intercellular bridge|cytoplasm|protein homodimerization activity|enzyme binding|glutathione metabolic process|nitrobenzene metabolic process|xenobiotic catabolic process|glutathione binding	mmu00480,mmu00980,mmu00982,mmu00983,mmu05200,mmu05204,mmu05225,mmu05418,mmu01524	Glutathione metabolism|Metabolism of xenobiotics by cytochrome P450|Drug metabolism - cytochrome P450|Drug metabolism - other enzymes|Pathways in cancer|Chemical carcinogenesis|Hepatocellular carcinoma|Fluid shear stress and atherosclerosis|Platinum drug resistance
Cyb561d1	1	4.04e-08	1.34e-07	0.834512	ENSMUSG00000048796	protein_coding	cytochrome b-561 domain containing 1 [Source:MGI Symbol;Acc:MGI:1919273]	--	GO:0016020,GO:0016021,GO:0046872,GO:0003674,GO:0008150,GO:0005575,GO:0055114	membrane|integral component of membrane|metal ion binding|molecular_function|biological_process|cellular_component|oxidation-reduction process	--	--
Psma5	1	2.22e-08	7.5e-08	0.77978	ENSMUSG00000068749	protein_coding	proteasome (prosome, macropain) subunit, alpha type 5 [Source:MGI Symbol;Acc:MGI:1347009]	--	GO:0004175,GO:0051603,GO:0005839,GO:0006511,GO:0019773,GO:0004298,GO:0043161,GO:0016787,GO:0005634,GO:0005829,GO:0008233,GO:0006508,GO:0005737,GO:0000502,GO:0005654,GO:0010498,GO:0010499	endopeptidase activity|proteolysis involved in cellular protein catabolic process|proteasome core complex|ubiquitin-dependent protein catabolic process|proteasome core complex, alpha-subunit complex|threonine-type endopeptidase activity|proteasome-mediated ubiquitin-dependent protein catabolic process|hydrolase activity|nucleus|cytosol|peptidase activity|proteolysis|cytoplasm|proteasome complex|n…	mmu03050	Proteasome
Gm43221	1	1.22e-15	6.33e-15	0.870903	ENSMUSG00000106108	lncRNA	predicted gene 43221 [Source:MGI Symbol;Acc:MGI:5663358]	--	--	--	--	--
Amy1	1	3.19e-17	1.79e-16	1.02482	ENSMUSG00000074264	protein_coding	amylase 1, salivary [Source:MGI Symbol;Acc:MGI:88019]	--	GO:0005975,GO:0003824,GO:0043169,GO:0046872,GO:0005615,GO:0016787,GO:0016798,GO:0008152,GO:0005576,GO:0009617,GO:0016160,GO:0005509,GO:0016052,GO:0004556,GO:0031404,GO:0103025	carbohydrate metabolic process|catalytic activity|cation binding|metal ion binding|extracellular space|hydrolase activity|hydrolase activity, acting on glycosyl bonds|metabolic process|extracellular region|response to bacterium|amylase activity|calcium ion binding|carbohydrate catabolic process|alpha-amylase activity|chloride ion binding|alpha-amylase activity (releasing maltohexaose)	mmu00500,mmu04973	Starch and sucrose metabolism|Carbohydrate digestion and absorption
S1pr1	1	9.19e-48	1.56e-46	1.7227	ENSMUSG00000045092	protein_coding	sphingosine-1-phosphate receptor 1 [Source:MGI Symbol;Acc:MGI:1096355]	--	GO:0007186,GO:0016021,GO:0004930,GO:0038036,GO:0016020,GO:0009897,GO:0005886,GO:0005654,GO:0007165,GO:0045944,GO:0031532,GO:0043231,GO:0005768,GO:0006935,GO:0043547,GO:0007420,GO:0001664,GO:0008284,GO:0001525,GO:0016477,GO:0051497,GO:0005901,GO:0046625,GO:0031226,GO:0030335,GO:0007193,GO:0048661,GO:0030032,GO:0030155,GO:0003376,GO:0030595,GO:0050927,GO:0051482,GO:0001955,GO:0003245,GO:0019226,GO:…	G protein-coupled receptor signaling pathway|integral component of membrane|G protein-coupled receptor activity|sphingosine-1-phosphate receptor activity|membrane|external side of plasma membrane|plasma membrane|nucleoplasm|signal transduction|positive regulation of transcription by RNA polymerase II|actin cytoskeleton reorganization|intracellular membrane-bounded organelle|endosome|chemotaxis|po…	mmu04068,mmu04071,mmu04080	FoxO signaling pathway|Sphingolipid signaling pathway|Neuroactive ligand-receptor interaction
A930005H10Rik	1	6.53e-08	2.15e-07	0.877088	ENSMUSG00000054426	lncRNA	unnamed protein product, partial	--	--	--	--	--
Dph5	1	7.2e-12	2.99e-11	0.890334	ENSMUSG00000033554	protein_coding	diphthamide biosynthesis 5 [Source:MGI Symbol;Acc:MGI:1916990]	--	GO:0008168,GO:0004164,GO:0017183,GO:0016740,GO:0005575,GO:0032259	methyltransferase activity|diphthine synthase activity|peptidyl-diphthamide biosynthetic process from peptidyl-histidine|transferase activity|cellular_component|methylation	--	--
Slc44a3	1	0.000282243	0.000750779	0.857127	ENSMUSG00000039865	protein_coding	solute carrier family 44, member 3 [Source:MGI Symbol;Acc:MGI:2384860]	--	GO:0016020,GO:0016021,GO:0003674,GO:0008150,GO:0005575	membrane|integral component of membrane|molecular_function|biological_process|cellular_component	mmu05231	Choline metabolism in cancer
F3	1	0.000102458	0.000279783	1.82796	ENSMUSG00000028128	protein_coding	coagulation factor III [Source:MGI Symbol;Acc:MGI:88381]	--	GO:0016021,GO:0005515,GO:0007596,GO:0016020	integral component of membrane|protein binding|blood coagulation|membrane	mmu04610,mmu04933	Complement and coagulation cascades|AGE-RAGE signaling pathway in diabetic complications
1810037I17Rik	1	1.67e-40	2.31e-39	0.799817	ENSMUSG00000054091	protein_coding	RIKEN cDNA 1810037I17 gene [Source:MGI Symbol;Acc:MGI:1914954]	--	GO:0016020,GO:0016021,GO:0005515,GO:0005789,GO:1901877,GO:1901895	membrane|integral component of membrane|protein binding|endoplasmic reticulum membrane|negative regulation of calcium ion binding|negative regulation of ATPase-coupled calcium transmembrane transporter activity	--	--
Snhg8	1	5.86e-34	6.53e-33	0.825215	ENSMUSG00000104960	lncRNA	rCG28667, isoform CRA_b	--	--	--	--	--
Enpep	1	1.27e-19	8.09e-19	1.12719	ENSMUSG00000028024	protein_coding	glutamyl aminopeptidase [Source:MGI Symbol;Acc:MGI:106645]	--	GO:0008270,GO:0006508,GO:0008237,GO:0070006,GO:0002003,GO:0016020,GO:0016021,GO:0046872,GO:0009897,GO:0005886,GO:0016787,GO:0008233,GO:0031410,GO:0016324,GO:0045177,GO:0004177,GO:0005737,GO:0016477,GO:0008283,GO:0005903,GO:0031526,GO:0042277,GO:0001525,GO:0032835,GO:0043171,GO:0003081	zinc ion binding|proteolysis|metallopeptidase activity|metalloaminopeptidase activity|angiotensin maturation|membrane|integral component of membrane|metal ion binding|external side of plasma membrane|plasma membrane|hydrolase activity|peptidase activity|cytoplasmic vesicle|apical plasma membrane|apical part of cell|aminopeptidase activity|cytoplasm|cell migration|cell population proliferation|bru…	mmu04614	Renin-angiotensin system
Mcub	1	1.03e-18	6.24e-18	1.14739	ENSMUSG00000027994	protein_coding	mitochondrial calcium uniporter dominant negative beta subunit [Source:MGI Symbol;Acc:MGI:1914065]	--	GO:0051560,GO:0016020,GO:0016021,GO:0006811,GO:0006816,GO:0005739,GO:0005743,GO:0005515,GO:0034704,GO:0031305,GO:0019855,GO:0031224,GO:0006851,GO:0036444,GO:1990246	mitochondrial calcium ion homeostasis|membrane|integral component of membrane|ion transport|calcium ion transport|mitochondrion|mitochondrial inner membrane|protein binding|calcium channel complex|integral component of mitochondrial inner membrane|calcium channel inhibitor activity|intrinsic component of membrane|mitochondrial calcium ion transmembrane transport|calcium import into the mitochondr…	--	--
Col25a1	1	0.000681734	0.00177269	1.26689	ENSMUSG00000058897	protein_coding	collagen, type XXV, alpha 1 [Source:MGI Symbol;Acc:MGI:1924268]	--	GO:0016020,GO:0016021,GO:0005615,GO:0008201,GO:0042802,GO:0005576,GO:0005887,GO:0005581,GO:0030020,GO:0062023,GO:0001540,GO:0060385	membrane|integral component of membrane|extracellular space|heparin binding|identical protein binding|extracellular region|integral component of plasma membrane|collagen trimer|extracellular matrix structural constituent conferring tensile strength|collagen-containing extracellular matrix|amyloid-beta binding|axonogenesis involved in innervation	--	--
Rpl34	1	0	0	0.804445	ENSMUSG00000062006	protein_coding	ribosomal protein L34 [Source:MGI Symbol;Acc:MGI:1915686]	--	GO:0003735,GO:0006412,GO:0005622,GO:0005840,GO:0005737,GO:0005783,GO:0005739,GO:0005829,GO:0022625	structural constituent of ribosome|translation|intracellular|ribosome|cytoplasm|endoplasmic reticulum|mitochondrion|cytosol|cytosolic large ribosomal subunit	mmu03010	Ribosome
Npnt	1	2.11e-17	1.2e-16	4.09782	ENSMUSG00000040998	protein_coding	nephronectin [Source:MGI Symbol;Acc:MGI:2148811]	--	GO:0016020,GO:0005509,GO:0005615,GO:0070374,GO:0007275,GO:0005576,GO:0031012,GO:0007155,GO:0030154,GO:0005178,GO:0010811,GO:0030198,GO:0007160,GO:0005604,GO:0062023,GO:0030511,GO:0045184,GO:2000721,GO:0001658,GO:0001657,GO:0045669,GO:0071356,GO:0045987,GO:0097195,GO:0034678,GO:0010694,GO:0033631,GO:0030485	membrane|calcium ion binding|extracellular space|positive regulation of ERK1 and ERK2 cascade|multicellular organism development|extracellular region|extracellular matrix|cell adhesion|cell differentiation|integrin binding|positive regulation of cell-substrate adhesion|extracellular matrix organization|cell-matrix adhesion|basement membrane|collagen-containing extracellular matrix|positive regula…	mmu04512	ECM-receptor interaction
Ppa2	1	4.36e-07	1.36e-06	0.901527	ENSMUSG00000028013	protein_coding	pyrophosphatase (inorganic) 2 [Source:MGI Symbol;Acc:MGI:1922026]	--	GO:0000287,GO:0005737,GO:0004427,GO:0006796,GO:0046872,GO:0016787,GO:0005739,GO:0006470,GO:0051881,GO:0004722	magnesium ion binding|cytoplasm|inorganic diphosphatase activity|phosphate-containing compound metabolic process|metal ion binding|hydrolase activity|mitochondrion|protein dephosphorylation|regulation of mitochondrial membrane potential|protein serine/threonine phosphatase activity	mmu00190	Oxidative phosphorylation
Cxxc4	1	0.000525849	0.00137689	0.982661	ENSMUSG00000044365	protein_coding	CXXC finger 4 [Source:MGI Symbol;Acc:MGI:2442112]	--	GO:0003677,GO:0008270,GO:0046872,GO:0005634,GO:0005515,GO:0005737,GO:0031410,GO:0016055,GO:0030165,GO:0030178	DNA binding|zinc ion binding|metal ion binding|nucleus|protein binding|cytoplasm|cytoplasmic vesicle|Wnt signaling pathway|PDZ domain binding|negative regulation of Wnt signaling pathway	mmu04310	Wnt signaling pathway
Gm31243	1	1.03e-08	3.56e-08	1.11194	ENSMUSG00000104710	lncRNA	predicted gene, 31243 [Source:MGI Symbol;Acc:MGI:5590402]	--	--	--	--	--
Emcn	1	4.38e-216	5.46e-214	1.47533	ENSMUSG00000054690	protein_coding	endomucin [Source:MGI Symbol;Acc:MGI:1891716]	--	GO:0016020,GO:0016021,GO:0005886,GO:0001525,GO:0030246,GO:0030155,GO:0098609	membrane|integral component of membrane|plasma membrane|angiogenesis|carbohydrate binding|regulation of cell adhesion|cell-cell adhesion	--	--
H2afz	1	3.57e-57	7.84e-56	0.999125	ENSMUSG00000037894	protein_coding	H2A histone family, member Z [Source:MGI Symbol;Acc:MGI:1888388]	--	GO:0003677,GO:0005634,GO:0000786,GO:0046982,GO:0006325,GO:0000790,GO:0005694,GO:0007275,GO:0045944,GO:0000978,GO:0000980,GO:0031490,GO:0071392,GO:0005719,GO:0032869,GO:0000979,GO:0005720,GO:0031492	DNA binding|nucleus|nucleosome|protein heterodimerization activity|chromatin organization|nuclear chromatin|chromosome|multicellular organism development|positive regulation of transcription by RNA polymerase II|RNA polymerase II proximal promoter sequence-specific DNA binding|RNA polymerase II distal enhancer sequence-specific DNA binding|chromatin DNA binding|cellular response to estradiol stim…	mmu04217,mmu05322,mmu05034	Necroptosis|Systemic lupus erythematosus|Alcoholism
Lamtor3	1	3.67e-07	1.15e-06	0.82516	ENSMUSG00000091512	protein_coding	late endosomal/lysosomal adaptor, MAPK and MTOR activator 3 [Source:MGI Symbol;Acc:MGI:1929467]	--	GO:0032006,GO:0016020,GO:0005085,GO:0005515,GO:0005768,GO:0034613,GO:0005770,GO:0071230,GO:0031902,GO:0060090,GO:0000186,GO:0032008,GO:0019209,GO:0071986	regulation of TOR signaling|membrane|guanyl-nucleotide exchange factor activity|protein binding|endosome|cellular protein localization|late endosome|cellular response to amino acid stimulus|late endosome membrane|molecular adaptor activity|activation of MAPKK activity|positive regulation of TOR signaling|kinase activator activity|Ragulator complex	mmu04010,mmu04150	MAPK signaling pathway|mTOR signaling pathway
Adh5	1	6.99e-33	7.55e-32	0.852312	ENSMUSG00000028138	protein_coding	alcohol dehydrogenase 5 (class III), chi polypeptide [Source:MGI Symbol;Acc:MGI:87929]	--	GO:0008270,GO:0055114,GO:0016491,GO:0051903,GO:0006069,GO:0046872,GO:0005634,GO:0005829,GO:0005737,GO:0042803,GO:0005739,GO:0032496,GO:0004024,GO:0003016,GO:0005504,GO:0045777,GO:0051775,GO:0051409,GO:0001523,GO:0006068,GO:0004022,GO:0018119,GO:0010430,GO:0046294,GO:0018467	zinc ion binding|oxidation-reduction process|oxidoreductase activity|S-(hydroxymethyl)glutathione dehydrogenase activity|ethanol oxidation|metal ion binding|nucleus|cytosol|cytoplasm|protein homodimerization activity|mitochondrion|response to lipopolysaccharide|alcohol dehydrogenase activity, zinc-dependent|respiratory system process|fatty acid binding|positive regulation of blood pressure|respon…	mmu00010,mmu00071,mmu00350,mmu00830,mmu00980,mmu00982,mmu05204	Glycolysis / Gluconeogenesis|Fatty acid degradation|Tyrosine metabolism|Retinol metabolism|Metabolism of xenobiotics by cytochrome P450|Drug metabolism - cytochrome P450|Chemical carcinogenesis
Lmo4	1	2.42e-26	2.06e-25	0.899447	ENSMUSG00000028266	protein_coding	LIM domain only 4 [Source:MGI Symbol;Acc:MGI:109360]	--	GO:0046872,GO:0005515,GO:0045944,GO:0031333,GO:0008134,GO:0001158,GO:0006366,GO:0031252,GO:0001843,GO:0003281,GO:0005667,GO:0021514,GO:0048538,GO:0030334,GO:0021527,GO:0021522,GO:0042659,GO:0050865,GO:0033674	metal ion binding|protein binding|positive regulation of transcription by RNA polymerase II|negative regulation of protein complex assembly|transcription factor binding|enhancer sequence-specific DNA binding|transcription by RNA polymerase II|cell leading edge|neural tube closure|ventricular septum development|transcription factor complex|ventral spinal cord interneuron differentiation|thymus dev…	--	--
Selenof	1	2.23e-57	4.92e-56	0.703052	ENSMUSG00000037072	protein_coding	selenoprotein F [Source:MGI Symbol;Acc:MGI:1927947]	--	GO:0005788	endoplasmic reticulum lumen	--	--
2410004B18Rik	1	2.98e-17	1.68e-16	0.819253	ENSMUSG00000036873	protein_coding	RIKEN cDNA 2410004B18 gene [Source:MGI Symbol;Acc:MGI:1913671]	--	GO:0008150,GO:0005634	biological_process|nucleus	--	--
Gng5	1	1.75e-147	1.31e-145	0.62756	ENSMUSG00000068523	protein_coding	guanine nucleotide binding protein (G protein), gamma 5 [Source:MGI Symbol;Acc:MGI:109164]	--	GO:0007186,GO:0003924,GO:0005834,GO:0016020,GO:0005886,GO:0007165,GO:0005739,GO:0030165,GO:0031680,GO:0031681,GO:2000179,GO:0072513	G protein-coupled receptor signaling pathway|GTPase activity|heterotrimeric G-protein complex|membrane|plasma membrane|signal transduction|mitochondrion|PDZ domain binding|G-protein beta/gamma-subunit complex|G-protein beta-subunit binding|positive regulation of neural precursor cell proliferation|positive regulation of secondary heart field cardioblast proliferation	mmu04014,mmu04371,mmu04151,mmu04062,mmu04926,mmu04724,mmu04727,mmu04725,mmu04728,mmu04726,mmu04723,mmu04713,mmu05200,mmu05032,mmu05034,mmu05167	Ras signaling pathway|Apelin signaling pathway|PI3K-Akt signaling pathway|Chemokine signaling pathway|Relaxin signaling pathway|Glutamatergic synapse|GABAergic synapse|Cholinergic synapse|Dopaminergic synapse|Serotonergic synapse|Retrograde endocannabinoid signaling|Circadian entrainment|Pathways in cancer|Morphine addiction|Alcoholism|Kaposi's sarcoma-associated herpesvirus infection
Ttll7	1	4.33e-09	1.53e-08	1.18518	ENSMUSG00000036745	protein_coding	tubulin tyrosine ligase-like family, member 7 [Source:MGI Symbol;Acc:MGI:1918142]	--	GO:0006464,GO:0005524,GO:0043014,GO:0048487,GO:0070740,GO:0018095	cellular protein modification process|ATP binding|alpha-tubulin binding|beta-tubulin binding|tubulin-glutamic acid ligase activity|protein polyglutamylation	--	--
Ifi44	1	1.86e-30	1.84e-29	1.72804	ENSMUSG00000028037	protein_coding	interferon-induced protein 44 [Source:MGI Symbol;Acc:MGI:2443016]	--	GO:0006955,GO:0003674,GO:0005737,GO:0009617	immune response|molecular_function|cytoplasm|response to bacterium	--	--
St6galnac3	1	1.74e-06	5.25e-06	0.966113	ENSMUSG00000052544	protein_coding	ST6 (alpha-N-acetyl-neuraminyl-2,3-beta-galactosyl-1,3)-N-acetylgalactosaminide alpha-2,6-sialyltransferase 3 [Source:MGI Symbol;Acc:MGI:1341828]	--	GO:0006486,GO:0008373,GO:0016020,GO:0016021,GO:0016740,GO:0016757,GO:0000139,GO:0005794,GO:0005654,GO:0097503,GO:0009100,GO:0006687,GO:0006677,GO:0001665,GO:0001574,GO:0047290	protein glycosylation|sialyltransferase activity|membrane|integral component of membrane|transferase activity|transferase activity, transferring glycosyl groups|Golgi membrane|Golgi apparatus|nucleoplasm|sialylation|glycoprotein metabolic process|glycosphingolipid metabolic process|glycosylceramide metabolic process|alpha-N-acetylgalactosaminide alpha-2,6-sialyltransferase activity|ganglioside bi…	mmu00604	Glycosphingolipid biosynthesis - ganglio series
Fpgt	1	4.74e-11	1.88e-10	0.865495	ENSMUSG00000053870	protein_coding	fucose-1-phosphate guanylyltransferase [Source:MGI Symbol;Acc:MGI:1922790]	--	GO:0016772,GO:0016740,GO:0003674,GO:0008150,GO:0005575,GO:0005737,GO:0000166,GO:0005525,GO:0016779,GO:0047341	transferase activity, transferring phosphorus-containing groups|transferase activity|molecular_function|biological_process|cellular_component|cytoplasm|nucleotide binding|GTP binding|nucleotidyltransferase activity|fucose-1-phosphate guanylyltransferase activity	mmu00051,mmu00520	Fructose and mannose metabolism|Amino sugar and nucleotide sugar metabolism
Cth	1	1.1e-14	5.39e-14	0.901216	ENSMUSG00000028179	protein_coding	cystathionase (cystathionine gamma-lyase) [Source:MGI Symbol;Acc:MGI:1339968]	--	GO:0003824,GO:0030170,GO:0005737,GO:0042802,GO:0005515,GO:0005516,GO:0016829,GO:0008652,GO:0008285,GO:1990830,GO:0051289,GO:0005829,GO:0006749,GO:0030308,GO:0043066,GO:0050667,GO:0043123,GO:0051092,GO:2001234,GO:0019346,GO:0019344,GO:0018272,GO:0019343,GO:0044524,GO:0070814,GO:1904831,GO:0004121,GO:0004123,GO:0016846,GO:0044540,GO:0080146	catalytic activity|pyridoxal phosphate binding|cytoplasm|identical protein binding|protein binding|calmodulin binding|lyase activity|cellular amino acid biosynthetic process|negative regulation of cell population proliferation|cellular response to leukemia inhibitory factor|protein homotetramerization|cytosol|glutathione metabolic process|negative regulation of cell growth|negative regulation of …	mmu00260,mmu00270,mmu00450	Glycine, serine and threonine metabolism|Cysteine and methionine metabolism|Selenocompound metabolism
Tmem68	1	8.47e-15	4.16e-14	0.850567	ENSMUSG00000028232	protein_coding	transmembrane protein 68 [Source:MGI Symbol;Acc:MGI:1919348]	--	GO:0016020,GO:0016021,GO:0003674,GO:0008150,GO:0005575,GO:0016746	membrane|integral component of membrane|molecular_function|biological_process|cellular_component|transferase activity, transferring acyl groups	--	--
Rps20	1	0	0	0.773095	ENSMUSG00000028234	protein_coding	ribosomal protein S20 [Source:MGI Symbol;Acc:MGI:1914677]	--	GO:0003735,GO:0006412,GO:0005622,GO:0005840,GO:0003723,GO:0015935,GO:0005737,GO:0045202,GO:0022627	structural constituent of ribosome|translation|intracellular|ribosome|RNA binding|small ribosomal subunit|cytoplasm|synapse|cytosolic small ribosomal subunit	mmu03010	Ribosome
Chchd7	1	2.4e-10	9.08e-10	0.898924	ENSMUSG00000042198	protein_coding	coiled-coil-helix-coiled-coil-helix domain containing 7 [Source:MGI Symbol;Acc:MGI:1913683]	--	GO:0003674,GO:0008150,GO:0005739,GO:0005758	molecular_function|biological_process|mitochondrion|mitochondrial intermembrane space	--	--
Gm11808	1	5.88e-21	3.98e-20	0.839157	ENSMUSG00000068240	protein_coding	predicted gene 11808 [Source:MGI Symbol;Acc:MGI:3649356]	--	GO:0003735,GO:0006412,GO:0005840,GO:0005515,GO:0005634,GO:0005737,GO:0045202,GO:0031625,GO:0031386,GO:0016567,GO:0005829,GO:0005654,GO:0043209,GO:0022625,GO:0019941,GO:0022627,GO:0017085	structural constituent of ribosome|translation|ribosome|protein binding|nucleus|cytoplasm|synapse|ubiquitin protein ligase binding|protein tag|protein ubiquitination|cytosol|nucleoplasm|myelin sheath|cytosolic large ribosomal subunit|modification-dependent protein catabolic process|cytosolic small ribosomal subunit|response to insecticide	--	--
Penk	1	5.88e-05	0.00016253	5.69034	ENSMUSG00000045573	protein_coding	preproenkephalin [Source:MGI Symbol;Acc:MGI:104629]	--	GO:0007218,GO:0005886,GO:0005576,GO:0009617,GO:0007268,GO:0030425,GO:0007626,GO:0030424,GO:0001662,GO:0043679,GO:0043204,GO:0043025,GO:0032280,GO:0019233,GO:0001515,GO:0070852,GO:0035641,GO:2000987,GO:0001964,GO:0002118,GO:0099538,GO:0031628,GO:0001649,GO:0001666,GO:0007568,GO:0009314,GO:0009636,GO:0014009,GO:0032355,GO:0032496,GO:0034599,GO:0035094,GO:0043278,GO:0045471,GO:0051592,GO:0051867,GO:…	neuropeptide signaling pathway|plasma membrane|extracellular region|response to bacterium|chemical synaptic transmission|dendrite|locomotory behavior|axon|behavioral fear response|axon terminus|perikaryon|neuronal cell body|symmetric synapse|sensory perception of pain|opioid peptide activity|cell body fiber|locomotory exploration behavior|positive regulation of behavioral fear response|startle re…	--	--
Fam92a	1	1.3e-09	4.71e-09	0.908432	ENSMUSG00000028218	protein_coding	family with sequence similarity 92, member A [Source:MGI Symbol;Acc:MGI:1915349]	--	GO:0005634,GO:0005737,GO:0005856,GO:0042995,GO:0005814,GO:0005515,GO:0005929,GO:0030030,GO:0060271,GO:0036064,GO:0035108,GO:0097546,GO:0045880,GO:0035869	nucleus|cytoplasm|cytoskeleton|cell projection|centriole|protein binding|cilium|cell projection organization|cilium assembly|ciliary basal body|limb morphogenesis|ciliary base|positive regulation of smoothened signaling pathway|ciliary transition zone	--	--
Triqk	1	1.8e-05	5.11e-05	0.854158	ENSMUSG00000055963	protein_coding	triple QxxK/R motif containing [Source:MGI Symbol;Acc:MGI:3650048]	--	GO:0005789,GO:0016020,GO:0016021,GO:0005783	endoplasmic reticulum membrane|membrane|integral component of membrane|endoplasmic reticulum	--	--
Runx1t1	1	0.000389926	0.001029	1.3042	ENSMUSG00000006586	protein_coding	RUNX1 translocation partner 1 [Source:MGI Symbol;Acc:MGI:104793]	--	GO:0006355,GO:0003700,GO:0003714,GO:0045892,GO:0046872,GO:0005634,GO:0005654,GO:0005515,GO:0042803,GO:0017053,GO:0016363,GO:0045444,GO:0010977,GO:0045599,GO:0051101	regulation of transcription, DNA-templated|DNA-binding transcription factor activity|transcription corepressor activity|negative regulation of transcription, DNA-templated|metal ion binding|nucleus|nucleoplasm|protein binding|protein homodimerization activity|transcriptional repressor complex|nuclear matrix|fat cell differentiation|negative regulation of neuron projection development|negative reg…	mmu05200,mmu05202,mmu05221	Pathways in cancer|Transcriptional misregulation in cancers|Acute myeloid leukemia
Pip4p2	1	5.69e-09	1.99e-08	0.845435	ENSMUSG00000028221	protein_coding	type 2 phosphatidylinositol 4,5-bisphosphate 4-phosphatase	--	GO:0005765,GO:0016021,GO:0031902,GO:0034597,GO:0046856	lysosomal membrane|integral component of membrane|late endosome membrane|phosphatidylinositol-4,5-bisphosphate 4-phosphatase activity|phosphatidylinositol dephosphorylation	--	--
Ccnc	1	1.08e-13	5.01e-13	0.839506	ENSMUSG00000028252	protein_coding	cyclin C [Source:MGI Symbol;Acc:MGI:1858199]	--	GO:0016538,GO:0016592,GO:0000079,GO:0005634,GO:0045944,GO:0016567,GO:0006357,GO:0000151,GO:0061630,GO:0005654,GO:0090209	cyclin-dependent protein serine/threonine kinase regulator activity|mediator complex|regulation of cyclin-dependent protein serine/threonine kinase activity|nucleus|positive regulation of transcription by RNA polymerase II|protein ubiquitination|regulation of transcription by RNA polymerase II|ubiquitin ligase complex|ubiquitin protein ligase activity|nucleoplasm|negative regulation of triglyceri…	--	--
Tstd3	1	1.03e-08	3.55e-08	0.827176	ENSMUSG00000028251	protein_coding	thiosulfate sulfurtransferase (rhodanese)-like domain containing 3 [Source:MGI Symbol;Acc:MGI:1924282]	--	GO:0004792,GO:0003674,GO:0008150,GO:0005575	thiosulfate sulfurtransferase activity|molecular_function|biological_process|cellular_component	--	--
Fbxl4	1	4.04e-09	1.43e-08	0.839102	ENSMUSG00000040410	protein_coding	F-box and leucine-rich repeat protein 4 [Source:MGI Symbol;Acc:MGI:2140367]	--	GO:0005515,GO:0005634,GO:0016567,GO:0005737,GO:0005739,GO:0006511,GO:0016607,GO:0004842,GO:0031146,GO:0019005,GO:0005758	protein binding|nucleus|protein ubiquitination|cytoplasm|mitochondrion|ubiquitin-dependent protein catabolic process|nuclear speck|ubiquitin-protein transferase activity|SCF-dependent proteasomal ubiquitin-dependent protein catabolic process|SCF ubiquitin ligase complex|mitochondrial intermembrane space	--	--
Lyrm2	1	1.2e-08	4.13e-08	0.871359	ENSMUSG00000045854	protein_coding	LYR motif containing 2 [Source:MGI Symbol;Acc:MGI:1917573]	--	GO:0003674,GO:0008150,GO:0005739	molecular_function|biological_process|mitochondrion	--	--
Smim27	1	4.97e-14	2.34e-13	0.953901	ENSMUSG00000028407	protein_coding	small integral membrane protein 27 [Source:MGI Symbol;Acc:MGI:1913684]	--	GO:0016020,GO:0016021	membrane|integral component of membrane	--	--
Ndufb6	1	1.61e-41	2.29e-40	0.875106	ENSMUSG00000071014	protein_coding	NADH:ubiquinone oxidoreductase subunit B6 [Source:MGI Symbol;Acc:MGI:2684983]	--	GO:0006120,GO:0005747,GO:0016020,GO:0016021,GO:0005654,GO:0055114,GO:0005739,GO:0005743,GO:0070469,GO:0031966,GO:0032981,GO:0042775	mitochondrial electron transport, NADH to ubiquinone|mitochondrial respiratory chain complex I|membrane|integral component of membrane|nucleoplasm|oxidation-reduction process|mitochondrion|mitochondrial inner membrane|respirasome|mitochondrial membrane|mitochondrial respiratory chain complex I assembly|mitochondrial ATP synthesis coupled electron transport	mmu00190,mmu04723,mmu04714,mmu05010,mmu05012,mmu05016,mmu04932	Oxidative phosphorylation|Retrograde endocannabinoid signaling|Thermogenesis|Alzheimer's disease|Parkinson's disease|Huntington's disease|Non-alcoholic fatty liver disease (NAFLD)
Spink4	1	0.00163216	0.00414883	0.902591	ENSMUSG00000028415	protein_coding	serine peptidase inhibitor, Kazal type 4 [Source:MGI Symbol;Acc:MGI:1341848]	--	GO:0005515,GO:0005576,GO:0010951,GO:0030414,GO:0010466,GO:0004867	protein binding|extracellular region|negative regulation of endopeptidase activity|peptidase inhibitor activity|negative regulation of peptidase activity|serine-type endopeptidase inhibitor activity	--	--
Rpp25l	1	1.24e-09	4.51e-09	0.833935	ENSMUSG00000036114	protein_coding	ribonuclease P/MRP 25 subunit-like [Source:MGI Symbol;Acc:MGI:1917211]	--	GO:0003676,GO:0008150,GO:0005575,GO:0005634	nucleic acid binding|biological_process|cellular_component|nucleus	mmu03013,mmu03008	RNA transport|Ribosome biogenesis in eukaryotes
Dctn3	1	3.47e-46	5.64e-45	0.824134	ENSMUSG00000028447	protein_coding	dynactin 3 [Source:MGI Symbol;Acc:MGI:1859251]	--	GO:0003674,GO:0048471,GO:0005829,GO:0005737,GO:0005694,GO:0005856,GO:0005730,GO:0000775,GO:0007049,GO:0051301,GO:0005813,GO:0005815,GO:0005819,GO:0030496,GO:0005874,GO:0032154,GO:0007017,GO:0005869,GO:0061640,GO:0000776,GO:0005875,GO:0000777	molecular_function|perinuclear region of cytoplasm|cytosol|cytoplasm|chromosome|cytoskeleton|nucleolus|chromosome, centromeric region|cell cycle|cell division|centrosome|microtubule organizing center|spindle|midbody|microtubule|cleavage furrow|microtubule-based process|dynactin complex|cytoskeleton-dependent cytokinesis|kinetochore|microtubule associated complex|condensed chromosome kinetochore	--	--
Pigo	1	8.25e-05	0.000226433	0.819421	ENSMUSG00000028454	protein_coding	phosphatidylinositol glycan anchor biosynthesis, class O [Source:MGI Symbol;Acc:MGI:1861452]	--	GO:0003824,GO:0016772,GO:0051377,GO:0006506,GO:0016020,GO:0016021	catalytic activity|transferase activity, transferring phosphorus-containing groups|mannose-ethanolamine phosphotransferase activity|GPI anchor biosynthetic process|membrane|integral component of membrane	mmu00563	Glycosylphosphatidylinositol(GPI)-anchor biosynthesis
Stoml2	1	2.62e-40	3.6e-39	0.96267	ENSMUSG00000028455	protein_coding	stomatin (Epb7.2)-like 2 [Source:MGI Symbol;Acc:MGI:1913842]	--	GO:0016020,GO:0001772,GO:0005886,GO:0005737,GO:0015629,GO:0005856,GO:0008289,GO:0005739,GO:0005743,GO:0007005,GO:0006874,GO:0051020,GO:0051259,GO:0045121,GO:0050852,GO:1900210,GO:0019897,GO:0005758,GO:0008180,GO:0034982,GO:0010918,GO:0042101,GO:1901612,GO:0035710,GO:0006851,GO:0042776,GO:0090297,GO:0010876,GO:0032623,GO:1990046	membrane|immunological synapse|plasma membrane|cytoplasm|actin cytoskeleton|cytoskeleton|lipid binding|mitochondrion|mitochondrial inner membrane|mitochondrion organization|cellular calcium ion homeostasis|GTPase binding|protein complex oligomerization|membrane raft|T cell receptor signaling pathway|positive regulation of cardiolipin metabolic process|extrinsic component of plasma membrane|mitoch…	--	--
Rusc2	1	5.41e-11	2.13e-10	0.851774	ENSMUSG00000035969	protein_coding	RUN and SH3 domain containing 2 [Source:MGI Symbol;Acc:MGI:2140371]	--	GO:0005515,GO:0017137,GO:0031410	protein binding|Rab GTPase binding|cytoplasmic vesicle	--	--
Tesk1	1	9.46e-07	2.9e-06	0.88515	ENSMUSG00000028458	protein_coding	testis specific protein kinase 1 [Source:MGI Symbol;Acc:MGI:1201675]	--	GO:0046872,GO:0005524,GO:0006468,GO:0004672,GO:0016740,GO:0005634,GO:0000166,GO:0031410,GO:0016301,GO:0016310,GO:0004713,GO:0018108,GO:0004674,GO:0005737,GO:0019901,GO:0030036,GO:0008022,GO:0051496,GO:0032880,GO:0031953,GO:0004712,GO:0071901,GO:0007283	metal ion binding|ATP binding|protein phosphorylation|protein kinase activity|transferase activity|nucleus|nucleotide binding|cytoplasmic vesicle|kinase activity|phosphorylation|protein tyrosine kinase activity|peptidyl-tyrosine phosphorylation|protein serine/threonine kinase activity|cytoplasm|protein kinase binding|actin cytoskeleton organization|protein C-terminus binding|positive regulation o…	--	--
Ccdc107	1	2.64e-23	1.98e-22	0.9797	ENSMUSG00000028461	protein_coding	coiled-coil domain containing 107 [Source:MGI Symbol;Acc:MGI:1913423]	--	GO:0016020,GO:0016021,GO:0003674,GO:0008150,GO:0005575	membrane|integral component of membrane|molecular_function|biological_process|cellular_component	--	--
Tpm2	1	1.89e-25	1.55e-24	6.76534	ENSMUSG00000028464	protein_coding	tropomyosin 2, beta [Source:MGI Symbol;Acc:MGI:98810]	--	GO:0005515,GO:0005737,GO:0042802,GO:0042803,GO:0046982,GO:0015629,GO:0005856,GO:0003779,GO:0005884,GO:0051015,GO:0007015,GO:0005200,GO:0006936,GO:0005862,GO:0043462	protein binding|cytoplasm|identical protein binding|protein homodimerization activity|protein heterodimerization activity|actin cytoskeleton|cytoskeleton|actin binding|actin filament|actin filament binding|actin filament organization|structural constituent of cytoskeleton|muscle contraction|muscle thin filament tropomyosin|regulation of ATPase activity	mmu04260,mmu04261,mmu05410,mmu05414	Cardiac muscle contraction|Adrenergic signaling in cardiomyocytes|Hypertrophic cardiomyopathy (HCM)|Dilated cardiomyopathy (DCM)
Rgp1	1	6.58e-10	2.43e-09	0.852212	ENSMUSG00000028468	protein_coding	RAB6A GEF compex partner 1 [Source:MGI Symbol;Acc:MGI:1915956]	--	GO:0016020,GO:0032991,GO:0005829,GO:0005737,GO:0005886,GO:0005085,GO:0043547,GO:0017137,GO:0042147,GO:0017112,GO:0000139,GO:1903363,GO:0034066	membrane|protein-containing complex|cytosol|cytoplasm|plasma membrane|guanyl-nucleotide exchange factor activity|positive regulation of GTPase activity|Rab GTPase binding|retrograde transport, endosome to Golgi|Rab guanyl-nucleotide exchange factor activity|Golgi membrane|negative regulation of cellular protein catabolic process|RIC1-RGP1 guanyl-nucleotide exchange factor complex	--	--
Msmp	1	0.000393937	0.00103924	1.1458	ENSMUSG00000078719	protein_coding	microseminoprotein, prostate associated [Source:MGI Symbol;Acc:MGI:3652339]	--	GO:0005615,GO:0003674,GO:0008150,GO:0005737,GO:0005576	extracellular space|molecular_function|biological_process|cytoplasm|extracellular region	--	--
Hint2	1	5.49e-77	1.81e-75	0.96331	ENSMUSG00000028470	protein_coding	histidine triad nucleotide binding protein 2 [Source:MGI Symbol;Acc:MGI:1916167]	--	GO:0003824,GO:0016787,GO:0000166,GO:0006629,GO:0006694,GO:0005739,GO:0005730,GO:0006915,GO:0016042,GO:2000757	catalytic activity|hydrolase activity|nucleotide binding|lipid metabolic process|steroid biosynthetic process|mitochondrion|nucleolus|apoptotic process|lipid catabolic process|negative regulation of peptidyl-lysine acetylation	--	--
Fam221b	1	0.000674103	0.00175342	0.794915	ENSMUSG00000043633	protein_coding	family with sequence similarity 221, member B [Source:MGI Symbol;Acc:MGI:2441678]	--	GO:0003674,GO:0008150,GO:0005575	molecular_function|biological_process|cellular_component	--	--
Spaar	1	2.46e-05	6.92e-05	0.850548	ENSMUSG00000028475	protein_coding	small regulatory polypeptide of amino acid response [Source:MGI Symbol;Acc:MGI:1918656]	--	GO:0016020,GO:0016021,GO:0005768,GO:0005764,GO:0005765,GO:0046611,GO:0043416,GO:0071230,GO:1904262,GO:0031902,GO:1905103	membrane|integral component of membrane|endosome|lysosome|lysosomal membrane|lysosomal proton-transporting V-type ATPase complex|regulation of skeletal muscle tissue regeneration|cellular response to amino acid stimulus|negative regulation of TORC1 signaling|late endosome membrane|integral component of lysosomal membrane	--	--
Reck	1	1.05e-05	3.03e-05	1.02789	ENSMUSG00000028476	protein_coding	reversion-inducing-cysteine-rich protein with kazal motifs [Source:MGI Symbol;Acc:MGI:1855698]	--	GO:0005515,GO:0008191,GO:0060828,GO:0001944,GO:1904684,GO:0016020,GO:0005886,GO:0016055,GO:0004866,GO:0017147,GO:0031225,GO:0030198,GO:0030336,GO:0030414,GO:0010466,GO:0004867,GO:0090263,GO:0007566,GO:0035115,GO:0045765,GO:0001955,GO:0090210,GO:1990909,GO:1904928,GO:0060070	protein binding|metalloendopeptidase inhibitor activity|regulation of canonical Wnt signaling pathway|vasculature development|negative regulation of metalloendopeptidase activity|membrane|plasma membrane|Wnt signaling pathway|endopeptidase inhibitor activity|Wnt-protein binding|anchored component of membrane|extracellular matrix organization|negative regulation of cell migration|peptidase inhibit…	mmu05206	MicroRNAs in cancer
Clta	1	2.35e-30	2.33e-29	0.805386	ENSMUSG00000028478	protein_coding	clathrin, light polypeptide (Lca) [Source:MGI Symbol;Acc:MGI:894297]	--	GO:0005198,GO:0006886,GO:0016192,GO:0030130,GO:0030132,GO:0016020,GO:0030659,GO:0031410,GO:0005905,GO:0032050,GO:0042277,GO:0044877,GO:0051020,GO:0006897,GO:0048268,GO:0030118,GO:0030136,GO:0030672,GO:0071439,GO:0098835	structural molecule activity|intracellular protein transport|vesicle-mediated transport|clathrin coat of trans-Golgi network vesicle|clathrin coat of coated pit|membrane|cytoplasmic vesicle membrane|cytoplasmic vesicle|clathrin-coated pit|clathrin heavy chain binding|peptide binding|protein-containing complex binding|GTPase binding|endocytosis|clathrin coat assembly|clathrin coat|clathrin-coated …	mmu04144,mmu04142,mmu04961,mmu04721,mmu05016,mmu05100	Endocytosis|Lysosome|Endocrine and other factor-regulated calcium reabsorption|Synaptic vesicle cycle|Huntington's disease|Bacterial invasion of epithelial cells
Pax5	1	0.000275201	0.000732651	1.74796	ENSMUSG00000014030	protein_coding	paired box 5 [Source:MGI Symbol;Acc:MGI:97489]	PAX	GO:0003677,GO:0006355,GO:0005634,GO:0005654,GO:0005829,GO:0007275,GO:0045944,GO:0043231,GO:0005515,GO:0035914,GO:0007283,GO:0030154,GO:0000122,GO:0030534,GO:0001650,GO:0003700,GO:0007399,GO:0045893,GO:0045892,GO:0000978,GO:0001228,GO:0005667,GO:0021987,GO:0009887,GO:0048701,GO:0007568,GO:0071542,GO:0051573,GO:0021670	DNA binding|regulation of transcription, DNA-templated|nucleus|nucleoplasm|cytosol|multicellular organism development|positive regulation of transcription by RNA polymerase II|intracellular membrane-bounded organelle|protein binding|skeletal muscle cell differentiation|spermatogenesis|cell differentiation|negative regulation of transcription by RNA polymerase II|adult behavior|fibrillar center|DN…	mmu05202	Transcriptional misregulation in cancers
Grhpr	1	2.39e-36	2.89e-35	1.14926	ENSMUSG00000035637	protein_coding	glyoxylate reductase/hydroxypyruvate reductase [Source:MGI Symbol;Acc:MGI:1923488]	--	GO:0055114,GO:0051287,GO:0016616,GO:0005829,GO:0005737,GO:0042803,GO:0016491,GO:0007588,GO:0051259,GO:0050661,GO:0070402,GO:0031406,GO:0046487,GO:0043648,GO:0008465,GO:0016618,GO:0030267	oxidation-reduction process|NAD binding|oxidoreductase activity, acting on the CH-OH group of donors, NAD or NADP as acceptor|cytosol|cytoplasm|protein homodimerization activity|oxidoreductase activity|excretion|protein complex oligomerization|NADP binding|NADPH binding|carboxylic acid binding|glyoxylate metabolic process|dicarboxylic acid metabolic process|glycerate dehydrogenase activity|hydrox…	mmu00620,mmu00630,mmu00260	Pyruvate metabolism|Glyoxylate and dicarboxylate metabolism|Glycine, serine and threonine metabolism
Tomm5	1	4.96e-18	2.91e-17	0.852465	ENSMUSG00000078713	protein_coding	translocase of outer mitochondrial membrane 5 [Source:MGI Symbol;Acc:MGI:1915762]	--	GO:0005742,GO:0016020,GO:0016021,GO:0015031,GO:0005739,GO:0005741,GO:0006626	mitochondrial outer membrane translocase complex|membrane|integral component of membrane|protein transport|mitochondrion|mitochondrial outer membrane|protein targeting to mitochondrion	--	--
Aldh1b1	1	7.5e-10	2.76e-09	0.897122	ENSMUSG00000035561	protein_coding	aldehyde dehydrogenase 1 family, member B1 [Source:MGI Symbol;Acc:MGI:1919785]	--	GO:0055114,GO:0016491,GO:0016620,GO:0005654,GO:0005739,GO:0043231,GO:0005759,GO:0004029,GO:0043878,GO:0006068	oxidation-reduction process|oxidoreductase activity|oxidoreductase activity, acting on the aldehyde or oxo group of donors, NAD or NADP as acceptor|nucleoplasm|mitochondrion|intracellular membrane-bounded organelle|mitochondrial matrix|aldehyde dehydrogenase (NAD) activity|glyceraldehyde-3-phosphate dehydrogenase (NAD+) (non-phosphorylating) activity|ethanol catabolic process	mmu00010,mmu00053,mmu00620,mmu00071,mmu00561,mmu00280,mmu00310,mmu00330,mmu00340,mmu00380,mmu00410	Glycolysis / Gluconeogenesis|Ascorbate and aldarate metabolism|Pyruvate metabolism|Fatty acid degradation|Glycerolipid metabolism|Valine, leucine and isoleucine degradation|Lysine degradation|Arginine and proline metabolism|Histidine metabolism|Tryptophan metabolism|beta-Alanine metabolism
Nans	1	4.39e-16	2.33e-15	0.883924	ENSMUSG00000028334	protein_coding	N-acetylneuraminic acid synthase (sialic acid synthase) [Source:MGI Symbol;Acc:MGI:2149820]	--	GO:0003824,GO:0016051,GO:0016740,GO:0005829,GO:0005737,GO:0047444	catalytic activity|carbohydrate biosynthetic process|transferase activity|cytosol|cytoplasm|N-acylneuraminate-9-phosphate synthase activity	mmu00520	Amino sugar and nucleotide sugar metabolism
Coro2a	1	1.67e-09	6.01e-09	1.13312	ENSMUSG00000028337	protein_coding	coronin, actin binding protein 2A [Source:MGI Symbol;Acc:MGI:1345966]	--	GO:0005515,GO:0051015,GO:0017053,GO:0003779,GO:0005903	protein binding|actin filament binding|transcriptional repressor complex|actin binding|brush border	--	--
Col15a1	1	6.41e-43	9.5e-42	1.74882	ENSMUSG00000028339	protein_coding	collagen, type XV, alpha 1 [Source:MGI Symbol;Acc:MGI:88449]	--	GO:0005198,GO:0007155,GO:0005604,GO:0005581,GO:0005615,GO:0005576,GO:0031012,GO:0005201,GO:0030198,GO:0030020,GO:0062023	structural molecule activity|cell adhesion|basement membrane|collagen trimer|extracellular space|extracellular region|extracellular matrix|extracellular matrix structural constituent|extracellular matrix organization|extracellular matrix structural constituent conferring tensile strength|collagen-containing extracellular matrix	mmu04974	Protein digestion and absorption
Sec61b	1	1.36e-146	1.01e-144	0.906984	ENSMUSG00000053317	protein_coding	Sec61 beta subunit [Source:MGI Symbol;Acc:MGI:1913462]	--	GO:0006886,GO:0005784,GO:0016020,GO:0016021,GO:0015031,GO:0005783,GO:0005515,GO:0005789,GO:0006616,GO:0030433,GO:0015450,GO:0005086,GO:0031204,GO:0031205,GO:0043022,GO:0030970,GO:0044322,GO:0048408	intracellular protein transport|Sec61 translocon complex|membrane|integral component of membrane|protein transport|endoplasmic reticulum|protein binding|endoplasmic reticulum membrane|SRP-dependent cotranslational protein targeting to membrane, translocation|ubiquitin-dependent ERAD pathway|P-P-bond-hydrolysis-driven protein transmembrane transporter activity|ARF guanyl-nucleotide exchange factor…	mmu03060,mmu04141,mmu04145	Protein export|Protein processing in endoplasmic reticulum|Phagosome
Nipsnap3b	1	2.91e-17	1.64e-16	0.863401	ENSMUSG00000015247	protein_coding	nipsnap homolog 3B [Source:MGI Symbol;Acc:MGI:1913786]	--	GO:0003674,GO:0008150,GO:0005737,GO:0005739,GO:0005829	molecular_function|biological_process|cytoplasm|mitochondrion|cytosol	--	--
Klf4	1	9.01e-58	2e-56	1.57075	ENSMUSG00000003032	protein_coding	Kruppel-like factor 4 (gut) [Source:MGI Symbol;Acc:MGI:1342287]	zf-C2H2	GO:0003676,GO:0045944,GO:0046872,GO:0003677,GO:0005634,GO:0005654,GO:0005737,GO:0010033,GO:0005515,GO:0010628,GO:0045893,GO:0001228,GO:0010629,GO:0000981,GO:0000122,GO:2000134,GO:0045892,GO:0070373,GO:0006357,GO:0032526,GO:0032088,GO:0043565,GO:0000790,GO:0016525,GO:0008285,GO:0035166,GO:0045429,GO:0003690,GO:0003700,GO:1990830,GO:0042826,GO:0044212,GO:0043551,GO:0051898,GO:0001085,GO:0000785,GO:…	nucleic acid binding|positive regulation of transcription by RNA polymerase II|metal ion binding|DNA binding|nucleus|nucleoplasm|cytoplasm|response to organic substance|protein binding|positive regulation of gene expression|positive regulation of transcription, DNA-templated|DNA-binding transcription activator activity, RNA polymerase II-specific|negative regulation of gene expression|DNA-binding…	mmu04550	Signaling pathways regulating pluripotency of stem cells
Txn1	1	3.87e-132	2.54e-130	0.76473	ENSMUSG00000028367	protein_coding	thioredoxin 1 [Source:MGI Symbol;Acc:MGI:98874]	--	GO:0015035,GO:0045454,GO:0006662,GO:0005634,GO:0005829,GO:0005515,GO:0005737,GO:0055114,GO:0005576,GO:0005739,GO:0000122,GO:0030424,GO:0030425,GO:0033138,GO:0043025,GO:0019899,GO:0043388,GO:0015037,GO:0009314,GO:0046826,GO:1903206	protein disulfide oxidoreductase activity|cell redox homeostasis|glycerol ether metabolic process|nucleus|cytosol|protein binding|cytoplasm|oxidation-reduction process|extracellular region|mitochondrion|negative regulation of transcription by RNA polymerase II|axon|dendrite|positive regulation of peptidyl-serine phosphorylation|neuronal cell body|enzyme binding|positive regulation of DNA binding|…	mmu04621,mmu05418	NOD-like receptor signaling pathway|Fluid shear stress and atherosclerosis
Slc31a1	1	4.15e-20	2.7e-19	0.938023	ENSMUSG00000066150	protein_coding	solute carrier family 31, member 1 [Source:MGI Symbol;Acc:MGI:1333843]	--	GO:0016021,GO:0005375,GO:0035434,GO:0016020,GO:0006878,GO:0005886,GO:0005515,GO:0005737,GO:0006811,GO:0042802,GO:0055037,GO:0005770,GO:0043025,GO:0006855,GO:0006825,GO:0072719,GO:0098705,GO:0015677	integral component of membrane|copper ion transmembrane transporter activity|copper ion transmembrane transport|membrane|cellular copper ion homeostasis|plasma membrane|protein binding|cytoplasm|ion transport|identical protein binding|recycling endosome|late endosome|neuronal cell body|drug transmembrane transport|copper ion transport|cellular response to cisplatin|copper ion import across plasma…	mmu04978,mmu01524	Mineral absorption|Platinum drug resistance
Hdhd3	1	0.00376544	0.00935062	0.848636	ENSMUSG00000038422	protein_coding	haloacid dehalogenase-like hydrolase domain containing 3 [Source:MGI Symbol;Acc:MGI:1919998]	--	GO:0016787,GO:0005739	hydrolase activity|mitochondrion	--	--
Alad	1	9.35e-29	8.75e-28	0.948966	ENSMUSG00000028393	protein_coding	aminolevulinate, delta-, dehydratase [Source:MGI Symbol;Acc:MGI:96853]	--	GO:0046872,GO:0003824,GO:0033014,GO:0004655,GO:0005615,GO:0008152,GO:0005829,GO:0010033,GO:0051260,GO:0042802,GO:0006779,GO:0006782,GO:0042493,GO:0007584,GO:0008270,GO:0006783,GO:0016829,GO:0010043,GO:0045471,GO:0071353,GO:0046686,GO:0046685,GO:0010038,GO:1901799,GO:1904854,GO:0001666,GO:0006979,GO:0009635,GO:0009636,GO:0009725,GO:0010035,GO:0010039,GO:0010044,GO:0010212,GO:0010266,GO:0010269,GO:…	metal ion binding|catalytic activity|tetrapyrrole biosynthetic process|porphobilinogen synthase activity|extracellular space|metabolic process|cytosol|response to organic substance|protein homooligomerization|identical protein binding|porphyrin-containing compound biosynthetic process|protoporphyrinogen IX biosynthetic process|response to drug|response to nutrient|zinc ion binding|heme biosynthet…	mmu00860	Porphyrin and chlorophyll metabolism
Atp6v1g1	1	2.76e-60	6.48e-59	0.719396	ENSMUSG00000039105	protein_coding	ATPase, H+ transporting, lysosomal V1 subunit G1 [Source:MGI Symbol;Acc:MGI:1913540]	--	GO:0042626,GO:1902600,GO:0016471,GO:0005886,GO:0005515,GO:0006811,GO:0005829,GO:0006879,GO:0005765,GO:0051117,GO:0016887,GO:0008553,GO:0036295	ATPase-coupled transmembrane transporter activity|proton transmembrane transport|vacuolar proton-transporting V-type ATPase complex|plasma membrane|protein binding|ion transport|cytosol|cellular iron ion homeostasis|lysosomal membrane|ATPase binding|ATPase activity|proton-exporting ATPase activity, phosphorylative mechanism|cellular response to increased oxygen levels	mmu00190,mmu04150,mmu04145,mmu04966,mmu04721,mmu05323	Oxidative phosphorylation|mTOR signaling pathway|Phagosome|Collecting duct acid secretion|Synaptic vesicle cycle|Rheumatoid arthritis
Tmem268	1	8.63e-10	3.17e-09	0.830175	ENSMUSG00000045917	protein_coding	transmembrane protein 268 [Source:MGI Symbol;Acc:MGI:1913920]	--	GO:0016020,GO:0016021,GO:0003674,GO:0008150,GO:0005575	membrane|integral component of membrane|molecular_function|biological_process|cellular_component	--	--
Tle1	1	1.03e-17	5.94e-17	0.951949	ENSMUSG00000008305	protein_coding	transducin-like enhancer of split 1 [Source:MGI Symbol;Acc:MGI:104636]	--	GO:0006355,GO:0005634,GO:0005515,GO:0003714,GO:0008134,GO:0042802,GO:0010628,GO:0043124,GO:0045892,GO:2000811,GO:0005654,GO:0005829,GO:1990907,GO:0005737,GO:0016055,GO:0003682,GO:0000122,GO:0005667,GO:0006357,GO:0070491,GO:0090090	regulation of transcription, DNA-templated|nucleus|protein binding|transcription corepressor activity|transcription factor binding|identical protein binding|positive regulation of gene expression|negative regulation of I-kappaB kinase/NF-kappaB signaling|negative regulation of transcription, DNA-templated|negative regulation of anoikis|nucleoplasm|cytosol|beta-catenin-TCF complex|cytoplasm|Wnt si…	--	--
Dmac1	1	2.1e-17	1.19e-16	0.877966	ENSMUSG00000028398	protein_coding	distal membrane arm assembly complex 1 [Source:MGI Symbol;Acc:MGI:1914178]	--	GO:0016020,GO:0016021,GO:0003674,GO:0005739,GO:0005743,GO:0032981,GO:0005747	membrane|integral component of membrane|molecular_function|mitochondrion|mitochondrial inner membrane|mitochondrial respiratory chain complex I assembly|mitochondrial respiratory chain complex I	--	--
Gm42303	1	8.21e-05	0.000225323	0.842254	ENSMUSG00000110373	lncRNA	predicted gene, 42303 [Source:MGI Symbol;Acc:MGI:5625188]	--	--	--	--	--
Bnc2	1	0.00314329	0.00784729	1.29105	ENSMUSG00000028487	protein_coding	basonuclin 2 [Source:MGI Symbol;Acc:MGI:2443805]	zf-C2H2	GO:0003676,GO:0046872,GO:0005634,GO:0005654,GO:0003677,GO:0060021,GO:0043586,GO:0060485,GO:0003416,GO:0008270	nucleic acid binding|metal ion binding|nucleus|nucleoplasm|DNA binding|roof of mouth development|tongue development|mesenchyme development|endochondral bone growth|zinc ion binding	--	--
Rps6	1	1.09e-180	1.06e-178	0.63813	ENSMUSG00000028495	protein_coding	ribosomal protein S6 [Source:MGI Symbol;Acc:MGI:98159]	--	GO:0003735,GO:0006412,GO:0005622,GO:0005840,GO:0005634,GO:0048471,GO:0005829,GO:0005737,GO:0005783,GO:0005515,GO:0005730,GO:0000082,GO:0030425,GO:0044297,GO:0019901,GO:0000278,GO:0043066,GO:0043065,GO:0003729,GO:0036464,GO:1990904,GO:0007369,GO:0001890,GO:0048821,GO:0042274,GO:0007093,GO:0042593,GO:0006924,GO:0006364,GO:0033077,GO:0002309,GO:0022627,GO:0005844,GO:0015935,GO:0022605,GO:0031929	structural constituent of ribosome|translation|intracellular|ribosome|nucleus|perinuclear region of cytoplasm|cytosol|cytoplasm|endoplasmic reticulum|protein binding|nucleolus|G1/S transition of mitotic cell cycle|dendrite|cell body|protein kinase binding|mitotic cell cycle|negative regulation of apoptotic process|positive regulation of apoptotic process|mRNA binding|cytoplasmic ribonucleoprotein…	mmu03010,mmu04371,mmu04066,mmu04151,mmu04150,mmu04910,mmu04714,mmu05205,mmu01521	Ribosome|Apelin signaling pathway|HIF-1 signaling pathway|PI3K-Akt signaling pathway|mTOR signaling pathway|Insulin signaling pathway|Thermogenesis|Proteoglycans in cancer|EGFR tyrosine kinase inhibitor resistance
Tusc1	1	9.75e-05	0.000266701	0.817673	ENSMUSG00000054000	protein_coding	tumor suppressor candidate 1 [Source:MGI Symbol;Acc:MGI:2684283]	--	GO:0003674,GO:0008150,GO:0005575	molecular_function|biological_process|cellular_component	--	--
Fggy	1	4.85e-09	1.7e-08	0.937147	ENSMUSG00000028573	protein_coding	FGGY carbohydrate kinase domain containing [Source:MGI Symbol;Acc:MGI:1922828]	--	GO:0005975,GO:0016773,GO:0005623,GO:0016740,GO:0016301,GO:0016310,GO:0019321,GO:0046835,GO:0070050,GO:0019150	carbohydrate metabolic process|phosphotransferase activity, alcohol group as acceptor|cell|transferase activity|kinase activity|phosphorylation|pentose metabolic process|carbohydrate phosphorylation|neuron cellular homeostasis|D-ribulokinase activity	--	--
Cyp2j6	1	1.28e-07	4.12e-07	0.878182	ENSMUSG00000052914	protein_coding	cytochrome P450, family 2, subfamily j, polypeptide 6 [Source:MGI Symbol;Acc:MGI:1270148]	--	GO:0055114,GO:0020037,GO:0005506,GO:0016705,GO:0016712,GO:0016020,GO:0046872,GO:0004497,GO:0016491,GO:0043231,GO:0005783,GO:0005737,GO:0005789,GO:0008395,GO:0006082,GO:0006805,GO:0042738,GO:0008392,GO:0019369,GO:0031090,GO:1904469,GO:0070330,GO:0001523,GO:0006690,GO:0019373,GO:0032966,GO:0035359,GO:0043651,GO:0003958,GO:0008404,GO:0008405,GO:0016853,GO:0071614,GO:0007565,GO:0014070	oxidation-reduction process|heme binding|iron ion binding|oxidoreductase activity, acting on paired donors, with incorporation or reduction of molecular oxygen|oxidoreductase activity, acting on paired donors, with incorporation or reduction of molecular oxygen, reduced flavin or flavoprotein as one donor, and incorporation of one atom of oxygen|membrane|metal ion binding|monooxygenase activity|o…	mmu00590,mmu00591,mmu04913,mmu04726,mmu04750	Arachidonic acid metabolism|Linoleic acid metabolism|Ovarian Steroidogenesis|Serotonergic synapse|Inflammatory mediator regulation of TRP channels
Gm12689	1	5.38e-06	1.57e-05	0.891481	ENSMUSG00000070891	protein_coding	predicted gene 12689 [Source:MGI Symbol;Acc:MGI:3650433]	--	GO:0003674,GO:0008150,GO:0005575	molecular_function|biological_process|cellular_component	--	--
Oma1	1	8.52e-11	3.32e-10	0.868658	ENSMUSG00000035069	protein_coding	OMA1 zinc metallopeptidase [Source:MGI Symbol;Acc:MGI:1914263]	--	GO:0006508,GO:0004222,GO:0016020,GO:0016021,GO:0046872,GO:0016787,GO:0008233,GO:0005739,GO:0005743,GO:0008237,GO:0006629,GO:0006006,GO:0031966,GO:0120162,GO:0007005,GO:0042407,GO:0097009,GO:0010637,GO:0006515,GO:0034982,GO:0002024	proteolysis|metalloendopeptidase activity|membrane|integral component of membrane|metal ion binding|hydrolase activity|peptidase activity|mitochondrion|mitochondrial inner membrane|metallopeptidase activity|lipid metabolic process|glucose metabolic process|mitochondrial membrane|positive regulation of cold-induced thermogenesis|mitochondrion organization|cristae formation|energy homeostasis|negat…	--	--
Plpp3	1	9.54e-243	1.33e-240	1.47188	ENSMUSG00000028517	protein_coding	phospholipid phosphatase 3 [Source:MGI Symbol;Acc:MGI:1915166]	--	GO:0006644,GO:0042577,GO:0030111,GO:0016020,GO:0016021,GO:0016787,GO:0005794,GO:0005887,GO:0005886,GO:0007275,GO:0098609,GO:0005783,GO:0005789,GO:0001933,GO:0050731,GO:0050821,GO:0005178,GO:0051091,GO:0001568,GO:0007155,GO:0016791,GO:0034109,GO:0060070,GO:0001702,GO:0060020,GO:0046839,GO:0008195,GO:0042392,GO:0044328,GO:0044329,GO:0044330,GO:1902068	phospholipid metabolic process|lipid phosphatase activity|regulation of Wnt signaling pathway|membrane|integral component of membrane|hydrolase activity|Golgi apparatus|integral component of plasma membrane|plasma membrane|multicellular organism development|cell-cell adhesion|endoplasmic reticulum|endoplasmic reticulum membrane|negative regulation of protein phosphorylation|positive regulation of…	mmu00561,mmu00564,mmu00565,mmu00600,mmu04072,mmu04666,mmu04975,mmu05231	Glycerolipid metabolism|Glycerophospholipid metabolism|Ether lipid metabolism|Sphingolipid metabolism|Phospholipase D signaling pathway|Fc gamma R-mediated phagocytosis|Fat digestion and absorption|Choline metabolism in cancer
Dhcr24	1	1.89e-134	1.27e-132	1.50808	ENSMUSG00000034926	protein_coding	24-dehydrocholesterol reductase [Source:MGI Symbol;Acc:MGI:1922004]	--	GO:0050660,GO:0055114,GO:0016491,GO:0071949,GO:0016020,GO:0016021,GO:0000139,GO:0005794,GO:0005634,GO:0005829,GO:0005737,GO:0005783,GO:0006629,GO:0008202,GO:0008203,GO:0006694,GO:0005789,GO:0007265,GO:0042605,GO:0008285,GO:0008104,GO:0043066,GO:0019899,GO:0030539,GO:0043154,GO:0005856,GO:0006695,GO:0016126,GO:0031639,GO:0043588,GO:0006979,GO:0042987,GO:0061024,GO:0009888,GO:0016125,GO:0000246,GO:…	flavin adenine dinucleotide binding|oxidation-reduction process|oxidoreductase activity|FAD binding|membrane|integral component of membrane|Golgi membrane|Golgi apparatus|nucleus|cytosol|cytoplasm|endoplasmic reticulum|lipid metabolic process|steroid metabolic process|cholesterol metabolic process|steroid biosynthetic process|endoplasmic reticulum membrane|Ras protein signal transduction|peptide …	mmu00100	Steroid biosynthesis
Ssbp3	1	4.46e-18	2.62e-17	0.857352	ENSMUSG00000061887	protein_coding	single-stranded DNA binding protein 3 [Source:MGI Symbol;Acc:MGI:1919725]	--	GO:0005515,GO:0003697,GO:0003677,GO:0005634,GO:0045944,GO:0045893,GO:0002244,GO:0005667,GO:0032991,GO:0008284,GO:0048382,GO:0065003,GO:0060322,GO:2000744,GO:0021501,GO:0021547,GO:0060323	protein binding|single-stranded DNA binding|DNA binding|nucleus|positive regulation of transcription by RNA polymerase II|positive regulation of transcription, DNA-templated|hematopoietic progenitor cell differentiation|transcription factor complex|protein-containing complex|positive regulation of cell population proliferation|mesendoderm development|protein-containing complex assembly|head devel…	--	--
Tmem59	1	3.16e-45	5.02e-44	0.70011	ENSMUSG00000028618	protein_coding	transmembrane protein 59 [Source:MGI Symbol;Acc:MGI:1929278]	--	GO:0016020,GO:0016021,GO:0000139,GO:0005794,GO:0005886,GO:0006508,GO:0006914,GO:0005768,GO:0005764,GO:0005765,GO:0004175,GO:0010508,GO:0005770,GO:0031902,GO:1903077,GO:0010955,GO:0005797,GO:0000137,GO:0000138,GO:0090285	membrane|integral component of membrane|Golgi membrane|Golgi apparatus|plasma membrane|proteolysis|autophagy|endosome|lysosome|lysosomal membrane|endopeptidase activity|positive regulation of autophagy|late endosome|late endosome membrane|negative regulation of protein localization to plasma membrane|negative regulation of protein processing|Golgi medial cisterna|Golgi cis cisterna|Golgi trans ci…	--	--
Yipf1	1	3.44e-18	2.03e-17	0.839292	ENSMUSG00000057375	protein_coding	Yip1 domain family, member 1 [Source:MGI Symbol;Acc:MGI:1915532]	--	GO:0016020,GO:0005794,GO:0016192,GO:0016021,GO:0005768,GO:0030133,GO:0031902,GO:0017137,GO:0005802,GO:0005797,GO:0000138	membrane|Golgi apparatus|vesicle-mediated transport|integral component of membrane|endosome|transport vesicle|late endosome membrane|Rab GTPase binding|trans-Golgi network|Golgi medial cisterna|Golgi trans cisterna	--	--
Magoh	1	7e-12	2.91e-11	0.801556	ENSMUSG00000028609	protein_coding	mago homolog, exon junction complex core component [Source:MGI Symbol;Acc:MGI:1330312]	--	GO:0005634,GO:0008380,GO:0035145,GO:0003723,GO:0005737,GO:0006397,GO:0051028,GO:0016607,GO:0071013,GO:0005681,GO:0000184,GO:0000381,GO:0006417,GO:0007292	nucleus|RNA splicing|exon-exon junction complex|RNA binding|cytoplasm|mRNA processing|mRNA transport|nuclear speck|catalytic step 2 spliceosome|spliceosomal complex|nuclear-transcribed mRNA catabolic process, nonsense-mediated decay|regulation of alternative mRNA splicing, via spliceosome|regulation of translation|female gamete generation	mmu03040,mmu03013,mmu03015	Spliceosome|RNA transport|mRNA surveillance pathway
Czib	1	7.82e-08	2.56e-07	0.842262	ENSMUSG00000028608	protein_coding	RIKEN cDNA 0610037L13, isoform CRA_d, partial	--	--	--	--	--
Podn	1	0.000150324	0.000406397	1.18863	ENSMUSG00000028600	protein_coding	podocan [Source:MGI Symbol;Acc:MGI:2674939]	--	GO:0005515,GO:0005615,GO:0005737,GO:0005576,GO:0008285,GO:0005518,GO:0030336	protein binding|extracellular space|cytoplasm|extracellular region|negative regulation of cell population proliferation|collagen binding|negative regulation of cell migration	--	--
Scp2	1	4.21e-35	4.87e-34	0.780991	ENSMUSG00000028603	protein_coding	sterol carrier protein 2, liver [Source:MGI Symbol;Acc:MGI:98254]	--	GO:0003824,GO:0016747,GO:0016740,GO:0005634,GO:0005654,GO:0032991,GO:0005829,GO:0005515,GO:0005737,GO:0042803,GO:0046982,GO:0016020,GO:0006694,GO:0005783,GO:0008289,GO:0005739,GO:0043231,GO:0006869,GO:0016746,GO:0015918,GO:0005777,GO:0072659,GO:0005102,GO:0043065,GO:0015485,GO:0007031,GO:0015914,GO:0007568,GO:0120020,GO:0019898,GO:0005782,GO:0008526,GO:0006637,GO:0000062,GO:0010893,GO:0070538,GO:…	catalytic activity|transferase activity, transferring acyl groups other than amino-acyl groups|transferase activity|nucleus|nucleoplasm|protein-containing complex|cytosol|protein binding|cytoplasm|protein homodimerization activity|protein heterodimerization activity|membrane|steroid biosynthetic process|endoplasmic reticulum|lipid binding|mitochondrion|intracellular membrane-bounded organelle|lip…	mmu00120,mmu04146,mmu03320	Primary bile acid biosynthesis|Peroxisome|PPAR signaling pathway
Echdc2	1	3.4e-21	2.32e-20	0.875396	ENSMUSG00000028601	protein_coding	enoyl Coenzyme A hydratase domain containing 2 [Source:MGI Symbol;Acc:MGI:1289238]	--	GO:0003824,GO:0006629,GO:0005739,GO:0006631,GO:0016829,GO:0004300,GO:0006635	catalytic activity|lipid metabolic process|mitochondrion|fatty acid metabolic process|lyase activity|enoyl-CoA hydratase activity|fatty acid beta-oxidation	--	--
Gm17354	1	0.000764872	0.00198265	0.834837	ENSMUSG00000091985	lncRNA	predicted gene, 17354 [Source:MGI Symbol;Acc:MGI:4936988]	--	--	--	--	--
3110021N24Rik	1	5.23e-06	1.53e-05	0.840389	ENSMUSG00000094958	protein_coding	RIKEN cDNA 3110021N24 gene [Source:MGI Symbol;Acc:MGI:1920383]	--	GO:0003674,GO:0008150,GO:0005575	molecular_function|biological_process|cellular_component	--	--
Btf3l4	1	5.62e-10	2.08e-09	0.874851	ENSMUSG00000028568	protein_coding	basic transcription factor 3-like 4 [Source:MGI Symbol;Acc:MGI:1915312]	--	GO:0008150,GO:0005575	biological_process|cellular_component	--	--
Txndc12	1	3e-11	1.2e-10	0.821182	ENSMUSG00000028567	protein_coding	thioredoxin domain containing 12 (endoplasmic reticulum) [Source:MGI Symbol;Acc:MGI:1913323]	--	GO:0045454,GO:0016491,GO:0055114,GO:0005783,GO:0005788,GO:0060548,GO:0015037,GO:1902236,GO:0019153	cell redox homeostasis|oxidoreductase activity|oxidation-reduction process|endoplasmic reticulum|endoplasmic reticulum lumen|negative regulation of cell death|peptide disulfide oxidoreductase activity|negative regulation of endoplasmic reticulum stress-induced intrinsic apoptotic signaling pathway|protein-disulfide reductase (glutathione) activity	mmu00480	Glutathione metabolism
Ttc39a	1	0.00123679	0.00316376	0.811893	ENSMUSG00000028555	protein_coding	tetratricopeptide repeat domain 39A [Source:MGI Symbol;Acc:MGI:2444350]	--	GO:0005515,GO:0003674,GO:0008150,GO:0005575	protein binding|molecular_function|biological_process|cellular_component	--	--
Spata6	1	4.43e-12	1.86e-11	0.878648	ENSMUSG00000034401	protein_coding	spermatogenesis associated 6 [Source:MGI Symbol;Acc:MGI:1915196]	--	GO:0007283,GO:0007275,GO:0042995,GO:0005576,GO:0030154,GO:0005929,GO:0031514,GO:0032027,GO:0044458,GO:0097224	spermatogenesis|multicellular organism development|cell projection|extracellular region|cell differentiation|cilium|motile cilium|myosin light chain binding|motile cilium assembly|sperm connecting piece	--	--
[truncated: 2,852 more rows]

## Sheet: Module 2
gene	gene_module	pval	qval	vst.variance.standardized	ensemble_id	gene_type	gene_description	TFs_Family	GO_id	GO_term	pathway	pathway_description
[truncated: 4,815 more rows]

## Sheet: Module 3
gene	gene_module	pval	qval	vst.variance.standardized	ensemble_id	gene_type	gene_description	TFs_Family	GO_id	GO_term	pathway	pathway_description
[truncated: 1,998 more rows]

[truncated: 1 more sheets: Module 4]
