# Supplementary material for: Single-cell atlas of murine adrenal glands reveals immune-adrenal crosstalk during systemic Candida albicans infection
Source: Front Immunol. 2022 Nov 1;13:966814. doi: 10.3389/fimmu.2022.966814 (PMC9664004; doi:10.3389/fimmu.2022.966814)
Supplement: Table S5 — The DEGs in the endothelial cells. [file Table_5.xls]

gene	pvalue	log2FoldChange	pct.1	pct.2	padj	FoldChange	ensemble_id	gene_type	gene_description	TFs_Family	GO_id	GO_term	pathway	pathway_description
Meg3	4.07928962964078e-142	-1.2816949873428	0.083	0.616	1.31699865692952e-137	0.411311984194426	ENSMUSG00000021268	lncRNA	maternally expressed 3 [Source:MGI Symbol;Acc:MGI:1202886]	--	--	--	--	--
Ecrg4	4.04126079903091e-101	-1.46563349747992	0.083	0.504	1.30472104896713e-96	0.362076513398019	ENSMUSG00000026051	protein_coding	augurin precursor	--	GO:0005615,GO:0005737,GO:0007417,GO:0008285,GO:0009611,GO:0016324,GO:0030133,GO:0031045,GO:0031145,GO:0070314,GO:0090398	extracellular space|cytoplasm|central nervous system development|negative regulation of cell proliferation|response to wounding|apical plasma membrane|transport vesicle|dense core granule|anaphase-promoting complex-dependent catabolic process|G1 to G0 transition|cellular senescence	--	--
Ly6d	3.7536018931328e-89	-1.33796936509679	0.09	0.5	1.21185037119793e-84	0.395577050383148	ENSMUSG00000034634	protein_coding	lymphocyte antigen 6 complex, locus D [Source:MGI Symbol;Acc:MGI:96881]	--	GO:0016020,GO:0005886,GO:0009986,GO:0031225,GO:0035634,GO:0030098	membrane|plasma membrane|cell surface|anchored component of membrane|response to stilbenoid|lymphocyte differentiation	--	--
Akr1c18	5.02924339328605e-80	-1.43155955284894	0.124	0.552	1.6236912295224e-75	0.37072991705471	ENSMUSG00000021214	protein_coding	aldo-keto reductase family 1, member C18 [Source:MGI Symbol;Acc:MGI:2145420]	--	GO:0055114,GO:0016491,GO:0005634,GO:0005829,GO:0005737,GO:0007186,GO:0008202,GO:0051897,GO:0004032,GO:0008106,GO:0016229,GO:0032052,GO:0047023,GO:0047086,GO:0006693,GO:0042448,GO:0044597,GO:0044598,GO:0004033,GO:0008284,GO:0010942,GO:0071277,GO:0004745,GO:0071560,GO:2000353,GO:0071276,GO:0034614,GO:2000379,GO:2000224,GO:0001758,GO:0061370,GO:0050810,GO:0071799,GO:0016488,GO:0045550,GO:0016655,GO:…	oxidation-reduction process|oxidoreductase activity|nucleus|cytosol|cytoplasm|G protein-coupled receptor signaling pathway|steroid metabolic process|positive regulation of protein kinase B signaling|alditol:NADP+ 1-oxidoreductase activity|alcohol dehydrogenase (NADP+) activity|steroid dehydrogenase activity|bile acid binding|androsterone dehydrogenase activity|ketosteroid monooxygenase activity|p…	mmu00140	Steroid hormone biosynthesis
Akr1d1	2.7446546985943e-78	-1.17782194651101	0.102	0.504	8.8611176944117e-74	0.442018314861028	ENSMUSG00000038641	protein_coding	aldo-keto reductase family 1, member D1 [Source:MGI Symbol;Acc:MGI:2384785]	--	GO:0055114,GO:0016491,GO:0005829,GO:0005737,GO:0006629,GO:0008202,GO:0016042,GO:0004032,GO:0008106,GO:0016229,GO:0047086,GO:0008207,GO:0006699,GO:0006707,GO:0008209,GO:0007586,GO:0047568,GO:0047787,GO:0030573	oxidation-reduction process|oxidoreductase activity|cytosol|cytoplasm|lipid metabolic process|steroid metabolic process|lipid catabolic process|alditol:NADP+ 1-oxidoreductase activity|alcohol dehydrogenase (NADP+) activity|steroid dehydrogenase activity|ketosteroid monooxygenase activity|C21-steroid hormone metabolic process|bile acid biosynthetic process|cholesterol catabolic process|androgen me…	mmu00120,mmu00140	Primary bile acid biosynthesis|Steroid hormone biosynthesis
Mgarp	4.58457236314024e-78	-1.34575355118673	0.106	0.5	1.48012918743982e-73	0.3934484278822	ENSMUSG00000037161	protein_coding	mitochondria localized glutamic acid rich protein [Source:MGI Symbol;Acc:MGI:1914999]	--	GO:0005739,GO:0008089,GO:0016020,GO:0016021,GO:1904115,GO:0005515,GO:0005741,GO:0071456,GO:0006626,GO:0008090,GO:0031307,GO:0010822,GO:0071383,GO:0097211,GO:0019896	mitochondrion|anterograde axonal transport|membrane|integral component of membrane|axon cytoplasm|protein binding|mitochondrial outer membrane|cellular response to hypoxia|protein targeting to mitochondrion|retrograde axonal transport|integral component of mitochondrial outer membrane|positive regulation of mitochondrion organization|cellular response to steroid hormone stimulus|cellular response…	--	--
Akr1cl	2.48711681168045e-77	-1.5306293459919	0.269	0.784	8.02965662651033e-73	0.346126343602544	ENSMUSG00000025955	protein_coding	aldo-keto reductase family 1, member C-like [Source:MGI Symbol;Acc:MGI:1918111]	--	GO:0055114,GO:0016491,GO:0005829,GO:0005737,GO:0008202,GO:0004032,GO:0008106,GO:0016229,GO:0047086,GO:0004033	oxidation-reduction process|oxidoreductase activity|cytosol|cytoplasm|steroid metabolic process|alditol:NADP+ 1-oxidoreductase activity|alcohol dehydrogenase (NADP+) activity|steroid dehydrogenase activity|ketosteroid monooxygenase activity|aldo-keto reductase (NADP) activity	--	--
Cpe	3.68352240374787e-77	-1.05579476916061	0.123	0.556	1.18922520805e-72	0.481032151779631	ENSMUSG00000037852	protein_coding	carboxypeptidase E [Source:MGI Symbol;Acc:MGI:101932]	--	GO:0008270,GO:0006508,GO:0004181,GO:0005615,GO:0016020,GO:0046872,GO:0016787,GO:0005794,GO:0005515,GO:0008233,GO:0031410,GO:0005576,GO:0008237,GO:0004180,GO:0016485,GO:0030141,GO:0030425,GO:0043204,GO:0019904,GO:0043025,GO:0045121,GO:0030667,GO:0050839,GO:0072657,GO:0006518,GO:0030658,GO:0097060,GO:0030133,GO:0031045,GO:0042043,GO:0016055,GO:0003214,GO:0043171,GO:2000173,GO:0030070,GO:0030072,GO:…	zinc ion binding|proteolysis|metallocarboxypeptidase activity|extracellular space|membrane|metal ion binding|hydrolase activity|Golgi apparatus|protein binding|peptidase activity|cytoplasmic vesicle|extracellular region|metallopeptidase activity|carboxypeptidase activity|protein processing|secretory granule|dendrite|perikaryon|protein domain specific binding|neuronal cell body|membrane raft|secre…	mmu04940	Type I diabetes mellitus
Uba52	1.17574015385127e-76	-1.23332584000531	0.691	0.963	3.79587708670883e-72	0.425335789654933	ENSMUSG00000090137	protein_coding	ubiquitin A-52 residue ribosomal protein fusion product 1 [Source:MGI Symbol;Acc:MGI:98887]	--	GO:0003735,GO:0006412,GO:0005840,GO:0005515,GO:0005634,GO:0005737,GO:0045202,GO:0031625,GO:0031386,GO:0016567,GO:0005829,GO:0005654,GO:0043209,GO:0022625,GO:0019941,GO:0022627	structural constituent of ribosome|translation|ribosome|protein binding|nucleus|cytoplasm|synapse|ubiquitin protein ligase binding|protein tag|protein ubiquitination|cytosol|nucleoplasm|myelin sheath|cytosolic large ribosomal subunit|modification-dependent protein catabolic process|cytosolic small ribosomal subunit	mmu03010	Ribosome
Chchd10	2.9179472199362e-73	-1.17632409582797	0.16	0.612	9.42059259956404e-69	0.44247747028174	ENSMUSG00000049422	protein_coding	coiled-coil-helix-coiled-coil-helix domain containing 10 [Source:MGI Symbol;Acc:MGI:2143558]	--	GO:0005634,GO:0005739,GO:0005515,GO:0007005,GO:0005758,GO:0090200,GO:1901030,GO:0006119,GO:0034504,GO:0032984,GO:1904960,GO:0031930,GO:1903109,GO:0061617,GO:0090144,GO:1903852,GO:0030322,GO:0099558	nucleus|mitochondrion|protein binding|mitochondrion organization|mitochondrial intermembrane space|positive regulation of release of cytochrome c from mitochondria|positive regulation of mitochondrial outer membrane permeabilization involved in apoptotic signaling pathway|oxidative phosphorylation|protein localization to nucleus|protein-containing complex disassembly|positive regulation of cytoch…	--	--
Lgals1	5.09316794367479e-64	-0.940704914830841	0.123	0.504	1.64432927061541e-59	0.520978263174175	ENSMUSG00000068220	protein_coding	lectin, galactose binding, soluble 1 [Source:MGI Symbol;Acc:MGI:96777]	--	GO:0030246,GO:0005615,GO:0005634,GO:0005829,GO:0009986,GO:0005515,GO:0005737,GO:0042803,GO:0005576,GO:0006915,GO:0046598,GO:0062023,GO:0010977,GO:0043236,GO:0010812,GO:0007157,GO:0045445,GO:0031295,GO:0002317,GO:0034120,GO:0005534,GO:0030395,GO:0035900,GO:0042493,GO:0048678,GO:0071333,GO:0071407	carbohydrate binding|extracellular space|nucleus|cytosol|cell surface|protein binding|cytoplasm|protein homodimerization activity|extracellular region|apoptotic process|positive regulation of viral entry into host cell|collagen-containing extracellular matrix|negative regulation of neuron projection development|laminin binding|negative regulation of cell-substrate adhesion|heterophilic cell-cell …	--	--
Akr1b7	5.42080775816455e-63	-1.12086223822261	0.28	0.765	1.75010778472343e-58	0.459818928715477	ENSMUSG00000052131	protein_coding	aldo-keto reductase family 1, member B7 [Source:MGI Symbol;Acc:MGI:101918]	--	GO:0055114,GO:0016491,GO:0005829,GO:0005737,GO:0005739,GO:0004032,GO:0008106,GO:0044255	oxidation-reduction process|oxidoreductase activity|cytosol|cytoplasm|mitochondrion|alditol:NADP+ 1-oxidoreductase activity|alcohol dehydrogenase (NADP+) activity|cellular lipid metabolic process	mmu00040,mmu00051,mmu00052,mmu00561,mmu00790	Pentose and glucuronate interconversions|Fructose and mannose metabolism|Galactose metabolism|Glycerolipid metabolism|Folate biosynthesis
Tesc	2.5707169913492e-61	-0.853035375610672	0.075	0.384	8.2995598065709e-57	0.5536187170653	ENSMUSG00000029359	protein_coding	tescalcin [Source:MGI Symbol;Acc:MGI:1930803]	--	GO:0005509,GO:0016020,GO:0046872,GO:0005886,GO:0005634,GO:0005829,GO:0005737,GO:0015031,GO:0042995,GO:0030027,GO:0010628,GO:0045893,GO:0030154,GO:0043086,GO:0050821,GO:0008285,GO:0072659,GO:0042803,GO:0008584,GO:0071300,GO:0006469,GO:0006883,GO:0030219,GO:0051604,GO:0032587,GO:0045654,GO:0033628,GO:0030854,GO:0001726,GO:0004860,GO:0032417,GO:0000287,GO:0019212	calcium ion binding|membrane|metal ion binding|plasma membrane|nucleus|cytosol|cytoplasm|protein transport|cell projection|lamellipodium|positive regulation of gene expression|positive regulation of transcription, DNA-templated|cell differentiation|negative regulation of catalytic activity|protein stabilization|negative regulation of cell population proliferation|protein localization to plasma me…	--	--
Efhd1	2.6901641829916e-61	-0.43065351147179	0.029	0.246	8.68519506478838e-57	0.741925631983635	ENSMUSG00000026255	protein_coding	EF hand domain containing 1 [Source:MGI Symbol;Acc:MGI:1921607]	--	GO:0016020,GO:0046872,GO:0005509,GO:0005739,GO:0005743,GO:0031175,GO:0061891,GO:1900069	membrane|metal ion binding|calcium ion binding|mitochondrion|mitochondrial inner membrane|neuron projection development|calcium ion sensor activity|regulation of cellular hyperosmotic salinity response	--	--
Cyp11a1	2.17002381480923e-59	-1.46937123735865	0.489	0.922	7.00592188611159e-55	0.361139658297935	ENSMUSG00000032323	protein_coding	cytochrome P450, family 11, subfamily a, polypeptide 1 [Source:MGI Symbol;Acc:MGI:88582]	--	GO:0055114,GO:0005739,GO:0020037,GO:0005506,GO:0016705,GO:0008386,GO:0006700,GO:0016020,GO:0046872,GO:0004497,GO:0016491,GO:0006629,GO:0008202,GO:0008203,GO:0006694,GO:0008207,GO:0005743,GO:0043204,GO:0015485,GO:0030061,GO:0042542,GO:0007617,GO:0006704,GO:0034650,GO:0071375	oxidation-reduction process|mitochondrion|heme binding|iron ion binding|oxidoreductase activity, acting on paired donors, with incorporation or reduction of molecular oxygen|cholesterol monooxygenase (side-chain-cleaving) activity|C21-steroid hormone biosynthetic process|membrane|metal ion binding|monooxygenase activity|oxidoreductase activity|lipid metabolic process|steroid metabolic process|cho…	mmu00140,mmu04913,mmu04925,mmu04927,mmu04934	Steroid hormone biosynthesis|Ovarian Steroidogenesis|Aldosterone synthesis and secretion|Cortisol synthesis and secretion|Cushing's syndrome
Lrg1	2.3357751655165e-58	2.28429029019099	0.759	0.41	7.54105012187001e-54	4.8712441377248	ENSMUSG00000037095	protein_coding	leucine-rich alpha-2-glycoprotein 1 [Source:MGI Symbol;Acc:MGI:1924155]	--	GO:0005515,GO:0005615,GO:0043231,GO:0009617,GO:0005160,GO:0030511,GO:0045766,GO:0050873,GO:0001938	protein binding|extracellular space|intracellular membrane-bounded organelle|response to bacterium|transforming growth factor beta receptor binding|positive regulation of transforming growth factor beta receptor signaling pathway|positive regulation of angiogenesis|brown fat cell differentiation|positive regulation of endothelial cell proliferation	--	--
Mgst1	1.51422894767709e-57	-1.49789639060337	0.264	0.698	4.88868815757548e-53	0.354069286679161	ENSMUSG00000008540	protein_coding	microsomal glutathione S-transferase 1 [Source:MGI Symbol;Acc:MGI:1913850]	--	GO:0016020,GO:0016021,GO:0016740,GO:0005634,GO:0042802,GO:0042803,GO:0005783,GO:0045177,GO:0004364,GO:0005739,GO:0098869,GO:0004602,GO:0005789,GO:0032496,GO:0042493,GO:0055114,GO:0005741,GO:0043231,GO:0006749,GO:0043295,GO:0005743,GO:0005778,GO:0070207,GO:0010243,GO:0071449	membrane|integral component of membrane|transferase activity|nucleus|identical protein binding|protein homodimerization activity|endoplasmic reticulum|apical part of cell|glutathione transferase activity|mitochondrion|cellular oxidant detoxification|glutathione peroxidase activity|endoplasmic reticulum membrane|response to lipopolysaccharide|response to drug|oxidation-reduction process|mitochondr…	mmu00480,mmu00980,mmu00982,mmu00983,mmu05200,mmu05204,mmu05225,mmu05418,mmu01524	Glutathione metabolism|Metabolism of xenobiotics by cytochrome P450|Drug metabolism - cytochrome P450|Drug metabolism - other enzymes|Pathways in cancer|Chemical carcinogenesis|Hepatocellular carcinoma|Fluid shear stress and atherosclerosis|Platinum drug resistance
Chgb	5.29160117412052e-57	-0.667401430428682	0.06	0.34	1.70839343906481e-52	0.62963976809872	ENSMUSG00000027350	protein_coding	chromogranin B [Source:MGI Symbol;Acc:MGI:88395]	--	GO:0030141,GO:0005615,GO:0005576,GO:0005515	secretory granule|extracellular space|extracellular region|protein binding	--	--
Fdx1	8.67644707426799e-57	-1.30109989120781	0.333	0.765	2.80119093792742e-52	0.405816691048567	ENSMUSG00000032051	protein_coding	ferredoxin 1 [Source:MGI Symbol;Acc:MGI:103224]	--	GO:0009055,GO:0051536,GO:0051537,GO:0046872,GO:0055114,GO:0022900,GO:0006629,GO:0008202,GO:0008203,GO:0006694,GO:0005739,GO:0005759,GO:0042446,GO:0071320,GO:0019899,GO:0050790,GO:0005506,GO:1904322,GO:0030061,GO:0051353,GO:0070995,GO:0008386,GO:0015039	electron transfer activity|iron-sulfur cluster binding|2 iron, 2 sulfur cluster binding|metal ion binding|oxidation-reduction process|electron transport chain|lipid metabolic process|steroid metabolic process|cholesterol metabolic process|steroid biosynthetic process|mitochondrion|mitochondrial matrix|hormone biosynthetic process|cellular response to cAMP|enzyme binding|regulation of catalytic ac…	--	--
Hsd3b1	2.77417397884518e-56	-1.66865763815377	0.721	0.974	8.95642069070166e-52	0.314545878088313	ENSMUSG00000027871	protein_coding	hydroxy-delta-5-steroid dehydrogenase, 3 beta- and steroid delta-isomerase 1 [Source:MGI Symbol;Acc:MGI:96233]	--	GO:0055114,GO:0016616,GO:0003854,GO:0006694,GO:0016020,GO:0016021,GO:0003824,GO:0008152,GO:0016853,GO:0016491,GO:0008207,GO:0021766,GO:0051412,GO:0043231,GO:0006629,GO:0008202,GO:0005739,GO:0005783,GO:0005789,GO:0031966,GO:0004769,GO:0102294,GO:0000253,GO:0047024	oxidation-reduction process|oxidoreductase activity, acting on the CH-OH group of donors, NAD or NADP as acceptor|3-beta-hydroxy-delta5-steroid dehydrogenase activity|steroid biosynthetic process|membrane|integral component of membrane|catalytic activity|metabolic process|isomerase activity|oxidoreductase activity|C21-steroid hormone metabolic process|hippocampus development|response to corticost…	mmu00140,mmu04913,mmu04925,mmu04927,mmu04934	Steroid hormone biosynthesis|Ovarian Steroidogenesis|Aldosterone synthesis and secretion|Cortisol synthesis and secretion|Cushing's syndrome
Cyp21a1	4.91954804161283e-52	-1.40499045518851	0.664	0.955	1.5882760852347e-47	0.377620644705209	ENSMUSG00000024365	protein_coding	cytochrome P450, family 21, subfamily a, polypeptide 1 [Source:MGI Symbol;Acc:MGI:88591]	--	GO:0055114,GO:0020037,GO:0005506,GO:0016705,GO:0046872,GO:0004497,GO:0016491	oxidation-reduction process|heme binding|iron ion binding|oxidoreductase activity, acting on paired donors, with incorporation or reduction of molecular oxygen|metal ion binding|monooxygenase activity|oxidoreductase activity	mmu00140,mmu04925,mmu04927,mmu04934	Steroid hormone biosynthesis|Aldosterone synthesis and secretion|Cortisol synthesis and secretion|Cushing's syndrome
Fdps	4.31887912407579e-50	-0.748805040384958	0.111	0.433	1.39435012520787e-45	0.595096261474178	ENSMUSG00000059743	protein_coding	farnesyl diphosphate synthetase [Source:MGI Symbol;Acc:MGI:104888]	--	GO:0008299,GO:0016740,GO:0046872,GO:0005654,GO:0005829,GO:0005737,GO:0006629,GO:0008202,GO:0008203,GO:0006694,GO:0005739,GO:0005759,GO:0005777,GO:0061051,GO:0006695,GO:0016126,GO:0045542,GO:0045337,GO:0004161,GO:0004337,GO:0033384	isoprenoid biosynthetic process|transferase activity|metal ion binding|nucleoplasm|cytosol|cytoplasm|lipid metabolic process|steroid metabolic process|cholesterol metabolic process|steroid biosynthetic process|mitochondrion|mitochondrial matrix|peroxisome|positive regulation of cell growth involved in cardiac muscle cell development|cholesterol biosynthetic process|sterol biosynthetic process|pos…	mmu00900,mmu05166,mmu05164	Terpenoid backbone biosynthesis|HTLV-I infection|Influenza A
Ndufb1-ps	1.33668513992365e-49	-1.00050875772514	0.299	0.731	4.3154879742435e-45	0.499823709094407	ENSMUSG00000113902	protein_coding	hypothetical protein A6R68_18364, partial	--	GO:0003954,GO:0005747,GO:0016021,GO:0032981	NADH dehydrogenase activity|mitochondrial respiratory chain complex I|integral component of membrane|mitochondrial respiratory chain complex I assembly	--	--
Mrap	2.39304945982215e-48	-0.656747679265614	0.105	0.418	7.72596018103582e-44	0.634306627277161	ENSMUSG00000039956	protein_coding	melanocortin 2 receptor accessory protein [Source:MGI Symbol;Acc:MGI:1924287]	--	GO:0016020,GO:0016021,GO:0005886,GO:0042802,GO:0005783,GO:0005789,GO:0072659,GO:1903077,GO:0106071,GO:0106072,GO:0031780,GO:0031781,GO:0031782,GO:0031783,GO:0070996,GO:0050873	membrane|integral component of membrane|plasma membrane|identical protein binding|endoplasmic reticulum|endoplasmic reticulum membrane|protein localization to plasma membrane|negative regulation of protein localization to plasma membrane|positive regulation of adenylate cyclase-activating G protein-coupled receptor signaling pathway|negative regulation of adenylate cyclase-activating G protein-co…	mmu04927,mmu04934	Cortisol synthesis and secretion|Cushing's syndrome
Klhdc8a	3.40491807634705e-48	-0.390738222409526	0.031	0.224	1.09927780094864e-43	0.762739213407025	ENSMUSG00000042115	protein_coding	kelch domain containing 8A [Source:MGI Symbol;Acc:MGI:2442630]	--	GO:0005515	protein binding	--	--
Hspe1	4.06784001447332e-48	-1.27124883185416	0.622	0.922	1.31330214867271e-43	0.414300988648975	ENSMUSG00000073676	protein_coding	heat shock protein 1 (chaperonin 10) [Source:MGI Symbol;Acc:MGI:104680]	--	GO:0005524,GO:0005737,GO:0006457,GO:0005739,GO:0005759,GO:0051082,GO:0051087,GO:0051085,GO:0046872	ATP binding|cytoplasm|protein folding|mitochondrion|mitochondrial matrix|unfolded protein binding|chaperone binding|chaperone cofactor-dependent protein refolding|metal ion binding	--	--
Apoc4	6.46167752373695e-48	-0.347981870821701	0.017	0.172	2.08615258853847e-43	0.785682389638811	ENSMUSG00000074336	protein_coding	apolipoprotein C-IV [Source:MGI Symbol;Acc:MGI:87878]	--	GO:0005576,GO:0006869,GO:0034361,GO:0034364,GO:0070328,GO:0010890	extracellular region|lipid transport|very-low-density lipoprotein particle|high-density lipoprotein particle|triglyceride homeostasis|positive regulation of sequestering of triglyceride	--	--
Cyp2f2	6.56592973905901e-48	-0.440593142335682	0.022	0.19	2.1198104162552e-43	0.736831609145295	ENSMUSG00000052974	protein_coding	cytochrome P450, family 2, subfamily f, polypeptide 2 [Source:MGI Symbol;Acc:MGI:88608]	--	GO:0055114,GO:0004497,GO:0020037,GO:0005506,GO:0016705,GO:0019825,GO:0016020,GO:0046872,GO:0016491,GO:0043231,GO:0005737,GO:0005783,GO:0005789,GO:0008395,GO:0016712,GO:0006082,GO:0006805,GO:0042738,GO:0008392,GO:0019373,GO:0009636,GO:0031090,GO:0018931,GO:0018979	oxidation-reduction process|monooxygenase activity|heme binding|iron ion binding|oxidoreductase activity, acting on paired donors, with incorporation or reduction of molecular oxygen|oxygen binding|membrane|metal ion binding|oxidoreductase activity|intracellular membrane-bounded organelle|cytoplasm|endoplasmic reticulum|endoplasmic reticulum membrane|steroid hydroxylase activity|oxidoreductase ac…	mmu00980	Metabolism of xenobiotics by cytochrome P450
Polr2l	1.62752164801558e-46	-0.756328992165531	0.166	0.53	5.25445364061829e-42	0.592000790677414	ENSMUSG00000038489	protein_coding	polymerase (RNA) II (DNA directed) polypeptide L [Source:MGI Symbol;Acc:MGI:1913741]	--	GO:0003677,GO:0008270,GO:0003899,GO:0006351,GO:0046872,GO:0005634,GO:0006366,GO:0005665,GO:0001056,GO:0005666,GO:0001054,GO:0005736,GO:0001055,GO:0006360,GO:0042797	DNA binding|zinc ion binding|DNA-directed 5'-3' RNA polymerase activity|transcription, DNA-templated|metal ion binding|nucleus|transcription by RNA polymerase II|RNA polymerase II, core complex|RNA polymerase III activity|RNA polymerase III complex|RNA polymerase I activity|RNA polymerase I complex|RNA polymerase II activity|transcription by RNA polymerase I|tRNA transcription by RNA polymerase I…	mmu00230,mmu00240,mmu03020,mmu04623,mmu05016,mmu05169	Purine metabolism|Pyrimidine metabolism|RNA polymerase|Cytosolic DNA-sensing pathway|Huntington's disease|Epstein-Barr virus infection
Fxyd6	6.1813707510294e-46	-0.452990244804472	0.031	0.22	1.99565554696984e-41	0.730527128924452	ENSMUSG00000066705	protein_coding	FXYD domain-containing ion transport regulator 6 [Source:MGI Symbol;Acc:MGI:1890226]	--	GO:0016020,GO:0099106,GO:0043269,GO:0016021,GO:0006811,GO:0005886,GO:0098978,GO:0099056,GO:0099055,GO:0017080,GO:2000649	membrane|ion channel regulator activity|regulation of ion transport|integral component of membrane|ion transport|plasma membrane|glutamatergic synapse|integral component of presynaptic membrane|integral component of postsynaptic membrane|sodium channel regulator activity|regulation of sodium ion transmembrane transporter activity	--	--
Rian	1.35362822574254e-45	-0.456201232886122	0.029	0.213	4.3701887268098e-41	0.728903012003965	ENSMUSG00000097451	lncRNA	mCG11475, isoform CRA_b, partial	--	--	--	--	--
mt-Nd3	2.03153918469161e-45	-0.956144944169492	0.76	0.948	6.55882425777685e-41	0.51543237252069	ENSMUSG00000064360	protein_coding	mitochondrially encoded NADH dehydrogenase 3 [Source:MGI Symbol;Acc:MGI:102499]	--	GO:0055114,GO:0008137,GO:0016020,GO:0016021,GO:0016491,GO:0005739,GO:0009725,GO:0070469,GO:0006979,GO:0031966,GO:0005747,GO:0071385,GO:0009642	oxidation-reduction process|NADH dehydrogenase (ubiquinone) activity|membrane|integral component of membrane|oxidoreductase activity|mitochondrion|response to hormone|respirasome|response to oxidative stress|mitochondrial membrane|mitochondrial respiratory chain complex I|cellular response to glucocorticoid stimulus|response to light intensity	--	--
Kcnk3	6.53013334871342e-45	-0.90960086931893	0.192	0.552	2.10825355163213e-40	0.532332343956523	ENSMUSG00000049265	protein_coding	potassium channel, subfamily K, member 3 [Source:MGI Symbol;Acc:MGI:1100509]	--	GO:0016021,GO:0016020,GO:0005267,GO:0071805,GO:0005252,GO:0005886,GO:0006811,GO:0005887,GO:0006813,GO:0042493,GO:0051481,GO:0022841,GO:0030322,GO:0008022,GO:0044548,GO:0071456,GO:0034220,GO:0005216,GO:0007420,GO:0071294,GO:0090102	integral component of membrane|membrane|potassium channel activity|potassium ion transmembrane transport|open rectifier potassium channel activity|plasma membrane|ion transport|integral component of plasma membrane|potassium ion transport|response to drug|negative regulation of cytosolic calcium ion concentration|potassium ion leak channel activity|stabilization of membrane potential|protein C-te…	mmu04925,mmu04927,mmu04934	Aldosterone synthesis and secretion|Cortisol synthesis and secretion|Cushing's syndrome
Ccl5	8.14358309834541e-45	-0.565822054433818	0.033	0.22	2.62915580330081e-40	0.675570363644797	ENSMUSG00000035042	protein_coding	chemokine (C-C motif) ligand 5 [Source:MGI Symbol;Acc:MGI:98262]	--	GO:0005576,GO:0006955,GO:0008009,GO:0010759,GO:0005623,GO:0005615,GO:0008201,GO:0005737,GO:0007186,GO:0042802,GO:0042803,GO:0005125,GO:0010628,GO:0006954,GO:0006935,GO:0071346,GO:0043547,GO:0060548,GO:0050918,GO:0000165,GO:0061098,GO:0006874,GO:0009636,GO:0043922,GO:0050796,GO:0005515,GO:0006887,GO:0006816,GO:0043621,GO:0043491,GO:0014068,GO:0004435,GO:0004672,GO:0034612,GO:0071407,GO:0030335,GO:…	extracellular region|immune response|chemokine activity|positive regulation of macrophage chemotaxis|cell|extracellular space|heparin binding|cytoplasm|G protein-coupled receptor signaling pathway|identical protein binding|protein homodimerization activity|cytokine activity|positive regulation of gene expression|inflammatory response|chemotaxis|cellular response to interferon-gamma|positive regul…	mmu04668,mmu04060,mmu04620,mmu04621,mmu04623,mmu04062,mmu05323,mmu05020,mmu05164,mmu05168,mmu05142	TNF signaling pathway|Cytokine-cytokine receptor interaction|Toll-like receptor signaling pathway|NOD-like receptor signaling pathway|Cytosolic DNA-sensing pathway|Chemokine signaling pathway|Rheumatoid arthritis|Prion diseases|Influenza A|Herpes simplex infection|Chagas disease (American trypanosomiasis)
Ndn	1.48674625111017e-44	-0.425227928394377	0.021	0.179	4.79996027170919e-40	0.744721065331654	ENSMUSG00000033585	protein_coding	necdin [Source:MGI Symbol;Acc:MGI:97290]	--	GO:0008285,GO:0048666,GO:0003677,GO:0005634,GO:0005654,GO:0005829,GO:0005515,GO:0005737,GO:0045944,GO:0000978,GO:0001228,GO:0009791,GO:0048675,GO:0005813,GO:0006355,GO:0007417,GO:0001764,GO:0019233,GO:0016363,GO:0007409,GO:0043015,GO:0040008,GO:0042995,GO:0007413,GO:0003016,GO:0008347,GO:0007585,GO:0048011,GO:0048871,GO:0071514	negative regulation of cell population proliferation|neuron development|DNA binding|nucleus|nucleoplasm|cytosol|protein binding|cytoplasm|positive regulation of transcription by RNA polymerase II|RNA polymerase II proximal promoter sequence-specific DNA binding|DNA-binding transcription activator activity, RNA polymerase II-specific|post-embryonic development|axon extension|centrosome|regulation …	--	--
Abhd2	1.63255637767256e-44	-0.871379179973506	0.17	0.526	5.27070826531587e-40	0.546624042014169	ENSMUSG00000039202	protein_coding	abhydrolase domain containing 2 [Source:MGI Symbol;Acc:MGI:1914344]	--	GO:0016020,GO:0016021,GO:0005886,GO:0016787,GO:0031410,GO:0006629,GO:0016042,GO:0030336,GO:0009611,GO:0036126,GO:0042562,GO:0048240,GO:0001669,GO:0002080,GO:0016298,GO:0052689,GO:0003707,GO:0032570,GO:0047372,GO:0046464,GO:0097524,GO:0043401,GO:0007340,GO:0044255,GO:0033878,GO:0008126	membrane|integral component of membrane|plasma membrane|hydrolase activity|cytoplasmic vesicle|lipid metabolic process|lipid catabolic process|negative regulation of cell migration|response to wounding|sperm flagellum|hormone binding|sperm capacitation|acrosomal vesicle|acrosomal membrane|lipase activity|carboxylic ester hydrolase activity|steroid hormone receptor activity|response to progesteron…	--	--
Snhg18	1.66882665712326e-44	-0.316725124126005	0.015	0.153	5.38780686252245e-40	0.802890348389933	ENSMUSG00000096956	lncRNA	small nucleolar RNA host gene 18 [Source:MGI Symbol;Acc:MGI:1914085]	--	--	--	--	--
Me1	2.66160748479738e-44	-0.855391043239006	0.167	0.519	8.59299976466834e-40	0.552715492533857	ENSMUSG00000032418	protein_coding	malic enzyme 1, NADP(+)-dependent, cytosolic [Source:MGI Symbol;Acc:MGI:97043]	--	GO:0055114,GO:0051287,GO:0004470,GO:0004471,GO:0046872,GO:0005829,GO:0005515,GO:0005737,GO:0016491,GO:0005739,GO:0009725,GO:0050661,GO:0030145,GO:0006108,GO:1902031,GO:0004473,GO:0008948,GO:0006090	oxidation-reduction process|NAD binding|malic enzyme activity|malate dehydrogenase (decarboxylating) (NAD+) activity|metal ion binding|cytosol|protein binding|cytoplasm|oxidoreductase activity|mitochondrion|response to hormone|NADP binding|manganese ion binding|malate metabolic process|regulation of NADP metabolic process|malate dehydrogenase (decarboxylating) (NADP+) activity|oxaloacetate decarb…	mmu00620,mmu03320	Pyruvate metabolism|PPAR signaling pathway
C4b	2.92234423298255e-44	-0.531455039339726	0.061	0.302	9.43478835618416e-40	0.691856605645166	ENSMUSG00000073418	protein_coding	complement component 4B (Chido blood group) [Source:MGI Symbol;Acc:MGI:88228]	--	GO:0005576,GO:0005515,GO:0006954,GO:0005615,GO:0004866,GO:0006956,GO:0016064,GO:0030054,GO:0045202,GO:0042995,GO:0010951,GO:0030424,GO:0002376,GO:0045087,GO:0030246,GO:0030425,GO:0043025,GO:0001848,GO:0001849,GO:0006958,GO:0044216	extracellular region|protein binding|inflammatory response|extracellular space|endopeptidase inhibitor activity|complement activation|immunoglobulin mediated immune response|cell junction|synapse|cell projection|negative regulation of endopeptidase activity|axon|immune system process|innate immune response|carbohydrate binding|dendrite|neuronal cell body|complement binding|complement component C1…	mmu04610,mmu05322,mmu05133,mmu05150	Complement and coagulation cascades|Systemic lupus erythematosus|Pertussis|Staphylococcus aureus infection
Adh1	5.05319954335251e-44	-1.09780472453362	0.377	0.784	1.63142547257136e-39	0.467226910491559	ENSMUSG00000074207	protein_coding	alcohol dehydrogenase 1 (class I) [Source:MGI Symbol;Acc:MGI:87921]	--	GO:0008270,GO:0055114,GO:0016491,GO:0046872,GO:0005654,GO:0005829,GO:0005737,GO:0042803,GO:0005886,GO:0005739,GO:0032526,GO:0004024,GO:0004745,GO:0006069,GO:0042572,GO:0042573,GO:0008144,GO:0033574,GO:0051287,GO:0001523,GO:0048545,GO:0006068,GO:0046186,GO:0048149,GO:0004022,GO:0035276	zinc ion binding|oxidation-reduction process|oxidoreductase activity|metal ion binding|nucleoplasm|cytosol|cytoplasm|protein homodimerization activity|plasma membrane|mitochondrion|response to retinoic acid|alcohol dehydrogenase activity, zinc-dependent|retinol dehydrogenase activity|ethanol oxidation|retinol metabolic process|retinoic acid metabolic process|drug binding|response to testosterone|…	mmu00010,mmu00071,mmu00350,mmu00830,mmu00980,mmu00982,mmu05204	Glycolysis / Gluconeogenesis|Fatty acid degradation|Tyrosine metabolism|Retinol metabolism|Metabolism of xenobiotics by cytochrome P450|Drug metabolism - cytochrome P450|Chemical carcinogenesis
Mc2r	1.04227747136638e-43	-0.484141961364025	0.059	0.299	3.36499281630635e-39	0.714922141295647	ENSMUSG00000045569	protein_coding	melanocortin 2 receptor [Source:MGI Symbol;Acc:MGI:96928]	--	GO:0007186,GO:0016021,GO:0004930,GO:0004977,GO:0004978,GO:0016020,GO:0005886,GO:0005737,GO:0007165,GO:0007218,GO:0007189,GO:0001890	G protein-coupled receptor signaling pathway|integral component of membrane|G protein-coupled receptor activity|melanocortin receptor activity|corticotropin receptor activity|membrane|plasma membrane|cytoplasm|signal transduction|neuropeptide signaling pathway|adenylate cyclase-activating G protein-coupled receptor signaling pathway|placenta development	mmu04024,mmu04080,mmu04925,mmu04927,mmu04934	cAMP signaling pathway|Neuroactive ligand-receptor interaction|Aldosterone synthesis and secretion|Cortisol synthesis and secretion|Cushing's syndrome
Prdx3	1.64302262216536e-43	-0.784942877159211	0.129	0.44	5.30449853566086e-39	0.580374936413267	ENSMUSG00000024997	protein_coding	peroxiredoxin 3 [Source:MGI Symbol;Acc:MGI:88034]	--	GO:0055114,GO:0016491,GO:0016209,GO:0045454,GO:0051920,GO:0032991,GO:0005829,GO:0005737,GO:0042802,GO:0005739,GO:0098869,GO:0004601,GO:0005768,GO:0005769,GO:0032496,GO:0006979,GO:0006915,GO:0043154,GO:0019901,GO:0051092,GO:0043066,GO:0019900,GO:0008022,GO:0008284,GO:0030099,GO:0043524,GO:0034599,GO:0007005,GO:0051881,GO:0043209,GO:0042542,GO:0043027,GO:0008379,GO:0001893,GO:0034614,GO:0042744,GO:…	oxidation-reduction process|oxidoreductase activity|antioxidant activity|cell redox homeostasis|peroxiredoxin activity|protein-containing complex|cytosol|cytoplasm|identical protein binding|mitochondrion|cellular oxidant detoxification|peroxidase activity|endosome|early endosome|response to lipopolysaccharide|response to oxidative stress|apoptotic process|negative regulation of cysteine-type endo…	--	--
Dhcr24	3.30454743814331e-43	-0.428608361992985	0.045	0.257	1.06687314040457e-38	0.742978123864357	ENSMUSG00000034926	protein_coding	24-dehydrocholesterol reductase [Source:MGI Symbol;Acc:MGI:1922004]	--	GO:0050660,GO:0055114,GO:0016491,GO:0071949,GO:0016020,GO:0016021,GO:0000139,GO:0005794,GO:0005634,GO:0005829,GO:0005737,GO:0005783,GO:0006629,GO:0008202,GO:0008203,GO:0006694,GO:0005789,GO:0007265,GO:0042605,GO:0008285,GO:0008104,GO:0043066,GO:0019899,GO:0030539,GO:0043154,GO:0005856,GO:0006695,GO:0016126,GO:0031639,GO:0043588,GO:0006979,GO:0042987,GO:0061024,GO:0009888,GO:0016125,GO:0000246,GO:…	flavin adenine dinucleotide binding|oxidation-reduction process|oxidoreductase activity|FAD binding|membrane|integral component of membrane|Golgi membrane|Golgi apparatus|nucleus|cytosol|cytoplasm|endoplasmic reticulum|lipid metabolic process|steroid metabolic process|cholesterol metabolic process|steroid biosynthetic process|endoplasmic reticulum membrane|Ras protein signal transduction|peptide …	mmu00100	Steroid biosynthesis
Gsn	2.73589105475143e-42	-0.507674324245104	0.049	0.265	8.83282427026499e-38	0.70335535834135	ENSMUSG00000026879	protein_coding	gelsolin [Source:MGI Symbol;Acc:MGI:95851]	--	GO:0005509,GO:0051015,GO:0045010,GO:0051016,GO:0051014,GO:0005615,GO:0046872,GO:0005634,GO:0032991,GO:0048471,GO:0005829,GO:0005515,GO:0005737,GO:0003779,GO:0005886,GO:0005856,GO:0005576,GO:0030027,GO:0051693,GO:0010628,GO:0071346,GO:0005925,GO:0006915,GO:0031648,GO:0030864,GO:0015629,GO:0001726,GO:2001269,GO:0045335,GO:0016192,GO:0030030,GO:0060271,GO:0042989,GO:0030041,GO:0030478,GO:0048015,GO:…	calcium ion binding|actin filament binding|actin nucleation|barbed-end actin filament capping|actin filament severing|extracellular space|metal ion binding|nucleus|protein-containing complex|perinuclear region of cytoplasm|cytosol|protein binding|cytoplasm|actin binding|plasma membrane|cytoskeleton|extracellular region|lamellipodium|actin filament capping|positive regulation of gene expression|ce…	mmu04810,mmu04666,mmu05203	Regulation of actin cytoskeleton|Fc gamma R-mediated phagocytosis|Viral carcinogenesis
Soat1	6.42975271581175e-40	-0.743757728596511	0.163	0.493	2.07584566429982e-35	0.597181869713651	ENSMUSG00000026600	protein_coding	sterol O-acyltransferase 1 [Source:MGI Symbol;Acc:MGI:104665]	--	GO:0016020,GO:0008374,GO:0042632,GO:0034736,GO:0034435,GO:0016021,GO:0016740,GO:0005783,GO:0006629,GO:0008202,GO:0008203,GO:0005789,GO:0016746,GO:0015485,GO:0010742,GO:0033344,GO:0034379,GO:0000062,GO:0004772,GO:0042986,GO:0010878	membrane|O-acyltransferase activity|cholesterol homeostasis|cholesterol O-acyltransferase activity|cholesterol esterification|integral component of membrane|transferase activity|endoplasmic reticulum|lipid metabolic process|steroid metabolic process|cholesterol metabolic process|endoplasmic reticulum membrane|transferase activity, transferring acyl groups|cholesterol binding|macrophage derived fo…	mmu00100,mmu04979	Steroid biosynthesis|Cholesterol metabolism
Chga	1.12168188120528e-39	-0.418616129532577	0.027	0.19	3.62134995347125e-35	0.748141917352979	ENSMUSG00000021194	protein_coding	chromogranin A [Source:MGI Symbol;Acc:MGI:88394]	--	GO:0030141,GO:0005615,GO:0060452,GO:0097756,GO:0016020,GO:0048471,GO:0005515,GO:0031410,GO:0005576,GO:0001934,GO:0042629,GO:0050830,GO:0050829,GO:0051480,GO:0030658,GO:0030133,GO:1901215,GO:1900738,GO:0043303,GO:0002026,GO:0006996,GO:0043950,GO:0002551,GO:0032762,GO:0045576,GO:0033366,GO:0033604,GO:0086030,GO:1901899,GO:2000707,GO:0042583	secretory granule|extracellular space|positive regulation of cardiac muscle contraction|negative regulation of blood vessel diameter|membrane|perinuclear region of cytoplasm|protein binding|cytoplasmic vesicle|extracellular region|positive regulation of protein phosphorylation|mast cell granule|defense response to Gram-positive bacterium|defense response to Gram-negative bacterium|regulation of c…	--	--
Wnt4	3.52575073699775e-39	-0.614545779077631	0.089	0.351	1.13828862543972e-34	0.653135495630843	ENSMUSG00000036856	protein_coding	wingless-type MMTV integration site family, member 4 [Source:MGI Symbol;Acc:MGI:98957]	--	GO:0005576,GO:0007275,GO:0005102,GO:0016055,GO:0005615,GO:0005794,GO:0005515,GO:0005737,GO:0031012,GO:0045893,GO:0072006,GO:0010629,GO:0048018,GO:0045892,GO:0030182,GO:0007165,GO:0042445,GO:0009986,GO:0008584,GO:0009267,GO:0060070,GO:0001656,GO:0035239,GO:0003714,GO:0030154,GO:0032967,GO:0001658,GO:0061205,GO:0040037,GO:0060993,GO:0030501,GO:0022407,GO:0045165,GO:2001234,GO:0048754,GO:0043547,GO:…	extracellular region|multicellular organism development|signaling receptor binding|Wnt signaling pathway|extracellular space|Golgi apparatus|protein binding|cytoplasm|extracellular matrix|positive regulation of transcription, DNA-templated|nephron development|negative regulation of gene expression|receptor ligand activity|negative regulation of transcription, DNA-templated|neuron differentiation|…	mmu04310,mmu04390,mmu04150,mmu04550,mmu04919,mmu04916,mmu04360,mmu05200,mmu05205,mmu05225,mmu05226,mmu05217,mmu05224,mmu04934,mmu05166,mmu05165	Wnt signaling pathway|Hippo signaling pathway|mTOR signaling pathway|Signaling pathways regulating pluripotency of stem cells|Thyroid hormone signaling pathway|Melanogenesis|Axon guidance|Pathways in cancer|Proteoglycans in cancer|Hepatocellular carcinoma|Gastric cancer|Basal cell carcinoma|Breast cancer|Cushing's syndrome|HTLV-I infection|Human papillomavirus infection
C4a	4.61850794664429e-39	-0.314535731368657	0.033	0.209	1.49108529057411e-34	0.804109716838882	ENSMUSG00000015451	lncRNA	mCG15916, isoform CRA_c	--	GO:0004866,GO:0005576,GO:0005615,GO:0006954,GO:0006956,GO:0006958,GO:0030054,GO:0030424,GO:0030425,GO:0045087,GO:0045202	endopeptidase inhibitor activity|extracellular region|extracellular space|inflammatory response|complement activation|complement activation, classical pathway|cell junction|axon|dendrite|innate immune response|synapse	--	--
Rps27	1.38993719219714e-38	-0.66779024332677	0.921	0.974	4.48741222500848e-34	0.629470100171662	ENSMUSG00000090733	protein_coding	ribosomal protein S27 [Source:MGI Symbol;Acc:MGI:1888676]	--	GO:0003735,GO:0006412,GO:0005622,GO:0005840,GO:0046872,GO:0005515,GO:0006364,GO:0022627,GO:0000028,GO:0005634,GO:0014069	structural constituent of ribosome|translation|intracellular|ribosome|metal ion binding|protein binding|rRNA processing|cytosolic small ribosomal subunit|ribosomal small subunit assembly|nucleus|postsynaptic density	mmu03010	Ribosome
Fads2	4.18259660669332e-38	-0.621826372436586	0.116	0.403	1.35035131447094e-33	0.649847735343177	ENSMUSG00000024665	protein_coding	fatty acid desaturase 2 [Source:MGI Symbol;Acc:MGI:1930079]	--	GO:0016021,GO:0016491,GO:0006629,GO:0016020,GO:0055114,GO:0005783,GO:0005789,GO:0006631,GO:0006633,GO:0006636,GO:0004768,GO:0016213	integral component of membrane|oxidoreductase activity|lipid metabolic process|membrane|oxidation-reduction process|endoplasmic reticulum|endoplasmic reticulum membrane|fatty acid metabolic process|fatty acid biosynthetic process|unsaturated fatty acid biosynthetic process|stearoyl-CoA 9-desaturase activity|linoleoyl-CoA desaturase activity	mmu00592,mmu01040,mmu03320	alpha-Linolenic acid metabolism|Biosynthesis of unsaturated fatty acids|PPAR signaling pathway
Aebp1	1.87429778076622e-37	-0.507022164549452	0.116	0.403	6.05117038520373e-33	0.703673376838009	ENSMUSG00000020473	protein_coding	AE binding protein 1 [Source:MGI Symbol;Acc:MGI:1197012]	--	GO:0008270,GO:0006508,GO:0004181,GO:0005615,GO:0003677,GO:0005634,GO:0005737,GO:0005576,GO:0005516,GO:0000977,GO:0000122,GO:0003714,GO:0005518,GO:0001227,GO:0006355,GO:0006518,GO:0004180,GO:0016485,GO:1904026	zinc ion binding|proteolysis|metallocarboxypeptidase activity|extracellular space|DNA binding|nucleus|cytoplasm|extracellular region|calmodulin binding|RNA polymerase II regulatory region sequence-specific DNA binding|negative regulation of transcription by RNA polymerase II|transcription corepressor activity|collagen binding|DNA-binding transcription repressor activity, RNA polymerase II-specifi…	--	--
Npy	2.38711978627268e-37	-0.30339141321455	0.008	0.108	7.70681622998134e-33	0.810345237750933	ENSMUSG00000029819	protein_coding	neuropeptide Y [Source:MGI Symbol;Acc:MGI:97374]	--	GO:0005576,GO:0005179,GO:0005615,GO:0005794,GO:0048471,GO:0005737,GO:0043005,GO:0019731,GO:0050830,GO:0045087,GO:0050829,GO:0043204,GO:0001664,GO:0061844,GO:0007218,GO:0043195,GO:0005184,GO:0008217,GO:0019732,GO:0001878,GO:0008343,GO:0031841,GO:0021954,GO:0021987,GO:0031175,GO:0032100	extracellular region|hormone activity|extracellular space|Golgi apparatus|perinuclear region of cytoplasm|cytoplasm|neuron projection|antibacterial humoral response|defense response to Gram-positive bacterium|innate immune response|defense response to Gram-negative bacterium|perikaryon|G protein-coupled receptor binding|antimicrobial humoral immune response mediated by antimicrobial peptide|neuro…	mmu04024,mmu04923,mmu04920,mmu05034	cAMP signaling pathway|Regulation of lipolysis in adipocyte|Adipocytokine signaling pathway|Alcoholism
Nrep	2.5847430049863e-37	-0.395488865372712	0.065	0.291	8.34484279159826e-33	0.760231724150809	ENSMUSG00000042834	protein_coding	neuronal regeneration related protein [Source:MGI Symbol;Acc:MGI:99444]	--	GO:0005634,GO:0005515,GO:0005737,GO:0017015,GO:0045664,GO:0031103	nucleus|protein binding|cytoplasm|regulation of transforming growth factor beta receptor signaling pathway|regulation of neuron differentiation|axon regeneration	--	--
Fdxr	6.98901967263949e-37	-0.926156405347024	0.209	0.541	2.25640500131166e-32	0.526258521562475	ENSMUSG00000018861	protein_coding	ferredoxin reductase [Source:MGI Symbol;Acc:MGI:104724]	--	GO:0055114,GO:0016491,GO:0016020,GO:0006629,GO:0008202,GO:0008203,GO:0005739,GO:0005743,GO:0006744,GO:0070402,GO:0070995,GO:0015039	oxidation-reduction process|oxidoreductase activity|membrane|lipid metabolic process|steroid metabolic process|cholesterol metabolic process|mitochondrion|mitochondrial inner membrane|ubiquinone biosynthetic process|NADPH binding|NADPH oxidation|NADPH-adrenodoxin reductase activity	--	--
Tmem258	1.95504950800181e-36	-0.499543605148425	0.156	0.481	6.31187733658386e-32	0.707330508957635	ENSMUSG00000036372	protein_coding	transmembrane protein 258 [Source:MGI Symbol;Acc:MGI:1916288]	--	GO:0006487,GO:0034998,GO:0016020,GO:0016021,GO:0003674,GO:0005783,GO:0006486	protein N-linked glycosylation|oligosaccharyltransferase I complex|membrane|integral component of membrane|molecular_function|endoplasmic reticulum|protein glycosylation	--	--
Cox6c	2.04260259134468e-36	-0.926059058988358	0.628	0.914	6.59454246615629e-32	0.526294032240572	ENSMUSG00000014313	protein_coding	cytochrome c oxidase subunit 6C [Source:MGI Symbol;Acc:MGI:104614]	--	GO:0004129,GO:0016020,GO:0016021,GO:0003674,GO:0008150,GO:0022900,GO:0005739,GO:0005743,GO:1902600	cytochrome-c oxidase activity|membrane|integral component of membrane|molecular_function|biological_process|electron transport chain|mitochondrion|mitochondrial inner membrane|proton transmembrane transport	mmu00190,mmu04260,mmu04714,mmu05010,mmu05012,mmu05016,mmu04932	Oxidative phosphorylation|Cardiac muscle contraction|Thermogenesis|Alzheimer's disease|Parkinson's disease|Huntington's disease|Non-alcoholic fatty liver disease (NAFLD)
Tomm7	2.30631210433045e-36	-0.822493777610282	0.39	0.75	7.44592862883085e-32	0.565463662390478	ENSMUSG00000028998	protein_coding	translocase of outer mitochondrial membrane 7 [Source:MGI Symbol;Acc:MGI:1913419]	--	GO:0005742,GO:0030150,GO:0016020,GO:0016021,GO:0015031,GO:0005739,GO:0005741,GO:0031647,GO:1903955,GO:0098779	mitochondrial outer membrane translocase complex|protein import into mitochondrial matrix|membrane|integral component of membrane|protein transport|mitochondrion|mitochondrial outer membrane|regulation of protein stability|positive regulation of protein targeting to mitochondrion|positive regulation of mitophagy in response to mitochondrial depolarization	mmu04137	Mitophagy - animal
Mcrip2	2.98178149427206e-36	-0.559677768593959	0.052	0.254	9.62668155425735e-32	0.678453682003727	ENSMUSG00000025732	protein_coding	MAPK regulated corepressor interacting protein 2 [Source:MGI Symbol;Acc:MGI:1915491]	--	GO:0008150,GO:0005634,GO:0005515,GO:0005737,GO:0010494	biological_process|nucleus|protein binding|cytoplasm|cytoplasmic stress granule	--	--
Ndufc1	3.08797677564836e-36	-0.867984418268879	0.326	0.694	9.96953302018073e-32	0.547911800876581	ENSMUSG00000037152	protein_coding	NADH:ubiquinone oxidoreductase subunit C1 [Source:MGI Symbol;Acc:MGI:1913627]	--	GO:0005739,GO:0005747,GO:0016020,GO:0016021,GO:0003674,GO:0055114,GO:0005743,GO:0070469,GO:0032981	mitochondrion|mitochondrial respiratory chain complex I|membrane|integral component of membrane|molecular_function|oxidation-reduction process|mitochondrial inner membrane|respirasome|mitochondrial respiratory chain complex I assembly	mmu00190,mmu04723,mmu04714,mmu05010,mmu05012,mmu05016,mmu04932	Oxidative phosphorylation|Retrograde endocannabinoid signaling|Thermogenesis|Alzheimer's disease|Parkinson's disease|Huntington's disease|Non-alcoholic fatty liver disease (NAFLD)
Atp5e	8.57997050131408e-36	-0.96023302252016	0.528	0.825	2.77004347634925e-31	0.513973890124476	ENSMUSG00000016252	protein_coding	ATP synthase, H+ transporting, mitochondrial F1 complex, epsilon subunit [Source:MGI Symbol;Acc:MGI:1855697]	--	GO:0046933,GO:0015986,GO:0000275,GO:0016020,GO:0016787,GO:0016887,GO:0006811,GO:0005739,GO:0005743,GO:0006754,GO:0045261,GO:0005753,GO:0008553	proton-transporting ATP synthase activity, rotational mechanism|ATP synthesis coupled proton transport|mitochondrial proton-transporting ATP synthase complex, catalytic core F(1)|membrane|hydrolase activity|ATPase activity|ion transport|mitochondrion|mitochondrial inner membrane|ATP biosynthetic process|proton-transporting ATP synthase complex, catalytic core F(1)|mitochondrial proton-transportin…	mmu00190,mmu04714,mmu05010,mmu05012,mmu05016	Oxidative phosphorylation|Thermogenesis|Alzheimer's disease|Parkinson's disease|Huntington's disease
Mapk13	2.07713083314285e-35	-0.414033183445454	0.042	0.224	6.7060168948017e-31	0.750522285786809	ENSMUSG00000004864	protein_coding	mitogen-activated protein kinase 13 [Source:MGI Symbol;Acc:MGI:1346864]	--	GO:0005524,GO:0006468,GO:0004672,GO:0004707,GO:0000165,GO:0016740,GO:0005634,GO:0000166,GO:0035556,GO:0016301,GO:0016310,GO:0004674,GO:0005737,GO:0032755,GO:0006970,GO:0007049,GO:0010468,GO:0005654,GO:0070301,GO:0034644,GO:0018105,GO:0051403,GO:0071347,GO:1903936,GO:0072709,GO:0072740	ATP binding|protein phosphorylation|protein kinase activity|MAP kinase activity|MAPK cascade|transferase activity|nucleus|nucleotide binding|intracellular signal transduction|kinase activity|phosphorylation|protein serine/threonine kinase activity|cytoplasm|positive regulation of interleukin-6 production|response to osmotic stress|cell cycle|regulation of gene expression|nucleoplasm|cellular resp…	mmu04015,mmu04010,mmu04370,mmu04668,mmu04068,mmu04071,mmu04218,mmu04550,mmu04611,mmu04620,mmu04621,mmu04622,mmu04625,mmu04660,mmu04658,mmu04659,mmu04657,mmu04664,mmu04670,mmu04912,mmu04914,mmu04917,mmu04926,mmu04261,mmu04728,mmu04723,mmu04722,mmu04750,mmu04380,mmu04714,mmu05205,mmu05014,mmu05418,mmu04933,mmu05132,mmu05133,mmu05152,mmu05164,mmu05160,mmu05167,mmu05169,mmu05145,mmu05140,mmu05142,mmu…	Rap1 signaling pathway|MAPK signaling pathway|VEGF signaling pathway|TNF signaling pathway|FoxO signaling pathway|Sphingolipid signaling pathway|Cellular senescence|Signaling pathways regulating pluripotency of stem cells|Platelet activation|Toll-like receptor signaling pathway|NOD-like receptor signaling pathway|RIG-I-like receptor signaling pathway|C-type lectin receptor signaling pathway|T cel…
Dnajc15	2.33471707080281e-35	-0.658550536000399	0.146	0.448	7.53763406308687e-31	0.633514464196595	ENSMUSG00000022013	protein_coding	DnaJ heat shock protein family (Hsp40) member C15 [Source:MGI Symbol;Acc:MGI:1913398]	--	GO:0016020,GO:0016021,GO:0005515,GO:0015031,GO:0005739,GO:0005743,GO:0032781,GO:0031333,GO:0009267,GO:0019216,GO:0030150,GO:0001405,GO:0001671,GO:1902957	membrane|integral component of membrane|protein binding|protein transport|mitochondrion|mitochondrial inner membrane|positive regulation of ATPase activity|negative regulation of protein complex assembly|cellular response to starvation|regulation of lipid metabolic process|protein import into mitochondrial matrix|PAM complex, Tim23 associated import motor|ATPase activator activity|negative regula…	--	--
Ifitm3	3.02699359895316e-35	0.653720832671131	0.945	0.963	9.77264883422026e-31	1.57322043673035	ENSMUSG00000025492	protein_coding	interferon induced transmembrane protein 3 [Source:MGI Symbol;Acc:MGI:1913391]	--	GO:0016021,GO:0016020,GO:0005886,GO:0005634,GO:0032991,GO:0009986,GO:0005737,GO:0031410,GO:0051607,GO:0005783,GO:0045177,GO:0002376,GO:0045087,GO:0005768,GO:0045071,GO:0005764,GO:0005765,GO:0034341,GO:0035455,GO:0035456,GO:0046597,GO:0060337,GO:0031902,GO:0008285,GO:0009615,GO:0006898,GO:0032897	integral component of membrane|membrane|plasma membrane|nucleus|protein-containing complex|cell surface|cytoplasm|cytoplasmic vesicle|defense response to virus|endoplasmic reticulum|apical part of cell|immune system process|innate immune response|endosome|negative regulation of viral genome replication|lysosome|lysosomal membrane|response to interferon-gamma|response to interferon-alpha|response …	--	--
Gramd1b	9.053612504515e-35	-0.621686199400858	0.098	0.351	2.92295879708267e-30	0.649910877970424	ENSMUSG00000040111	protein_coding	GRAM domain containing 1B [Source:MGI Symbol;Acc:MGI:1925037]	--	GO:0016020,GO:0016021,GO:0005886,GO:0008289,GO:0005783,GO:0005789,GO:0006869,GO:0015918,GO:0001786,GO:0042632,GO:0015485,GO:0070300,GO:0140268,GO:0071397,GO:0120020	membrane|integral component of membrane|plasma membrane|lipid binding|endoplasmic reticulum|endoplasmic reticulum membrane|lipid transport|sterol transport|phosphatidylserine binding|cholesterol homeostasis|cholesterol binding|phosphatidic acid binding|endoplasmic reticulum-plasma membrane contact site|cellular response to cholesterol|cholesterol transfer activity	--	--
Cyp11b1	9.34685707784596e-35	-0.972502571463747	0.536	0.873	3.01763280758257e-30	0.509621280946307	ENSMUSG00000075604	protein_coding	cytochrome P450, family 11, subfamily b, polypeptide 1 [Source:MGI Symbol;Acc:MGI:88583]	--	GO:0055114,GO:0004497,GO:0005739,GO:0020037,GO:0005506,GO:0016705,GO:0046872,GO:0016491,GO:0055075,GO:0055078,GO:0005743,GO:0008203,GO:0002017,GO:0006700,GO:0006704,GO:0032342,GO:0004507,GO:0047783,GO:0034650,GO:0071375	oxidation-reduction process|monooxygenase activity|mitochondrion|heme binding|iron ion binding|oxidoreductase activity, acting on paired donors, with incorporation or reduction of molecular oxygen|metal ion binding|oxidoreductase activity|potassium ion homeostasis|sodium ion homeostasis|mitochondrial inner membrane|cholesterol metabolic process|regulation of blood volume by renal aldosterone|C21-…	mmu00140,mmu04925	Steroid hormone biosynthesis|Aldosterone synthesis and secretion
Sdsl	1.12910692985126e-34	-0.349394013738169	0.024	0.168	3.64532172302479e-30	0.784913721994667	ENSMUSG00000029596	protein_coding	serine dehydratase-like [Source:MGI Symbol;Acc:MGI:2182607]	--	GO:0042802,GO:0005739,GO:0016829,GO:0006565,GO:0006567,GO:0003941,GO:0004794	identical protein binding|mitochondrion|lyase activity|L-serine catabolic process|threonine catabolic process|L-serine ammonia-lyase activity|L-threonine ammonia-lyase activity	mmu00260,mmu00270,mmu00290	Glycine, serine and threonine metabolism|Cysteine and methionine metabolism|Valine, leucine and isoleucine biosynthesis
Scd2	1.14550762770536e-34	-0.770504206756179	0.261	0.616	3.69827137604676e-30	0.586212563680145	ENSMUSG00000025203	protein_coding	stearoyl-Coenzyme A desaturase 2 [Source:MGI Symbol;Acc:MGI:98240]	--	GO:0055114,GO:0006629,GO:0016717,GO:0016020,GO:0016021,GO:0046872,GO:0016491,GO:0005783,GO:0005789,GO:0006631,GO:0006633,GO:0043231,GO:0031090,GO:0005506,GO:0030176,GO:0070542,GO:1903966,GO:0004768,GO:0032896,GO:0006636	oxidation-reduction process|lipid metabolic process|oxidoreductase activity, acting on paired donors, with oxidation of a pair of donors resulting in the reduction of molecular oxygen to two molecules of water|membrane|integral component of membrane|metal ion binding|oxidoreductase activity|endoplasmic reticulum|endoplasmic reticulum membrane|fatty acid metabolic process|fatty acid biosynthetic p…	mmu01040,mmu04152,mmu03320	Biosynthesis of unsaturated fatty acids|AMPK signaling pathway|PPAR signaling pathway
Cox7c	1.16930486315162e-34	-0.937612099228594	0.634	0.892	3.77510075068499e-30	0.522096322093308	ENSMUSG00000017778	protein_coding	cytochrome c oxidase subunit 7C [Source:MGI Symbol;Acc:MGI:103226]	--	GO:0004129,GO:0022900,GO:1902600,GO:0016020,GO:0016021,GO:0005739,GO:0005743,GO:0006123	cytochrome-c oxidase activity|electron transport chain|proton transmembrane transport|membrane|integral component of membrane|mitochondrion|mitochondrial inner membrane|mitochondrial electron transport, cytochrome c to oxygen	mmu00190,mmu04260,mmu04714,mmu05010,mmu05012,mmu05016,mmu04932	Oxidative phosphorylation|Cardiac muscle contraction|Thermogenesis|Alzheimer's disease|Parkinson's disease|Huntington's disease|Non-alcoholic fatty liver disease (NAFLD)
Star	1.72145883319266e-34	-1.06945106256511	0.682	0.944	5.5577298429625e-30	0.476500270234681	ENSMUSG00000031574	protein_coding	steroidogenic acute regulatory protein [Source:MGI Symbol;Acc:MGI:102760]	--	GO:0008289,GO:0005739,GO:0006694,GO:0015485,GO:0120020,GO:0015918,GO:0005829,GO:0043005,GO:0008203,GO:0010628,GO:0006869,GO:0043025,GO:0050769,GO:0043524,GO:0005758,GO:0048168,GO:0030061,GO:0035457,GO:0044255,GO:0006699,GO:0006703,GO:0050810,GO:0008211,GO:0070859,GO:0006082,GO:0007420,GO:0007584,GO:0007623,GO:0008584,GO:0009635,GO:0009636,GO:0010033,GO:0010212,GO:0010288,GO:0014070,GO:0014823,GO:…	lipid binding|mitochondrion|steroid biosynthetic process|cholesterol binding|cholesterol transfer activity|sterol transport|cytosol|neuron projection|cholesterol metabolic process|positive regulation of gene expression|lipid transport|neuronal cell body|positive regulation of neurogenesis|negative regulation of neuron apoptotic process|mitochondrial intermembrane space|regulation of neuronal syna…	mmu04913,mmu04925,mmu04927,mmu04979,mmu04934	Ovarian Steroidogenesis|Aldosterone synthesis and secretion|Cortisol synthesis and secretion|Cholesterol metabolism|Cushing's syndrome
Cox17	2.52412114649609e-34	-0.676179991474678	0.276	0.634	8.14912512146263e-30	0.625820146769798	ENSMUSG00000046516	protein_coding	cytochrome c oxidase assembly protein 17, copper chaperone [Source:MGI Symbol;Acc:MGI:1333806]	--	GO:0005507,GO:0016531,GO:0006825,GO:0005758,GO:0046872,GO:0005737,GO:0005739,GO:0008284,GO:0033617,GO:0008047,GO:1903136,GO:1904960	copper ion binding|copper chaperone activity|copper ion transport|mitochondrial intermembrane space|metal ion binding|cytoplasm|mitochondrion|positive regulation of cell population proliferation|mitochondrial respiratory chain complex IV assembly|enzyme activator activity|cuprous ion binding|positive regulation of cytochrome-c oxidase activity	mmu00190,mmu04714	Oxidative phosphorylation|Thermogenesis
Clu	4.82307175527758e-34	-0.685010396247502	0.119	0.392	1.55712871619137e-29	0.622001344410758	ENSMUSG00000022037	protein_coding	clusterin [Source:MGI Symbol;Acc:MGI:88423]	--	GO:0005615,GO:0016020,GO:0071944,GO:0005634,GO:0032991,GO:0048471,GO:0005829,GO:0009986,GO:0005515,GO:0005737,GO:0031410,GO:0005576,GO:0045202,GO:0043005,GO:0005739,GO:0005743,GO:0043231,GO:0030426,GO:0010628,GO:0005783,GO:0060548,GO:0031333,GO:0044877,GO:0000902,GO:0050821,GO:0048812,GO:0032760,GO:0016235,GO:0045429,GO:0051092,GO:0043066,GO:0005102,GO:0047485,GO:0043065,GO:0008284,GO:0031966,GO:…	extracellular space|membrane|cell periphery|nucleus|protein-containing complex|perinuclear region of cytoplasm|cytosol|cell surface|protein binding|cytoplasm|cytoplasmic vesicle|extracellular region|synapse|neuron projection|mitochondrion|mitochondrial inner membrane|intracellular membrane-bounded organelle|growth cone|positive regulation of gene expression|endoplasmic reticulum|negative regulati…	mmu04610	Complement and coagulation cascades
Mrps28	6.74362603260392e-34	-0.32739318331124	0.058	0.261	2.17717966462618e-29	0.796975244165899	ENSMUSG00000040269	protein_coding	mitochondrial ribosomal protein S28 [Source:MGI Symbol;Acc:MGI:1913480]	--	GO:0008150,GO:0005739,GO:0005840,GO:0005763	biological_process|mitochondrion|ribosome|mitochondrial small ribosomal subunit	--	--
Gm10076	7.15254847119141e-34	-0.703519170312585	0.785	0.94	2.30920027392415e-29	0.614072469454645	ENSMUSG00000060143	lncRNA	predicted gene 10076 [Source:MGI Symbol;Acc:MGI:3704451]	--	--	--	--	--
Mrpl33	1.03638381879594e-33	-0.75789526623594	0.296	0.646	3.3459651589827e-29	0.591358428769035	ENSMUSG00000106918	protein_coding	mitochondrial ribosomal protein L33 [Source:MGI Symbol;Acc:MGI:2137225]	--	GO:0003735,GO:0006412,GO:0005622,GO:0005840,GO:0005739,GO:0005762	structural constituent of ribosome|translation|intracellular|ribosome|mitochondrion|mitochondrial large ribosomal subunit	mmu03010	Ribosome
Hao2	1.09861095075464e-33	-0.3109924892832	0.045	0.228	3.54686545451137e-29	0.806087027997047	ENSMUSG00000027870	protein_coding	hydroxyacid oxidase 2 [Source:MGI Symbol;Acc:MGI:96012]	--	GO:0055114,GO:0003824,GO:0016491,GO:0010181,GO:0051260,GO:0005739,GO:0005777,GO:0019395,GO:0018924,GO:0003973,GO:0004459,GO:0047730,GO:0052852,GO:0052853,GO:0052854,GO:0019516,GO:0035499	oxidation-reduction process|catalytic activity|oxidoreductase activity|FMN binding|protein homooligomerization|mitochondrion|peroxisome|fatty acid oxidation|mandelate metabolic process|(S)-2-hydroxy-acid oxidase activity|L-lactate dehydrogenase activity|carnosine synthase activity|very-long-chain-(S)-2-hydroxy-acid oxidase activity|long-chain-(S)-2-hydroxy-long-chain-acid oxidase activity|medium-…	mmu00630,mmu04146	Glyoxylate and dicarboxylate metabolism|Peroxisome
Vegfa	1.52429998488657e-33	-0.473279241228866	0.084	0.321	4.92120250120631e-29	0.720325438140066	ENSMUSG00000023951	protein_coding	vascular endothelial growth factor A [Source:MGI Symbol;Acc:MGI:103178]	--	GO:0008083,GO:0016020,GO:0007165,GO:0008201,GO:0005615,GO:0048873,GO:0005886,GO:0005634,GO:0009986,GO:0005737,GO:0042802,GO:0042803,GO:0046982,GO:0007275,GO:0045944,GO:0005125,GO:0005576,GO:0048593,GO:0005515,GO:0010628,GO:0001934,GO:0010629,GO:0051781,GO:0030154,GO:0048018,GO:0000122,GO:0001701,GO:0016477,GO:0001822,GO:0030141,GO:0007399,GO:0050731,GO:0006357,GO:0033138,GO:0043066,GO:0048514,GO:…	growth factor activity|membrane|signal transduction|heparin binding|extracellular space|homeostasis of number of cells within a tissue|plasma membrane|nucleus|cell surface|cytoplasm|identical protein binding|protein homodimerization activity|protein heterodimerization activity|multicellular organism development|positive regulation of transcription by RNA polymerase II|cytokine activity|extracellu…	mmu04014,mmu04015,mmu04010,mmu04370,mmu04066,mmu04151,mmu04060,mmu04510,mmu04926,mmu05200,mmu05206,mmu05205,mmu05212,mmu05211,mmu05219,mmu05323,mmu05418,mmu04933,mmu05167,mmu05165,mmu01521	Ras signaling pathway|Rap1 signaling pathway|MAPK signaling pathway|VEGF signaling pathway|HIF-1 signaling pathway|PI3K-Akt signaling pathway|Cytokine-cytokine receptor interaction|Focal adhesion|Relaxin signaling pathway|Pathways in cancer|MicroRNAs in cancer|Proteoglycans in cancer|Pancreatic cancer|Renal cell carcinoma|Bladder cancer|Rheumatoid arthritis|Fluid shear stress and atherosclerosis|…
Rgs1	1.60303928936353e-33	-0.582553026876815	0.117	0.388	5.17541234571014e-29	0.667781010285989	ENSMUSG00000026358	protein_coding	regulator of G-protein signaling 1 [Source:MGI Symbol;Acc:MGI:1354694]	--	GO:0005096,GO:0008277,GO:0016020,GO:0005886,GO:0005829,GO:0005737,GO:0007165,GO:0007186,GO:0009617,GO:0043547,GO:0009968,GO:0031234,GO:0001965,GO:0061737	GTPase activator activity|regulation of G protein-coupled receptor signaling pathway|membrane|plasma membrane|cytosol|cytoplasm|signal transduction|G protein-coupled receptor signaling pathway|response to bacterium|positive regulation of GTPase activity|negative regulation of signal transduction|extrinsic component of cytoplasmic side of plasma membrane|G-protein alpha-subunit binding|leukotriene…	--	--
Pcx	1.64318044544521e-33	-0.269447190837172	0.027	0.175	5.30500806811987e-29	0.829637383803142	ENSMUSG00000024892	protein_coding	pyruvate carboxylase [Source:MGI Symbol;Acc:MGI:97520]	--	GO:0046872,GO:0005524,GO:0003824,GO:0006094,GO:0004736,GO:0009374,GO:0006090,GO:0000166,GO:0016874,GO:0005739	metal ion binding|ATP binding|catalytic activity|gluconeogenesis|pyruvate carboxylase activity|biotin binding|pyruvate metabolic process|nucleotide binding|ligase activity|mitochondrion	mmu00020,mmu00620	Citrate cycle (TCA cycle)|Pyruvate metabolism
Hist1h2bc	2.0507102088361e-33	-0.706839775069402	0.15	0.437	6.62071790922734e-29	0.612660703940406	ENSMUSG00000018102	protein_coding	histone cluster 1, H2bc [Source:MGI Symbol;Acc:MGI:1915274]	--	GO:0003677,GO:0000786,GO:0046982,GO:0005615,GO:0005634,GO:0005654,GO:0005829,GO:0005694,GO:0042802,GO:0019731,GO:0050830,GO:0061844,GO:0002227,GO:0006334	DNA binding|nucleosome|protein heterodimerization activity|extracellular space|nucleus|nucleoplasm|cytosol|chromosome|identical protein binding|antibacterial humoral response|defense response to Gram-positive bacterium|antimicrobial humoral immune response mediated by antimicrobial peptide|innate immune response in mucosa|nucleosome assembly	mmu05203,mmu05322,mmu05034	Viral carcinogenesis|Systemic lupus erythematosus|Alcoholism
Ptprd	2.24422094031112e-33	-0.325443876151524	0.027	0.172	7.24546730579446e-29	0.798052810472608	ENSMUSG00000028399	protein_coding	protein tyrosine phosphatase, receptor type, D [Source:MGI Symbol;Acc:MGI:97812]	--	GO:0005515,GO:0016791,GO:0004725,GO:0006470,GO:0016311,GO:0016020,GO:0016021,GO:0016787,GO:0004721,GO:0035335,GO:0050776,GO:0098978,GO:0099560,GO:0051965,GO:0050804,GO:0099151,GO:0098685,GO:0099056,GO:0050839,GO:0097105,GO:0046426,GO:0098686,GO:0005102,GO:0007157,GO:0030182,GO:0050775,GO:0099545,GO:1905606	protein binding|phosphatase activity|protein tyrosine phosphatase activity|protein dephosphorylation|dephosphorylation|membrane|integral component of membrane|hydrolase activity|phosphoprotein phosphatase activity|peptidyl-tyrosine dephosphorylation|regulation of immune response|glutamatergic synapse|synaptic membrane adhesion|positive regulation of synapse assembly|modulation of chemical synapti…	--	--
Greb1	4.26172260505673e-33	-0.259293214863225	0.009	0.104	1.37589714304256e-28	0.83549713434512	ENSMUSG00000036523	protein_coding	gene regulated by estrogen in breast cancer protein [Source:MGI Symbol;Acc:MGI:2149712]	--	GO:0016020,GO:0016021	membrane|integral component of membrane	--	--
C3	5.8926855815102e-33	-0.875032882757083	0.157	0.444	1.90245353999057e-28	0.54524143872624	ENSMUSG00000024164	protein_coding	complement component 3 [Source:MGI Symbol;Acc:MGI:88227]	--	GO:0005576,GO:0005515,GO:0006954,GO:0005615,GO:0004866,GO:0006956,GO:0045766,GO:0009986,GO:0006629,GO:0010951,GO:0009617,GO:0002376,GO:0045087,GO:0050766,GO:0001934,GO:0006631,GO:0045745,GO:0070374,GO:0010828,GO:0007596,GO:0032991,GO:0010884,GO:0008289,GO:0048037,GO:0001798,GO:0010575,GO:0010866,GO:0048639,GO:0097278,GO:2000427,GO:0031715,GO:0001970,GO:0006957,GO:0006958,GO:0016322,GO:0048260,GO:…	extracellular region|protein binding|inflammatory response|extracellular space|endopeptidase inhibitor activity|complement activation|positive regulation of angiogenesis|cell surface|lipid metabolic process|negative regulation of endopeptidase activity|response to bacterium|immune system process|innate immune response|positive regulation of phagocytosis|positive regulation of protein phosphorylat…	mmu04145,mmu04610,mmu05203,mmu05322,mmu05133,mmu05134,mmu05150,mmu05152,mmu05168,mmu05167,mmu05140,mmu05142	Phagosome|Complement and coagulation cascades|Viral carcinogenesis|Systemic lupus erythematosus|Pertussis|Legionellosis|Staphylococcus aureus infection|Tuberculosis|Herpes simplex infection|Kaposi's sarcoma-associated herpesvirus infection|Leishmaniasis|Chagas disease (American trypanosomiasis)
Frzb	9.80278424043198e-33	-0.363974727061809	0.029	0.179	3.16482889202346e-28	0.777020880412373	ENSMUSG00000027004	protein_coding	frizzled-related protein [Source:MGI Symbol;Acc:MGI:892032]	--	GO:0005515,GO:0005615,GO:0007275,GO:0016055,GO:0005576,GO:0005737,GO:0030154,GO:0042472,GO:0017147,GO:0090090,GO:0008285,GO:0043065,GO:0030308,GO:0030178,GO:0035567,GO:0060070,GO:0045600,GO:0061037,GO:0060029,GO:0090103,GO:0010721,GO:0061053,GO:0070367,GO:0014033	protein binding|extracellular space|multicellular organism development|Wnt signaling pathway|extracellular region|cytoplasm|cell differentiation|inner ear morphogenesis|Wnt-protein binding|negative regulation of canonical Wnt signaling pathway|negative regulation of cell population proliferation|positive regulation of apoptotic process|negative regulation of cell growth|negative regulation of Wnt…	--	--
Gm2a	1.80983501253521e-32	-0.506773805512219	0.102	0.351	5.84305233796992e-28	0.703794524191423	ENSMUSG00000000594	protein_coding	GM2 ganglioside activator protein [Source:MGI Symbol;Acc:MGI:95762]	--	GO:0008047,GO:0006689,GO:0016787,GO:0006629,GO:0005739,GO:0006665,GO:0005764,GO:0050885,GO:0007611,GO:0050877,GO:0009313,GO:0004563,GO:0019915,GO:0005319,GO:0016004,GO:0032428,GO:0001573,GO:0006869,GO:0051345,GO:0005737,GO:0009898,GO:0016323,GO:0016324	enzyme activator activity|ganglioside catabolic process|hydrolase activity|lipid metabolic process|mitochondrion|sphingolipid metabolic process|lysosome|neuromuscular process controlling balance|learning or memory|nervous system process|oligosaccharide catabolic process|beta-N-acetylhexosaminidase activity|lipid storage|lipid transporter activity|phospholipase activator activity|beta-N-acetylgala…	mmu04142	Lysosome
Rpl38	2.6666055692954e-32	-0.733580498132537	0.883	0.978	8.60913608047021e-28	0.60140947479087	ENSMUSG00000057322	protein_coding	ribosomal protein L38 [Source:MGI Symbol;Acc:MGI:1914921]	--	GO:0003735,GO:0006412,GO:0005622,GO:0005840,GO:0045202,GO:0014069,GO:0022625,GO:0001503,GO:0007605,GO:0001501,GO:0006417,GO:0042474,GO:0048318,GO:0042788,GO:0002181,GO:0034463,GO:0033291	structural constituent of ribosome|translation|intracellular|ribosome|synapse|postsynaptic density|cytosolic large ribosomal subunit|ossification|sensory perception of sound|skeletal system development|regulation of translation|middle ear morphogenesis|axial mesoderm development|polysomal ribosome|cytoplasmic translation|90S preribosome assembly|eukaryotic 80S initiation complex	mmu03010	Ribosome
Ndufa1	5.08888796176934e-32	-0.711184785190411	0.249	0.59	1.64294747845723e-27	0.610818310180716	ENSMUSG00000016427	protein_coding	NADH:ubiquinone oxidoreductase subunit A1 [Source:MGI Symbol;Acc:MGI:1929511]	--	GO:0016020,GO:0016021,GO:0005829,GO:0055114,GO:0005739,GO:0005743,GO:0070469,GO:0031966,GO:0032981,GO:0005747	membrane|integral component of membrane|cytosol|oxidation-reduction process|mitochondrion|mitochondrial inner membrane|respirasome|mitochondrial membrane|mitochondrial respiratory chain complex I assembly|mitochondrial respiratory chain complex I	mmu00190,mmu04723,mmu04714,mmu05010,mmu05012,mmu05016,mmu04932	Oxidative phosphorylation|Retrograde endocannabinoid signaling|Thermogenesis|Alzheimer's disease|Parkinson's disease|Huntington's disease|Non-alcoholic fatty liver disease (NAFLD)
Gm47283	5.34216334209916e-32	-0.731325010107667	0.303	0.664	1.72471743499671e-27	0.602350444799602	ENSMUSG00000096768	lncRNA	predicted gene, 47283 [Source:MGI Symbol;Acc:MGI:6096131]	--	--	--	--	--
2010204K13Rik	1.18677895526084e-31	-0.264192335834712	0.013	0.119	3.83151585705961e-27	0.832664755078813	ENSMUSG00000063018	lncRNA	uncharacterized protein LOC116091555	--	--	--	--	--
Tst	2.81354185970331e-31	-0.485682710550639	0.058	0.25	9.08351989405213e-27	0.7141590363461	ENSMUSG00000044986	protein_coding	thiosulfate sulfurtransferase, mitochondrial [Source:MGI Symbol;Acc:MGI:98852]	--	GO:0004792,GO:0016740,GO:0003723,GO:0005739,GO:0005759,GO:0005743,GO:0030855,GO:0008097,GO:0035928,GO:0051029,GO:0019346	thiosulfate sulfurtransferase activity|transferase activity|RNA binding|mitochondrion|mitochondrial matrix|mitochondrial inner membrane|epithelial cell differentiation|5S rRNA binding|rRNA import into mitochondrion|rRNA transport|transsulfuration	mmu00920,mmu00270,mmu04122	Sulfur metabolism|Cysteine and methionine metabolism|Sulfur relay system
Dhcr7	3.51067076093296e-31	-0.35582675475421	0.044	0.216	1.13342005516721e-26	0.781421711137648	ENSMUSG00000058454	protein_coding	7-dehydrocholesterol reductase [Source:MGI Symbol;Acc:MGI:1298378]	--	GO:0016020,GO:0055114,GO:0016628,GO:0016021,GO:0005829,GO:0016491,GO:0005783,GO:0006629,GO:0008202,GO:0008203,GO:0006694,GO:0043231,GO:0005789,GO:0009791,GO:0035264,GO:0016126,GO:0001568,GO:0050661,GO:0030176,GO:0042127,GO:0030154,GO:0030324,GO:0006695,GO:0045540,GO:0005640,GO:0009918,GO:0047598,GO:0016132	membrane|oxidation-reduction process|oxidoreductase activity, acting on the CH-CH group of donors, NAD or NADP as acceptor|integral component of membrane|cytosol|oxidoreductase activity|endoplasmic reticulum|lipid metabolic process|steroid metabolic process|cholesterol metabolic process|steroid biosynthetic process|intracellular membrane-bounded organelle|endoplasmic reticulum membrane|post-embry…	mmu00100	Steroid biosynthesis
Agtr1a	1.35657515473388e-30	-0.298246051370786	0.017	0.131	4.37970288705832e-26	0.813240488290032	ENSMUSG00000049115	protein_coding	angiotensin II receptor, type 1a [Source:MGI Symbol;Acc:MGI:87964]	--	GO:0007186,GO:0016021,GO:0004945,GO:0019229,GO:0016020,GO:0038166,GO:0004930,GO:0005886,GO:0005794,GO:0005737,GO:0007165,GO:0046982,GO:0031410,GO:0005768,GO:0006954,GO:0055037,GO:0007204,GO:0001822,GO:0006885,GO:0016323,GO:0007507,GO:0030425,GO:0019901,GO:0007266,GO:0042416,GO:0008284,GO:0005515,GO:0001568,GO:0007200,GO:0043627,GO:0045777,GO:0042976,GO:0019722,GO:0051482,GO:0071549,GO:1903589,GO:…	G protein-coupled receptor signaling pathway|integral component of membrane|angiotensin type II receptor activity|regulation of vasoconstriction|membrane|angiotensin-activated signaling pathway|G protein-coupled receptor activity|plasma membrane|Golgi apparatus|cytoplasm|signal transduction|protein heterodimerization activity|cytoplasmic vesicle|endosome|inflammatory response|recycling endosome|p…	mmu04371,mmu04020,mmu04072,mmu04022,mmu04080,mmu04924,mmu04614,mmu04925,mmu04927,mmu04261,mmu04270,mmu05200,mmu04933,mmu04934	Apelin signaling pathway|Calcium signaling pathway|Phospholipase D signaling pathway|cGMP - PKG signaling pathway|Neuroactive ligand-receptor interaction|Renin secretion|Renin-angiotensin system|Aldosterone synthesis and secretion|Cortisol synthesis and secretion|Adrenergic signaling in cardiomyocytes|Vascular smooth muscle contraction|Pathways in cancer|AGE-RAGE signaling pathway in diabetic com…
Prlr	3.40275225457967e-30	-0.494770978657776	0.078	0.291	1.09857856539105e-25	0.709674326762893	ENSMUSG00000005268	protein_coding	prolactin receptor [Source:MGI Symbol;Acc:MGI:97763]	--	GO:0016020,GO:0016021,GO:0046872,GO:0009897,GO:0009986,GO:0005515,GO:0009617,GO:0004896,GO:0017046,GO:0019901,GO:0120162,GO:0019955,GO:0043235,GO:0007595,GO:0061180,GO:0004925,GO:0038161,GO:0030155,GO:0007171,GO:0060736,GO:0007259,GO:0060749,GO:0060644,GO:0030856	membrane|integral component of membrane|metal ion binding|external side of plasma membrane|cell surface|protein binding|response to bacterium|cytokine receptor activity|peptide hormone binding|protein kinase binding|positive regulation of cold-induced thermogenesis|cytokine binding|receptor complex|lactation|mammary gland epithelium development|prolactin receptor activity|prolactin signaling path…	mmu04630,mmu04151,mmu04080,mmu04060,mmu04917	Jak-STAT signaling pathway|PI3K-Akt signaling pathway|Neuroactive ligand-receptor interaction|Cytokine-cytokine receptor interaction|Prolactin signaling pathway
Uqcr11	3.9728062004359e-30	-0.898238643588591	0.457	0.784	1.28262048181073e-25	0.536541383792788	ENSMUSG00000020163	protein_coding	ubiquinol-cytochrome c reductase, complex III subunit XI [Source:MGI Symbol;Acc:MGI:1913844]	--	GO:0009055,GO:0008121,GO:0016020,GO:0016021,GO:0055114,GO:0022900,GO:0005739,GO:0005743,GO:0070469	electron transfer activity|ubiquinol-cytochrome-c reductase activity|membrane|integral component of membrane|oxidation-reduction process|electron transport chain|mitochondrion|mitochondrial inner membrane|respirasome	mmu00190,mmu04260,mmu04714,mmu05010,mmu05012,mmu05016,mmu04932	Oxidative phosphorylation|Cardiac muscle contraction|Thermogenesis|Alzheimer's disease|Parkinson's disease|Huntington's disease|Non-alcoholic fatty liver disease (NAFLD)
Nr1d1	6.12984485800097e-30	-0.382142608828178	0.052	0.235	1.97902041240561e-25	0.767297197762172	ENSMUSG00000020889	protein_coding	nuclear receptor subfamily 1, group D, member 1 [Source:MGI Symbol;Acc:MGI:2444210]	THR-like	GO:0003677,GO:0003707,GO:0008270,GO:0006355,GO:0005634,GO:0003700,GO:0043565,GO:0046872,GO:0016604,GO:0005737,GO:0042995,GO:0000122,GO:0045944,GO:0005515,GO:0000977,GO:0045893,GO:0000978,GO:0043401,GO:0030154,GO:0071222,GO:0000976,GO:0000981,GO:0008134,GO:0030374,GO:0038023,GO:0007275,GO:0090575,GO:0045892,GO:0048511,GO:0019216,GO:0000790,GO:0030425,GO:0005978,GO:0120163,GO:0044212,GO:0043025,GO:…	DNA binding|steroid hormone receptor activity|zinc ion binding|regulation of transcription, DNA-templated|nucleus|DNA-binding transcription factor activity|sequence-specific DNA binding|metal ion binding|nuclear body|cytoplasm|cell projection|negative regulation of transcription by RNA polymerase II|positive regulation of transcription by RNA polymerase II|protein binding|RNA polymerase II regula…	mmu04710	Circadian rhythm
Nr5a1	9.12967256837809e-30	-0.446373288982542	0.055	0.239	2.94751478870087e-25	0.733885404852431	ENSMUSG00000026751	protein_coding	nuclear receptor subfamily 5, group A, member 1 [Source:MGI Symbol;Acc:MGI:1346833]	SF-like	GO:0003677,GO:0003707,GO:0008270,GO:0006355,GO:0005634,GO:0003700,GO:0043565,GO:0045944,GO:0046872,GO:0007530,GO:0005515,GO:0003682,GO:0008289,GO:0051457,GO:0010628,GO:0045893,GO:0000977,GO:0043401,GO:0000976,GO:0090575,GO:0030522,GO:0006357,GO:0003690,GO:0006366,GO:0000981,GO:0042445,GO:0019899,GO:0008584,GO:0008585,GO:0009888,GO:0005543,GO:0030154,GO:0022414,GO:0010259,GO:0004879,GO:0000980,GO:…	DNA binding|steroid hormone receptor activity|zinc ion binding|regulation of transcription, DNA-templated|nucleus|DNA-binding transcription factor activity|sequence-specific DNA binding|positive regulation of transcription by RNA polymerase II|metal ion binding|sex determination|protein binding|chromatin binding|lipid binding|maintenance of protein location in nucleus|positive regulation of gene …	mmu04927,mmu04934	Cortisol synthesis and secretion|Cushing's syndrome
Aldh1a1	1.27248457369161e-29	-0.2556868490321	0.007	0.09	4.10821644616335e-25	0.837588274446763	ENSMUSG00000053279	protein_coding	aldehyde dehydrogenase family 1, subfamily A1 [Source:MGI Symbol;Acc:MGI:1353450]	--	GO:0055114,GO:0016491,GO:0016620,GO:0005634,GO:0005829,GO:0005737,GO:0042802,GO:0042493,GO:0006979,GO:0120163,GO:0043065,GO:0051289,GO:0045471,GO:0042573,GO:0042572,GO:0004029,GO:0018479,GO:0001523,GO:0042904,GO:0048048,GO:0002072,GO:0002138,GO:0042905,GO:0001758,GO:0004028,GO:0051287	oxidation-reduction process|oxidoreductase activity|oxidoreductase activity, acting on the aldehyde or oxo group of donors, NAD or NADP as acceptor|nucleus|cytosol|cytoplasm|identical protein binding|response to drug|response to oxidative stress|negative regulation of cold-induced thermogenesis|positive regulation of apoptotic process|protein homotetramerization|response to ethanol|retinoic acid …	mmu00830	Retinol metabolism
Ndufa4	1.60828726090858e-29	-0.898647022388293	0.547	0.847	5.19235542184336e-25	0.536389528333833	ENSMUSG00000029632	protein_coding	Ndufa4, mitochondrial complex associated [Source:MGI Symbol;Acc:MGI:107686]	--	GO:0016020,GO:0055114,GO:0022900,GO:0005739,GO:0005743,GO:1902600,GO:0070469,GO:0044877,GO:0004129,GO:0005751	membrane|oxidation-reduction process|electron transport chain|mitochondrion|mitochondrial inner membrane|proton transmembrane transport|respirasome|protein-containing complex binding|cytochrome-c oxidase activity|mitochondrial respiratory chain complex IV	mmu00190,mmu04723,mmu04714,mmu05010,mmu05012,mmu05016,mmu04932	Oxidative phosphorylation|Retrograde endocannabinoid signaling|Thermogenesis|Alzheimer's disease|Parkinson's disease|Huntington's disease|Non-alcoholic fatty liver disease (NAFLD)
Fxyd1	1.91681090917014e-29	-0.3310735992362	0.023	0.149	6.18842402025581e-25	0.794944695728936	ENSMUSG00000036570	protein_coding	FXYD domain-containing ion transport regulator 1 [Source:MGI Symbol;Acc:MGI:1889273]	--	GO:0016020,GO:0099106,GO:0043269,GO:0016021,GO:0005886,GO:0006811,GO:0006813,GO:0016324,GO:0042383,GO:0006814,GO:0017022,GO:0014704,GO:0051117,GO:0051480,GO:0005901,GO:0030315,GO:0044325,GO:0086036,GO:0086004,GO:0017080,GO:0005890,GO:2000649,GO:0032892,GO:1903797,GO:0010734,GO:1903278	membrane|ion channel regulator activity|regulation of ion transport|integral component of membrane|plasma membrane|ion transport|potassium ion transport|apical plasma membrane|sarcolemma|sodium ion transport|myosin binding|intercalated disc|ATPase binding|regulation of cytosolic calcium ion concentration|caveola|T-tubule|ion channel binding|regulation of cardiac muscle cell membrane potential|reg…	mmu04024	cAMP signaling pathway
Sorbs2	2.16778677002564e-29	-0.469119803387566	0.068	0.269	6.99869958702777e-25	0.722405206945357	ENSMUSG00000031626	protein_coding	sorbin and SH3 domain containing 2 [Source:MGI Symbol;Acc:MGI:1924574]	--	GO:0007015,GO:0005515,GO:0016020,GO:0005886,GO:0003676,GO:0005654,GO:0005737,GO:0030054,GO:0005856,GO:0042995,GO:0014069,GO:0005925,GO:0045202,GO:0030425,GO:0019904,GO:0048471,GO:0043025,GO:0030018,GO:0016324,GO:0030027,GO:0007219,GO:0061049,GO:0095500,GO:1904393	actin filament organization|protein binding|membrane|plasma membrane|nucleic acid binding|nucleoplasm|cytoplasm|cell junction|cytoskeleton|cell projection|postsynaptic density|focal adhesion|synapse|dendrite|protein domain specific binding|perinuclear region of cytoplasm|neuronal cell body|Z disc|apical plasma membrane|lamellipodium|Notch signaling pathway|cell growth involved in cardiac muscle c…	--	--
Acyp2	2.97171440347114e-29	-0.356731370231944	0.081	0.299	9.59417995160658e-25	0.780931888561976	ENSMUSG00000060923	protein_coding	acylphosphatase 2, muscle type [Source:MGI Symbol;Acc:MGI:1922822]	--	GO:0003998,GO:0016787,GO:0008150,GO:0042802,GO:0005739	acylphosphatase activity|hydrolase activity|biological_process|identical protein binding|mitochondrion	mmu00620	Pyruvate metabolism
Alas1	7.75100084961926e-29	-0.451989807804349	0.174	0.47	2.50241062429958e-24	0.731033888710804	ENSMUSG00000032786	protein_coding	aminolevulinic acid synthase 1 [Source:MGI Symbol;Acc:MGI:87989]	--	GO:0003824,GO:0030170,GO:0033014,GO:0009058,GO:0016740,GO:0005759,GO:0003870,GO:0006778,GO:0005654,GO:0005829,GO:0042802,GO:0005739,GO:0006782,GO:0016746,GO:0006783	catalytic activity|pyridoxal phosphate binding|tetrapyrrole biosynthetic process|biosynthetic process|transferase activity|mitochondrial matrix|5-aminolevulinate synthase activity|porphyrin-containing compound metabolic process|nucleoplasm|cytosol|identical protein binding|mitochondrion|protoporphyrinogen IX biosynthetic process|transferase activity, transferring acyl groups|heme biosynthetic pro…	mmu00260,mmu00860	Glycine, serine and threonine metabolism|Porphyrin and chlorophyll metabolism
Cd1d1	1.27827282258638e-28	-0.544322550463304	0.117	0.362	4.12690380772012e-24	0.685713318839057	ENSMUSG00000028076	protein_coding	CD1d1 antigen [Source:MGI Symbol;Acc:MGI:107674]	--	GO:0016020,GO:0016021	membrane|integral component of membrane	mmu04530,mmu04640,mmu05146	Tight junction|Hematopoietic cell lineage|Amoebiasis
Mrps36	1.47543456336077e-28	-0.506189127054789	0.122	0.377	4.76344048781025e-24	0.704079807552751	ENSMUSG00000061474	protein_coding	mitochondrial ribosomal protein S36 [Source:MGI Symbol;Acc:MGI:1913378]	--	GO:0055114,GO:0005739,GO:0005840,GO:0004591,GO:0005763,GO:0006103,GO:0009353	oxidation-reduction process|mitochondrion|ribosome|oxoglutarate dehydrogenase (succinyl-transferring) activity|mitochondrial small ribosomal subunit|2-oxoglutarate metabolic process|mitochondrial oxoglutarate dehydrogenase complex	--	--
Gstm2	2.58534293503442e-28	-0.433134668548504	0.048	0.216	8.34677966575863e-24	0.740650759645776	ENSMUSG00000040562	protein_coding	glutathione S-transferase, mu 2 [Source:MGI Symbol;Acc:MGI:95861]	--	GO:0005515,GO:0004364,GO:0016740,GO:0032991,GO:0005829,GO:0045171,GO:0005737,GO:0042803,GO:0005886,GO:0019899,GO:0006749,GO:0018916,GO:0042178,GO:0043295,GO:0070458	protein binding|glutathione transferase activity|transferase activity|protein-containing complex|cytosol|intercellular bridge|cytoplasm|protein homodimerization activity|plasma membrane|enzyme binding|glutathione metabolic process|nitrobenzene metabolic process|xenobiotic catabolic process|glutathione binding|cellular detoxification of nitrogen compound	mmu00480,mmu00980,mmu00982,mmu00983,mmu05200,mmu05204,mmu05225,mmu05418,mmu01524	Glutathione metabolism|Metabolism of xenobiotics by cytochrome P450|Drug metabolism - cytochrome P450|Drug metabolism - other enzymes|Pathways in cancer|Chemical carcinogenesis|Hepatocellular carcinoma|Fluid shear stress and atherosclerosis|Platinum drug resistance
Atp5md	2.80706457636038e-28	-0.653065234533895	0.318	0.653	9.06260798477948e-24	0.635927747891961	ENSMUSG00000071528	protein_coding	upregulated during skeletal muscle growth 5, isoform CRA_a	--	--	--	--	--
Slc27a1	3.01240801305551e-28	-0.380300158199072	0.016	0.123	9.7255592701497e-24	0.76827773090627	ENSMUSG00000031808	protein_coding	solute carrier family 27 (fatty acid transporter), member 1 [Source:MGI Symbol;Acc:MGI:1347098]	--	GO:0016021,GO:0003824,GO:0004467,GO:0015245,GO:0031957,GO:0016020,GO:0005886,GO:0005829,GO:0005737,GO:0000166,GO:0042803,GO:0031410,GO:0005783,GO:0006629,GO:0043231,GO:0005515,GO:0006869,GO:0016874,GO:0005739,GO:0005887,GO:0006631,GO:0012505,GO:0071902,GO:0001676,GO:0009409,GO:0005743,GO:0005901,GO:0006646,GO:0032868,GO:0032049,GO:0005324,GO:0006661,GO:0015908,GO:0044539,GO:0006656,GO:0006654,GO:…	integral component of membrane|catalytic activity|long-chain fatty acid-CoA ligase activity|fatty acid transmembrane transporter activity|very long-chain fatty acid-CoA ligase activity|membrane|plasma membrane|cytosol|cytoplasm|nucleotide binding|protein homodimerization activity|cytoplasmic vesicle|endoplasmic reticulum|lipid metabolic process|intracellular membrane-bounded organelle|protein bin…	mmu03320,mmu04931	PPAR signaling pathway|Insulin resistance
H2-Aa	3.50721717456301e-28	-0.6508591359237	0.222	0.537	1.13230506480767e-23	0.636900921338692	ENSMUSG00000036594	protein_coding	histocompatibility 2, class II antigen A, alpha [Source:MGI Symbol;Acc:MGI:95895]	--	GO:0016020,GO:0006955,GO:0019882,GO:0042613,GO:0016021,GO:0009897,GO:0005515,GO:0046982,GO:0005886,GO:0002376,GO:0042605,GO:0005764,GO:0002250,GO:0002504,GO:0045582,GO:0042130,GO:0019886,GO:0048002,GO:0034341	membrane|immune response|antigen processing and presentation|MHC class II protein complex|integral component of membrane|external side of plasma membrane|protein binding|protein heterodimerization activity|plasma membrane|immune system process|peptide antigen binding|lysosome|adaptive immune response|antigen processing and presentation of peptide or polysaccharide antigen via MHC class II|positiv…	mmu04514,mmu04145,mmu04640,mmu04612,mmu04658,mmu04659,mmu04672,mmu05310,mmu05322,mmu05323,mmu05320,mmu05321,mmu05330,mmu05332,mmu05416,mmu04940,mmu05150,mmu05152,mmu05166,mmu05164,mmu05168,mmu05145,mmu05140	Cell adhesion molecules (CAMs)|Phagosome|Hematopoietic cell lineage|Antigen processing and presentation|Th1 and Th2 cell differentiation|Th17 cell differentiation|Intestinal immune network for IgA production|Asthma|Systemic lupus erythematosus|Rheumatoid arthritis|Autoimmune thyroid disease|Inflammatiory bowel disease (IBD)|Allograft rejection|Graft-versus-host disease|Viral myocarditis|Type I di…
Insr	3.65280807119351e-28	0.86263007586306	0.873	0.795	1.17930908578483e-23	1.81835019724177	ENSMUSG00000005534	protein_coding	insulin receptor [Source:MGI Symbol;Acc:MGI:96575]	--	GO:0004672,GO:0005524,GO:0006468,GO:0004713,GO:0018108,GO:0016021,GO:0005515,GO:0016020,GO:0007169,GO:0004714,GO:0043548,GO:0043560,GO:0046777,GO:0016740,GO:0009897,GO:0005886,GO:0005634,GO:0005829,GO:0005887,GO:0000166,GO:0042802,GO:0016301,GO:0016310,GO:0043231,GO:0007186,GO:0000187,GO:0001934,GO:0010629,GO:0005768,GO:0001933,GO:0042593,GO:0005525,GO:0005764,GO:0044877,GO:0051897,GO:0045202,GO:…	protein kinase activity|ATP binding|protein phosphorylation|protein tyrosine kinase activity|peptidyl-tyrosine phosphorylation|integral component of membrane|protein binding|membrane|transmembrane receptor protein tyrosine kinase signaling pathway|transmembrane receptor protein tyrosine kinase activity|phosphatidylinositol 3-kinase binding|insulin receptor substrate binding|protein autophosphoryl…	mmu04014,mmu04015,mmu04010,mmu04066,mmu04068,mmu04072,mmu04022,mmu04151,mmu04152,mmu04150,mmu04520,mmu04910,mmu04923,mmu04913,mmu04960,mmu04211,mmu04213,mmu04930,mmu04932,mmu04931	Ras signaling pathway|Rap1 signaling pathway|MAPK signaling pathway|HIF-1 signaling pathway|FoxO signaling pathway|Phospholipase D signaling pathway|cGMP - PKG signaling pathway|PI3K-Akt signaling pathway|AMPK signaling pathway|mTOR signaling pathway|Adherens junction|Insulin signaling pathway|Regulation of lipolysis in adipocyte|Ovarian Steroidogenesis|Aldosterone-regulated sodium reabsorption|L…
Snrpg	5.68372828972289e-28	-0.867001472566549	0.467	0.78	1.83499167833703e-23	0.548285234655988	ENSMUSG00000057278	protein_coding	small nuclear ribonucleoprotein polypeptide G [Source:MGI Symbol;Acc:MGI:1915261]	--	GO:0000387,GO:0005681,GO:0005634,GO:0003723,GO:0005737,GO:0006397,GO:0008380,GO:0071013,GO:0000398,GO:0046540,GO:0005829,GO:0005686,GO:0005685,GO:0005689,GO:0071007,GO:0071005,GO:0005687,GO:0043186,GO:0071004,GO:1990446,GO:0005682,GO:0005683,GO:0034709,GO:0034719	spliceosomal snRNP assembly|spliceosomal complex|nucleus|RNA binding|cytoplasm|mRNA processing|RNA splicing|catalytic step 2 spliceosome|mRNA splicing, via spliceosome|U4/U6 x U5 tri-snRNP complex|cytosol|U2 snRNP|U1 snRNP|U12-type spliceosomal complex|U2-type catalytic step 2 spliceosome|U2-type precatalytic spliceosome|U4 snRNP|P granule|U2-type prespliceosome|U1 snRNP binding|U5 snRNP|U7 snRNP…	mmu03040	Spliceosome
Ptn	6.6146157026552e-28	-0.529331325681707	0.065	0.257	2.13552867960223e-23	0.692875800453892	ENSMUSG00000029838	protein_coding	pleiotrophin [Source:MGI Symbol;Acc:MGI:97804]	--	GO:0008083,GO:0005615,GO:0032991,GO:0048471,GO:0008201,GO:0009986,GO:0005737,GO:0005576,GO:0016020,GO:0007229,GO:0005783,GO:0031012,GO:0051781,GO:0001503,GO:0031594,GO:0050680,GO:0019901,GO:0016525,GO:0060253,GO:0005178,GO:0004864,GO:0032515,GO:0010976,GO:0043065,GO:0010811,GO:0005539,GO:0008284,GO:0030282,GO:0030336,GO:0005604,GO:0035373,GO:0008360,GO:0098793,GO:0098794,GO:0043113,GO:0035374,GO:…	growth factor activity|extracellular space|protein-containing complex|perinuclear region of cytoplasm|heparin binding|cell surface|cytoplasm|extracellular region|membrane|integrin-mediated signaling pathway|endoplasmic reticulum|extracellular matrix|positive regulation of cell division|ossification|neuromuscular junction|negative regulation of epithelial cell proliferation|protein kinase binding|…	--	--
Rpl39	8.3452743364542e-28	-0.600033569836665	0.895	0.985	2.69427181952424e-23	0.659738603857386	ENSMUSG00000079641	protein_coding	ribosomal protein L39 [Source:MGI Symbol;Acc:MGI:1914498]	--	GO:0003735,GO:0006412,GO:0005622,GO:0005840,GO:0005615,GO:0005515,GO:0022625,GO:0019731,GO:0050830,GO:0061844,GO:0002227,GO:0042788,GO:0002181	structural constituent of ribosome|translation|intracellular|ribosome|extracellular space|protein binding|cytosolic large ribosomal subunit|antibacterial humoral response|defense response to Gram-positive bacterium|antimicrobial humoral immune response mediated by antimicrobial peptide|innate immune response in mucosa|polysomal ribosome|cytoplasmic translation	mmu03010	Ribosome
Dbp	8.53469973025931e-28	-0.404976945985707	0.031	0.168	2.75542780791422e-23	0.755248361421638	ENSMUSG00000059824	protein_coding	D site albumin promoter binding protein [Source:MGI Symbol;Acc:MGI:94866]	TF_bZIP	GO:0006355,GO:0005634,GO:0003700,GO:0006357,GO:0007623,GO:0000977,GO:0003677,GO:0045944,GO:0001228,GO:0048511,GO:0005654,GO:0001889	regulation of transcription, DNA-templated|nucleus|DNA-binding transcription factor activity|regulation of transcription by RNA polymerase II|circadian rhythm|RNA polymerase II regulatory region sequence-specific DNA binding|DNA binding|positive regulation of transcription by RNA polymerase II|DNA-binding transcription activator activity, RNA polymerase II-specific|rhythmic process|nucleoplasm|li…	--	--
Bcl2a1b	1.2070865641602e-27	-0.279008007375767	0.044	0.205	3.89707897239122e-23	0.824157510627409	ENSMUSG00000089929	protein_coding	B cell leukemia/lymphoma 2 related protein A1b [Source:MGI Symbol;Acc:MGI:1278326]	--	GO:0042981,GO:0043066,GO:0046982,GO:0042803,GO:0008630,GO:0097192,GO:0005741,GO:0051400	regulation of apoptotic process|negative regulation of apoptotic process|protein heterodimerization activity|protein homodimerization activity|intrinsic apoptotic signaling pathway in response to DNA damage|extrinsic apoptotic signaling pathway in absence of ligand|mitochondrial outer membrane|BH domain binding	mmu04064,mmu04210,mmu05202,mmu05221	NF-kappa B signaling pathway|Apoptosis|Transcriptional misregulation in cancers|Acute myeloid leukemia
Mtln	1.34586535370179e-27	-0.552801845913729	0.121	0.362	4.34512629442623e-23	0.681694927973151	ENSMUSG00000051319	protein_coding	RecName: Full=Mitoregulin; AltName: Full=Small integral membrane protein 37	--	GO:0010918,GO:0031305,GO:0031334,GO:0051284	positive regulation of mitochondrial membrane potential|integral component of mitochondrial inner membrane|positive regulation of protein complex assembly|positive regulation of sequestering of calcium ion	--	--
Rgs4	1.4954333696177e-27	-0.29750218228421	0.023	0.146	4.82800663381075e-23	0.813659911956702	ENSMUSG00000038530	protein_coding	regulator of G-protein signaling 4 [Source:MGI Symbol;Acc:MGI:108409]	--	GO:0007186,GO:0005096,GO:0001965,GO:0001975,GO:0007420,GO:0010460,GO:0042220,GO:0043278,GO:0043547,GO:0045471,GO:0045744,GO:0051924,GO:0060160,GO:0061052,GO:0110053,GO:1900924,GO:1901379,GO:1901380,GO:1990791,GO:2000463,GO:0005634,GO:0005737,GO:0005829,GO:0005886,GO:0016020,GO:0032991	G protein-coupled receptor signaling pathway|GTPase activator activity|G-protein alpha-subunit binding|response to amphetamine|brain development|positive regulation of heart rate|response to cocaine|response to morphine|positive regulation of GTPase activity|response to ethanol|negative regulation of G protein-coupled receptor signaling pathway|regulation of calcium ion transport|negative regulat…	--	--
Ulk4	1.81850299070597e-27	-0.258589861728869	0.032	0.172	5.87103690549423e-23	0.835904561266532	ENSMUSG00000040936	protein_coding	unc-51-like kinase 4 [Source:MGI Symbol;Acc:MGI:1921622]	--	GO:0005524,GO:0006468,GO:0004672,GO:0000226,GO:0010975,GO:0043408,GO:0046328,GO:0090036,GO:1900744,GO:2001222,GO:0016740,GO:0005575,GO:0000166,GO:0016301,GO:0016310,GO:0004674,GO:0021591,GO:0003351,GO:0005576,GO:0044458,GO:0022038	ATP binding|protein phosphorylation|protein kinase activity|microtubule cytoskeleton organization|regulation of neuron projection development|regulation of MAPK cascade|regulation of JNK cascade|regulation of protein kinase C signaling|regulation of p38MAPK cascade|regulation of neuron migration|transferase activity|cellular_component|nucleotide binding|kinase activity|phosphorylation|protein ser…	--	--
Slc4a3	1.84291046478083e-27	-0.280639936394844	0.018	0.127	5.94983643554492e-23	0.823225777921857	ENSMUSG00000006576	protein_coding	solute carrier family 4 (anion exchanger), member 3 [Source:MGI Symbol;Acc:MGI:109350]	--	GO:0016021,GO:0016020,GO:0005452,GO:0006820,GO:0008509,GO:0006811,GO:0005886,GO:0098656,GO:0055085,GO:0015698,GO:0051453,GO:0015297,GO:0015301,GO:0015701,GO:0019899	integral component of membrane|membrane|inorganic anion exchanger activity|anion transport|anion transmembrane transporter activity|ion transport|plasma membrane|anion transmembrane transport|transmembrane transport|inorganic anion transport|regulation of intracellular pH|antiporter activity|anion:anion antiporter activity|bicarbonate transport|enzyme binding	--	--
Med30	2.15729413558204e-27	-0.431070685061155	0.065	0.254	6.96482411672661e-23	0.741711125781806	ENSMUSG00000038622	protein_coding	mediator complex subunit 30 [Source:MGI Symbol;Acc:MGI:1917040]	--	GO:0005634,GO:0005515,GO:0045893,GO:0016567,GO:0003712,GO:0006367,GO:0000151,GO:0061630,GO:0019827,GO:0005654,GO:0016592,GO:0046966	nucleus|protein binding|positive regulation of transcription, DNA-templated|protein ubiquitination|transcription coregulator activity|transcription initiation from RNA polymerase II promoter|ubiquitin ligase complex|ubiquitin protein ligase activity|stem cell population maintenance|nucleoplasm|mediator complex|thyroid hormone receptor binding	mmu04919	Thyroid hormone signaling pathway
Slc27a3	4.42552896140925e-27	-0.353475500418881	0.026	0.153	1.42878202519098e-22	0.782696283482308	ENSMUSG00000027932	protein_coding	solute carrier family 27 (fatty acid transporter), member 3 [Source:MGI Symbol;Acc:MGI:1347358]	--	GO:0016021,GO:0003824,GO:0004467,GO:0031957,GO:0001676,GO:0005783	integral component of membrane|catalytic activity|long-chain fatty acid-CoA ligase activity|very long-chain fatty acid-CoA ligase activity|long-chain fatty acid metabolic process|endoplasmic reticulum	mmu04931	Insulin resistance
Echs1	5.70433502538135e-27	-0.575931678171744	0.187	0.474	1.84164456294437e-22	0.670852881324215	ENSMUSG00000025465	protein_coding	enoyl Coenzyme A hydratase, short chain, 1, mitochondrial [Source:MGI Symbol;Acc:MGI:2136460]	--	GO:0003824,GO:0006629,GO:0005739,GO:0006631,GO:0005759,GO:0016829,GO:0006635,GO:0004300,GO:0016853	catalytic activity|lipid metabolic process|mitochondrion|fatty acid metabolic process|mitochondrial matrix|lyase activity|fatty acid beta-oxidation|enoyl-CoA hydratase activity|isomerase activity	mmu00640,mmu00650,mmu00062,mmu00071,mmu00280,mmu00310,mmu00380,mmu00410	Propanoate metabolism|Butanoate metabolism|Fatty acid elongation|Fatty acid degradation|Valine, leucine and isoleucine degradation|Lysine degradation|Tryptophan metabolism|beta-Alanine metabolism
Cyb5b	5.76070884389948e-27	-0.731674282600275	0.284	0.601	1.85984485025295e-22	0.602204635068075	ENSMUSG00000031924	protein_coding	cytochrome b5 type B [Source:MGI Symbol;Acc:MGI:1913677]	--	GO:0020037,GO:0016020,GO:0016021,GO:0046872,GO:0055114,GO:0043085,GO:0005739,GO:0043231,GO:0005741,GO:0005743,GO:0008047	heme binding|membrane|integral component of membrane|metal ion binding|oxidation-reduction process|positive regulation of catalytic activity|mitochondrion|intracellular membrane-bounded organelle|mitochondrial outer membrane|mitochondrial inner membrane|enzyme activator activity	--	--
Snhg6	7.22831007087845e-27	-0.309443046379301	0.056	0.231	2.33365990638311e-22	0.806953224061073	ENSMUSG00000098234	lncRNA	small nucleolar RNA host gene 6 [Source:MGI Symbol;Acc:MGI:1921074]	--	--	--	--	--
Sod3	7.53483218037091e-27	-0.330571238125114	0.044	0.201	2.43262056943275e-22	0.795221551769954	ENSMUSG00000072941	protein_coding	superoxide dismutase 3, extracellular [Source:MGI Symbol;Acc:MGI:103181]	--	GO:0046872,GO:0055114,GO:0004784,GO:0006801,GO:0005615,GO:0005507,GO:0005634,GO:0005515,GO:0005737,GO:0005576,GO:0016491,GO:0001666,GO:0019430,GO:0016209,GO:0062023,GO:0005796,GO:0046688	metal ion binding|oxidation-reduction process|superoxide dismutase activity|superoxide metabolic process|extracellular space|copper ion binding|nucleus|protein binding|cytoplasm|extracellular region|oxidoreductase activity|response to hypoxia|removal of superoxide radicals|antioxidant activity|collagen-containing extracellular matrix|Golgi lumen|response to copper ion	--	--
Cd83	1.00961559986726e-26	-0.369109353649605	0.047	0.209	3.25954396417146e-22	0.774260338109203	ENSMUSG00000015396	protein_coding	CD83 antigen [Source:MGI Symbol;Acc:MGI:1328316]	--	GO:0016020,GO:0016021,GO:0009897,GO:0014070,GO:0032743,GO:0032733,GO:0032713,GO:0043372	membrane|integral component of membrane|external side of plasma membrane|response to organic cyclic compound|positive regulation of interleukin-2 production|positive regulation of interleukin-10 production|negative regulation of interleukin-4 production|positive regulation of CD4-positive, alpha-beta T cell differentiation	--	--
Iscu	2.68354189933968e-26	-0.796632330165442	0.297	0.601	8.66381502201816e-22	0.575691441536605	ENSMUSG00000025825	protein_coding	iron-sulfur cluster assembly enzyme [Source:MGI Symbol;Acc:MGI:1913633]	--	GO:0051536,GO:0005506,GO:0016226,GO:0046872,GO:0005829,GO:0005737,GO:0005739,GO:0008198,GO:0060090,GO:0005759,GO:0051537,GO:1904234,GO:0006879,GO:0051539,GO:1902958,GO:1904439	iron-sulfur cluster binding|iron ion binding|iron-sulfur cluster assembly|metal ion binding|cytosol|cytoplasm|mitochondrion|ferrous iron binding|molecular adaptor activity|mitochondrial matrix|2 iron, 2 sulfur cluster binding|positive regulation of aconitate hydratase activity|cellular iron ion homeostasis|4 iron, 4 sulfur cluster binding|positive regulation of mitochondrial electron transport, N…	--	--
Atp5j2	2.98189062343472e-26	-0.692395609188285	0.529	0.84	9.62703387775901e-22	0.618825430691629	ENSMUSG00000038690	protein_coding	ATP synthase, H+ transporting, mitochondrial F0 complex, subunit F2 [Source:MGI Symbol;Acc:MGI:1927558]	--	GO:0016020,GO:0016021,GO:0006811,GO:0005739,GO:0005743,GO:0046034,GO:0006754,GO:0016887,GO:0045263,GO:0005753,GO:0000276	membrane|integral component of membrane|ion transport|mitochondrion|mitochondrial inner membrane|ATP metabolic process|ATP biosynthetic process|ATPase activity|proton-transporting ATP synthase complex, coupling factor F(o)|mitochondrial proton-transporting ATP synthase complex|mitochondrial proton-transporting ATP synthase complex, coupling factor F(o)	mmu00190,mmu04714	Oxidative phosphorylation|Thermogenesis
Lgals3	3.35222538897852e-26	-0.379603614004565	0.059	0.235	1.08226596683171e-21	0.768648750826315	ENSMUSG00000050335	protein_coding	lectin, galactose binding, soluble 3 [Source:MGI Symbol;Acc:MGI:96778]	--	GO:0030246,GO:0019863,GO:0019903,GO:0042056,GO:0043236,GO:0002548,GO:0030593,GO:0030855,GO:0042129,GO:0045806,GO:0048245,GO:0048246,GO:0050918,GO:0070232,GO:0071674,GO:0071677,GO:0090073,GO:0090280,GO:1902041,GO:1903078,GO:2001237,GO:0001772,GO:0005634,GO:0005737,GO:0005743	carbohydrate binding|IgE binding|protein phosphatase binding|chemoattractant activity|laminin binding|monocyte chemotaxis|neutrophil chemotaxis|epithelial cell differentiation|regulation of T cell proliferation|negative regulation of endocytosis|eosinophil chemotaxis|macrophage chemotaxis|positive chemotaxis|regulation of T cell apoptotic process|mononuclear cell migration|positive regulation of …	--	--
Mettl26	4.02076136081952e-26	-0.410800405798955	0.094	0.306	1.29810280534058e-21	0.752205934801284	ENSMUSG00000025731	protein_coding	methyltransferase like 26 [Source:MGI Symbol;Acc:MGI:1915597]	--	GO:0003674,GO:0008150,GO:0005575	molecular_function|biological_process|cellular_component	--	--
Sox18	4.39671087633457e-26	-0.441527994980247	0.16	0.429	1.41947810642462e-21	0.736354303942337	ENSMUSG00000046470	protein_coding	SRY (sex determining region Y)-box 18 [Source:MGI Symbol;Acc:MGI:103559]	HMG	GO:0003677,GO:0005634,GO:0005515,GO:0045944,GO:0045893,GO:0000978,GO:0001228,GO:0000981,GO:0030154,GO:0000122,GO:0045892,GO:0001701,GO:0001570,GO:0007507,GO:0043565,GO:0000790,GO:0006355,GO:0003700,GO:0044212,GO:0001568,GO:0061028,GO:0048469,GO:0001942,GO:0001525,GO:0001944,GO:0001945,GO:0022405,GO:0042789,GO:0072091,GO:0044798,GO:0035050,GO:0001946,GO:0048866,GO:0060214,GO:0060836,GO:0060956,GO:…	DNA binding|nucleus|protein binding|positive regulation of transcription by RNA polymerase II|positive regulation of transcription, DNA-templated|RNA polymerase II proximal promoter sequence-specific DNA binding|DNA-binding transcription activator activity, RNA polymerase II-specific|DNA-binding transcription factor activity, RNA polymerase II-specific|cell differentiation|negative regulation of …	--	--
Uqcr10	5.4555348244325e-26	-0.802026831358799	0.424	0.735	1.76131941806803e-21	0.573542845217769	ENSMUSG00000059534	protein_coding	ubiquinol-cytochrome c reductase, complex III subunit X [Source:MGI Symbol;Acc:MGI:1913402]	--	GO:0005743,GO:0006122,GO:0005750,GO:0016020,GO:0055114,GO:0005739,GO:0070469,GO:0009060,GO:0008121,GO:0034551	mitochondrial inner membrane|mitochondrial electron transport, ubiquinol to cytochrome c|mitochondrial respiratory chain complex III|membrane|oxidation-reduction process|mitochondrion|respirasome|aerobic respiration|ubiquinol-cytochrome-c reductase activity|mitochondrial respiratory chain complex III assembly	mmu00190,mmu04260,mmu04714,mmu05010,mmu05012,mmu05016,mmu04932	Oxidative phosphorylation|Cardiac muscle contraction|Thermogenesis|Alzheimer's disease|Parkinson's disease|Huntington's disease|Non-alcoholic fatty liver disease (NAFLD)
Rps21	9.12314086309661e-26	-0.488260888897363	0.935	0.989	2.94540602765074e-21	0.712883933084421	ENSMUSG00000039001	protein_coding	ribosomal protein S21 [Source:MGI Symbol;Acc:MGI:1913731]	--	GO:0003735,GO:0006412,GO:0005622,GO:0005840,GO:0005737,GO:0045202,GO:0043022,GO:0005783,GO:0005829,GO:0047485,GO:0002181,GO:0005791,GO:0042788,GO:0022627,GO:0000447,GO:0000461	structural constituent of ribosome|translation|intracellular|ribosome|cytoplasm|synapse|ribosome binding|endoplasmic reticulum|cytosol|protein N-terminus binding|cytoplasmic translation|rough endoplasmic reticulum|polysomal ribosome|cytosolic small ribosomal subunit|endonucleolytic cleavage in ITS1 to separate SSU-rRNA from 5.8S rRNA and LSU-rRNA from tricistronic rRNA transcript (SSU-rRNA, 5.8S …	mmu03010	Ribosome
Col6a1	1.03201858079522e-25	-0.304374867362034	0.031	0.164	3.33187198809736e-21	0.809793031084547	ENSMUSG00000001119	protein_coding	collagen, type VI, alpha 1 [Source:MGI Symbol;Acc:MGI:88459]	--	GO:0005615,GO:0032991,GO:0005576,GO:0003429,GO:0031012,GO:0042383,GO:0062023,GO:0007155,GO:0005581,GO:0005518,GO:0030020,GO:0071230,GO:0048407,GO:0035987	extracellular space|protein-containing complex|extracellular region|growth plate cartilage chondrocyte morphogenesis|extracellular matrix|sarcolemma|collagen-containing extracellular matrix|cell adhesion|collagen trimer|collagen binding|extracellular matrix structural constituent conferring tensile strength|cellular response to amino acid stimulus|platelet-derived growth factor binding|endodermal…	mmu04151,mmu04512,mmu04510,mmu04974,mmu05165	PI3K-Akt signaling pathway|ECM-receptor interaction|Focal adhesion|Protein digestion and absorption|Human papillomavirus infection
Dcn	1.26675479023862e-25	-0.339508501690849	0.034	0.172	4.0897178402854e-21	0.790310509517263	ENSMUSG00000019929	protein_coding	decorin [Source:MGI Symbol;Acc:MGI:94872]	--	GO:0005515,GO:0005518,GO:0005615,GO:0045944,GO:0005576,GO:0031012,GO:0010508,GO:0016525,GO:0047485,GO:0005539,GO:0062023,GO:0014068,GO:1900747,GO:0050840,GO:0016239,GO:0090141,GO:0010596,GO:0051901,GO:0019800,GO:0030021,GO:0001822,GO:0001890,GO:0007519,GO:0007568,GO:0009612,GO:0032496,GO:0042060,GO:0005589	protein binding|collagen binding|extracellular space|positive regulation of transcription by RNA polymerase II|extracellular region|extracellular matrix|positive regulation of autophagy|negative regulation of angiogenesis|protein N-terminus binding|glycosaminoglycan binding|collagen-containing extracellular matrix|positive regulation of phosphatidylinositol 3-kinase signaling|negative regulation …	mmu04350,mmu05205	TGF-beta signaling pathway|Proteoglycans in cancer
Ldlr	1.31161868467113e-25	-0.415374797866364	0.065	0.246	4.23456092346074e-21	0.749824672322681	ENSMUSG00000032193	protein_coding	low density lipoprotein receptor [Source:MGI Symbol;Acc:MGI:96765]	--	GO:0005515,GO:0005509,GO:0010628,GO:0010629,GO:0050729,GO:0005615,GO:0042632,GO:0061889,GO:1903979,GO:0071398,GO:0016020,GO:0016021,GO:0005794,GO:0009897,GO:0005886,GO:0009986,GO:0042802,GO:0006629,GO:0008202,GO:0008203,GO:0006869,GO:0005768,GO:0005769,GO:0005764,GO:0005770,GO:0055038,GO:0043235,GO:0006897,GO:0005901,GO:0005905,GO:0002020,GO:0030301,GO:0034383,GO:0042157,GO:0042159,GO:0034362,GO:…	protein binding|calcium ion binding|positive regulation of gene expression|negative regulation of gene expression|positive regulation of inflammatory response|extracellular space|cholesterol homeostasis|negative regulation of astrocyte activation|negative regulation of microglial cell activation|cellular response to fatty acid|membrane|integral component of membrane|Golgi apparatus|external side …	mmu04144,mmu04913,mmu04925,mmu04927,mmu04976,mmu04979,mmu04934,mmu05160,mmu05145	Endocytosis|Ovarian Steroidogenesis|Aldosterone synthesis and secretion|Cortisol synthesis and secretion|Bile secretion|Cholesterol metabolism|Cushing's syndrome|Hepatitis C|Toxoplasmosis
Uqcrb	2.390348505428e-25	-0.633233613369746	0.536	0.843	7.71724014977431e-21	0.644729716792021	ENSMUSG00000021520	protein_coding	ubiquinol-cytochrome c reductase binding protein [Source:MGI Symbol;Acc:MGI:1914780]	--	GO:0006122,GO:0005750,GO:0016020,GO:0055114,GO:0005739,GO:0005743,GO:0070469	mitochondrial electron transport, ubiquinol to cytochrome c|mitochondrial respiratory chain complex III|membrane|oxidation-reduction process|mitochondrion|mitochondrial inner membrane|respirasome	mmu00190,mmu04260,mmu04714,mmu05010,mmu05012,mmu05016,mmu04932	Oxidative phosphorylation|Cardiac muscle contraction|Thermogenesis|Alzheimer's disease|Parkinson's disease|Huntington's disease|Non-alcoholic fatty liver disease (NAFLD)
Dbi	2.80411467046379e-25	-0.810604879363551	0.448	0.739	9.05308421359235e-21	0.57014276381603	ENSMUSG00000026385	protein_coding	diazepam binding inhibitor [Source:MGI Symbol;Acc:MGI:94865]	--	GO:0000062,GO:0005794,GO:0005615,GO:0005634,GO:0005737,GO:0005886,GO:0008289,GO:0005783,GO:0005739,GO:0008021,GO:0001662,GO:0043292,GO:0006641,GO:0097038,GO:0043588,GO:0046983,GO:0001942,GO:0060291,GO:0007611,GO:0051281,GO:0032228,GO:0046889,GO:0031999,GO:0014009,GO:0021670,GO:0036151,GO:0030156,GO:0036042	fatty-acyl-CoA binding|Golgi apparatus|extracellular space|nucleus|cytoplasm|plasma membrane|lipid binding|endoplasmic reticulum|mitochondrion|synaptic vesicle|behavioral fear response|contractile fiber|triglyceride metabolic process|perinuclear endoplasmic reticulum|skin development|protein dimerization activity|hair follicle development|long-term synaptic potentiation|learning or memory|positiv…	mmu03320	PPAR signaling pathway
Uqcc2	4.49408697627763e-25	-0.580645491696997	0.309	0.638	1.45091598029123e-20	0.668664536066535	ENSMUSG00000024208	protein_coding	ubiquinol-cytochrome c reductase complex assembly factor 2 [Source:MGI Symbol;Acc:MGI:1914517]	--	GO:0034551,GO:0016020,GO:0003674,GO:0016604,GO:0005739,GO:0005743,GO:0005759,GO:0005758,GO:0050796,GO:0042645,GO:0002082,GO:1903364,GO:0070131,GO:2001014	mitochondrial respiratory chain complex III assembly|membrane|molecular_function|nuclear body|mitochondrion|mitochondrial inner membrane|mitochondrial matrix|mitochondrial intermembrane space|regulation of insulin secretion|mitochondrial nucleoid|regulation of oxidative phosphorylation|positive regulation of cellular protein catabolic process|positive regulation of mitochondrial translation|regul…	--	--
Osr2	4.84282888484995e-25	-0.266223595017108	0.032	0.164	1.56350730547381e-20	0.831493220030285	ENSMUSG00000022330	protein_coding	odd-skipped related 2 [Source:MGI Symbol;Acc:MGI:1930813]	zf-C2H2	GO:0003676,GO:0030501,GO:0045944,GO:0046872,GO:0005634,GO:0000122,GO:0000977,GO:0045893,GO:0008284,GO:0043565,GO:0010628,GO:0001228,GO:0009792,GO:0050679,GO:0048704,GO:0042476,GO:0042733,GO:0060021,GO:0060349,GO:0001823,GO:0035116,GO:0001656,GO:0035115,GO:0036023,GO:0042474,GO:0061029,GO:0033687,GO:0001655,GO:0002062,GO:0030154,GO:0060272,GO:0060322,GO:0072498	nucleic acid binding|positive regulation of bone mineralization|positive regulation of transcription by RNA polymerase II|metal ion binding|nucleus|negative regulation of transcription by RNA polymerase II|RNA polymerase II regulatory region sequence-specific DNA binding|positive regulation of transcription, DNA-templated|positive regulation of cell population proliferation|sequence-specific DNA …	--	--
Col5a3	5.88696674089495e-25	-0.313968548647214	0.043	0.194	1.90060721229794e-20	0.804425907570597	ENSMUSG00000004098	protein_coding	collagen, type V, alpha 3 [Source:MGI Symbol;Acc:MGI:1858212]	--	GO:0005201,GO:0005615,GO:0008201,GO:0031012,GO:0005581,GO:0030198,GO:0007160,GO:0030020,GO:0005594,GO:0062023,GO:0005198,GO:0043394,GO:0005588	extracellular matrix structural constituent|extracellular space|heparin binding|extracellular matrix|collagen trimer|extracellular matrix organization|cell-matrix adhesion|extracellular matrix structural constituent conferring tensile strength|collagen type IX trimer|collagen-containing extracellular matrix|structural molecule activity|proteoglycan binding|collagen type V trimer	mmu04974	Protein digestion and absorption
Hist2h2aa1	6.15790885934179e-25	-0.287388477157013	0.032	0.164	1.9880808752385e-20	0.819383940902753	ENSMUSG00000064220	protein_coding	histone cluster 2, H2aa1 [Source:MGI Symbol;Acc:MGI:96097]	--	GO:0003677,GO:0005634,GO:0000786,GO:0046982,GO:0006325,GO:0000790,GO:0005694,GO:0006334	DNA binding|nucleus|nucleosome|protein heterodimerization activity|chromatin organization|nuclear chromatin|chromosome|nucleosome assembly	mmu04217,mmu05322,mmu05034	Necroptosis|Systemic lupus erythematosus|Alcoholism
Rpl37	7.35614281429372e-25	-0.500345348606797	0.938	0.985	2.37493070759473e-20	0.706937536052013	ENSMUSG00000041841	protein_coding	ribosomal protein L37 [Source:MGI Symbol;Acc:MGI:1914531]	--	GO:0003735,GO:0006412,GO:0005622,GO:0005840,GO:0046872,GO:0003723,GO:0045202,GO:0022625,GO:0019838,GO:0019843	structural constituent of ribosome|translation|intracellular|ribosome|metal ion binding|RNA binding|synapse|cytosolic large ribosomal subunit|growth factor binding|rRNA binding	mmu03010	Ribosome
Itm2c	8.52613649357931e-25	-0.678507590998112	0.303	0.612	2.75266316695208e-20	0.624811281970379	ENSMUSG00000026223	protein_coding	integral membrane protein 2C [Source:MGI Symbol;Acc:MGI:1927594]	--	GO:0016020,GO:0016021,GO:0005886,GO:0005794,GO:0048471,GO:0005524,GO:0005764,GO:0005765,GO:0030182,GO:0001540,GO:0010977,GO:0042985,GO:2001238	membrane|integral component of membrane|plasma membrane|Golgi apparatus|perinuclear region of cytoplasm|ATP binding|lysosome|lysosomal membrane|neuron differentiation|amyloid-beta binding|negative regulation of neuron projection development|negative regulation of amyloid precursor protein biosynthetic process|positive regulation of extrinsic apoptotic signaling pathway	--	--
Gamt	1.40488983749535e-24	-0.487397978983446	0.101	0.313	4.53568684035373e-20	0.713310453313446	ENSMUSG00000020150	protein_coding	guanidinoacetate methyltransferase [Source:MGI Symbol;Acc:MGI:1098221]	--	GO:0030731,GO:0016740,GO:0005634,GO:0042803,GO:0042995,GO:0007283,GO:0005737,GO:0008168,GO:0032259,GO:0005829,GO:0008757,GO:0040014,GO:0009887,GO:0005902,GO:0006601,GO:0046498,GO:0046500	guanidinoacetate N-methyltransferase activity|transferase activity|nucleus|protein homodimerization activity|cell projection|spermatogenesis|cytoplasm|methyltransferase activity|methylation|cytosol|S-adenosylmethionine-dependent methyltransferase activity|regulation of multicellular organism growth|animal organ morphogenesis|microvillus|creatine biosynthetic process|S-adenosylhomocysteine metabol…	mmu00260,mmu00330	Glycine, serine and threonine metabolism|Arginine and proline metabolism
Mgst3	1.47175445909772e-24	-0.448833593512494	0.105	0.321	4.751559271197e-20	0.732634937613982	ENSMUSG00000026688	protein_coding	microsomal glutathione S-transferase 3 [Source:MGI Symbol;Acc:MGI:1913697]	--	GO:0016020,GO:0016021,GO:0016740,GO:0016491,GO:0055114,GO:0043231,GO:0098869,GO:0006629,GO:0019370,GO:0004364,GO:0004464,GO:0004602,GO:0005635,GO:0005783,GO:0005789,GO:0031090,GO:0010243	membrane|integral component of membrane|transferase activity|oxidoreductase activity|oxidation-reduction process|intracellular membrane-bounded organelle|cellular oxidant detoxification|lipid metabolic process|leukotriene biosynthetic process|glutathione transferase activity|leukotriene-C4 synthase activity|glutathione peroxidase activity|nuclear envelope|endoplasmic reticulum|endoplasmic reticul…	mmu00480,mmu00980,mmu00982,mmu00983,mmu05200,mmu05204,mmu05225,mmu05418,mmu01524	Glutathione metabolism|Metabolism of xenobiotics by cytochrome P450|Drug metabolism - cytochrome P450|Drug metabolism - other enzymes|Pathways in cancer|Chemical carcinogenesis|Hepatocellular carcinoma|Fluid shear stress and atherosclerosis|Platinum drug resistance
Ephx1	1.88225130327417e-24	-0.359327093733173	0.072	0.257	6.07684833262065e-20	0.779528084771841	ENSMUSG00000038776	protein_coding	epoxide hydrolase 1, microsomal [Source:MGI Symbol;Acc:MGI:95405]	--	GO:0003824,GO:0033961,GO:0016020,GO:0016021,GO:0016787,GO:0005886,GO:0043231,GO:0005783,GO:0005789,GO:0014070,GO:0019899,GO:0031090,GO:0019439,GO:0009636,GO:0006725,GO:0004301,GO:0097176,GO:0034312	catalytic activity|cis-stilbene-oxide hydrolase activity|membrane|integral component of membrane|hydrolase activity|plasma membrane|intracellular membrane-bounded organelle|endoplasmic reticulum|endoplasmic reticulum membrane|response to organic cyclic compound|enzyme binding|organelle membrane|aromatic compound catabolic process|response to toxic substance|cellular aromatic compound metabolic pr…	mmu00980,mmu04976,mmu05204	Metabolism of xenobiotics by cytochrome P450|Bile secretion|Chemical carcinogenesis
Cmbl	2.90477037807013e-24	-0.296721450792926	0.052	0.213	9.37805116559942e-20	0.814100352809387	ENSMUSG00000022235	protein_coding	carboxymethylenebutenolidase-like (Pseudomonas) [Source:MGI Symbol;Acc:MGI:1916824]	--	GO:0016787,GO:0003674,GO:0008150,GO:0005737,GO:0005829	hydrolase activity|molecular_function|biological_process|cytoplasm|cytosol	--	--
Ccl4	3.35118391542903e-24	-0.457324263633927	0.141	0.384	1.08192972709626e-19	0.728335836022829	ENSMUSG00000018930	protein_coding	chemokine (C-C motif) ligand 4 [Source:MGI Symbol;Acc:MGI:98261]	--	GO:0005576,GO:0006955,GO:0008009,GO:0007165,GO:0005615,GO:0005515,GO:0042802,GO:0005125,GO:0007186,GO:0006954,GO:0006935,GO:0071346,GO:0043547,GO:0060326,GO:0032760,GO:0009636,GO:0043922,GO:0035690,GO:0051928,GO:0048020,GO:0002548,GO:0030593,GO:0048247,GO:0070098,GO:0070374,GO:0071347,GO:0071356,GO:0030595,GO:0043117,GO:0050850,GO:2000503,GO:0031726,GO:0031730	extracellular region|immune response|chemokine activity|signal transduction|extracellular space|protein binding|identical protein binding|cytokine activity|G protein-coupled receptor signaling pathway|inflammatory response|chemotaxis|cellular response to interferon-gamma|positive regulation of GTPase activity|cell chemotaxis|positive regulation of tumor necrosis factor production|response to toxi…	mmu04064,mmu04060,mmu04620,mmu04623,mmu04062,mmu05132	NF-kappa B signaling pathway|Cytokine-cytokine receptor interaction|Toll-like receptor signaling pathway|Cytosolic DNA-sensing pathway|Chemokine signaling pathway|Salmonella infection
Hspd1	4.30825495145106e-24	-0.666587352138404	0.642	0.896	1.39092011107597e-19	0.629995159013489	ENSMUSG00000025980	protein_coding	heat shock protein 1 (chaperonin) [Source:MGI Symbol;Acc:MGI:96242]	--	GO:0005524,GO:0005737,GO:0006457,GO:0042026,GO:0032729,GO:0050870,GO:0005615,GO:0005794,GO:0032991,GO:0005829,GO:0009986,GO:0000166,GO:0016853,GO:0046982,GO:0005886,GO:0005739,GO:0043231,GO:0032755,GO:0003725,GO:0005759,GO:0044877,GO:0030141,GO:0002039,GO:0050821,GO:0005769,GO:0043032,GO:0043066,GO:0043065,GO:0045121,GO:0070062,GO:0006919,GO:0019899,GO:0005743,GO:0043524,GO:0031625,GO:0140030,GO:…	ATP binding|cytoplasm|protein folding|protein refolding|positive regulation of interferon-gamma production|positive regulation of T cell activation|extracellular space|Golgi apparatus|protein-containing complex|cytosol|cell surface|nucleotide binding|isomerase activity|protein heterodimerization activity|plasma membrane|mitochondrion|intracellular membrane-bounded organelle|positive regulation of…	mmu03018,mmu04940,mmu05134,mmu05152	RNA degradation|Type I diabetes mellitus|Legionellosis|Tuberculosis
Dmpk	5.2052412565234e-24	-0.308871478554658	0.036	0.172	1.68051213966858e-19	0.807272986632341	ENSMUSG00000030409	protein_coding	dystrophia myotonica-protein kinase [Source:MGI Symbol;Acc:MGI:94906]	--	GO:0005524,GO:0006468,GO:0004674,GO:0004672,GO:0016020,GO:0016021,GO:0016740,GO:0046872,GO:0005886,GO:0005634,GO:0005515,GO:0005737,GO:0000166,GO:0035556,GO:0016301,GO:0016310,GO:0005739,GO:0043666,GO:0005783,GO:0005789,GO:0016529,GO:0005829,GO:0008016,GO:0005741,GO:0006998,GO:0031965,GO:0033017,GO:0006874,GO:0002028,GO:0010830,GO:0005640,GO:0018105,GO:0031307,GO:0010657,GO:0014853,GO:0017020,GO:…	ATP binding|protein phosphorylation|protein serine/threonine kinase activity|protein kinase activity|membrane|integral component of membrane|transferase activity|metal ion binding|plasma membrane|nucleus|protein binding|cytoplasm|nucleotide binding|intracellular signal transduction|kinase activity|phosphorylation|mitochondrion|regulation of phosphoprotein phosphatase activity|endoplasmic reticulu…	--	--
0610009E02Rik	5.58526713363752e-24	-0.275279970510327	0.039	0.179	1.80320349409487e-19	0.826289952130089	ENSMUSG00000086714	lncRNA	mCG145917, isoform CRA_a, partial	--	--	--	--	--
Pcolce	6.04292451201125e-24	-0.481380122605993	0.141	0.381	1.95095817870283e-19	0.716292071032511	ENSMUSG00000029718	protein_coding	procollagen C-endopeptidase enhancer protein [Source:MGI Symbol;Acc:MGI:105099]	--	GO:0005515,GO:0005615,GO:0008201,GO:0016504,GO:0005518,GO:0005576,GO:0010952,GO:0005581,GO:1990830,GO:0006508	protein binding|extracellular space|heparin binding|peptidase activator activity|collagen binding|extracellular region|positive regulation of peptidase activity|collagen trimer|cellular response to leukemia inhibitory factor|proteolysis	--	--
Rps28	7.57225510980275e-24	-0.68445989575372	0.839	0.963	2.44470256219982e-19	0.622238731643862	ENSMUSG00000067288	protein_coding	ribosomal protein S28 [Source:MGI Symbol;Acc:MGI:1859516]	--	GO:0003735,GO:0006412,GO:0005622,GO:0005840,GO:0005737,GO:0005783,GO:0042254,GO:0005829,GO:0002181,GO:0042274,GO:0005791,GO:0006364,GO:0042788,GO:0022627,GO:0000028,GO:0098556,GO:0030490	structural constituent of ribosome|translation|intracellular|ribosome|cytoplasm|endoplasmic reticulum|ribosome biogenesis|cytosol|cytoplasmic translation|ribosomal small subunit biogenesis|rough endoplasmic reticulum|rRNA processing|polysomal ribosome|cytosolic small ribosomal subunit|ribosomal small subunit assembly|cytoplasmic side of rough endoplasmic reticulum membrane|maturation of SSU-rRNA	mmu03010	Ribosome
Sbsn	8.19528750768132e-24	-0.40714343090493	0.081	0.272	2.64584857185491e-19	0.754115061456607	ENSMUSG00000046056	protein_coding	suprabasin [Source:MGI Symbol;Acc:MGI:2446326]	--	--	--	--	--
H2-Eb1	8.76405418296393e-24	-0.46818361152507	0.193	0.466	2.8294748929699e-19	0.72287414136292	ENSMUSG00000060586	protein_coding	histocompatibility 2, class II antigen E beta [Source:MGI Symbol;Acc:MGI:95901]	--	GO:0016020,GO:0006955,GO:0019882,GO:0042613,GO:0016021,GO:0002376,GO:0002250,GO:0002504	membrane|immune response|antigen processing and presentation|MHC class II protein complex|integral component of membrane|immune system process|adaptive immune response|antigen processing and presentation of peptide or polysaccharide antigen via MHC class II	mmu04514,mmu04145,mmu04640,mmu04612,mmu04658,mmu04659,mmu04672,mmu05310,mmu05322,mmu05323,mmu05320,mmu05321,mmu05330,mmu05332,mmu05416,mmu04940,mmu05150,mmu05152,mmu05166,mmu05164,mmu05168,mmu05145,mmu05140	Cell adhesion molecules (CAMs)|Phagosome|Hematopoietic cell lineage|Antigen processing and presentation|Th1 and Th2 cell differentiation|Th17 cell differentiation|Intestinal immune network for IgA production|Asthma|Systemic lupus erythematosus|Rheumatoid arthritis|Autoimmune thyroid disease|Inflammatiory bowel disease (IBD)|Allograft rejection|Graft-versus-host disease|Viral myocarditis|Type I di…
Ost4	1.25854196328455e-23	-0.563026647354105	0.235	0.537	4.06320272846417e-19	0.676880637060989	ENSMUSG00000038803	protein_coding	oligosaccharyltransferase complex subunit 4 (non-catalytic) [Source:MGI Symbol;Acc:MGI:1914945]	--	GO:0016020,GO:0016021,GO:0003674,GO:0008150,GO:0005575,GO:0005783,GO:0005789,GO:0006486,GO:0018279,GO:0008250	membrane|integral component of membrane|molecular_function|biological_process|cellular_component|endoplasmic reticulum|endoplasmic reticulum membrane|protein glycosylation|protein N-linked glycosylation via asparagine|oligosaccharyltransferase complex	--	--
Ubl5	1.51520965683955e-23	-0.630696961197995	0.41	0.731	4.8918543771065e-19	0.645864325022734	ENSMUSG00000084786	protein_coding	ubiquitin-like 5 [Source:MGI Symbol;Acc:MGI:1913427]	--	GO:0006464,GO:0005515,GO:0005634,GO:0005737,GO:0000398,GO:0031386	cellular protein modification process|protein binding|nucleus|cytoplasm|mRNA splicing, via spliceosome|protein tag	--	--
Tmem205	1.56389755103813e-23	-0.646658911795343	0.297	0.604	5.04904324352661e-19	0.638757879649004	ENSMUSG00000040883	protein_coding	transmembrane protein 205 [Source:MGI Symbol;Acc:MGI:3045495]	--	GO:0016020,GO:0016021,GO:0003674,GO:0008150	membrane|integral component of membrane|molecular_function|biological_process	--	--
Rps27l	1.70782457035642e-23	-0.684928766920669	0.419	0.735	5.51371162539569e-19	0.622036538950168	ENSMUSG00000036781	protein_coding	ribosomal protein S27-like [Source:MGI Symbol;Acc:MGI:1915191]	--	GO:0003735,GO:0006412,GO:0005622,GO:0005840,GO:0046872,GO:0005634,GO:0006978,GO:0006919,GO:0045727,GO:0042771,GO:0008656,GO:0031571,GO:0022627,GO:0000028,GO:0008494	structural constituent of ribosome|translation|intracellular|ribosome|metal ion binding|nucleus|DNA damage response, signal transduction by p53 class mediator resulting in transcription of p21 class mediator|activation of cysteine-type endopeptidase activity involved in apoptotic process|positive regulation of translation|intrinsic apoptotic signaling pathway in response to DNA damage by p53 clas…	mmu03010	Ribosome
Rpl35	1.96386287720141e-23	-0.577773040257254	0.847	0.959	6.34033129904474e-19	0.669997194541179	ENSMUSG00000062997	protein_coding	ribosomal protein L35 [Source:MGI Symbol;Acc:MGI:1913739]	--	GO:0003735,GO:0006412,GO:0005622,GO:0005840,GO:0003729,GO:0022625,GO:0043021,GO:0000463	structural constituent of ribosome|translation|intracellular|ribosome|mRNA binding|cytosolic large ribosomal subunit|ribonucleoprotein complex binding|maturation of LSU-rRNA from tricistronic rRNA transcript (SSU-rRNA, 5.8S rRNA, LSU-rRNA)	mmu03010	Ribosome
Crip1	2.32631158895626e-23	-0.452917293424992	0.18	0.451	7.51049696494528e-19	0.730564069724636	ENSMUSG00000006360	protein_coding	cysteine-rich protein 1 (intestinal) [Source:MGI Symbol;Acc:MGI:88501]	--	GO:0046872,GO:0005737,GO:0008270,GO:0010043,GO:0010468,GO:0008630,GO:0071236,GO:0042277,GO:0003680,GO:0071493,GO:0008301	metal ion binding|cytoplasm|zinc ion binding|response to zinc ion|regulation of gene expression|intrinsic apoptotic signaling pathway in response to DNA damage|cellular response to antibiotic|peptide binding|AT DNA binding|cellular response to UV-B|DNA binding, bending	--	--
Ckb	4.88495828124247e-23	-0.420001412820885	0.105	0.317	1.57710878109913e-18	0.747423892370265	ENSMUSG00000001270	protein_coding	creatine kinase, brain [Source:MGI Symbol;Acc:MGI:88407]	--	GO:0003824,GO:0016772,GO:0016301,GO:0016740,GO:0005615,GO:0005634,GO:0005829,GO:0005515,GO:0005737,GO:0000166,GO:0005524,GO:0016310,GO:0005739,GO:0004111,GO:0046314,GO:0030425,GO:0043025,GO:0031625,GO:0043209,GO:0030644,GO:0007420,GO:0021549	catalytic activity|transferase activity, transferring phosphorus-containing groups|kinase activity|transferase activity|extracellular space|nucleus|cytosol|protein binding|cytoplasm|nucleotide binding|ATP binding|phosphorylation|mitochondrion|creatine kinase activity|phosphocreatine biosynthetic process|dendrite|neuronal cell body|ubiquitin protein ligase binding|myelin sheath|cellular chloride i…	mmu00330	Arginine and proline metabolism
Egfl7	5.50076295698637e-23	0.675065726078866	0.882	0.858	1.77592132066305e-18	1.59666951188051	ENSMUSG00000026921	protein_coding	EGF-like domain 7 [Source:MGI Symbol;Acc:MGI:2449923]	--	GO:0005515,GO:0005509,GO:0005615,GO:0005576,GO:0007275,GO:0007155,GO:0030154,GO:0005102,GO:0009986,GO:0001525,GO:0030336,GO:0062023,GO:0045746,GO:0048856,GO:0001938,GO:0030334,GO:0005112,GO:0001570,GO:0001568	protein binding|calcium ion binding|extracellular space|extracellular region|multicellular organism development|cell adhesion|cell differentiation|signaling receptor binding|cell surface|angiogenesis|negative regulation of cell migration|collagen-containing extracellular matrix|negative regulation of Notch signaling pathway|anatomical structure development|positive regulation of endothelial cell …	--	--
Cox20	5.8916081701305e-23	-0.398315419253151	0.147	0.396	1.90210569772663e-18	0.758743722719954	ENSMUSG00000026500	protein_coding	cytochrome c oxidase assembly protein COX20, mitochondrial isoform X1	--	GO:0005739,GO:0005743,GO:0009060,GO:0016021,GO:0033617	mitochondrion|mitochondrial inner membrane|aerobic respiration|integral component of membrane|mitochondrial respiratory chain complex IV assembly	--	--
Atp5l	6.84447116726721e-23	-0.636361686639982	0.588	0.84	2.20973751635222e-18	0.643333318434017	ENSMUSG00000038717	protein_coding	ATP synthase, H+ transporting, mitochondrial F0 complex, subunit G [Source:MGI Symbol;Acc:MGI:1351597]	--	GO:0015986,GO:0015078,GO:0000276,GO:0016020,GO:0006811,GO:0005739,GO:0005743,GO:0046034,GO:0006754,GO:0016887,GO:0046933,GO:0045263,GO:0005753,GO:0008553	ATP synthesis coupled proton transport|proton transmembrane transporter activity|mitochondrial proton-transporting ATP synthase complex, coupling factor F(o)|membrane|ion transport|mitochondrion|mitochondrial inner membrane|ATP metabolic process|ATP biosynthetic process|ATPase activity|proton-transporting ATP synthase activity, rotational mechanism|proton-transporting ATP synthase complex, coupli…	mmu00190,mmu04714	Oxidative phosphorylation|Thermogenesis
Ly6a	1.1498694387054e-22	0.779065443900018	0.869	0.858	3.71235348286039e-18	1.71601890157848	ENSMUSG00000075602	protein_coding	lymphocyte antigen 6 complex, locus A [Source:MGI Symbol;Acc:MGI:107527]	--	GO:0016020,GO:0009897,GO:0005886,GO:0030550,GO:0033130,GO:0095500,GO:2000272,GO:0009617,GO:0031225,GO:0005515	membrane|external side of plasma membrane|plasma membrane|acetylcholine receptor inhibitor activity|acetylcholine receptor binding|acetylcholine receptor signaling pathway|negative regulation of signaling receptor activity|response to bacterium|anchored component of membrane|protein binding	--	--
Tmem176a	1.37374998650847e-22	0.910699407041617	0.789	0.761	4.43515183144259e-18	1.87995666553435	ENSMUSG00000023367	protein_coding	transmembrane protein 176A [Source:MGI Symbol;Acc:MGI:1913308]	--	GO:0016021,GO:0016020,GO:0005515,GO:2001199	integral component of membrane|membrane|protein binding|negative regulation of dendritic cell differentiation	--	--
Pam	1.52002292089178e-22	-0.459453511702259	0.179	0.44	4.90739400009912e-18	0.727261690908283	ENSMUSG00000026335	protein_coding	peptidylglycine alpha-amidating monooxygenase [Source:MGI Symbol;Acc:MGI:97475]	--	GO:0005515,GO:0016020,GO:0055114,GO:0003824,GO:0005507,GO:0004497,GO:0016715,GO:0006518,GO:0016021,GO:0046872,GO:0005615,GO:0008152,GO:0048471,GO:0005829,GO:0009986,GO:0005576,GO:0031410,GO:0051260,GO:0005886,GO:0016491,GO:0043005,GO:0005887,GO:0042493,GO:0008270,GO:0030141,GO:0016829,GO:0006357,GO:0019901,GO:0009268,GO:0043204,GO:0043025,GO:0030667,GO:0005509,GO:0005802,GO:0032956,GO:0050708,GO:…	protein binding|membrane|oxidation-reduction process|catalytic activity|copper ion binding|monooxygenase activity|oxidoreductase activity, acting on paired donors, with incorporation or reduction of molecular oxygen, reduced ascorbate as one donor, and incorporation of one atom of oxygen|peptide metabolic process|integral component of membrane|metal ion binding|extracellular space|metabolic proce…	--	--
Ndufa6	1.52429949614581e-22	-0.599745748215524	0.402	0.72	4.92120092330673e-18	0.659870236650084	ENSMUSG00000022450	protein_coding	NADH:ubiquinone oxidoreductase subunit A6 [Source:MGI Symbol;Acc:MGI:1914380]	--	GO:0016020,GO:0003674,GO:0055114,GO:0005739,GO:0005743,GO:0070469,GO:0006979,GO:0031966,GO:0032981,GO:0005747	membrane|molecular_function|oxidation-reduction process|mitochondrion|mitochondrial inner membrane|respirasome|response to oxidative stress|mitochondrial membrane|mitochondrial respiratory chain complex I assembly|mitochondrial respiratory chain complex I	mmu00190,mmu04723,mmu04714,mmu05010,mmu05012,mmu05016,mmu04932	Oxidative phosphorylation|Retrograde endocannabinoid signaling|Thermogenesis|Alzheimer's disease|Parkinson's disease|Huntington's disease|Non-alcoholic fatty liver disease (NAFLD)
Romo1	2.8822715362841e-22	-0.535064267921898	0.316	0.623	9.30541365489321e-18	0.690127932795588	ENSMUSG00000067847	protein_coding	reactive oxygen species modulator 1 [Source:MGI Symbol;Acc:MGI:1914317]	--	GO:0016020,GO:0016021,GO:0003674,GO:0042742,GO:0005739,GO:0005743,GO:0050830,GO:0050829,GO:0008284,GO:0031640,GO:0061844,GO:0051715,GO:0001302,GO:0030150,GO:0034614,GO:2000379,GO:0045039,GO:0005744	membrane|integral component of membrane|molecular_function|defense response to bacterium|mitochondrion|mitochondrial inner membrane|defense response to Gram-positive bacterium|defense response to Gram-negative bacterium|positive regulation of cell population proliferation|killing of cells of other organism|antimicrobial humoral immune response mediated by antimicrobial peptide|cytolysis in other …	--	--
Adh7	3.42858190765959e-22	-0.284843722438236	0.015	0.104	1.1069176688879e-17	0.820830519107577	ENSMUSG00000055301	protein_coding	alcohol dehydrogenase 7 (class IV), mu or sigma polypeptide [Source:MGI Symbol;Acc:MGI:87926]	--	GO:0008270,GO:0055114,GO:0016491,GO:0046872,GO:0005829,GO:0005737,GO:0042803,GO:0005886,GO:2000272,GO:0009617,GO:0004024,GO:0004745,GO:0006069,GO:0042572,GO:0042573,GO:0045471,GO:0004031,GO:0051287,GO:0001523,GO:0048019,GO:0006068,GO:0004022,GO:0035276,GO:0010430,GO:0019841,GO:0006067,GO:0050153	zinc ion binding|oxidation-reduction process|oxidoreductase activity|metal ion binding|cytosol|cytoplasm|protein homodimerization activity|plasma membrane|negative regulation of signaling receptor activity|response to bacterium|alcohol dehydrogenase activity, zinc-dependent|retinol dehydrogenase activity|ethanol oxidation|retinol metabolic process|retinoic acid metabolic process|response to ethan…	mmu00010,mmu00071,mmu00350,mmu00830,mmu00980,mmu00982,mmu05204	Glycolysis / Gluconeogenesis|Fatty acid degradation|Tyrosine metabolism|Retinol metabolism|Metabolism of xenobiotics by cytochrome P450|Drug metabolism - cytochrome P450|Chemical carcinogenesis
Cox6b1	4.01691953353256e-22	-0.704946968155985	0.508	0.787	1.29686247140099e-17	0.613465038495983	ENSMUSG00000036751	protein_coding	cytochrome c oxidase, subunit 6B1 [Source:MGI Symbol;Acc:MGI:107460]	--	GO:0005739,GO:0005743,GO:0045277,GO:0005758	mitochondrion|mitochondrial inner membrane|respiratory chain complex IV|mitochondrial intermembrane space	mmu00190,mmu04260,mmu04714,mmu05010,mmu05012,mmu05016,mmu04932	Oxidative phosphorylation|Cardiac muscle contraction|Thermogenesis|Alzheimer's disease|Parkinson's disease|Huntington's disease|Non-alcoholic fatty liver disease (NAFLD)
H2afj	5.01802709308473e-22	-0.595186488987534	0.308	0.601	1.6200700470024e-17	0.661958882004992	ENSMUSG00000060032	protein_coding	H2A histone family, member J [Source:MGI Symbol;Acc:MGI:3606192]	--	GO:0003677,GO:0005634,GO:0000786,GO:0046982,GO:0006325,GO:0000790,GO:0005694	DNA binding|nucleus|nucleosome|protein heterodimerization activity|chromatin organization|nuclear chromatin|chromosome	mmu04217,mmu05322,mmu05034	Necroptosis|Systemic lupus erythematosus|Alcoholism
Rpl37a	5.12918803517088e-22	-0.520643850074746	0.941	0.985	1.65595835715492e-17	0.697060677513095	ENSMUSG00000046330	protein_coding	ribosomal protein L37a [Source:MGI Symbol;Acc:MGI:98068]	--	GO:0003735,GO:0006412,GO:0005622,GO:0005840,GO:0046872,GO:0022625,GO:0070180	structural constituent of ribosome|translation|intracellular|ribosome|metal ion binding|cytosolic large ribosomal subunit|large ribosomal subunit rRNA binding	mmu03010	Ribosome
Rpl36	6.62659296797284e-22	-0.520579420748698	0.888	0.978	2.13939553971003e-17	0.697091808244991	ENSMUSG00000057863	protein_coding	ribosomal protein L36 [Source:MGI Symbol;Acc:MGI:1860603]	--	GO:0003735,GO:0006412,GO:0005622,GO:0005840,GO:0002181,GO:0005730,GO:0022625,GO:0042788	structural constituent of ribosome|translation|intracellular|ribosome|cytoplasmic translation|nucleolus|cytosolic large ribosomal subunit|polysomal ribosome	mmu03010	Ribosome
Sec61g	8.7400705433238e-22	-0.665251565781	0.454	0.731	2.82173177491209e-17	0.630578739482019	ENSMUSG00000078974	protein_coding	SEC61, gamma subunit [Source:MGI Symbol;Acc:MGI:1202066]	--	GO:0016020,GO:0006886,GO:0015031,GO:0006605,GO:0015450,GO:0005623,GO:0016021,GO:0003674,GO:0008150,GO:0005783,GO:0005789,GO:0071806	membrane|intracellular protein transport|protein transport|protein targeting|P-P-bond-hydrolysis-driven protein transmembrane transporter activity|cell|integral component of membrane|molecular_function|biological_process|endoplasmic reticulum|endoplasmic reticulum membrane|protein transmembrane transport	mmu03060,mmu04141,mmu04145	Protein export|Protein processing in endoplasmic reticulum|Phagosome
Ccl3	1.23941108747488e-21	-0.306693835287325	0.053	0.205	4.00143869591266e-17	0.808492426606125	ENSMUSG00000000982	protein_coding	chemokine (C-C motif) ligand 3 [Source:MGI Symbol;Acc:MGI:98260]	--	GO:0005576,GO:0006955,GO:0008009,GO:0005623,GO:0007165,GO:0005615,GO:0005515,GO:0005737,GO:0005125,GO:0016301,GO:0006816,GO:0007186,GO:0006935,GO:0048247,GO:0071346,GO:0043547,GO:0007204,GO:0050918,GO:0005829,GO:0030593,GO:0006954,GO:0032760,GO:0007010,GO:0006887,GO:0004672,GO:0006468,GO:0010628,GO:0008360,GO:0000165,GO:0043491,GO:0045944,GO:0001649,GO:0051930,GO:0014808,GO:0006874,GO:0019722,GO:…	extracellular region|immune response|chemokine activity|cell|signal transduction|extracellular space|protein binding|cytoplasm|cytokine activity|kinase activity|calcium ion transport|G protein-coupled receptor signaling pathway|chemotaxis|lymphocyte chemotaxis|cellular response to interferon-gamma|positive regulation of GTPase activity|positive regulation of cytosolic calcium ion concentration|po…	mmu04060,mmu04620,mmu04062,mmu05323,mmu05132,mmu05142	Cytokine-cytokine receptor interaction|Toll-like receptor signaling pathway|Chemokine signaling pathway|Rheumatoid arthritis|Salmonella infection|Chagas disease (American trypanosomiasis)
Gnai2	1.73686631127937e-21	0.53675972823437	0.897	0.854	5.60747288596545e-17	1.45071058101071	ENSMUSG00000032562	protein_coding	guanine nucleotide binding protein (G protein), alpha inhibiting 2 [Source:MGI Symbol;Acc:MGI:95772]	--	GO:0007186,GO:0007165,GO:0005525,GO:0003924,GO:0031683,GO:0019001,GO:0007188,GO:0016020,GO:0046872,GO:0005886,GO:0005634,GO:0005654,GO:0005829,GO:0005515,GO:0005737,GO:0000166,GO:0005856,GO:0007049,GO:0051301,GO:0030425,GO:0044297,GO:0005813,GO:0005815,GO:0030496,GO:0008284,GO:0045121,GO:0070374,GO:0007214,GO:0008283,GO:0050805,GO:0001664,GO:0005834,GO:0046628,GO:0030335,GO:0007193,GO:0051924,GO:…	G protein-coupled receptor signaling pathway|signal transduction|GTP binding|GTPase activity|G-protein beta/gamma-subunit complex binding|guanyl nucleotide binding|adenylate cyclase-modulating G protein-coupled receptor signaling pathway|membrane|metal ion binding|plasma membrane|nucleus|nucleoplasm|cytosol|protein binding|cytoplasm|nucleotide binding|cytoskeleton|cell cycle|cell division|dendrit…	mmu04015,mmu04371,mmu04071,mmu04024,mmu04022,mmu04540,mmu04611,mmu04670,mmu04062,mmu04923,mmu04915,mmu04914,mmu04921,mmu04926,mmu04916,mmu04924,mmu04261,mmu04971,mmu04724,mmu04727,mmu04725,mmu04728,mmu04726,mmu04730,mmu04723,mmu04360,mmu04713,mmu05200,mmu05012,mmu05030,mmu05032,mmu05034,mmu04934,mmu05133,mmu05145,mmu05142	Rap1 signaling pathway|Apelin signaling pathway|Sphingolipid signaling pathway|cAMP signaling pathway|cGMP - PKG signaling pathway|Gap junction|Platelet activation|Leukocyte transendothelial migration|Chemokine signaling pathway|Regulation of lipolysis in adipocyte|Estrogen signaling pathway|Progesterone-mediated oocyte maturation|Oxytocin signaling pathway|Relaxin signaling pathway|Melanogenesis…
Glrx5	2.00383912816706e-21	-0.560452748295591	0.243	0.519	6.46939462528735e-17	0.678089331519115	ENSMUSG00000021102	protein_coding	glutaredoxin 5 [Source:MGI Symbol;Acc:MGI:1920296]	--	GO:0009055,GO:0015035,GO:0045454,GO:0005623,GO:0055114,GO:0022900,GO:0015036,GO:0046872,GO:0005634,GO:0005739,GO:0051536,GO:0005759,GO:0030425,GO:0043025,GO:0030097,GO:0051537,GO:0009249	electron transfer activity|protein disulfide oxidoreductase activity|cell redox homeostasis|cell|oxidation-reduction process|electron transport chain|disulfide oxidoreductase activity|metal ion binding|nucleus|mitochondrion|iron-sulfur cluster binding|mitochondrial matrix|dendrite|neuronal cell body|hemopoiesis|2 iron, 2 sulfur cluster binding|protein lipoylation	--	--
Gpt2	2.70178644358244e-21	-0.29885405306524	0.023	0.127	8.7227175331059e-17	0.812897832769647	ENSMUSG00000031700	protein_coding	glutamic pyruvate transaminase (alanine aminotransferase) 2 [Source:MGI Symbol;Acc:MGI:1915391]	--	GO:0003824,GO:0030170,GO:0009058,GO:0016740,GO:0005739,GO:0008483,GO:0006103,GO:0042851,GO:0004021,GO:0042853	catalytic activity|pyridoxal phosphate binding|biosynthetic process|transferase activity|mitochondrion|transaminase activity|2-oxoglutarate metabolic process|L-alanine metabolic process|L-alanine:2-oxoglutarate aminotransferase activity|L-alanine catabolic process	mmu00250,mmu00220	Alanine, aspartate and glutamate metabolism|Arginine biosynthesis
Grrp1	3.25270005381315e-21	0.958907860384068	0.658	0.5	1.05013421237358e-16	1.94383782623933	ENSMUSG00000050105	protein_coding	glycine/arginine rich protein 1 [Source:MGI Symbol;Acc:MGI:1919940]	--	GO:0003674,GO:0008150,GO:0005575	molecular_function|biological_process|cellular_component	--	--
Rpl36al	3.55750786709265e-21	-0.665931208592086	0.612	0.84	1.14854141489086e-16	0.630281748528864	ENSMUSG00000049751	protein_coding	ribosomal protein L36A-like [Source:MGI Symbol;Acc:MGI:1913733]	--	GO:0003735,GO:0006412,GO:0005622,GO:0005840,GO:0003674,GO:0008150,GO:0005737,GO:0022625	structural constituent of ribosome|translation|intracellular|ribosome|molecular_function|biological_process|cytoplasm|cytosolic large ribosomal subunit	mmu03010	Ribosome
Hspa1b	4.34003726208155e-21	-0.775598104141611	0.834	0.974	1.40118103006303e-16	0.584146402047564	ENSMUSG00000090877	protein_coding	heat shock protein 1B [Source:MGI Symbol;Acc:MGI:99517]	--	GO:0016887,GO:0005829,GO:0005634,GO:0005515,GO:0005737,GO:0000166,GO:0005524,GO:0005886,GO:0005856,GO:0031625,GO:0009408,GO:0005739,GO:0044297,GO:0043066,GO:0005813,GO:0005815,GO:0032436,GO:0005759,GO:0051082,GO:0042026,GO:0043154,GO:0016192,GO:0007339,GO:0006457,GO:1901673,GO:0090063,GO:0008180,GO:0044183,GO:0051085,GO:0034605,GO:0032991,GO:0002199,GO:0031072,GO:0042623,GO:0051787,GO:0006986,GO:…	ATPase activity|cytosol|nucleus|protein binding|cytoplasm|nucleotide binding|ATP binding|plasma membrane|cytoskeleton|ubiquitin protein ligase binding|response to heat|mitochondrion|cell body|negative regulation of apoptotic process|centrosome|microtubule organizing center|positive regulation of proteasomal ubiquitin-dependent protein catabolic process|mitochondrial matrix|unfolded protein bindin…	mmu03040,mmu04141,mmu04010,mmu04144,mmu04612,mmu04915,mmu04213,mmu05134,mmu05162,mmu05164,mmu05169,mmu05145	Spliceosome|Protein processing in endoplasmic reticulum|MAPK signaling pathway|Endocytosis|Antigen processing and presentation|Estrogen signaling pathway|Longevity regulating pathway - multiple species|Legionellosis|Measles|Influenza A|Epstein-Barr virus infection|Toxoplasmosis
Phb	4.78861404565191e-21	-0.468171675457796	0.185	0.44	1.54600404463872e-16	0.722880122051721	ENSMUSG00000038845	protein_coding	prohibitin [Source:MGI Symbol;Acc:MGI:97572]	--	GO:0016020,GO:0005634,GO:0005654,GO:0009986,GO:0005737,GO:0005886,GO:0014069,GO:0005739,GO:0005743,GO:0005887,GO:0010628,GO:0045893,GO:0000122,GO:0045892,GO:0070373,GO:0045745,GO:0042177,GO:0050821,GO:0005769,GO:0008285,GO:0043066,GO:0008022,GO:0000981,GO:0042826,GO:0044212,GO:0005515,GO:0070374,GO:0006355,GO:0019899,GO:0098978,GO:0030308,GO:0098982,GO:0007005,GO:0010942,GO:0098891,GO:0001851,GO:…	membrane|nucleus|nucleoplasm|cell surface|cytoplasm|plasma membrane|postsynaptic density|mitochondrion|mitochondrial inner membrane|integral component of plasma membrane|positive regulation of gene expression|positive regulation of transcription, DNA-templated|negative regulation of transcription by RNA polymerase II|negative regulation of transcription, DNA-templated|negative regulation of ERK1 …	--	--
Igf1	7.24507809858428e-21	-0.33060044421347	0.067	0.231	2.33907346412794e-16	0.795205453374133	ENSMUSG00000020053	protein_coding	insulin-like growth factor 1 [Source:MGI Symbol;Acc:MGI:96432]	--	GO:0005576,GO:0005179,GO:0008083,GO:0005615,GO:0010629,GO:0007165,GO:0010468,GO:0005515,GO:0005737,GO:0005886,GO:0045944,GO:0001932,GO:0007608,GO:0010628,GO:0045893,GO:0009408,GO:0000187,GO:0070371,GO:0097192,GO:0070373,GO:0046579,GO:0035264,GO:0007399,GO:0010001,GO:0050731,GO:0051897,GO:0070886,GO:0050821,GO:0071902,GO:0043539,GO:0007613,GO:0008285,GO:0005178,GO:0043066,GO:0046326,GO:0048146,GO:…	extracellular region|hormone activity|growth factor activity|extracellular space|negative regulation of gene expression|signal transduction|regulation of gene expression|protein binding|cytoplasm|plasma membrane|positive regulation of transcription by RNA polymerase II|regulation of protein phosphorylation|sensory perception of smell|positive regulation of gene expression|positive regulation of t…	mmu04014,mmu04015,mmu04010,mmu04066,mmu04068,mmu04151,mmu04152,mmu04150,mmu04114,mmu04115,mmu04510,mmu04550,mmu04913,mmu04914,mmu04960,mmu04730,mmu04750,mmu04211,mmu04213,mmu05200,mmu05202,mmu05205,mmu05214,mmu05218,mmu05215,mmu05224,mmu05410,mmu05414,mmu01521,mmu01522	Ras signaling pathway|Rap1 signaling pathway|MAPK signaling pathway|HIF-1 signaling pathway|FoxO signaling pathway|PI3K-Akt signaling pathway|AMPK signaling pathway|mTOR signaling pathway|Oocyte meiosis|p53 signaling pathway|Focal adhesion|Signaling pathways regulating pluripotency of stem cells|Ovarian Steroidogenesis|Progesterone-mediated oocyte maturation|Aldosterone-regulated sodium reabsorpt…
Fkbp3	1.24956728032537e-20	-0.483289861005965	0.268	0.545	4.03422796453045e-16	0.715344521169854	ENSMUSG00000020949	protein_coding	FK506 binding protein 3 [Source:MGI Symbol;Acc:MGI:1353460]	--	GO:0005634,GO:0003755,GO:0016853,GO:0000413,GO:0005515	nucleus|peptidyl-prolyl cis-trans isomerase activity|isomerase activity|protein peptidyl-prolyl isomerization|protein binding	--	--
Hacd3	1.34042912622354e-20	-0.325369822429408	0.079	0.254	4.32757543401271e-16	0.79809377567744	ENSMUSG00000033629	protein_coding	3-hydroxyacyl-CoA dehydratase 3 [Source:MGI Symbol;Acc:MGI:1889341]	--	GO:0016020,GO:0016021,GO:0005829,GO:0005783,GO:0006629,GO:0031965,GO:0005789,GO:0005739,GO:0006631,GO:0006633,GO:0042761,GO:0016829,GO:0007266,GO:0045070,GO:0005515,GO:0019899,GO:0007249,GO:0030497,GO:0018812,GO:0102158,GO:0102343,GO:0102344,GO:0102345,GO:0030148,GO:0030176,GO:0007254,GO:0046726	membrane|integral component of membrane|cytosol|endoplasmic reticulum|lipid metabolic process|nuclear membrane|endoplasmic reticulum membrane|mitochondrion|fatty acid metabolic process|fatty acid biosynthetic process|very long-chain fatty acid biosynthetic process|lyase activity|Rho protein signal transduction|positive regulation of viral genome replication|protein binding|enzyme binding|I-kappaB…	mmu00062,mmu01040	Fatty acid elongation|Biosynthesis of unsaturated fatty acids
Sem1	1.51974070522541e-20	-0.563130522986584	0.526	0.795	4.90648286682023e-16	0.676831902663833	ENSMUSG00000042541	protein_coding	SEM1, 26S proteasome complex subunit [Source:MGI Symbol;Acc:MGI:109238]	--	GO:0006406,GO:0043248,GO:0008541,GO:0005515,GO:0000502,GO:0000724,GO:0032039	mRNA export from nucleus|proteasome assembly|proteasome regulatory particle, lid subcomplex|protein binding|proteasome complex|double-strand break repair via homologous recombination|integrator complex	mmu03050,mmu03440,mmu05169	Proteasome|Homologous recombination|Epstein-Barr virus infection
Cd74	1.91348787568386e-20	-0.780543586470552	0.399	0.69	6.17769560664533e-16	0.582147407245257	ENSMUSG00000024610	protein_coding	CD74 antigen (invariant polypeptide of major histocompatibility complex, class II antigen-associated) [Source:MGI Symbol;Acc:MGI:96534]	--	GO:0016021,GO:0016020,GO:0006955,GO:0019882,GO:0006886,GO:0042289,GO:0070206,GO:0070374,GO:0009897,GO:0016064,GO:0005634,GO:0005794,GO:0032991,GO:0009986,GO:0005515,GO:0005737,GO:0005886,GO:0005783,GO:0005887,GO:0010628,GO:0045893,GO:0002376,GO:0030890,GO:0019221,GO:0000187,GO:0001934,GO:1902166,GO:0050731,GO:0005770,GO:0006952,GO:0007165,GO:0043123,GO:0046598,GO:0043066,GO:0048146,GO:0065003,GO:…	integral component of membrane|membrane|immune response|antigen processing and presentation|intracellular protein transport|MHC class II protein binding|protein trimerization|positive regulation of ERK1 and ERK2 cascade|external side of plasma membrane|immunoglobulin mediated immune response|nucleus|Golgi apparatus|protein-containing complex|cell surface|protein binding|cytoplasm|plasma membrane|…	mmu04612,mmu05152,mmu05168	Antigen processing and presentation|Tuberculosis|Herpes simplex infection
Aldh3b1	2.06941333012597e-20	-0.367011768536527	0.04	0.168	6.68110093631169e-16	0.775386881236157	ENSMUSG00000024885	protein_coding	aldehyde dehydrogenase 3 family, member B1 [Source:MGI Symbol;Acc:MGI:1914939]	--	GO:0055114,GO:0016491,GO:0016620,GO:0006081,GO:0016020,GO:0005886,GO:0005829,GO:0005737,GO:0034599,GO:0004028,GO:0004029,GO:0006068,GO:0046185,GO:0004030,GO:0018477,GO:0018479	oxidation-reduction process|oxidoreductase activity|oxidoreductase activity, acting on the aldehyde or oxo group of donors, NAD or NADP as acceptor|cellular aldehyde metabolic process|membrane|plasma membrane|cytosol|cytoplasm|cellular response to oxidative stress|3-chloroallyl aldehyde dehydrogenase activity|aldehyde dehydrogenase (NAD) activity|ethanol catabolic process|aldehyde catabolic proce…	mmu00010,mmu00340,mmu00350,mmu00360,mmu00410,mmu00980,mmu00982,mmu05204	Glycolysis / Gluconeogenesis|Histidine metabolism|Tyrosine metabolism|Phenylalanine metabolism|beta-Alanine metabolism|Metabolism of xenobiotics by cytochrome P450|Drug metabolism - cytochrome P450|Chemical carcinogenesis
Aldh2	2.35541244218913e-20	-0.734030318484472	0.343	0.623	7.6044490696076e-16	0.601221989532788	ENSMUSG00000029455	protein_coding	aldehyde dehydrogenase 2, mitochondrial [Source:MGI Symbol;Acc:MGI:99600]	--	GO:0055114,GO:0016491,GO:0016620,GO:0042802,GO:0005739,GO:0005759,GO:0043066,GO:0005515,GO:0004029,GO:0043878,GO:0006068,GO:0051287,GO:0070404	oxidation-reduction process|oxidoreductase activity|oxidoreductase activity, acting on the aldehyde or oxo group of donors, NAD or NADP as acceptor|identical protein binding|mitochondrion|mitochondrial matrix|negative regulation of apoptotic process|protein binding|aldehyde dehydrogenase (NAD) activity|glyceraldehyde-3-phosphate dehydrogenase (NAD+) (non-phosphorylating) activity|ethanol cataboli…	mmu00010,mmu00053,mmu00620,mmu00071,mmu00561,mmu00280,mmu00310,mmu00330,mmu00340,mmu00380,mmu00410	Glycolysis / Gluconeogenesis|Ascorbate and aldarate metabolism|Pyruvate metabolism|Fatty acid degradation|Glycerolipid metabolism|Valine, leucine and isoleucine degradation|Lysine degradation|Arginine and proline metabolism|Histidine metabolism|Tryptophan metabolism|beta-Alanine metabolism
BC029722	3.47908827302029e-20	-0.383432904161346	0.092	0.276	1.1232236489446e-15	0.766611261116527	ENSMUSG00000074649	protein_coding	cDNA sequence BC029722 [Source:MGI Symbol;Acc:MGI:3584273]	--	--	--	--	--
Dab2	4.10534281775446e-20	-0.487733375137366	0.357	0.653	1.32540992871203e-15	0.713144642959451	ENSMUSG00000022150	protein_coding	disabled 2, mitogen-responsive phosphoprotein [Source:MGI Symbol;Acc:MGI:109175]	--	GO:0005515,GO:0006897,GO:0008022,GO:0035615,GO:0038024,GO:0046332,GO:0001934,GO:0010718,GO:0010862,GO:0016192,GO:0030335,GO:0030511,GO:0032091,GO:0032436,GO:0035026,GO:0043066,GO:0045807,GO:0045892,GO:0045893,GO:0060391,GO:0060766,GO:0090090,GO:1903077,GO:2000096,GO:2000370,GO:2000643,GO:0001650,GO:0005886,GO:0005905,GO:0030136,GO:0043231	protein binding|endocytosis|protein C-terminus binding|clathrin adaptor activity|cargo receptor activity|SMAD binding|positive regulation of protein phosphorylation|positive regulation of epithelial to mesenchymal transition|positive regulation of pathway-restricted SMAD protein phosphorylation|vesicle-mediated transport|positive regulation of cell migration|positive regulation of transforming gr…	mmu04144	Endocytosis
Rpl35a	6.24820650543927e-20	-0.540650714939985	0.927	0.985	2.01723347028107e-15	0.687460765984755	ENSMUSG00000060636	protein_coding	ribosomal protein L35A [Source:MGI Symbol;Acc:MGI:1928894]	--	GO:0003735,GO:0006412,GO:0005622,GO:0005840,GO:0022625,GO:0005739,GO:0002181,GO:0006364,GO:0042273,GO:0043021	structural constituent of ribosome|translation|intracellular|ribosome|cytosolic large ribosomal subunit|mitochondrion|cytoplasmic translation|rRNA processing|ribosomal large subunit biogenesis|ribonucleoprotein complex binding	mmu03010	Ribosome
Serpinb1a	6.79608442754044e-20	-0.349016816706506	0.062	0.216	2.19411585743143e-15	0.785118966918131	ENSMUSG00000044734	protein_coding	serine (or cysteine) peptidase inhibitor, clade B, member 1a [Source:MGI Symbol;Acc:MGI:1913472]	--	GO:0005615,GO:0004867,GO:0005737,GO:0005576,GO:0005515,GO:0010951,GO:0006954,GO:0030414,GO:0010466,GO:0062023,GO:0045088,GO:0042176,GO:0044342,GO:0050713,GO:0019725	extracellular space|serine-type endopeptidase inhibitor activity|cytoplasm|extracellular region|protein binding|negative regulation of endopeptidase activity|inflammatory response|peptidase inhibitor activity|negative regulation of peptidase activity|collagen-containing extracellular matrix|regulation of innate immune response|regulation of protein catabolic process|type B pancreatic cell prolife…	mmu05146	Amoebiasis
Lrrc3b	8.30557968704768e-20	-0.268452340479232	0.085	0.265	2.68145640196334e-15	0.830209680558128	ENSMUSG00000045201	protein_coding	leucine rich repeat containing 3B [Source:MGI Symbol;Acc:MGI:2384996]	--	GO:0005515,GO:0016020,GO:0016021,GO:0005615,GO:0003674,GO:0008150,GO:0031012	protein binding|membrane|integral component of membrane|extracellular space|molecular_function|biological_process|extracellular matrix	--	--
Apoe	9.54847632447339e-20	-0.788632384777104	0.859	0.97	3.08272558135623e-15	0.578892598168625	ENSMUSG00000002985	protein_coding	apolipoprotein E [Source:MGI Symbol;Acc:MGI:88057]	--	GO:0005576,GO:0008289,GO:0006869,GO:0042157,GO:0010629,GO:0042632,GO:0070328,GO:0097006,GO:0010976,GO:0005615,GO:0005794,GO:0008201,GO:0009986,GO:0010468,GO:0005515,GO:0005737,GO:0042802,GO:0042803,GO:0005886,GO:0005783,GO:0031012,GO:0007186,GO:0098869,GO:0045893,GO:0006629,GO:0005768,GO:0098978,GO:0044877,GO:0006979,GO:0045202,GO:0030425,GO:0043254,GO:0005769,GO:0005770,GO:0034364,GO:0006641,GO:…	extracellular region|lipid binding|lipid transport|lipoprotein metabolic process|negative regulation of gene expression|cholesterol homeostasis|triglyceride homeostasis|regulation of plasma lipoprotein particle levels|positive regulation of neuron projection development|extracellular space|Golgi apparatus|heparin binding|cell surface|regulation of gene expression|protein binding|cytoplasm|identic…	mmu04979,mmu05010	Cholesterol metabolism|Alzheimer's disease
Mt1	1.48639823391293e-19	-0.597221243588061	0.678	0.959	4.79883669818791e-15	0.661025923584441	ENSMUSG00000031765	protein_coding	metallothionein 1 [Source:MGI Symbol;Acc:MGI:97171]	--	GO:0046872,GO:0005507,GO:0005634,GO:0005829,GO:0005737,GO:0008270,GO:0048471,GO:0005764,GO:0043524,GO:0007263,GO:0006882,GO:0010273,GO:0045926,GO:0071276,GO:0071280,GO:0071294,GO:0006875,GO:0071247	metal ion binding|copper ion binding|nucleus|cytosol|cytoplasm|zinc ion binding|perinuclear region of cytoplasm|lysosome|negative regulation of neuron apoptotic process|nitric oxide mediated signal transduction|cellular zinc ion homeostasis|detoxification of copper ion|negative regulation of growth|cellular response to cadmium ion|cellular response to copper ion|cellular response to zinc ion|cell…	mmu04978	Mineral absorption
C1qb	1.55940345042796e-19	-0.436609204540253	0.223	0.474	5.03453403970668e-15	0.738869148653342	ENSMUSG00000036905	protein_coding	complement component 1, q subcomponent, beta polypeptide [Source:MGI Symbol;Acc:MGI:88224]	--	GO:0005515,GO:0006958,GO:0005615,GO:0042803,GO:0005576,GO:0002376,GO:0045087,GO:0005581,GO:0048839,GO:0005623,GO:0098883,GO:0005602,GO:0045202,GO:0098794	protein binding|complement activation, classical pathway|extracellular space|protein homodimerization activity|extracellular region|immune system process|innate immune response|collagen trimer|inner ear development|cell|synapse pruning|complement component C1 complex|synapse|postsynapse	mmu04610,mmu05322,mmu05020,mmu05133,mmu05150,mmu05142	Complement and coagulation cascades|Systemic lupus erythematosus|Prion diseases|Pertussis|Staphylococcus aureus infection|Chagas disease (American trypanosomiasis)
Slirp	1.69541995891339e-19	-0.384992100336135	0.173	0.414	5.47366333735188e-15	0.765783191680927	ENSMUSG00000021040	protein_coding	SRA stem-loop interacting RNA binding protein [Source:MGI Symbol;Acc:MGI:1916394]	--	GO:0003676,GO:0005634,GO:0048471,GO:0003723,GO:0007338,GO:0005737,GO:0030317,GO:1990904,GO:0005739,GO:0036126,GO:0007286,GO:0001669,GO:0070584,GO:0000961	nucleic acid binding|nucleus|perinuclear region of cytoplasm|RNA binding|single fertilization|cytoplasm|flagellated sperm motility|ribonucleoprotein complex|mitochondrion|sperm flagellum|spermatid development|acrosomal vesicle|mitochondrion morphogenesis|negative regulation of mitochondrial RNA catabolic process	--	--
Churc1	1.82968372952299e-19	-0.312530771772854	0.135	0.351	5.90713392076497e-15	0.805227990787647	ENSMUSG00000090258	protein_coding	churchill domain containing 1 [Source:MGI Symbol;Acc:MGI:1923684]	--	GO:0008270,GO:0007275,GO:0045893,GO:0046872,GO:0005634,GO:0045944,GO:0003677,GO:0007498	zinc ion binding|multicellular organism development|positive regulation of transcription, DNA-templated|metal ion binding|nucleus|positive regulation of transcription by RNA polymerase II|DNA binding|mesoderm development	--	--
Idh1	2.23372100761091e-19	-0.435154507888783	0.154	0.381	7.21156827307183e-15	0.739614540100635	ENSMUSG00000025950	protein_coding	isocitrate dehydrogenase 1 (NADP+), soluble [Source:MGI Symbol;Acc:MGI:96413]	--	GO:0000287,GO:0055114,GO:0051287,GO:0016616,GO:0004450,GO:0006102,GO:0046872,GO:0005829,GO:0005737,GO:0042802,GO:0042803,GO:0016491,GO:0005739,GO:0006099,GO:0006979,GO:0014070,GO:0005777,GO:0006749,GO:0050661,GO:0006103,GO:0048545,GO:0060696,GO:0071071,GO:0004448,GO:0006097,GO:0006739,GO:0008585	magnesium ion binding|oxidation-reduction process|NAD binding|oxidoreductase activity, acting on the CH-OH group of donors, NAD or NADP as acceptor|isocitrate dehydrogenase (NADP+) activity|isocitrate metabolic process|metal ion binding|cytosol|cytoplasm|identical protein binding|protein homodimerization activity|oxidoreductase activity|mitochondrion|tricarboxylic acid cycle|response to oxidative…	mmu00020,mmu00480,mmu04146	Citrate cycle (TCA cycle)|Glutathione metabolism|Peroxisome
Got1	2.39616267755801e-19	-0.375794017032889	0.092	0.272	7.73601120449603e-15	0.770681135668669	ENSMUSG00000025190	protein_coding	glutamic-oxaloacetic transaminase 1, soluble [Source:MGI Symbol;Acc:MGI:95791]	--	GO:0003824,GO:0030170,GO:0006520,GO:0008483,GO:0009058,GO:0016740,GO:0005654,GO:0005829,GO:0005737,GO:0043679,GO:0051481,GO:0008652,GO:0005764,GO:0030511,GO:0007219,GO:0006536,GO:0031406,GO:0032966,GO:0071260,GO:0006103,GO:0055089,GO:0006107,GO:0006114,GO:0006531,GO:0006532,GO:0006533,GO:0019550,GO:0019551,GO:0043648,GO:0051902,GO:0060290,GO:1990267,GO:0004069,GO:0004609,GO:0047801,GO:0009743,GO:…	catalytic activity|pyridoxal phosphate binding|cellular amino acid metabolic process|transaminase activity|biosynthetic process|transferase activity|nucleoplasm|cytosol|cytoplasm|axon terminus|negative regulation of cytosolic calcium ion concentration|cellular amino acid biosynthetic process|lysosome|positive regulation of transforming growth factor beta receptor signaling pathway|Notch signaling…	mmu00250,mmu00270,mmu00220,mmu00330,mmu00350,mmu00360,mmu00400	Alanine, aspartate and glutamate metabolism|Cysteine and methionine metabolism|Arginine biosynthesis|Arginine and proline metabolism|Tyrosine metabolism|Phenylalanine metabolism|Phenylalanine, tyrosine and tryptophan biosynthesis
Anapc13	2.75552152146556e-19	-0.420089327113383	0.188	0.429	8.89620123205156e-15	0.747378347581663	ENSMUSG00000035048	protein_coding	anaphase promoting complex subunit 13 [Source:MGI Symbol;Acc:MGI:1916260]	--	GO:0005680,GO:0003674,GO:0005634,GO:0016567,GO:0007049,GO:0051301,GO:0070979	anaphase-promoting complex|molecular_function|nucleus|protein ubiquitination|cell cycle|cell division|protein K11-linked ubiquitination	mmu04120,mmu04110,mmu04114,mmu04914	Ubiquitin mediated proteolysis|Cell cycle|Oocyte meiosis|Progesterone-mediated oocyte maturation
Phykpl	2.82268891045368e-19	-0.475287474754758	0.21	0.474	9.1130511473997e-15	0.719323441669168	ENSMUSG00000020359	protein_coding	5-phosphohydroxy-L-lysine phospholyase [Source:MGI Symbol;Acc:MGI:1920197]	--	GO:0003824,GO:0030170,GO:0008483,GO:0008150,GO:0042802,GO:0005739,GO:0016829	catalytic activity|pyridoxal phosphate binding|transaminase activity|biological_process|identical protein binding|mitochondrion|lyase activity	mmu00310	Lysine degradation
Msmo1	3.44583675364807e-19	-0.362449611873492	0.085	0.257	1.11248839591528e-14	0.777842726268311	ENSMUSG00000031604	protein_coding	methylsterol monoxygenase 1 [Source:MGI Symbol;Acc:MGI:1913484]	--	GO:0055114,GO:0016491,GO:0005506,GO:0008610,GO:0016020,GO:0016021,GO:0006629,GO:0008202,GO:0006694,GO:0005783,GO:0005789,GO:0000254,GO:0016126	oxidation-reduction process|oxidoreductase activity|iron ion binding|lipid biosynthetic process|membrane|integral component of membrane|lipid metabolic process|steroid metabolic process|steroid biosynthetic process|endoplasmic reticulum|endoplasmic reticulum membrane|C-4 methylsterol oxidase activity|sterol biosynthetic process	mmu00100	Steroid biosynthesis
Mif	4.17748168954983e-19	-0.465052581942804	0.218	0.47	1.34869996347116e-14	0.724444672942865	ENSMUSG00000033307	protein_coding	macrophage migration inhibitory factor (glycosylation-inhibiting factor) [Source:MGI Symbol;Acc:MGI:96982]	--	GO:0048146,GO:0005615,GO:0070374,GO:0001934,GO:0005634,GO:0005654,GO:0005829,GO:0009986,GO:0005737,GO:0016853,GO:0042802,GO:0005886,GO:0005125,GO:0005576,GO:0007283,GO:0002376,GO:0045087,GO:0030890,GO:0010629,GO:0050918,GO:0044877,GO:1902166,GO:0050731,GO:0033138,GO:0032760,GO:0043268,GO:0043066,GO:0046326,GO:0005102,GO:0071157,GO:0007569,GO:0006954,GO:0030336,GO:0008283,GO:0042127,GO:0007166,GO:…	positive regulation of fibroblast proliferation|extracellular space|positive regulation of ERK1 and ERK2 cascade|positive regulation of protein phosphorylation|nucleus|nucleoplasm|cytosol|cell surface|cytoplasm|isomerase activity|identical protein binding|plasma membrane|cytokine activity|extracellular region|spermatogenesis|immune system process|innate immune response|positive regulation of B ce…	mmu00350,mmu00360	Tyrosine metabolism|Phenylalanine metabolism
Ly6c1	5.95112490311009e-19	0.65104953370546	0.882	0.888	1.92132067496909e-14	1.57031015168319	ENSMUSG00000079018	protein_coding	lymphocyte antigen 6 complex, locus C1 [Source:MGI Symbol;Acc:MGI:96882]	--	GO:0016020,GO:0009897,GO:0005886,GO:0009986,GO:0030550,GO:0033130,GO:0095500,GO:2000272,GO:0031225	membrane|external side of plasma membrane|plasma membrane|cell surface|acetylcholine receptor inhibitor activity|acetylcholine receptor binding|acetylcholine receptor signaling pathway|negative regulation of signaling receptor activity|anchored component of membrane	--	--
Map1lc3a	6.82953644564101e-19	-0.658389046857054	0.393	0.687	2.2049158414752e-14	0.633585381078726	ENSMUSG00000027602	protein_coding	microtubule-associated protein 1 light chain 3 alpha [Source:MGI Symbol;Acc:MGI:1915661]	--	GO:0016020,GO:0005829,GO:0015630,GO:0005737,GO:0006914,GO:0031410,GO:0005856,GO:0005515,GO:0005874,GO:0031625,GO:0012505,GO:0045202,GO:0000045,GO:0000422,GO:0005770,GO:0008017,GO:0044754,GO:0005776,GO:0016236,GO:0000421,GO:0009267,GO:0031090,GO:0005543,GO:0006995,GO:0097352,GO:0008429,GO:0010040,GO:0010288,GO:0031667,GO:0034198,GO:0043278,GO:0070301,GO:0071280	membrane|cytosol|microtubule cytoskeleton|cytoplasm|autophagy|cytoplasmic vesicle|cytoskeleton|protein binding|microtubule|ubiquitin protein ligase binding|endomembrane system|synapse|autophagosome assembly|autophagy of mitochondrion|late endosome|microtubule binding|autolysosome|autophagosome|macroautophagy|autophagosome membrane|cellular response to starvation|organelle membrane|phospholipid bi…	mmu04216	Ferroptosis
Atp5k	7.19753546752483e-19	-0.708112061843777	0.321	0.593	2.32372432569039e-14	0.612120647667251	ENSMUSG00000050856	protein_coding	ATP synthase, H+ transporting, mitochondrial F1F0 complex, subunit E [Source:MGI Symbol;Acc:MGI:106636]	--	GO:0015986,GO:0015078,GO:0000276,GO:0016020,GO:0006811,GO:0005739,GO:0005743,GO:0046034,GO:0044877,GO:0006754,GO:0045263,GO:0005753,GO:0016887	ATP synthesis coupled proton transport|proton transmembrane transporter activity|mitochondrial proton-transporting ATP synthase complex, coupling factor F(o)|membrane|ion transport|mitochondrion|mitochondrial inner membrane|ATP metabolic process|protein-containing complex binding|ATP biosynthetic process|proton-transporting ATP synthase complex, coupling factor F(o)|mitochondrial proton-transport…	mmu00190,mmu04714	Oxidative phosphorylation|Thermogenesis
Trp53inp1	7.37775558181296e-19	-0.258137822253212	0.106	0.299	2.38190838958831e-14	0.836166516186148	ENSMUSG00000028211	protein_coding	transformation related protein 53 inducible nuclear protein 1 [Source:MGI Symbol;Acc:MGI:1926609]	--	GO:0006355,GO:0008285,GO:0010506,GO:0010628,GO:0010629,GO:0005634,GO:0005829,GO:0006914,GO:0005737,GO:0031410,GO:0098869,GO:0045893,GO:0009408,GO:0006915,GO:0010508,GO:0000045,GO:0016605,GO:0043065,GO:0005776,GO:0016209,GO:0034644,GO:0030336,GO:0071361,GO:0007050,GO:0048102,GO:1904761,GO:0048147,GO:0071447,GO:0072703	regulation of transcription, DNA-templated|negative regulation of cell population proliferation|regulation of autophagy|positive regulation of gene expression|negative regulation of gene expression|nucleus|cytosol|autophagy|cytoplasm|cytoplasmic vesicle|cellular oxidant detoxification|positive regulation of transcription, DNA-templated|response to heat|apoptotic process|positive regulation of aut…	mmu05166	HTLV-I infection
Ndufb2	8.29029968174291e-19	-0.524186150424963	0.245	0.5	2.6765232522507e-14	0.695351259142229	ENSMUSG00000002416	protein_coding	NADH:ubiquinone oxidoreductase subunit B2 [Source:MGI Symbol;Acc:MGI:1915448]	--	GO:0005743,GO:0005747,GO:0016020,GO:0003674,GO:0055114,GO:0005739,GO:0070469,GO:0032981	mitochondrial inner membrane|mitochondrial respiratory chain complex I|membrane|molecular_function|oxidation-reduction process|mitochondrion|respirasome|mitochondrial respiratory chain complex I assembly	mmu00190,mmu04723,mmu04714,mmu05010,mmu05012,mmu05016,mmu04932	Oxidative phosphorylation|Retrograde endocannabinoid signaling|Thermogenesis|Alzheimer's disease|Parkinson's disease|Huntington's disease|Non-alcoholic fatty liver disease (NAFLD)
Jam2	8.62555821534154e-19	0.985616133151975	0.553	0.358	2.78476146982302e-14	1.98015880059019	ENSMUSG00000053062	protein_coding	junction adhesion molecule 2 [Source:MGI Symbol;Acc:MGI:1933820]	--	GO:0016020,GO:0016021,GO:0005886,GO:0009986,GO:0030054,GO:0046982,GO:0044291,GO:0007162,GO:0005923,GO:0050901,GO:0071593,GO:2000403	membrane|integral component of membrane|plasma membrane|cell surface|cell junction|protein heterodimerization activity|cell-cell contact zone|negative regulation of cell adhesion|bicellular tight junction|leukocyte tethering or rolling|lymphocyte aggregation|positive regulation of lymphocyte migration	mmu04514,mmu04530,mmu04670	Cell adhesion molecules (CAMs)|Tight junction|Leukocyte transendothelial migration
Nop10	1.06156854414088e-18	-0.437317742322679	0.274	0.552	3.42727404475884e-14	0.738506363616115	ENSMUSG00000027133	protein_coding	NOP10 ribonucleoprotein [Source:MGI Symbol;Acc:MGI:1913431]	--	GO:0001522,GO:0042254,GO:0030515,GO:0005634,GO:0016604,GO:0005730,GO:0006364,GO:0003723,GO:0005515,GO:0015030,GO:0007004,GO:0070034,GO:0005697,GO:0000454,GO:0034513,GO:0031118,GO:0031120,GO:0031429,GO:0090661	pseudouridine synthesis|ribosome biogenesis|snoRNA binding|nucleus|nuclear body|nucleolus|rRNA processing|RNA binding|protein binding|Cajal body|telomere maintenance via telomerase|telomerase RNA binding|telomerase holoenzyme complex|snoRNA guided rRNA pseudouridine synthesis|box H/ACA snoRNA binding|rRNA pseudouridine synthesis|snRNA pseudouridine synthesis|box H/ACA snoRNP complex|box H/ACA tel…	mmu03008	Ribosome biogenesis in eukaryotes
Mdh1	1.15063353644067e-18	-0.47741259962099	0.235	0.489	3.71482037239871e-14	0.718264640764477	ENSMUSG00000020321	protein_coding	malate dehydrogenase 1, NAD (soluble) [Source:MGI Symbol;Acc:MGI:97051]	--	GO:0005975,GO:0055114,GO:0003824,GO:0016491,GO:0016615,GO:0006108,GO:0016616,GO:0019752,GO:0030060,GO:0005829,GO:0005737,GO:0005739,GO:0006099,GO:0043209,GO:0051287,GO:0006107,GO:0006734,GO:0019674	carbohydrate metabolic process|oxidation-reduction process|catalytic activity|oxidoreductase activity|malate dehydrogenase activity|malate metabolic process|oxidoreductase activity, acting on the CH-OH group of donors, NAD or NADP as acceptor|carboxylic acid metabolic process|L-malate dehydrogenase activity|cytosol|cytoplasm|mitochondrion|tricarboxylic acid cycle|myelin sheath|NAD binding|oxaloac…	mmu00020,mmu00620,mmu00630,mmu00270,mmu04964	Citrate cycle (TCA cycle)|Pyruvate metabolism|Glyoxylate and dicarboxylate metabolism|Cysteine and methionine metabolism|Proximal tubule bicarbonate reclamation
Spry2	1.40280149450246e-18	-0.274769859160161	0.082	0.25	4.52894462500119e-14	0.826582165243313	ENSMUSG00000022114	protein_coding	sprouty RTK signaling antagonist 2 [Source:MGI Symbol;Acc:MGI:1345138]	--	GO:0016020,GO:0007275,GO:0009966,GO:0042127,GO:0046580,GO:0045595,GO:0070373,GO:0005634,GO:0005886,GO:0005829,GO:0015630,GO:0005515,GO:0005737,GO:0005856,GO:0042995,GO:0005874,GO:0010628,GO:0042472,GO:0007605,GO:0051897,GO:0033138,GO:0019901,GO:0043539,GO:0016525,GO:0008285,GO:0071902,GO:0043066,GO:1990830,GO:0070374,GO:0051387,GO:0010801,GO:0030335,GO:0035924,GO:1900747,GO:0030324,GO:0040037,GO:…	membrane|multicellular organism development|regulation of signal transduction|regulation of cell population proliferation|negative regulation of Ras protein signal transduction|regulation of cell differentiation|negative regulation of ERK1 and ERK2 cascade|nucleus|plasma membrane|cytosol|microtubule cytoskeleton|protein binding|cytoplasm|cytoskeleton|cell projection|microtubule|positive regulatio…	mmu05206	MicroRNAs in cancer
Abcb1b	1.69397508519976e-18	-0.32417703997869	0.172	0.403	5.46899856256744e-14	0.798753891540962	ENSMUSG00000028970	protein_coding	ATP-binding cassette, sub-family B (MDR/TAP), member 1B [Source:MGI Symbol;Acc:MGI:97568]	--	GO:0005524,GO:0016020,GO:0016021,GO:0055085,GO:0042626,GO:0016887,GO:0005886,GO:0000166,GO:0016324,GO:0005739,GO:0140326,GO:0042493,GO:0000139,GO:0008559,GO:0014045,GO:0061843,GO:0090554,GO:0090555,GO:0099038,GO:0140328,GO:0006869,GO:0015914,GO:0099040,GO:0046581	ATP binding|membrane|integral component of membrane|transmembrane transport|ATPase-coupled transmembrane transporter activity|ATPase activity|plasma membrane|nucleotide binding|apical plasma membrane|mitochondrion|ATPase-coupled intramembrane lipid transporter activity|response to drug|Golgi membrane|ATPase-coupled xenobiotic transmembrane transporter activity|establishment of endothelial blood-b…	mmu02010,mmu04976,mmu05206,mmu05226	ABC transporters|Bile secretion|MicroRNAs in cancer|Gastric cancer
Atp5mpl	1.8664176435672e-18	-0.405496531113526	0.238	0.5	6.02572936225672e-14	0.754976408479615	ENSMUSG00000021290	protein_coding	ATP synthase subunit ATP5MPL, mitochondrial isoform X2	--	--	--	--	--
Abhd4	2.29480034305967e-18	-0.333193600677784	0.138	0.347	7.40876290756814e-14	0.793777403806611	ENSMUSG00000040997	protein_coding	abhydrolase domain containing 4 [Source:MGI Symbol;Acc:MGI:1915938]	--	--	--	--	--
Sdhd	2.77544952263938e-18	-0.278234284815921	0.09	0.265	8.96053878384124e-14	0.824599627820229	ENSMUSG00000000171	protein_coding	succinate dehydrogenase complex, subunit D, integral membrane protein [Source:MGI Symbol;Acc:MGI:1914175]	--	GO:0016021,GO:0016020,GO:0005740,GO:0046872,GO:0055114,GO:0005739,GO:0005743,GO:0006099,GO:0020037,GO:0048039,GO:0071456,GO:0006121,GO:0000104,GO:0008177,GO:0005749,GO:0050433	integral component of membrane|membrane|mitochondrial envelope|metal ion binding|oxidation-reduction process|mitochondrion|mitochondrial inner membrane|tricarboxylic acid cycle|heme binding|ubiquinone binding|cellular response to hypoxia|mitochondrial electron transport, succinate to ubiquinone|succinate dehydrogenase activity|succinate dehydrogenase (ubiquinone) activity|mitochondrial respirator…	mmu00020,mmu00190,mmu04714,mmu05010,mmu05012,mmu05016,mmu04932	Citrate cycle (TCA cycle)|Oxidative phosphorylation|Thermogenesis|Alzheimer's disease|Parkinson's disease|Huntington's disease|Non-alcoholic fatty liver disease (NAFLD)
Avpi1	3.41012615290131e-18	-0.252190792719004	0.06	0.205	1.10095922846419e-13	0.83962044795077	ENSMUSG00000018821	protein_coding	arginine vasopressin-induced 1 [Source:MGI Symbol;Acc:MGI:1916784]	--	GO:0003674,GO:0005575,GO:0000187,GO:0007049	molecular_function|cellular_component|activation of MAPK activity|cell cycle	--	--
Gstm1	3.97755854544349e-18	-0.381534175294742	0.195	0.437	1.28415477639643e-13	0.767620861314727	ENSMUSG00000058135	protein_coding	glutathione S-transferase, mu 1 [Source:MGI Symbol;Acc:MGI:95860]	--	GO:0005515,GO:0004364,GO:0016740,GO:0032991,GO:0005829,GO:0045171,GO:0005737,GO:0042802,GO:0042803,GO:0005576,GO:0019901,GO:0006749,GO:0042178,GO:0043295,GO:0035690,GO:0005496,GO:0043209,GO:0016151	protein binding|glutathione transferase activity|transferase activity|protein-containing complex|cytosol|intercellular bridge|cytoplasm|identical protein binding|protein homodimerization activity|extracellular region|protein kinase binding|glutathione metabolic process|xenobiotic catabolic process|glutathione binding|cellular response to drug|steroid binding|myelin sheath|nickel cation binding	mmu00480,mmu00980,mmu00982,mmu00983,mmu05200,mmu05204,mmu05225,mmu05418,mmu01524	Glutathione metabolism|Metabolism of xenobiotics by cytochrome P450|Drug metabolism - cytochrome P450|Drug metabolism - other enzymes|Pathways in cancer|Chemical carcinogenesis|Hepatocellular carcinoma|Fluid shear stress and atherosclerosis|Platinum drug resistance
Cyp51	4.08695975845872e-18	-0.294980820301353	0.071	0.228	1.3194749580184e-13	0.81508316833481	ENSMUSG00000001467	protein_coding	cytochrome P450, family 51 [Source:MGI Symbol;Acc:MGI:106040]	--	GO:0055114,GO:0004497,GO:0020037,GO:0005506,GO:0016705,GO:1900222,GO:0016020,GO:0016021,GO:0046872,GO:0016491,GO:0005886,GO:0005783,GO:0006629,GO:0008202,GO:0008203,GO:0006694,GO:0043231,GO:0005789,GO:0016126,GO:0031090,GO:0016125,GO:0006695,GO:0070988,GO:0042177,GO:0050709,GO:0033488,GO:0008398	oxidation-reduction process|monooxygenase activity|heme binding|iron ion binding|oxidoreductase activity, acting on paired donors, with incorporation or reduction of molecular oxygen|negative regulation of amyloid-beta clearance|membrane|integral component of membrane|metal ion binding|oxidoreductase activity|plasma membrane|endoplasmic reticulum|lipid metabolic process|steroid metabolic process|…	mmu00100	Steroid biosynthesis
Prxl2b	4.92684771734533e-18	-0.300232395009638	0.07	0.224	1.59063278554494e-13	0.812121566072933	ENSMUSG00000029059	protein_coding	prostamide/prostaglandin F synthase	--	GO:0001516,GO:0005737,GO:0005783,GO:0005829,GO:0008379,GO:0016209,GO:0016616,GO:0043209,GO:0047017,GO:0055114	prostaglandin biosynthetic process|cytoplasm|endoplasmic reticulum|cytosol|thioredoxin peroxidase activity|antioxidant activity|oxidoreductase activity, acting on the CH-OH group of donors, NAD or NADP as acceptor|myelin sheath|prostaglandin-F synthase activity|oxidation-reduction process	--	--
Aifm2	5.27509809444583e-18	-0.337759450205852	0.069	0.22	1.70306541979184e-13	0.791269223577958	ENSMUSG00000020085	protein_coding	apoptosis-inducing factor, mitochondrion-associated 2 [Source:MGI Symbol;Acc:MGI:1918611]	--	GO:0055114,GO:0016491,GO:0016020,GO:0016021,GO:0003677,GO:0005829,GO:0005737,GO:0005739,GO:0050660,GO:0005811,GO:0043065,GO:0005741,GO:0008637,GO:0022904,GO:0004174	oxidation-reduction process|oxidoreductase activity|membrane|integral component of membrane|DNA binding|cytosol|cytoplasm|mitochondrion|flavin adenine dinucleotide binding|lipid droplet|positive regulation of apoptotic process|mitochondrial outer membrane|apoptotic mitochondrial changes|respiratory electron transport chain|electron-transferring-flavoprotein dehydrogenase activity	--	--
Appl2	6.56685046496476e-18	-0.25521642302871	0.075	0.235	2.12010767261387e-13	0.837861435122246	ENSMUSG00000020263	protein_coding	adaptor protein, phosphotyrosine interaction, PH domain and leucine zipper containing 2 [Source:MGI Symbol;Acc:MGI:2384914]	--	GO:0005515,GO:0016020,GO:0005886,GO:0005634,GO:0005737,GO:0031410,GO:0042803,GO:0042995,GO:0010008,GO:0005768,GO:0042593,GO:0007049,GO:0044877,GO:0006606,GO:0017137,GO:0031982,GO:0007179,GO:0051289,GO:0031901,GO:0008283,GO:0001726,GO:0010762,GO:0001786,GO:0035091,GO:0046322,GO:0032587,GO:0002024,GO:0030670,GO:0046325,GO:0045088,GO:0045335,GO:2000178,GO:0032009,GO:1900016,GO:0050768,GO:0035729,GO:…	protein binding|membrane|plasma membrane|nucleus|cytoplasm|cytoplasmic vesicle|protein homodimerization activity|cell projection|endosome membrane|endosome|glucose homeostasis|cell cycle|protein-containing complex binding|protein import into nucleus|Rab GTPase binding|vesicle|transforming growth factor beta receptor signaling pathway|protein homotetramerization|early endosome membrane|cell popula…	--	--
Snrpf	6.98718475481752e-18	-0.430915726316486	0.182	0.418	2.25581259809283e-13	0.741790796671661	ENSMUSG00000020018	protein_coding	small nuclear ribonucleoprotein polypeptide F [Source:MGI Symbol;Acc:MGI:1917128]	--	GO:0000387,GO:0000398,GO:0005681,GO:0005732,GO:0005634,GO:0005829,GO:0003723,GO:0005737,GO:0006397,GO:0008380,GO:0071013,GO:0046540,GO:0005685,GO:0005689,GO:0071005,GO:0071007,GO:0005687,GO:0030532,GO:0005683,GO:0034709,GO:0034719,GO:0034715	spliceosomal snRNP assembly|mRNA splicing, via spliceosome|spliceosomal complex|small nucleolar ribonucleoprotein complex|nucleus|cytosol|RNA binding|cytoplasm|mRNA processing|RNA splicing|catalytic step 2 spliceosome|U4/U6 x U5 tri-snRNP complex|U1 snRNP|U12-type spliceosomal complex|U2-type precatalytic spliceosome|U2-type catalytic step 2 spliceosome|U4 snRNP|small nuclear ribonucleoprotein co…	mmu03040	Spliceosome
Adck5	8.03401892684471e-18	-0.265549125105291	0.041	0.16	2.59378301053181e-13	0.831882039743581	ENSMUSG00000022550	protein_coding	aarF domain containing kinase 5 [Source:MGI Symbol;Acc:MGI:2679274]	--	GO:0016020,GO:0016021	membrane|integral component of membrane	--	--
Rbis	8.43691350226268e-18	-0.285527975722988	0.128	0.332	2.72385752420551e-13	0.820441301157385	ENSMUSG00000078784	protein_coding	ribosomal biogenesis factor isoform 1 precursor	--	--	--	--	--
Mob4	1.15537731133666e-17	-0.399873752695217	0.384	0.675	3.73013564965041e-13	0.757924604791874	ENSMUSG00000025979	protein_coding	MOB family member 4, phocein [Source:MGI Symbol;Acc:MGI:104899]	--	GO:0016020,GO:0005794,GO:0046872,GO:0048471,GO:0005829,GO:0005737,GO:0032580,GO:0019900,GO:0043025,GO:0043197	membrane|Golgi apparatus|metal ion binding|perinuclear region of cytoplasm|cytosol|cytoplasm|Golgi cisterna membrane|kinase binding|neuronal cell body|dendritic spine	--	--
Tomm6	1.28747161339427e-17	-0.508456916673602	0.331	0.604	4.1566021038434e-13	0.702973925470471	ENSMUSG00000033475	protein_coding	translocase of outer mitochondrial membrane 6 [Source:MGI Symbol;Acc:MGI:1913369]	--	GO:0005742,GO:0016020,GO:0003674,GO:0015031,GO:0005739,GO:0005741	mitochondrial outer membrane translocase complex|membrane|molecular_function|protein transport|mitochondrion|mitochondrial outer membrane	--	--
Bphl	1.30771313314737e-17	-0.277383500069724	0.06	0.201	4.22195185036628e-13	0.825086053340903	ENSMUSG00000038286	protein_coding	biphenyl hydrolase-like (serine hydrolase, breast epithelial mucin-associated antigen) [Source:MGI Symbol;Acc:MGI:1915271]	--	GO:0016787,GO:0005737,GO:0005739	hydrolase activity|cytoplasm|mitochondrion	--	--
Twsg1	1.39866208013988e-17	-0.253908836865744	0.061	0.205	4.51558052573161e-13	0.838621174793828	ENSMUSG00000024098	protein_coding	twisted gastrulation BMP signaling modulator 1 [Source:MGI Symbol;Acc:MGI:2137520]	--	GO:0005615,GO:0005515,GO:0007275,GO:0005576,GO:0030097,GO:0001503,GO:0007179,GO:0043010,GO:0030900,GO:0050431,GO:0030514,GO:0030154,GO:2000515,GO:0030513,GO:0010862,GO:0030509,GO:0045668,GO:0007435,GO:0001707,GO:0009888,GO:0001818,GO:2000562	extracellular space|protein binding|multicellular organism development|extracellular region|hemopoiesis|ossification|transforming growth factor beta receptor signaling pathway|camera-type eye development|forebrain development|transforming growth factor beta binding|negative regulation of BMP signaling pathway|cell differentiation|negative regulation of CD4-positive, alpha-beta T cell activation|p…	--	--
Uqcrq	1.56665187742821e-17	-0.556190367591285	0.516	0.791	5.05793558627697e-13	0.680095679780518	ENSMUSG00000044894	protein_coding	ubiquinol-cytochrome c reductase, complex III subunit VII [Source:MGI Symbol;Acc:MGI:107807]	--	GO:0008121,GO:0016020,GO:0055114,GO:0005739,GO:0005743,GO:0070469,GO:0021766,GO:0030901,GO:0006122,GO:0005750,GO:0021794,GO:0021860,GO:0021680,GO:0021539,GO:0021548,GO:0021854,GO:0022900	ubiquinol-cytochrome-c reductase activity|membrane|oxidation-reduction process|mitochondrion|mitochondrial inner membrane|respirasome|hippocampus development|midbrain development|mitochondrial electron transport, ubiquinol to cytochrome c|mitochondrial respiratory chain complex III|thalamus development|pyramidal neuron development|cerebellar Purkinje cell layer development|subthalamus development…	mmu00190,mmu04260,mmu04714,mmu05010,mmu05012,mmu05016,mmu04932	Oxidative phosphorylation|Cardiac muscle contraction|Thermogenesis|Alzheimer's disease|Parkinson's disease|Huntington's disease|Non-alcoholic fatty liver disease (NAFLD)
Gda	1.89777896571919e-17	0.952731590867317	0.458	0.235	6.1269793908244e-13	1.93553391994345	ENSMUSG00000058624	protein_coding	guanine deaminase [Source:MGI Symbol;Acc:MGI:95678]	--	GO:0008270,GO:0016787,GO:0016810,GO:0008892,GO:0006147,GO:0046872,GO:0005515,GO:0031116,GO:0046098	zinc ion binding|hydrolase activity|hydrolase activity, acting on carbon-nitrogen (but not peptide) bonds|guanine deaminase activity|guanine catabolic process|metal ion binding|protein binding|positive regulation of microtubule polymerization|guanine metabolic process	mmu00230	Purine metabolism
Gzma	2.67174143869908e-17	-0.382055800468269	0.015	0.09	8.62571723484e-13	0.767343368167823	ENSMUSG00000023132	protein_coding	granzyme A [Source:MGI Symbol;Acc:MGI:109266]	--	GO:0006508,GO:0004252,GO:0016787,GO:0005634,GO:0019835,GO:0008233,GO:0042803,GO:0005576,GO:0009617,GO:0008236,GO:0006915,GO:0043392,GO:0043065,GO:0051603,GO:0051354,GO:0032078	proteolysis|serine-type endopeptidase activity|hydrolase activity|nucleus|cytolysis|peptidase activity|protein homodimerization activity|extracellular region|response to bacterium|serine-type peptidase activity|apoptotic process|negative regulation of DNA binding|positive regulation of apoptotic process|proteolysis involved in cellular protein catabolic process|negative regulation of oxidoreducta…	mmu04080	Neuroactive ligand-receptor interaction
Cox14	3.07565130592444e-17	-0.438058184543373	0.254	0.504	9.92974024117705e-13	0.738127433227953	ENSMUSG00000023020	protein_coding	cytochrome c oxidase assembly protein 14 [Source:MGI Symbol;Acc:MGI:1913629]	--	GO:0016020,GO:0016021,GO:0003674,GO:0005739,GO:0031966,GO:0033617	membrane|integral component of membrane|molecular_function|mitochondrion|mitochondrial membrane|mitochondrial respiratory chain complex IV assembly	mmu04714	Thermogenesis
Micos10	3.30102905126703e-17	-0.524415526832294	0.408	0.698	1.06573722920156e-12	0.695240712914197	ENSMUSG00000050608	protein_coding	mCG145204, partial	--	GO:0005739,GO:0061617	mitochondrion|MICOS complex	--	--
Ptprs	4.26257436243902e-17	-0.298079144530939	0.072	0.22	1.37617213291344e-12	0.813334578342382	ENSMUSG00000013236	protein_coding	protein tyrosine phosphatase, receptor type, S [Source:MGI Symbol;Acc:MGI:97815]	--	GO:0005515,GO:0016791,GO:0004725,GO:0006470,GO:0016311,GO:0016020,GO:0016021,GO:0005886,GO:0016787,GO:0030054,GO:0045202,GO:0045211,GO:0004721,GO:0031410,GO:0042995,GO:0030424,GO:0007155,GO:0032687,GO:0098978,GO:0008201,GO:0035335,GO:0099560,GO:0099061,GO:0043005,GO:0021510,GO:0014069,GO:0099056,GO:0035374,GO:0043395,GO:0050804,GO:0043204,GO:0021549,GO:0021766,GO:0021987,GO:0022038,GO:0032688,GO:…	protein binding|phosphatase activity|protein tyrosine phosphatase activity|protein dephosphorylation|dephosphorylation|membrane|integral component of membrane|plasma membrane|hydrolase activity|cell junction|synapse|postsynaptic membrane|phosphoprotein phosphatase activity|cytoplasmic vesicle|cell projection|axon|cell adhesion|negative regulation of interferon-alpha production|glutamatergic synap…	--	--
1810037I17Rik	4.31204828759484e-17	-0.457193381934835	0.375	0.675	1.39214478965e-12	0.72840191385158	ENSMUSG00000054091	protein_coding	RIKEN cDNA 1810037I17 gene [Source:MGI Symbol;Acc:MGI:1914954]	--	GO:0016020,GO:0016021,GO:0005515,GO:0005789,GO:1901877,GO:1901895	membrane|integral component of membrane|protein binding|endoplasmic reticulum membrane|negative regulation of calcium ion binding|negative regulation of ATPase-coupled calcium transmembrane transporter activity	--	--
Rgs2	4.39161416107196e-17	-0.284634255318658	0.219	0.47	1.41783263190208e-12	0.820949705409692	ENSMUSG00000026360	protein_coding	regulator of G-protein signaling 2 [Source:MGI Symbol;Acc:MGI:1098271]	--	GO:0005096,GO:0045744,GO:0010614,GO:0060452,GO:0016020,GO:0005886,GO:0005634,GO:0043547,GO:0005829,GO:0005515,GO:0005737,GO:0043005,GO:0007186,GO:0005730,GO:0007049,GO:0010976,GO:0007283,GO:0008277,GO:0009898,GO:0017148,GO:0009968,GO:0006417,GO:0001965,GO:0048487,GO:0050873,GO:0043951,GO:0061052,GO:1900924,GO:0001975,GO:0007420,GO:0010519,GO:0030728,GO:0043407,GO:0045471,GO:0055119,GO:0060087,GO:…	GTPase activator activity|negative regulation of G protein-coupled receptor signaling pathway|negative regulation of cardiac muscle hypertrophy|positive regulation of cardiac muscle contraction|membrane|plasma membrane|nucleus|positive regulation of GTPase activity|cytosol|protein binding|cytoplasm|neuron projection|G protein-coupled receptor signaling pathway|nucleolus|cell cycle|positive regula…	mmu04022,mmu04921,mmu04740	cGMP - PKG signaling pathway|Oxytocin signaling pathway|Olfactory transduction
Ndufa5	4.98853547898979e-17	-0.385151094780809	0.278	0.541	1.61054867939185e-12	0.765698802006752	ENSMUSG00000023089	protein_coding	NADH:ubiquinone oxidoreductase subunit A5 [Source:MGI Symbol;Acc:MGI:1915452]	--	GO:0022904,GO:0005747,GO:0016020,GO:0032991,GO:0055114,GO:0005739,GO:0005743,GO:0070469,GO:0032981,GO:0008137,GO:0045271	respiratory electron transport chain|mitochondrial respiratory chain complex I|membrane|protein-containing complex|oxidation-reduction process|mitochondrion|mitochondrial inner membrane|respirasome|mitochondrial respiratory chain complex I assembly|NADH dehydrogenase (ubiquinone) activity|respiratory chain complex I	mmu00190,mmu04723,mmu04714,mmu05010,mmu05012,mmu05016,mmu04932	Oxidative phosphorylation|Retrograde endocannabinoid signaling|Thermogenesis|Alzheimer's disease|Parkinson's disease|Huntington's disease|Non-alcoholic fatty liver disease (NAFLD)
Zfp36	5.06173952346202e-17	-0.607965774516427	0.682	0.869	1.63418260514971e-12	0.656121192469558	ENSMUSG00000044786	protein_coding	zinc finger protein 36 [Source:MGI Symbol;Acc:MGI:99180]	--	GO:0046872,GO:0003677,GO:0005634,GO:0005829,GO:0005737,GO:0007275,GO:0005515,GO:0035556,GO:0071222,GO:0000122,GO:0051028,GO:0000932,GO:0042594,GO:0000165,GO:0006357,GO:0019901,GO:0071889,GO:0071364,GO:0003729,GO:0009611,GO:0019899,GO:0031072,GO:0045600,GO:0044344,GO:1990904,GO:0061014,GO:0003730,GO:0043488,GO:0010494,GO:0070063,GO:0045616,GO:0045638,GO:0000289,GO:0061158,GO:0035925,GO:0050728,GO:…	metal ion binding|DNA binding|nucleus|cytosol|cytoplasm|multicellular organism development|protein binding|intracellular signal transduction|cellular response to lipopolysaccharide|negative regulation of transcription by RNA polymerase II|mRNA transport|P-body|response to starvation|MAPK cascade|regulation of transcription by RNA polymerase II|protein kinase binding|14-3-3 protein binding|cellula…	mmu05166,mmu05167	HTLV-I infection|Kaposi's sarcoma-associated herpesvirus infection
Lyz2	7.12065316489995e-17	-0.516680674067208	0.327	0.575	2.29890287428795e-12	0.698978180544469	ENSMUSG00000069516	protein_coding	lysozyme 2 [Source:MGI Symbol;Acc:MGI:96897]	--	GO:0003796,GO:0042742,GO:0005615,GO:0016787,GO:0003824,GO:0016798,GO:0008152,GO:0019835,GO:0005737,GO:0042802,GO:0005576,GO:0050830,GO:0030141,GO:0005902,GO:0050829,GO:0005788,GO:0005795,GO:0000137,GO:0030140,GO:0048237	lysozyme activity|defense response to bacterium|extracellular space|hydrolase activity|catalytic activity|hydrolase activity, acting on glycosyl bonds|metabolic process|cytolysis|cytoplasm|identical protein binding|extracellular region|defense response to Gram-positive bacterium|secretory granule|microvillus|defense response to Gram-negative bacterium|endoplasmic reticulum lumen|Golgi stack|Golgi…	mmu04970	Salivary secretion
Lonp1	1.33106943522601e-16	-0.286830965766765	0.147	0.351	4.29735767162717e-12	0.819700642730819	ENSMUSG00000041168	protein_coding	lon peptidase 1, mitochondrial [Source:MGI Symbol;Acc:MGI:1921392]	--	GO:0005524,GO:0006508,GO:0004252,GO:0030163,GO:0004176,GO:0006515,GO:0016787,GO:0003677,GO:0005634,GO:0005654,GO:0005829,GO:0008233,GO:0000166,GO:0051260,GO:0005739,GO:0003697,GO:0008236,GO:0005759,GO:0043565,GO:0034599,GO:0016887,GO:0007005,GO:0003727,GO:0034622,GO:0051603,GO:0051880,GO:0070182,GO:0043531,GO:0042645,GO:0001018,GO:0051131,GO:0070407,GO:0001666,GO:0007568,GO:0009725,GO:0010044	ATP binding|proteolysis|serine-type endopeptidase activity|protein catabolic process|ATP-dependent peptidase activity|protein quality control for misfolded or incompletely synthesized proteins|hydrolase activity|DNA binding|nucleus|nucleoplasm|cytosol|peptidase activity|nucleotide binding|protein homooligomerization|mitochondrion|single-stranded DNA binding|serine-type peptidase activity|mitochon…	--	--
Cdkn1c	1.67075619828924e-16	-0.361553166397065	0.192	0.422	5.39403638617682e-12	0.778326203549812	ENSMUSG00000037664	protein_coding	cyclin-dependent kinase inhibitor 1C (P57) [Source:MGI Symbol;Acc:MGI:104564]	--	GO:0005634,GO:0004861,GO:0007050,GO:0007346,GO:0005515,GO:0000122,GO:0007049,GO:0001822,GO:0035264,GO:0030099,GO:0001501,GO:0043010,GO:0001890,GO:0060065,GO:0060669,GO:0007568,GO:0030325,GO:0007096,GO:0004860,GO:0045930,GO:0042551,GO:0042326,GO:0071514,GO:0055123,GO:1902746,GO:0045736,GO:0044877,GO:0030511,GO:0033673,GO:0045892,GO:0045893,GO:0050680,GO:1904030,GO:0005737,GO:0016301,GO:0016310	nucleus|cyclin-dependent protein serine/threonine kinase inhibitor activity|cell cycle arrest|regulation of mitotic cell cycle|protein binding|negative regulation of transcription by RNA polymerase II|cell cycle|kidney development|multicellular organism growth|myeloid cell differentiation|skeletal system development|camera-type eye development|placenta development|uterus development|embryonic pla…	mmu04110	Cell cycle
Stoml2	1.7719802741936e-16	-0.269258989014697	0.127	0.321	5.72083831523405e-12	0.829745618355801	ENSMUSG00000028455	protein_coding	stomatin (Epb7.2)-like 2 [Source:MGI Symbol;Acc:MGI:1913842]	--	GO:0016020,GO:0001772,GO:0005886,GO:0005737,GO:0015629,GO:0005856,GO:0008289,GO:0005739,GO:0005743,GO:0007005,GO:0006874,GO:0051020,GO:0051259,GO:0045121,GO:0050852,GO:1900210,GO:0019897,GO:0005758,GO:0008180,GO:0034982,GO:0010918,GO:0042101,GO:1901612,GO:0035710,GO:0006851,GO:0042776,GO:0090297,GO:0010876,GO:0032623,GO:1990046	membrane|immunological synapse|plasma membrane|cytoplasm|actin cytoskeleton|cytoskeleton|lipid binding|mitochondrion|mitochondrial inner membrane|mitochondrion organization|cellular calcium ion homeostasis|GTPase binding|protein complex oligomerization|membrane raft|T cell receptor signaling pathway|positive regulation of cardiolipin metabolic process|extrinsic component of plasma membrane|mitoch…	--	--
Nceh1	2.09409596608232e-16	-0.294815486567853	0.179	0.407	6.76078882649676e-12	0.815176582716672	ENSMUSG00000027698	protein_coding	neutral cholesterol ester hydrolase 1 [Source:MGI Symbol;Acc:MGI:2443191]	--	GO:0016021,GO:0016787,GO:0052689,GO:0016020,GO:0006629,GO:0016042,GO:0005783,GO:0034338,GO:0009056,GO:0006470,GO:0042301,GO:0043231,GO:0006805,GO:0060395,GO:0017171	integral component of membrane|hydrolase activity|carboxylic ester hydrolase activity|membrane|lipid metabolic process|lipid catabolic process|endoplasmic reticulum|short-chain carboxylesterase activity|catabolic process|protein dephosphorylation|phosphate ion binding|intracellular membrane-bounded organelle|xenobiotic metabolic process|SMAD protein signal transduction|serine hydrolase activity	mmu04927,mmu04976,mmu04979,mmu04934	Cortisol synthesis and secretion|Bile secretion|Cholesterol metabolism|Cushing's syndrome
Hspa5	2.15678123036987e-16	0.578777993594425	0.91	0.903	6.96316820224914e-12	1.49358360213155	ENSMUSG00000026864	protein_coding	heat shock protein 5 [Source:MGI Symbol;Acc:MGI:95835]	--	GO:0016787,GO:0016887,GO:0005634,GO:0032991,GO:0005829,GO:0009986,GO:0005515,GO:0005737,GO:0000166,GO:0005524,GO:0005886,GO:0016020,GO:0005783,GO:0005739,GO:0043231,GO:0005788,GO:0005789,GO:0030176,GO:0019904,GO:0010976,GO:0043066,GO:0030496,GO:0030512,GO:0019899,GO:0030968,GO:0042149,GO:0031625,GO:0030433,GO:0051082,GO:0042026,GO:0005576,GO:0005790,GO:1901998,GO:0030335,GO:0005793,GO:0043022,GO:…	hydrolase activity|ATPase activity|nucleus|protein-containing complex|cytosol|cell surface|protein binding|cytoplasm|nucleotide binding|ATP binding|plasma membrane|membrane|endoplasmic reticulum|mitochondrion|intracellular membrane-bounded organelle|endoplasmic reticulum lumen|endoplasmic reticulum membrane|integral component of endoplasmic reticulum membrane|protein domain specific binding|posit…	mmu03060,mmu04141,mmu04612,mmu04918,mmu05020	Protein export|Protein processing in endoplasmic reticulum|Antigen processing and presentation|Thyroid hormone synthesis|Prion diseases
Peg10	3.30516935885264e-16	-0.326265815066595	0.075	0.224	1.06707392750558e-11	0.797598269615062	ENSMUSG00000092035	protein_coding	paternally expressed 10 [Source:MGI Symbol;Acc:MGI:2157785]	--	GO:0008270,GO:0003676,GO:0046872,GO:0003677,GO:0005634,GO:0005829,GO:0005737,GO:0030154,GO:0006915,GO:0030512,GO:0001890	zinc ion binding|nucleic acid binding|metal ion binding|DNA binding|nucleus|cytosol|cytoplasm|cell differentiation|apoptotic process|negative regulation of transforming growth factor beta receptor signaling pathway|placenta development	--	--
Erh	4.18057575199641e-16	-0.348020480309644	0.203	0.444	1.34969888153204e-11	0.785661363442711	ENSMUSG00000021131	protein_coding	ERH mRNA splicing and mitosis factor [Source:MGI Symbol;Acc:MGI:108089]	--	GO:0006221,GO:0045747,GO:0016020,GO:0007049,GO:0030496,GO:0008327,GO:0001649,GO:0034709	pyrimidine nucleotide biosynthetic process|positive regulation of Notch signaling pathway|membrane|cell cycle|midbody|methyl-CpG binding|osteoblast differentiation|methylosome	--	--
Polr2k	4.56853924581513e-16	-0.327593662657629	0.183	0.403	1.47495289551141e-11	0.796864502830705	ENSMUSG00000045996	protein_coding	polymerase (RNA) II (DNA directed) polypeptide K [Source:MGI Symbol;Acc:MGI:102725]	--	GO:0003677,GO:0008270,GO:0003899,GO:0006351,GO:0046872,GO:0005634,GO:0006366,GO:0005665,GO:0005654,GO:0001056,GO:0006383,GO:0005666,GO:0001054,GO:0006360,GO:0005736,GO:0001055	DNA binding|zinc ion binding|DNA-directed 5'-3' RNA polymerase activity|transcription, DNA-templated|metal ion binding|nucleus|transcription by RNA polymerase II|RNA polymerase II, core complex|nucleoplasm|RNA polymerase III activity|transcription by RNA polymerase III|RNA polymerase III complex|RNA polymerase I activity|transcription by RNA polymerase I|RNA polymerase I complex|RNA polymerase II…	--	--
Aldoa	5.77307946094137e-16	-0.50282639172581	0.493	0.746	1.86383870396492e-11	0.705722840519116	ENSMUSG00000030695	protein_coding	aldolase A, fructose-bisphosphate [Source:MGI Symbol;Acc:MGI:87994]	--	GO:0016020,GO:0016021	membrane|integral component of membrane	mmu00010,mmu00030,mmu00051,mmu04066	Glycolysis / Gluconeogenesis|Pentose phosphate pathway|Fructose and mannose metabolism|HIF-1 signaling pathway
Rsad2	6.10991078377123e-16	-0.68497883490451	0.61	0.817	1.97258469654054e-11	0.622014951868987	ENSMUSG00000020641	protein_coding	radical S-adenosyl methionine domain containing 2 [Source:MGI Symbol;Acc:MGI:1929628]	--	GO:0003824,GO:0051536,GO:0016020,GO:0046872,GO:0051607,GO:0005783,GO:0005515,GO:0002376,GO:0045087,GO:0005789,GO:0005739,GO:0051539,GO:0001503,GO:0001650,GO:0009615,GO:0003674,GO:0005743,GO:0043621,GO:0005811,GO:0005741,GO:0030278,GO:0045071,GO:0050709,GO:0034157,GO:0034165,GO:2000553,GO:0035710,GO:0043367	catalytic activity|iron-sulfur cluster binding|membrane|metal ion binding|defense response to virus|endoplasmic reticulum|protein binding|immune system process|innate immune response|endoplasmic reticulum membrane|mitochondrion|4 iron, 4 sulfur cluster binding|ossification|fibrillar center|response to virus|molecular_function|mitochondrial inner membrane|protein self-association|lipid droplet|mit…	mmu05164	Influenza A
Prdx6	6.33844313118548e-16	-0.347445342949929	0.268	0.526	2.04636636490323e-11	0.785974633586496	ENSMUSG00000026701	protein_coding	peroxiredoxin 6 [Source:MGI Symbol;Acc:MGI:894320]	--	GO:0055114,GO:0016491,GO:0016209,GO:0045454,GO:0051920,GO:0005623,GO:0098869	oxidation-reduction process|oxidoreductase activity|antioxidant activity|cell redox homeostasis|peroxiredoxin activity|cell|cellular oxidant detoxification	--	--
Cst3	6.88756941029567e-16	-0.527485749915253	0.748	0.899	2.22365178411396e-11	0.693762732914489	ENSMUSG00000027447	protein_coding	cystatin C [Source:MGI Symbol;Acc:MGI:102519]	--	GO:0004869,GO:0005615,GO:0005794,GO:0048471,GO:0005737,GO:0042802,GO:0005886,GO:0005576,GO:0005783,GO:0031965,GO:0010951,GO:0060548,GO:0006979,GO:0030424,GO:0043292,GO:0006952,GO:0043025,GO:0008284,GO:0031982,GO:0005764,GO:0030414,GO:0010466,GO:0005604,GO:0062023,GO:0001540,GO:0002020,GO:0042995,GO:0005771,GO:0045740,GO:0097435,GO:0045861,GO:0004866,GO:0043067,GO:0060311,GO:0001654,GO:0001666,GO:…	cysteine-type endopeptidase inhibitor activity|extracellular space|Golgi apparatus|perinuclear region of cytoplasm|cytoplasm|identical protein binding|plasma membrane|extracellular region|endoplasmic reticulum|nuclear membrane|negative regulation of endopeptidase activity|negative regulation of cell death|response to oxidative stress|axon|contractile fiber|defense response|neuronal cell body|posi…	mmu04970	Salivary secretion
Tgm2	7.38633218851053e-16	0.836287174914566	0.666	0.549	2.38467734706063e-11	1.78544930926418	ENSMUSG00000037820	protein_coding	transglutaminase 2, C polypeptide [Source:MGI Symbol;Acc:MGI:98731]	--	GO:0018149,GO:0003810,GO:0016020,GO:0016740,GO:0046872,GO:0005829,GO:0005737,GO:0007186,GO:0051260,GO:0005886,GO:0005525,GO:0005739,GO:0032471,GO:0051561,GO:0005783,GO:0016746,GO:0019904,GO:0043123,GO:0043065,GO:0062023,GO:0001974,GO:0005509,GO:0007200,GO:0031226,GO:0050729,GO:0048661,GO:0051482,GO:0008483,GO:0060445,GO:0045785,GO:0060662,GO:0043277,GO:0031012,GO:0018153	peptide cross-linking|protein-glutamine gamma-glutamyltransferase activity|membrane|transferase activity|metal ion binding|cytosol|cytoplasm|G protein-coupled receptor signaling pathway|protein homooligomerization|plasma membrane|GTP binding|mitochondrion|negative regulation of endoplasmic reticulum calcium ion concentration|positive regulation of mitochondrial calcium ion concentration|endoplasm…	mmu05016	Huntington's disease
Ly6e	1.1934454396626e-15	0.464532582041267	0.924	0.937	3.85303860195071e-11	1.3798702175875	ENSMUSG00000022587	protein_coding	lymphocyte antigen 6 complex, locus E [Source:MGI Symbol;Acc:MGI:106651]	--	GO:0016020,GO:0016021	membrane|integral component of membrane	--	--
Ndufa3	1.34041072915459e-15	-0.475984122023753	0.278	0.53	4.3275160390756e-11	0.718976179269613	ENSMUSG00000035674	protein_coding	NADH:ubiquinone oxidoreductase subunit A3 [Source:MGI Symbol;Acc:MGI:1913341]	--	GO:0005743,GO:0005747,GO:0016020,GO:0016021,GO:0003674,GO:0055114,GO:0005739,GO:0070469,GO:0032981	mitochondrial inner membrane|mitochondrial respiratory chain complex I|membrane|integral component of membrane|molecular_function|oxidation-reduction process|mitochondrion|respirasome|mitochondrial respiratory chain complex I assembly	mmu00190,mmu04723,mmu04714,mmu05010,mmu05012,mmu05016,mmu04932	Oxidative phosphorylation|Retrograde endocannabinoid signaling|Thermogenesis|Alzheimer's disease|Parkinson's disease|Huntington's disease|Non-alcoholic fatty liver disease (NAFLD)
Mettl23	1.63192685988141e-15	-0.337098354490163	0.155	0.358	5.26867586712712e-11	0.791631895209877	ENSMUSG00000090266	protein_coding	methyltransferase like 23 [Source:MGI Symbol;Acc:MGI:1921569]	--	GO:0016020,GO:0016021,GO:0016740,GO:0005634,GO:0032991,GO:0005737,GO:0045944,GO:0008168,GO:0032259,GO:0008134,GO:0050890,GO:0031072	membrane|integral component of membrane|transferase activity|nucleus|protein-containing complex|cytoplasm|positive regulation of transcription by RNA polymerase II|methyltransferase activity|methylation|transcription factor binding|cognition|heat shock protein binding	--	--
Etfa	1.63698724385963e-15	-0.290740146719769	0.165	0.373	5.28501331680081e-11	0.81748255738179	ENSMUSG00000032314	protein_coding	electron transferring flavoprotein, alpha polypeptide [Source:MGI Symbol;Acc:MGI:106092]	--	GO:0009055,GO:0050660,GO:0005515,GO:0055114,GO:0016491,GO:0022900,GO:0005739,GO:0005759,GO:0033539,GO:0017133	electron transfer activity|flavin adenine dinucleotide binding|protein binding|oxidation-reduction process|oxidoreductase activity|electron transport chain|mitochondrion|mitochondrial matrix|fatty acid beta-oxidation using acyl-CoA dehydrogenase|mitochondrial electron transfer flavoprotein complex	--	--
Gpx4	2.45343540673947e-15	-0.512127967665583	0.649	0.866	7.92091621065837e-11	0.701187426938833	ENSMUSG00000075706	protein_coding	glutathione peroxidase 4 [Source:MGI Symbol;Acc:MGI:104767]	--	GO:0055114,GO:0004602,GO:0006979,GO:0005634,GO:0005654,GO:0032991,GO:0005829,GO:0005737,GO:0042802,GO:0007275,GO:0016491,GO:0007283,GO:0005739,GO:0098869,GO:0004601,GO:0006325,GO:0005635,GO:0006749,GO:0005743,GO:0051258,GO:0050727,GO:0008430,GO:0047066,GO:0110076,GO:0007568,GO:0032355	oxidation-reduction process|glutathione peroxidase activity|response to oxidative stress|nucleus|nucleoplasm|protein-containing complex|cytosol|cytoplasm|identical protein binding|multicellular organism development|oxidoreductase activity|spermatogenesis|mitochondrion|cellular oxidant detoxification|peroxidase activity|chromatin organization|nuclear envelope|glutathione metabolic process|mitochon…	mmu00480,mmu04216	Glutathione metabolism|Ferroptosis
H2-Ab1	2.46387367819152e-15	-0.354460185605304	0.299	0.556	7.95461617004134e-11	0.78216225067775	ENSMUSG00000073421	protein_coding	histocompatibility 2, class II antigen A, beta 1 [Source:MGI Symbol;Acc:MGI:103070]	--	GO:0016020,GO:0006955,GO:0019882,GO:0042613,GO:0016021,GO:0009897,GO:0002455,GO:0005794,GO:0009986,GO:0005515,GO:0046982,GO:0005886,GO:0002376,GO:0042605,GO:0005769,GO:0002250,GO:0002504,GO:0042130,GO:0019886,GO:0005771,GO:0008134,GO:0048002,GO:0031625,GO:0071346,GO:0002381,GO:0015643,GO:1990405,GO:0002344,GO:0002579,GO:0002827,GO:0046635	membrane|immune response|antigen processing and presentation|MHC class II protein complex|integral component of membrane|external side of plasma membrane|humoral immune response mediated by circulating immunoglobulin|Golgi apparatus|cell surface|protein binding|protein heterodimerization activity|plasma membrane|immune system process|peptide antigen binding|early endosome|adaptive immune response…	mmu04514,mmu04145,mmu04640,mmu04612,mmu04658,mmu04659,mmu04672,mmu05310,mmu05322,mmu05323,mmu05320,mmu05321,mmu05330,mmu05332,mmu05416,mmu04940,mmu05150,mmu05152,mmu05166,mmu05164,mmu05168,mmu05145,mmu05140	Cell adhesion molecules (CAMs)|Phagosome|Hematopoietic cell lineage|Antigen processing and presentation|Th1 and Th2 cell differentiation|Th17 cell differentiation|Intestinal immune network for IgA production|Asthma|Systemic lupus erythematosus|Rheumatoid arthritis|Autoimmune thyroid disease|Inflammatiory bowel disease (IBD)|Allograft rejection|Graft-versus-host disease|Viral myocarditis|Type I di…
Pkdcc	2.80011143284917e-15	-0.322743541274439	0.064	0.198	9.04015976095355e-11	0.799547948276079	ENSMUSG00000024247	protein_coding	protein kinase domain containing, cytoplasmic [Source:MGI Symbol;Acc:MGI:2147077]	--	GO:0005524,GO:0006468,GO:0004672,GO:0016740,GO:0005794,GO:0015031,GO:0000166,GO:0007275,GO:0005576,GO:0016301,GO:0016310,GO:0004713,GO:0004715,GO:0030154,GO:0035264,GO:0030282,GO:0001501,GO:0035108,GO:0030501,GO:0060021,GO:0018108,GO:0001503,GO:0032332,GO:0048286,GO:0042997,GO:0048566	ATP binding|protein phosphorylation|protein kinase activity|transferase activity|Golgi apparatus|protein transport|nucleotide binding|multicellular organism development|extracellular region|kinase activity|phosphorylation|protein tyrosine kinase activity|non-membrane spanning protein tyrosine kinase activity|cell differentiation|multicellular organism growth|bone mineralization|skeletal system de…	--	--
Tyrobp	3.06924956001228e-15	-0.280939604548844	0.118	0.295	9.90907220449966e-11	0.823054800048499	ENSMUSG00000030579	protein_coding	TYRO protein tyrosine kinase binding protein [Source:MGI Symbol;Acc:MGI:1277211]	--	GO:0016020,GO:0016021,GO:0048678,GO:0010628,GO:1900272,GO:0046872,GO:0005886,GO:0009986,GO:0005515,GO:0042802,GO:0016301,GO:0007229,GO:0016310,GO:0002376,GO:0030036,GO:0050821,GO:0005102,GO:0030316,GO:2001204,GO:2000010,GO:0002274,GO:0030889,GO:0034241,GO:0002281,GO:0002282,GO:0002283,GO:0030900,GO:0032816,GO:0032911,GO:0032930,GO:0042535,GO:0043277,GO:0045081,GO:0045410,GO:0050725,GO:0097190,GO:…	membrane|integral component of membrane|response to axon injury|positive regulation of gene expression|negative regulation of long-term synaptic potentiation|metal ion binding|plasma membrane|cell surface|protein binding|identical protein binding|kinase activity|integrin-mediated signaling pathway|phosphorylation|immune system process|actin cytoskeleton organization|protein stabilization|signalin…	mmu04650,mmu04380	Natural killer cell mediated cytotoxicity|Osteoclast differentiation
Il10rb	3.36156546334172e-15	-0.374532488088506	0.303	0.571	1.08528140983987e-10	0.771355333423554	ENSMUSG00000022969	protein_coding	interleukin 10 receptor, beta [Source:MGI Symbol;Acc:MGI:109380]	--	GO:0005515,GO:0016020,GO:0016021	protein binding|membrane|integral component of membrane	mmu04630,mmu04060,mmu05152,mmu05169,mmu05145	Jak-STAT signaling pathway|Cytokine-cytokine receptor interaction|Tuberculosis|Epstein-Barr virus infection|Toxoplasmosis
Ddt	3.65027904606464e-15	-0.344548443774943	0.103	0.269	1.17849259002197e-10	0.787554438538361	ENSMUSG00000001666	protein_coding	D-dopachrome tautomerase [Source:MGI Symbol;Acc:MGI:1298381]	--	GO:0050729,GO:0005615,GO:0005737,GO:0016829,GO:0032760,GO:0070374,GO:0010760,GO:0002020,GO:0005126,GO:0033981,GO:0050178,GO:0042438	positive regulation of inflammatory response|extracellular space|cytoplasm|lyase activity|positive regulation of tumor necrosis factor production|positive regulation of ERK1 and ERK2 cascade|negative regulation of macrophage chemotaxis|protease binding|cytokine receptor binding|D-dopachrome decarboxylase activity|phenylpyruvate tautomerase activity|melanin biosynthetic process	--	--
Hprt	4.26069565977315e-15	-0.320807485105551	0.201	0.429	1.37556559375776e-10	0.800621639405792	ENSMUSG00000025630	protein_coding	hypoxanthine guanine phosphoribosyl transferase [Source:MGI Symbol;Acc:MGI:96217]	--	GO:0009116,GO:0006166,GO:0004422,GO:0016740,GO:0016757,GO:0046872,GO:0005829,GO:0005737,GO:0000166,GO:0042802,GO:0042803,GO:0007626,GO:0048813,GO:0042417,GO:0051289,GO:0021895,GO:0000287,GO:0001913,GO:0032264,GO:0021954,GO:0001975,GO:0007625,GO:0006164,GO:0006168,GO:0006178,GO:0021756,GO:0043103,GO:0045964,GO:0046038,GO:0046040,GO:0046083,GO:0046100,GO:0046651,GO:0052657,GO:0032263	nucleoside metabolic process|purine ribonucleoside salvage|hypoxanthine phosphoribosyltransferase activity|transferase activity|transferase activity, transferring glycosyl groups|metal ion binding|cytosol|cytoplasm|nucleotide binding|identical protein binding|protein homodimerization activity|locomotory behavior|dendrite morphogenesis|dopamine metabolic process|protein homotetramerization|cerebra…	mmu00230,mmu00983	Purine metabolism|Drug metabolism - other enzymes
Tsix	4.53152461898433e-15	-0.473680005491422	0.336	0.59	1.46300272323909e-10	0.720125367721549	ENSMUSG00000085715	lncRNA	X (inactive)-specific transcript, opposite strand [Source:MGI Symbol;Acc:MGI:1336196]	--	--	--	--	--
Tma7	4.99325082217903e-15	-0.434209085065184	0.339	0.604	1.6120710279405e-10	0.740099381048908	ENSMUSG00000091537	protein_coding	translational machinery associated 7 [Source:MGI Symbol;Acc:MGI:1913417]	--	GO:0003674,GO:0005575,GO:0002181	molecular_function|cellular_component|cytoplasmic translation	--	--
Il33	5.60906718921018e-15	0.835474714477244	0.36	0.146	1.81088734203651e-10	1.78444410823129	ENSMUSG00000024810	protein_coding	interleukin 33 [Source:MGI Symbol;Acc:MGI:1924375]	--	GO:0005125,GO:0002686,GO:0043032,GO:0050729,GO:0045944,GO:0005634,GO:0005694,GO:0031410,GO:0005576,GO:0005615,GO:0010628,GO:0051607,GO:0030133,GO:0032436,GO:0090197,GO:0002281,GO:0002282,GO:0097191,GO:0051024,GO:0002830,GO:0032689,GO:0002826,GO:0032754,GO:0032755,GO:0032736,GO:0032753,GO:0051025,GO:0061518,GO:0007165	cytokine activity|negative regulation of leukocyte migration|positive regulation of macrophage activation|positive regulation of inflammatory response|positive regulation of transcription by RNA polymerase II|nucleus|chromosome|cytoplasmic vesicle|extracellular region|extracellular space|positive regulation of gene expression|defense response to virus|transport vesicle|positive regulation of prot…	mmu04217,mmu04623,mmu05164	Necroptosis|Cytosolic DNA-sensing pathway|Influenza A
Slco2a1	6.46292924984996e-15	0.908994099266277	0.309	0.093	2.08655670831406e-10	1.87773581453124	ENSMUSG00000032548	protein_coding	solute carrier organic anion transporter family, member 2a1 [Source:MGI Symbol;Acc:MGI:1346021]	--	GO:0005515,GO:0016020,GO:0055085,GO:0005215,GO:0016021,GO:0005886,GO:0015347,GO:0006811,GO:0043252,GO:0005887,GO:0015132,GO:0015732	protein binding|membrane|transmembrane transport|transporter activity|integral component of membrane|plasma membrane|sodium-independent organic anion transmembrane transporter activity|ion transport|sodium-independent organic anion transport|integral component of plasma membrane|prostaglandin transmembrane transporter activity|prostaglandin transport	--	--
Fam129a	7.08989990874965e-15	-0.298853045286896	0.046	0.16	2.28897418553982e-10	0.812898400610455	ENSMUSG00000026483	protein_coding	family with sequence similarity 129, member A [Source:MGI Symbol;Acc:MGI:2137237]	--	GO:0016020,GO:0003674,GO:0005829,GO:0005737,GO:0005886,GO:0001934,GO:0001933,GO:0045727,GO:0006417,GO:0034976	membrane|molecular_function|cytosol|cytoplasm|plasma membrane|positive regulation of protein phosphorylation|negative regulation of protein phosphorylation|positive regulation of translation|regulation of translation|response to endoplasmic reticulum stress	--	--
H2-K1	8.25555580680367e-15	0.39044606208337	0.938	0.944	2.66530619222657e-10	1.31079862267933	ENSMUSG00000061232	protein_coding	histocompatibility 2, K1, K region [Source:MGI Symbol;Acc:MGI:95904]	--	GO:0006955,GO:0019882,GO:0016020,GO:0016021,GO:0002376,GO:0002474,GO:0042612,GO:0009897,GO:0005615,GO:0005794,GO:0009986,GO:0046982,GO:0005886,GO:0005783,GO:0042742,GO:0042605,GO:0001916,GO:0002476,GO:0002486,GO:0005102,GO:0048839,GO:0005515,GO:0042608,GO:0010977,GO:0070971,GO:0030881,GO:0042277,GO:0042610,GO:0046977,GO:0062061,GO:0005797,GO:0042824,GO:0030670,GO:0071556,GO:0002485,GO:0042590	immune response|antigen processing and presentation|membrane|integral component of membrane|immune system process|antigen processing and presentation of peptide antigen via MHC class I|MHC class I protein complex|external side of plasma membrane|extracellular space|Golgi apparatus|cell surface|protein heterodimerization activity|plasma membrane|endoplasmic reticulum|defense response to bacterium|…	mmu04514,mmu04144,mmu04145,mmu04218,mmu04650,mmu04612,mmu05203,mmu05320,mmu05330,mmu05332,mmu05416,mmu04940,mmu05166,mmu05168,mmu05167,mmu05169,mmu05165	Cell adhesion molecules (CAMs)|Endocytosis|Phagosome|Cellular senescence|Natural killer cell mediated cytotoxicity|Antigen processing and presentation|Viral carcinogenesis|Autoimmune thyroid disease|Allograft rejection|Graft-versus-host disease|Viral myocarditis|Type I diabetes mellitus|HTLV-I infection|Herpes simplex infection|Kaposi's sarcoma-associated herpesvirus infection|Epstein-Barr virus …
Pmpcb	1.1255572015111e-14	-0.357857742402014	0.135	0.321	3.6338614250786e-10	0.780322420425996	ENSMUSG00000029017	protein_coding	peptidase (mitochondrial processing) beta [Source:MGI Symbol;Acc:MGI:1920328]	--	GO:0046872,GO:0006508,GO:0003824,GO:0004222,GO:0006627,GO:0017087,GO:0016787,GO:0008233,GO:0005739,GO:0008237,GO:0005759,GO:0004175,GO:0005743	metal ion binding|proteolysis|catalytic activity|metalloendopeptidase activity|protein processing involved in protein targeting to mitochondrion|mitochondrial processing peptidase complex|hydrolase activity|peptidase activity|mitochondrion|metallopeptidase activity|mitochondrial matrix|endopeptidase activity|mitochondrial inner membrane	--	--
Gm42418	1.14992028967795e-14	0.364449095262338	0.999	1	3.71251765522527e-10	1.28738993540663	ENSMUSG00000098178	lncRNA	predicted gene, 42418 [Source:MGI Symbol;Acc:MGI:5649005]	--	--	--	--	--
Vma21	1.25089433239186e-14	-0.316881656962638	0.124	0.302	4.03851235212713e-10	0.802803239276548	ENSMUSG00000073131	protein_coding	VMA21 vacuolar H+-ATPase homolog (S. cerevisiae) [Source:MGI Symbol;Acc:MGI:1914298]	--	GO:0070072,GO:0016020,GO:0016021,GO:0031410,GO:0005783,GO:0005789,GO:0012507,GO:0033116,GO:0005773,GO:0005764	vacuolar proton-transporting V-type ATPase complex assembly|membrane|integral component of membrane|cytoplasmic vesicle|endoplasmic reticulum|endoplasmic reticulum membrane|ER to Golgi transport vesicle membrane|endoplasmic reticulum-Golgi intermediate compartment membrane|vacuole|lysosome	--	--
Cox7a2	1.2776046531256e-14	-0.456686902411749	0.575	0.817	4.12474662261599e-10	0.728657675054468	ENSMUSG00000032330	protein_coding	cytochrome c oxidase subunit 7A2 [Source:MGI Symbol;Acc:MGI:1316715]	--	GO:0009055,GO:0004129,GO:0005746,GO:0016020,GO:0003674,GO:0022900,GO:0005739,GO:0005743,GO:1902600,GO:0002082,GO:0097250	electron transfer activity|cytochrome-c oxidase activity|mitochondrial respirasome|membrane|molecular_function|electron transport chain|mitochondrion|mitochondrial inner membrane|proton transmembrane transport|regulation of oxidative phosphorylation|mitochondrial respirasome assembly	mmu00190,mmu04260,mmu04714,mmu05010,mmu05012,mmu05016,mmu04932	Oxidative phosphorylation|Cardiac muscle contraction|Thermogenesis|Alzheimer's disease|Parkinson's disease|Huntington's disease|Non-alcoholic fatty liver disease (NAFLD)
Akr1b10	1.3747259185429e-14	-0.298346632695272	0.043	0.153	4.43830262801574e-10	0.813183793041317	ENSMUSG00000061758	protein_coding	aldo-keto reductase family 1, member B10 (aldose reductase) [Source:MGI Symbol;Acc:MGI:1915111]	--	GO:0055114,GO:0016491,GO:0005829,GO:0005739,GO:0004032,GO:0008106,GO:0042572,GO:0016918,GO:0052650,GO:0070401,GO:0070402	oxidation-reduction process|oxidoreductase activity|cytosol|mitochondrion|alditol:NADP+ 1-oxidoreductase activity|alcohol dehydrogenase (NADP+) activity|retinol metabolic process|retinal binding|NADP-retinol dehydrogenase activity|NADP+ binding|NADPH binding	mmu00040,mmu00051,mmu00052,mmu00561,mmu00790	Pentose and glucuronate interconversions|Fructose and mannose metabolism|Galactose metabolism|Glycerolipid metabolism|Folate biosynthesis
Ndufa7	1.69833491480103e-14	-0.600693674068733	0.442	0.683	5.48307427243514e-10	0.659436809911474	ENSMUSG00000041881	protein_coding	NADH:ubiquinone oxidoreductase subunit A7 [Source:MGI Symbol;Acc:MGI:1913666]	--	GO:0008137,GO:0042773,GO:0005743,GO:0016020,GO:0055114,GO:0005739,GO:0070469,GO:0003735,GO:0032543,GO:0005747,GO:0006120,GO:0005761	NADH dehydrogenase (ubiquinone) activity|ATP synthesis coupled electron transport|mitochondrial inner membrane|membrane|oxidation-reduction process|mitochondrion|respirasome|structural constituent of ribosome|mitochondrial translation|mitochondrial respiratory chain complex I|mitochondrial electron transport, NADH to ubiquinone|mitochondrial ribosome	mmu00190,mmu04723,mmu04714,mmu05010,mmu05012,mmu05016,mmu04932	Oxidative phosphorylation|Retrograde endocannabinoid signaling|Thermogenesis|Alzheimer's disease|Parkinson's disease|Huntington's disease|Non-alcoholic fatty liver disease (NAFLD)
Ndufab1	2.02195087924051e-14	-0.417056606729767	0.291	0.534	6.52786841362799e-10	0.748951080195466	ENSMUSG00000030869	protein_coding	NADH:ubiquinone oxidoreductase subunit AB1 [Source:MGI Symbol;Acc:MGI:1917566]	--	GO:0006633,GO:0005654,GO:0055114,GO:0006629,GO:0005739,GO:0006631,GO:0070469,GO:0032981,GO:0005762,GO:0005747,GO:0009249,GO:0000035,GO:0000036	fatty acid biosynthetic process|nucleoplasm|oxidation-reduction process|lipid metabolic process|mitochondrion|fatty acid metabolic process|respirasome|mitochondrial respiratory chain complex I assembly|mitochondrial large ribosomal subunit|mitochondrial respiratory chain complex I|protein lipoylation|acyl binding|acyl carrier activity	mmu00190,mmu04723,mmu04714,mmu05010,mmu05012,mmu05016,mmu04932	Oxidative phosphorylation|Retrograde endocannabinoid signaling|Thermogenesis|Alzheimer's disease|Parkinson's disease|Huntington's disease|Non-alcoholic fatty liver disease (NAFLD)
Fads1	2.06563090575943e-14	-0.307754901957396	0.147	0.332	6.66888937924434e-10	0.807898018951811	ENSMUSG00000010663	protein_coding	fatty acid desaturase 1 [Source:MGI Symbol;Acc:MGI:1923517]	--	GO:0016021,GO:0016491,GO:0006629,GO:0016020,GO:0005634,GO:0055114,GO:0005739,GO:0043231,GO:0005783,GO:0005789,GO:0006631,GO:0006633,GO:0006636,GO:0019369,GO:0009267,GO:0042759,GO:0016213,GO:0016717,GO:0062076,GO:0007568,GO:0007584,GO:0009744,GO:0010033,GO:0014070,GO:0032868,GO:0033189,GO:0035900	integral component of membrane|oxidoreductase activity|lipid metabolic process|membrane|nucleus|oxidation-reduction process|mitochondrion|intracellular membrane-bounded organelle|endoplasmic reticulum|endoplasmic reticulum membrane|fatty acid metabolic process|fatty acid biosynthetic process|unsaturated fatty acid biosynthetic process|arachidonic acid metabolic process|cellular response to starva…	mmu01040	Biosynthesis of unsaturated fatty acids
Bola2	2.19757920106024e-14	-0.378313593632126	0.227	0.459	7.094884450623e-10	0.769336363919209	ENSMUSG00000047721	protein_coding	bolA-like 2 (E. coli) [Source:MGI Symbol;Acc:MGI:1913412]	--	GO:0003674,GO:0008150,GO:0005575,GO:0005634,GO:0005737,GO:0044571,GO:0097428	molecular_function|biological_process|cellular_component|nucleus|cytoplasm|[2Fe-2S] cluster assembly|protein maturation by iron-sulfur cluster transfer	--	--
Pdcd4	2.29118635098398e-14	-0.348423254577523	0.194	0.407	7.39709513415178e-10	0.785442051666577	ENSMUSG00000024975	protein_coding	programmed cell death 4 [Source:MGI Symbol;Acc:MGI:107490]	--	GO:0045892,GO:0050729,GO:1900016,GO:0071222,GO:0005634,GO:0005829,GO:0003723,GO:0005737,GO:0005515,GO:0006915,GO:0043066,GO:0007569,GO:1901224,GO:1904706,GO:0030509,GO:1905461,GO:2000353,GO:0034393,GO:0051246,GO:0043508,GO:1905064,GO:0060940,GO:1904761	negative regulation of transcription, DNA-templated|positive regulation of inflammatory response|negative regulation of cytokine production involved in inflammatory response|cellular response to lipopolysaccharide|nucleus|cytosol|RNA binding|cytoplasm|protein binding|apoptotic process|negative regulation of apoptotic process|cell aging|positive regulation of NIK/NF-kappaB signaling|negative regul…	mmu05206,mmu05205	MicroRNAs in cancer|Proteoglycans in cancer
Cobll1	2.46357116623932e-14	-0.250090954780406	0.07	0.205	7.95363951020364e-10	0.84084340256862	ENSMUSG00000034903	protein_coding	Cobl-like 1 [Source:MGI Symbol;Acc:MGI:2442894]	--	GO:0003785	actin monomer binding	--	--
Cox8a	2.55153333975463e-14	-0.465391322678741	0.734	0.888	8.23762538739782e-10	0.724274595339857	ENSMUSG00000035885	protein_coding	cytochrome c oxidase subunit 8A [Source:MGI Symbol;Acc:MGI:105959]	--	GO:0004129,GO:0016020,GO:0016021,GO:0022900,GO:0005739,GO:0005743,GO:1902600,GO:0045277	cytochrome-c oxidase activity|membrane|integral component of membrane|electron transport chain|mitochondrion|mitochondrial inner membrane|proton transmembrane transport|respiratory chain complex IV	mmu00190,mmu04260,mmu04714,mmu05010,mmu05012,mmu05016,mmu04932	Oxidative phosphorylation|Cardiac muscle contraction|Thermogenesis|Alzheimer's disease|Parkinson's disease|Huntington's disease|Non-alcoholic fatty liver disease (NAFLD)
Sil1	2.56389717004484e-14	-0.350798806724602	0.081	0.224	8.27754201348977e-10	0.784149801278185	ENSMUSG00000024357	protein_coding	endoplasmic reticulum chaperone SIL1 homolog (S. cerevisiae) [Source:MGI Symbol;Acc:MGI:1932040]	--	GO:0015031,GO:0005783,GO:0005737,GO:0050790,GO:0005788,GO:0000774	protein transport|endoplasmic reticulum|cytoplasm|regulation of catalytic activity|endoplasmic reticulum lumen|adenyl-nucleotide exchange factor activity	mmu04141	Protein processing in endoplasmic reticulum
Lamc1	2.6147553427474e-14	-0.354835205377754	0.293	0.537	8.44173762405997e-10	0.781958958796884	ENSMUSG00000026478	protein_coding	laminin, gamma 1 [Source:MGI Symbol;Acc:MGI:99914]	--	GO:0005201,GO:0007155,GO:0016477,GO:0022617,GO:0031581,GO:0034446,GO:0065003,GO:0005604,GO:0005606,GO:0031012,GO:0062023	extracellular matrix structural constituent|cell adhesion|cell migration|extracellular matrix disassembly|hemidesmosome assembly|substrate adhesion-dependent cell spreading|protein-containing complex assembly|basement membrane|laminin-1 complex|extracellular matrix|collagen-containing extracellular matrix	mmu04151,mmu04512,mmu04510,mmu05200,mmu05222,mmu05020,mmu05165,mmu05146,mmu05145	PI3K-Akt signaling pathway|ECM-receptor interaction|Focal adhesion|Pathways in cancer|Small cell lung cancer|Prion diseases|Human papillomavirus infection|Amoebiasis|Toxoplasmosis
Hmgb3	3.8234773586539e-14	-0.263485716573359	0.1	0.257	1.23440966524141e-09	0.833072686798233	ENSMUSG00000015217	protein_coding	high mobility group box 3 [Source:MGI Symbol;Acc:MGI:1098219]	HMG	GO:0003677,GO:0005634,GO:0003723,GO:0005737,GO:0000790,GO:0005694,GO:0045944,GO:0002376,GO:0045087,GO:0008134,GO:0006357,GO:0045638,GO:0006310,GO:0045578,GO:0000400,GO:0008301,GO:0032392,GO:0045089	DNA binding|nucleus|RNA binding|cytoplasm|nuclear chromatin|chromosome|positive regulation of transcription by RNA polymerase II|immune system process|innate immune response|transcription factor binding|regulation of transcription by RNA polymerase II|negative regulation of myeloid cell differentiation|DNA recombination|negative regulation of B cell differentiation|four-way junction DNA binding|D…	--	--
Nr4a1	3.94695439497709e-14	-0.488567918799556	0.481	0.75	1.27427422641835e-09	0.712732235470325	ENSMUSG00000023034	protein_coding	nuclear receptor subfamily 4, group A, member 1 [Source:MGI Symbol;Acc:MGI:1352454]	NGFIB-like	GO:0003677,GO:0003707,GO:0008270,GO:0006355,GO:0005634,GO:0003700,GO:0043565,GO:0004879,GO:0046872,GO:0005829,GO:0005515,GO:0005737,GO:0042803,GO:0046982,GO:0045944,GO:0005739,GO:0031965,GO:0000977,GO:0045893,GO:0001228,GO:0035914,GO:0071310,GO:0043401,GO:0030522,GO:0000978,GO:0005667,GO:0006915,GO:0008134,GO:0043065,GO:0044344,GO:0002042,GO:0043154,GO:0035259,GO:0045444,GO:0035924,GO:0001938,GO:…	DNA binding|steroid hormone receptor activity|zinc ion binding|regulation of transcription, DNA-templated|nucleus|DNA-binding transcription factor activity|sequence-specific DNA binding|nuclear receptor activity|metal ion binding|cytosol|protein binding|cytoplasm|protein homodimerization activity|protein heterodimerization activity|positive regulation of transcription by RNA polymerase II|mitocho…	mmu04010,mmu04151,mmu04925,mmu04927,mmu04934	MAPK signaling pathway|PI3K-Akt signaling pathway|Aldosterone synthesis and secretion|Cortisol synthesis and secretion|Cushing's syndrome
Rpl34	4.60670418096549e-14	-0.374671893835243	0.917	0.978	1.48727444482471e-09	0.771280801961209	ENSMUSG00000062006	protein_coding	ribosomal protein L34 [Source:MGI Symbol;Acc:MGI:1915686]	--	GO:0003735,GO:0006412,GO:0005622,GO:0005840,GO:0005737,GO:0005783,GO:0005739,GO:0005829,GO:0022625	structural constituent of ribosome|translation|intracellular|ribosome|cytoplasm|endoplasmic reticulum|mitochondrion|cytosol|cytosolic large ribosomal subunit	mmu03010	Ribosome
Gpr182	5.25228157109683e-14	0.918728507798137	0.544	0.369	1.69569910522861e-09	1.89044844777266	ENSMUSG00000058396	protein_coding	G protein-coupled receptor 182 [Source:MGI Symbol;Acc:MGI:109545]	--	GO:0007186,GO:0016021,GO:0004930,GO:0016020,GO:0007165	G protein-coupled receptor signaling pathway|integral component of membrane|G protein-coupled receptor activity|membrane|signal transduction	--	--
Dpm3	5.58044744451056e-14	-0.299621514789637	0.229	0.459	1.80164745746023e-09	0.812465515442277	ENSMUSG00000042737	protein_coding	dolichyl-phosphate mannosyltransferase polypeptide 3 [Source:MGI Symbol;Acc:MGI:1915813]	--	GO:0006486,GO:0016020,GO:0016021,GO:0097502,GO:0005783,GO:0005789,GO:0030176,GO:0006506,GO:0031647,GO:0004582,GO:0033185	protein glycosylation|membrane|integral component of membrane|mannosylation|endoplasmic reticulum|endoplasmic reticulum membrane|integral component of endoplasmic reticulum membrane|GPI anchor biosynthetic process|regulation of protein stability|dolichyl-phosphate beta-D-mannosyltransferase activity|dolichol-phosphate-mannose synthase complex	mmu00510	N-Glycan biosynthesis
Rai1	5.65335085830858e-14	-0.300633048393123	0.11	0.276	1.82518432460493e-09	0.811896061674992	ENSMUSG00000062115	protein_coding	retinoic acid induced 1 [Source:MGI Symbol;Acc:MGI:103291]	--	GO:0046872,GO:0005634,GO:0005654,GO:0003700,GO:0005737,GO:0044212,GO:0045944,GO:0045893,GO:0005739,GO:0048511,GO:0006357,GO:0035326,GO:0001501,GO:0032922,GO:0040015	metal ion binding|nucleus|nucleoplasm|DNA-binding transcription factor activity|cytoplasm|transcription regulatory region DNA binding|positive regulation of transcription by RNA polymerase II|positive regulation of transcription, DNA-templated|mitochondrion|rhythmic process|regulation of transcription by RNA polymerase II|enhancer binding|skeletal system development|circadian regulation of gene e…	--	--
Ndufb6	5.66529514210662e-14	-0.311335906005416	0.217	0.451	1.82904053662912e-09	0.805895171220381	ENSMUSG00000071014	protein_coding	NADH:ubiquinone oxidoreductase subunit B6 [Source:MGI Symbol;Acc:MGI:2684983]	--	GO:0006120,GO:0005747,GO:0016020,GO:0016021,GO:0005654,GO:0055114,GO:0005739,GO:0005743,GO:0070469,GO:0031966,GO:0032981,GO:0042775	mitochondrial electron transport, NADH to ubiquinone|mitochondrial respiratory chain complex I|membrane|integral component of membrane|nucleoplasm|oxidation-reduction process|mitochondrion|mitochondrial inner membrane|respirasome|mitochondrial membrane|mitochondrial respiratory chain complex I assembly|mitochondrial ATP synthesis coupled electron transport	mmu00190,mmu04723,mmu04714,mmu05010,mmu05012,mmu05016,mmu04932	Oxidative phosphorylation|Retrograde endocannabinoid signaling|Thermogenesis|Alzheimer's disease|Parkinson's disease|Huntington's disease|Non-alcoholic fatty liver disease (NAFLD)
Deptor	6.79211531827854e-14	-0.289724791265315	0.128	0.306	2.19283443050623e-09	0.818058096566564	ENSMUSG00000022419	protein_coding	DEP domain containing MTOR-interacting protein [Source:MGI Symbol;Acc:MGI:2146322]	--	GO:0005515,GO:0035556,GO:0032007,GO:0006469,GO:0045792,GO:2001236	protein binding|intracellular signal transduction|negative regulation of TOR signaling|negative regulation of protein kinase activity|negative regulation of cell size|regulation of extrinsic apoptotic signaling pathway	mmu04150,mmu04140	mTOR signaling pathway|Autophagy - animal
Cstb	6.82210964032062e-14	-0.339092595506035	0.244	0.481	2.20251809737751e-09	0.790538376393394	ENSMUSG00000005054	protein_coding	cystatin B [Source:MGI Symbol;Acc:MGI:109514]	--	GO:0004869,GO:0005622,GO:0004866,GO:0005615,GO:0005634,GO:0005829,GO:0005737,GO:0010951,GO:0005730,GO:0030414,GO:0010466,GO:0062023,GO:0002020,GO:0008344,GO:0045861	cysteine-type endopeptidase inhibitor activity|intracellular|endopeptidase inhibitor activity|extracellular space|nucleus|cytosol|cytoplasm|negative regulation of endopeptidase activity|nucleolus|peptidase inhibitor activity|negative regulation of peptidase activity|collagen-containing extracellular matrix|protease binding|adult locomotory behavior|negative regulation of proteolysis	--	--
Cd63	7.19651821748407e-14	-0.476862466768122	0.237	0.448	2.32339590651473e-09	0.718538583844957	ENSMUSG00000025351	protein_coding	CD63 antigen [Source:MGI Symbol;Acc:MGI:99529]	--	GO:0016021,GO:0016020,GO:0005615,GO:0005886,GO:0032991,GO:0009986,GO:0005515,GO:0005737,GO:0015031,GO:0005887,GO:0005576,GO:0010008,GO:0005768,GO:0034613,GO:0016477,GO:0005764,GO:0005765,GO:0044877,GO:0005770,GO:0031902,GO:0070062,GO:0007160,GO:0045807,GO:0032585,GO:0031226,GO:0010633,GO:0030855,GO:0002092,GO:0045785,GO:0042470,GO:0035646,GO:0005771,GO:2001046,GO:1901379,GO:0043473,GO:0048757,GO:…	integral component of membrane|membrane|extracellular space|plasma membrane|protein-containing complex|cell surface|protein binding|cytoplasm|protein transport|integral component of plasma membrane|extracellular region|endosome membrane|endosome|cellular protein localization|cell migration|lysosome|lysosomal membrane|protein-containing complex binding|late endosome|late endosome membrane|extracel…	mmu04142,mmu05205	Lysosome|Proteoglycans in cancer
Psmb5	7.52512055914163e-14	-0.401911773486433	0.388	0.657	2.42948517251888e-09	0.756854679729725	ENSMUSG00000022193	protein_coding	proteasome (prosome, macropain) subunit, beta type 5 [Source:MGI Symbol;Acc:MGI:1194513]	--	GO:0004175,GO:0051603,GO:0005839,GO:0004298,GO:0000502,GO:0043161,GO:0016787,GO:0005634,GO:0005654,GO:0008233,GO:0006508,GO:0005737,GO:0006979,GO:0005813,GO:0005829,GO:0010498,GO:0010499,GO:0019774	endopeptidase activity|proteolysis involved in cellular protein catabolic process|proteasome core complex|threonine-type endopeptidase activity|proteasome complex|proteasome-mediated ubiquitin-dependent protein catabolic process|hydrolase activity|nucleus|nucleoplasm|peptidase activity|proteolysis|cytoplasm|response to oxidative stress|centrosome|cytosol|proteasomal protein catabolic process|prot…	mmu03050	Proteasome
Rps29	7.56639774669982e-14	-0.35218582468115	0.961	0.996	2.44281151252204e-09	0.783396275991206	ENSMUSG00000034892	protein_coding	ribosomal protein S29 [Source:MGI Symbol;Acc:MGI:107681]	--	GO:0008270,GO:0003735,GO:0006412,GO:0005622,GO:0005840,GO:0046872,GO:0005737,GO:0005783,GO:0005829,GO:0043065,GO:0002181,GO:0005791,GO:0042788,GO:0022627,GO:0098556	zinc ion binding|structural constituent of ribosome|translation|intracellular|ribosome|metal ion binding|cytoplasm|endoplasmic reticulum|cytosol|positive regulation of apoptotic process|cytoplasmic translation|rough endoplasmic reticulum|polysomal ribosome|cytosolic small ribosomal subunit|cytoplasmic side of rough endoplasmic reticulum membrane	mmu03010	Ribosome
Cmpk1	7.69343465623805e-14	-0.288552331779847	0.212	0.433	2.48382537876646e-09	0.818723191956564	ENSMUSG00000028719	protein_coding	cytidine monophosphate (UMP-CMP) kinase 1 [Source:MGI Symbol;Acc:MGI:1913838]	--	GO:0005524,GO:0006221,GO:0019205,GO:0006139,GO:0006207,GO:0004127,GO:0009041,GO:0016740,GO:0005634,GO:0005737,GO:0000166,GO:0016301,GO:0016310,GO:0004550,GO:0006165,GO:0009142,GO:0046940,GO:0005730	ATP binding|pyrimidine nucleotide biosynthetic process|nucleobase-containing compound kinase activity|nucleobase-containing compound metabolic process|'de novo' pyrimidine nucleobase biosynthetic process|cytidylate kinase activity|uridylate kinase activity|transferase activity|nucleus|cytoplasm|nucleotide binding|kinase activity|phosphorylation|nucleoside diphosphate kinase activity|nucleoside di…	mmu00240,mmu00983	Pyrimidine metabolism|Drug metabolism - other enzymes
Ndfip1	8.2645033734881e-14	-0.419037337548693	0.489	0.743	2.66819491413063e-09	0.747923522358367	ENSMUSG00000024425	protein_coding	Nedd4 family interacting protein 1 [Source:MGI Symbol;Acc:MGI:1929601]	--	GO:0030001,GO:0007034,GO:0016020,GO:0016021,GO:0000139,GO:0005794,GO:0048471,GO:0005515,GO:0030054,GO:0045202,GO:0042995,GO:0005576,GO:0006511,GO:0005783,GO:0010629,GO:0005768,GO:0006879,GO:0045732,GO:0030425,GO:0005938,GO:0043005,GO:0031398,GO:0050699,GO:0010008,GO:0050728,GO:0042130,GO:0030173,GO:0032410,GO:0002829,GO:0048302,GO:0032713,GO:0045619,GO:0048294,GO:0051224,GO:0002761	metal ion transport|vacuolar transport|membrane|integral component of membrane|Golgi membrane|Golgi apparatus|perinuclear region of cytoplasm|protein binding|cell junction|synapse|cell projection|extracellular region|ubiquitin-dependent protein catabolic process|endoplasmic reticulum|negative regulation of gene expression|endosome|cellular iron ion homeostasis|positive regulation of protein catab…	--	--
Ndufb4	9.39467070535547e-14	-0.415626873571534	0.312	0.545	3.03306943722401e-09	0.749693670228704	ENSMUSG00000022820	protein_coding	NADH:ubiquinone oxidoreductase subunit B4 [Source:MGI Symbol;Acc:MGI:1915444]	--	GO:0008137,GO:0005739,GO:0016020,GO:0016021,GO:0003674,GO:0055114,GO:0005743,GO:0031965,GO:0070469,GO:0032981,GO:0005747,GO:0006979	NADH dehydrogenase (ubiquinone) activity|mitochondrion|membrane|integral component of membrane|molecular_function|oxidation-reduction process|mitochondrial inner membrane|nuclear membrane|respirasome|mitochondrial respiratory chain complex I assembly|mitochondrial respiratory chain complex I|response to oxidative stress	mmu00190,mmu04723,mmu04714,mmu05010,mmu05012,mmu05016,mmu04932	Oxidative phosphorylation|Retrograde endocannabinoid signaling|Thermogenesis|Alzheimer's disease|Parkinson's disease|Huntington's disease|Non-alcoholic fatty liver disease (NAFLD)
Cops9	1.1166593267683e-13	-0.412267464011235	0.261	0.481	3.60513463647145e-09	0.751441414947741	ENSMUSG00000073616	protein_coding	COP9 signalosome subunit 9 [Source:MGI Symbol;Acc:MGI:1914165]	--	GO:0003674,GO:0005634,GO:0005654,GO:0005737,GO:0000790,GO:0008284,GO:0034644,GO:0008180,GO:2000435,GO:0051220	molecular_function|nucleus|nucleoplasm|cytoplasm|nuclear chromatin|positive regulation of cell population proliferation|cellular response to UV|COP9 signalosome|negative regulation of protein neddylation|cytoplasmic sequestering of protein	--	--
Oxr1	1.531748033666e-13	-0.344611340998124	0.27	0.519	4.94524852669068e-09	0.787520104250026	ENSMUSG00000022307	protein_coding	oxidation resistance 1 [Source:MGI Symbol;Acc:MGI:2179326]	--	GO:0005634,GO:0005654,GO:0055114,GO:0005739,GO:0043231,GO:0005730,GO:0051402,GO:1903204,GO:0043524,GO:0016491,GO:0007628,GO:0071447,GO:1902083,GO:1900408	nucleus|nucleoplasm|oxidation-reduction process|mitochondrion|intracellular membrane-bounded organelle|nucleolus|neuron apoptotic process|negative regulation of oxidative stress-induced neuron death|negative regulation of neuron apoptotic process|oxidoreductase activity|adult walking behavior|cellular response to hydroperoxide|negative regulation of peptidyl-cysteine S-nitrosylation|negative regu…	--	--
Ndufs5	1.59641894671137e-13	-0.428270427765988	0.383	0.631	5.15403856945764e-09	0.743152178074801	ENSMUSG00000028648	protein_coding	NADH:ubiquinone oxidoreductase core subunit S5 [Source:MGI Symbol;Acc:MGI:1890889]	--	GO:0016020,GO:0003674,GO:0055114,GO:0005739,GO:0005743,GO:0070469,GO:0032981,GO:0005758,GO:0005747	membrane|molecular_function|oxidation-reduction process|mitochondrion|mitochondrial inner membrane|respirasome|mitochondrial respiratory chain complex I assembly|mitochondrial intermembrane space|mitochondrial respiratory chain complex I	mmu00190,mmu04723,mmu04714,mmu05010,mmu05012,mmu05016,mmu04932	Oxidative phosphorylation|Retrograde endocannabinoid signaling|Thermogenesis|Alzheimer's disease|Parkinson's disease|Huntington's disease|Non-alcoholic fatty liver disease (NAFLD)
Ndufa2	1.80467351301071e-13	-0.39685768110831	0.458	0.701	5.82638843675506e-09	0.759510765383114	ENSMUSG00000014294	protein_coding	NADH:ubiquinone oxidoreductase subunit A2 [Source:MGI Symbol;Acc:MGI:1343103]	--	GO:0016020,GO:0055114,GO:0005739,GO:0005743,GO:0070469,GO:0031966,GO:0001835,GO:0032981,GO:0005747,GO:0008137	membrane|oxidation-reduction process|mitochondrion|mitochondrial inner membrane|respirasome|mitochondrial membrane|blastocyst hatching|mitochondrial respiratory chain complex I assembly|mitochondrial respiratory chain complex I|NADH dehydrogenase (ubiquinone) activity	mmu00190,mmu04723,mmu04714,mmu05010,mmu05012,mmu05016,mmu04932	Oxidative phosphorylation|Retrograde endocannabinoid signaling|Thermogenesis|Alzheimer's disease|Parkinson's disease|Huntington's disease|Non-alcoholic fatty liver disease (NAFLD)
Reep5	2.47064021924057e-13	-0.4887339917389	0.449	0.694	7.97646194781818e-09	0.71265019545389	ENSMUSG00000005873	protein_coding	receptor accessory protein 5 [Source:MGI Symbol;Acc:MGI:1270152]	--	GO:0016020,GO:0016021,GO:0071782	membrane|integral component of membrane|endoplasmic reticulum tubular network	--	--
Cmpk2	2.55650666634242e-13	-0.32309142200576	0.218	0.429	8.2536817722865e-09	0.799355174484946	ENSMUSG00000020638	protein_coding	cytidine monophosphate (UMP-CMP) kinase 2, mitochondrial [Source:MGI Symbol;Acc:MGI:99830]	--	GO:0050145,GO:0016740,GO:0000166,GO:0005524,GO:0016301,GO:0016310,GO:0005739,GO:0005737,GO:0071222,GO:0004550,GO:0004127,GO:0006221,GO:0046940,GO:0006165,GO:0006233,GO:0004798,GO:0009041,GO:0006227,GO:0006235,GO:0009142,GO:0033862	nucleoside monophosphate kinase activity|transferase activity|nucleotide binding|ATP binding|kinase activity|phosphorylation|mitochondrion|cytoplasm|cellular response to lipopolysaccharide|nucleoside diphosphate kinase activity|cytidylate kinase activity|pyrimidine nucleotide biosynthetic process|nucleoside monophosphate phosphorylation|nucleoside diphosphate phosphorylation|dTDP biosynthetic pro…	mmu00240	Pyrimidine metabolism
Esam	3.38285946467506e-13	0.498677851025241	0.83	0.802	1.09215617817034e-08	1.41291810876961	ENSMUSG00000001946	protein_coding	endothelial cell-specific adhesion molecule [Source:MGI Symbol;Acc:MGI:1916774]	--	GO:0016020,GO:0016021,GO:0005886,GO:0032991,GO:0030054,GO:0098609,GO:0005911,GO:0007155,GO:0007156,GO:0034613,GO:0070830,GO:0005923,GO:0030833,GO:0005912,GO:2000249,GO:0098632,GO:0016338	membrane|integral component of membrane|plasma membrane|protein-containing complex|cell junction|cell-cell adhesion|cell-cell junction|cell adhesion|homophilic cell adhesion via plasma membrane adhesion molecules|cellular protein localization|bicellular tight junction assembly|bicellular tight junction|regulation of actin filament polymerization|adherens junction|regulation of actin cytoskeleton …	mmu04514,mmu04670	Cell adhesion molecules (CAMs)|Leukocyte transendothelial migration
Ctsf	3.42269298080191e-13	-0.290013923069691	0.103	0.257	1.1050164288519e-08	0.817894165238619	ENSMUSG00000083282	protein_coding	cathepsin F [Source:MGI Symbol;Acc:MGI:1861434]	--	GO:0006508,GO:0008234,GO:0005615,GO:0016787,GO:0008233,GO:0005764,GO:0004197,GO:0051603	proteolysis|cysteine-type peptidase activity|extracellular space|hydrolase activity|peptidase activity|lysosome|cysteine-type endopeptidase activity|proteolysis involved in cellular protein catabolic process	mmu04142,mmu04210	Lysosome|Apoptosis
Ramp2	3.70635626815375e-13	0.576163932239919	0.776	0.735	1.19659712117344e-08	1.49087978460682	ENSMUSG00000001240	protein_coding	receptor (calcitonin) activity modifying protein 2 [Source:MGI Symbol;Acc:MGI:1859650]	--	GO:0016021,GO:0006886,GO:0008565,GO:0008277,GO:0016020,GO:0005886,GO:0009986,GO:0005737,GO:0015031,GO:0015026,GO:0006816,GO:0007186,GO:0010628,GO:0001570,GO:0070830,GO:0072659,GO:0001525,GO:0043235,GO:0007507,GO:2000352,GO:0032870,GO:0002040,GO:0008217,GO:0043116,GO:0045766,GO:0034333,GO:0035924,GO:0005623,GO:0007189,GO:0031623,GO:0097647,GO:2001214,GO:1990410,GO:0097084,GO:0097643,GO:0150057,GO:…	integral component of membrane|intracellular protein transport|obsolete protein transporter activity|regulation of G protein-coupled receptor signaling pathway|membrane|plasma membrane|cell surface|cytoplasm|protein transport|coreceptor activity|calcium ion transport|G protein-coupled receptor signaling pathway|positive regulation of gene expression|vasculogenesis|bicellular tight junction assemb…	mmu04270	Vascular smooth muscle contraction
Tshz2	3.90812641444311e-13	0.593553460361832	0.841	0.813	1.26173861290296e-08	1.50895884677469	ENSMUSG00000047907	protein_coding	teashirt zinc finger family member 2 [Source:MGI Symbol;Acc:MGI:2153084]	zf-C2H2	GO:0003677,GO:0003676,GO:0010468,GO:0046872,GO:0005634,GO:0007275,GO:0005515,GO:0006357,GO:0003682	DNA binding|nucleic acid binding|regulation of gene expression|metal ion binding|nucleus|multicellular organism development|protein binding|regulation of transcription by RNA polymerase II|chromatin binding	--	--
Nr4a3	4.14050811622056e-13	-0.2687563094728	0.085	0.224	1.33676304532181e-08	0.830034777747452	ENSMUSG00000028341	protein_coding	nuclear receptor subfamily 4, group A, member 3 [Source:MGI Symbol;Acc:MGI:1352457]	NGFIB-like	GO:0003677,GO:0003707,GO:0008270,GO:0006355,GO:0005634,GO:0003700,GO:0043565,GO:0004879,GO:0046872,GO:0042803,GO:0045944,GO:0000977,GO:0001228,GO:0043401,GO:0042629,GO:0030522,GO:0042472,GO:0000978,GO:0005667,GO:0048008,GO:0030534,GO:0019901,GO:0043066,GO:0045893,GO:0050885,GO:0000122,GO:0043524,GO:0048752,GO:0021766,GO:0050679,GO:0035259,GO:0045444,GO:1904754,GO:0010828,GO:0097009,GO:0007411,GO:…	DNA binding|steroid hormone receptor activity|zinc ion binding|regulation of transcription, DNA-templated|nucleus|DNA-binding transcription factor activity|sequence-specific DNA binding|nuclear receptor activity|metal ion binding|protein homodimerization activity|positive regulation of transcription by RNA polymerase II|RNA polymerase II regulatory region sequence-specific DNA binding|DNA-binding…	mmu05202	Transcriptional misregulation in cancers
Pebp1	4.18595794167615e-13	-0.543737349206284	0.509	0.713	1.35143652147015e-08	0.685991521564895	ENSMUSG00000032959	protein_coding	phosphatidylethanolamine binding protein 1 [Source:MGI Symbol;Acc:MGI:1344408]	--	GO:0005615,GO:0005794,GO:0009986,GO:0005737,GO:0000166,GO:0005524,GO:0043005,GO:0045177,GO:0008289,GO:0010951,GO:0005739,GO:0001933,GO:0043409,GO:0008021,GO:0000165,GO:0019901,GO:0043679,GO:0005102,GO:0019900,GO:0043025,GO:0019899,GO:0030414,GO:0010466,GO:0004867,GO:0051019,GO:0048240,GO:0005791,GO:0005741,GO:0043209,GO:0002026,GO:0043950,GO:0045840,GO:0033612,GO:0001505,GO:0060409,GO:0006979,GO:…	extracellular space|Golgi apparatus|cell surface|cytoplasm|nucleotide binding|ATP binding|neuron projection|apical part of cell|lipid binding|negative regulation of endopeptidase activity|mitochondrion|negative regulation of protein phosphorylation|negative regulation of MAPK cascade|synaptic vesicle|MAPK cascade|protein kinase binding|axon terminus|signaling receptor binding|kinase binding|neuro…	--	--
Rps17	4.56125981682091e-13	-0.412531129407686	0.837	0.963	1.47260273186063e-08	0.751304094870289	ENSMUSG00000061787	protein_coding	ribosomal protein S17 [Source:MGI Symbol;Acc:MGI:1309526]	--	GO:0003735,GO:0006412,GO:0005622,GO:0005840,GO:0045202,GO:0042274,GO:0006364,GO:0034101,GO:0022627	structural constituent of ribosome|translation|intracellular|ribosome|synapse|ribosomal small subunit biogenesis|rRNA processing|erythrocyte homeostasis|cytosolic small ribosomal subunit	mmu03010	Ribosome
Ifi27	4.68467102733059e-13	-0.475433637197074	0.562	0.813	1.51244604117368e-08	0.719250569203144	ENSMUSG00000064215	protein_coding	interferon, alpha-inducible protein 27 [Source:MGI Symbol;Acc:MGI:1277180]	--	GO:0016021,GO:0000122,GO:0005739,GO:0005521,GO:0001102,GO:0046825,GO:0005637	integral component of membrane|negative regulation of transcription by RNA polymerase II|mitochondrion|lamin binding|RNA polymerase II activating transcription factor binding|regulation of protein export from nucleus|nuclear inner membrane	--	--
Tob1	4.77032300418775e-13	-0.309859809489776	0.278	0.522	1.54009878190201e-08	0.80672014655353	ENSMUSG00000037573	protein_coding	transducer of ErbB-2.1 [Source:MGI Symbol;Acc:MGI:1349721]	--	GO:0008285,GO:0005634,GO:0005515,GO:0005737,GO:1903507,GO:0030971,GO:0003714,GO:0010468,GO:0046332,GO:0017148,GO:0030514,GO:0045668,GO:0060390,GO:0060213,GO:1900153,GO:0030014,GO:0060212	negative regulation of cell population proliferation|nucleus|protein binding|cytoplasm|negative regulation of nucleic acid-templated transcription|receptor tyrosine kinase binding|transcription corepressor activity|regulation of gene expression|SMAD binding|negative regulation of translation|negative regulation of BMP signaling pathway|negative regulation of osteoblast differentiation|regulation …	mmu03018	RNA degradation
C1qbp	4.89579924646431e-13	-0.271399365533512	0.182	0.381	1.580608786721e-08	0.828515523824672	ENSMUSG00000018446	protein_coding	complement component 1, q subcomponent binding protein [Source:MGI Symbol;Acc:MGI:1194505]	--	GO:0005759,GO:0001849,GO:0003714,GO:0005080,GO:0005540,GO:0008134,GO:0030984,GO:0031690,GO:0000122,GO:0014065,GO:0030449,GO:0032689,GO:0032695,GO:0039534,GO:0039536,GO:0042256,GO:0043065,GO:0045785,GO:0048025,GO:0050687,GO:0051897,GO:0090023,GO:1901165,GO:2000510,GO:0005615,GO:0005634,GO:0005737,GO:0005739,GO:0005829,GO:0005886,GO:0009986,GO:0016020,GO:0048786,GO:0098793,GO:0098978,GO:0098982	mitochondrial matrix|complement component C1q binding|transcription corepressor activity|protein kinase C binding|hyaluronic acid binding|transcription factor binding|kininogen binding|adrenergic receptor binding|negative regulation of transcription by RNA polymerase II|phosphatidylinositol 3-kinase signaling|regulation of complement activation|negative regulation of interferon-gamma production|n…	mmu05168	Herpes simplex infection
Cox7b	5.78147955249518e-13	-0.478143020769756	0.381	0.623	1.86655067352307e-08	0.717901083059739	ENSMUSG00000031231	protein_coding	cytochrome c oxidase subunit 7B [Source:MGI Symbol;Acc:MGI:1913392]	--	GO:0004129,GO:0005746,GO:0016020,GO:0016021,GO:0003674,GO:0022900,GO:0005739,GO:0005743,GO:1902600,GO:0007417,GO:0045277	cytochrome-c oxidase activity|mitochondrial respirasome|membrane|integral component of membrane|molecular_function|electron transport chain|mitochondrion|mitochondrial inner membrane|proton transmembrane transport|central nervous system development|respiratory chain complex IV	mmu00190,mmu04260,mmu04714,mmu05010,mmu05012,mmu05016,mmu04932	Oxidative phosphorylation|Cardiac muscle contraction|Thermogenesis|Alzheimer's disease|Parkinson's disease|Huntington's disease|Non-alcoholic fatty liver disease (NAFLD)
Ndufa13	5.86477227117171e-13	-0.466306312649823	0.454	0.709	1.89344172774779e-08	0.723815389571676	ENSMUSG00000036199	protein_coding	NADH:ubiquinone oxidoreductase subunit A13 [Source:MGI Symbol;Acc:MGI:1914434]	--	GO:0016020,GO:0016021,GO:0005634,GO:0005654,GO:0005737,GO:0055114,GO:0005739,GO:0005743,GO:0035458,GO:0045892,GO:0005524,GO:0006915,GO:0070469,GO:0043280,GO:0031966,GO:0045732,GO:0030308,GO:0032981,GO:0071300,GO:0072593,GO:0008137,GO:0097190,GO:2001243,GO:0005747,GO:0097191,GO:0003954,GO:0045039,GO:0005746	membrane|integral component of membrane|nucleus|nucleoplasm|cytoplasm|oxidation-reduction process|mitochondrion|mitochondrial inner membrane|cellular response to interferon-beta|negative regulation of transcription, DNA-templated|ATP binding|apoptotic process|respirasome|positive regulation of cysteine-type endopeptidase activity involved in apoptotic process|mitochondrial membrane|positive regul…	mmu00190,mmu04723,mmu04714,mmu05010,mmu05012,mmu05016,mmu04932	Oxidative phosphorylation|Retrograde endocannabinoid signaling|Thermogenesis|Alzheimer's disease|Parkinson's disease|Huntington's disease|Non-alcoholic fatty liver disease (NAFLD)
Ctla2a	5.98905987458774e-13	0.577226918671618	0.84	0.795	1.93356798051065e-08	1.49197867863529	ENSMUSG00000044258	protein_coding	cytotoxic T lymphocyte-associated protein 2 alpha [Source:MGI Symbol;Acc:MGI:88554]	--	GO:0005576,GO:0030425,GO:0010955,GO:0050728,GO:0045589	extracellular region|dendrite|negative regulation of protein processing|negative regulation of inflammatory response|regulation of regulatory T cell differentiation	--	--
Mrps14	6.55035087126303e-13	-0.44772684206679	0.293	0.526	2.11478077878727e-08	0.733197188019877	ENSMUSG00000058267	protein_coding	mitochondrial ribosomal protein S14 [Source:MGI Symbol;Acc:MGI:1928141]	--	GO:0003735,GO:0006412,GO:0005622,GO:0005840,GO:0005739,GO:0005515,GO:0005763,GO:0032543	structural constituent of ribosome|translation|intracellular|ribosome|mitochondrion|protein binding|mitochondrial small ribosomal subunit|mitochondrial translation	mmu03010	Ribosome
Adgrl4	6.66716380116782e-13	0.453025553355037	0.884	0.869	2.15249383320703e-08	1.36890805929972	ENSMUSG00000039167	protein_coding	adhesion G protein-coupled receptor L4 [Source:MGI Symbol;Acc:MGI:2655562]	--	GO:0007186,GO:0016021,GO:0004930,GO:0005509,GO:0007166,GO:0004888,GO:0016020,GO:0005886,GO:0005887,GO:0031410,GO:0007165,GO:0046983,GO:0007189	G protein-coupled receptor signaling pathway|integral component of membrane|G protein-coupled receptor activity|calcium ion binding|cell surface receptor signaling pathway|transmembrane signaling receptor activity|membrane|plasma membrane|integral component of plasma membrane|cytoplasmic vesicle|signal transduction|protein dimerization activity|adenylate cyclase-activating G protein-coupled recep…	--	--
Eno1	7.21226717150229e-13	-0.286475182381502	0.199	0.403	2.32848045631952e-08	0.819902814239323	ENSMUSG00000063524	protein_coding	enolase 1, alpha non-neuron [Source:MGI Symbol;Acc:MGI:95393]	--	GO:0006096,GO:0000287,GO:0004634,GO:0000015,GO:0016020,GO:0046872,GO:0005886,GO:0005829,GO:0009986,GO:0005737,GO:0042803,GO:0046982,GO:0043005,GO:0030426,GO:0000977,GO:0001701,GO:0000122,GO:0016829,GO:0003723,GO:0051020,GO:0045121,GO:0001227,GO:0019899,GO:0031072,GO:0099738,GO:0097060,GO:0019897,GO:0043209,GO:0098761,GO:0051099	glycolytic process|magnesium ion binding|phosphopyruvate hydratase activity|phosphopyruvate hydratase complex|membrane|metal ion binding|plasma membrane|cytosol|cell surface|cytoplasm|protein homodimerization activity|protein heterodimerization activity|neuron projection|growth cone|RNA polymerase II regulatory region sequence-specific DNA binding|in utero embryonic development|negative regulatio…	mmu00010,mmu03018,mmu04066	Glycolysis / Gluconeogenesis|RNA degradation|HIF-1 signaling pathway
Mrps18c	7.60304735132384e-13	-0.27465055708401	0.156	0.347	2.4546438373749e-08	0.82665052137062	ENSMUSG00000016833	protein_coding	mitochondrial ribosomal protein S18C [Source:MGI Symbol;Acc:MGI:1915985]	--	GO:0003735,GO:0006412,GO:0005622,GO:0005840,GO:0005739,GO:0005763,GO:0070181	structural constituent of ribosome|translation|intracellular|ribosome|mitochondrion|mitochondrial small ribosomal subunit|small ribosomal subunit rRNA binding	mmu03010	Ribosome
Unc5b	1.02639797349644e-12	-0.306164756351328	0.133	0.299	3.31372585743326e-08	0.808788979062284	ENSMUSG00000020099	protein_coding	unc-5 netrin receptor B [Source:MGI Symbol;Acc:MGI:894703]	--	GO:0016021,GO:0005515,GO:0007165,GO:0005042,GO:0038007,GO:0016020,GO:0005886,GO:0007275,GO:0006915,GO:0045121,GO:0001525,GO:0005829,GO:0043524,GO:0007411,GO:0014068,GO:0033564,GO:2001240,GO:2001241	integral component of membrane|protein binding|signal transduction|netrin receptor activity|netrin-activated signaling pathway|membrane|plasma membrane|multicellular organism development|apoptotic process|membrane raft|angiogenesis|cytosol|negative regulation of neuron apoptotic process|axon guidance|positive regulation of phosphatidylinositol 3-kinase signaling|anterior/posterior axon guidance|n…	mmu04360	Axon guidance
Tpi1	1.24610070741962e-12	-0.280537437232427	0.217	0.429	4.02303613390424e-08	0.823284267725917	ENSMUSG00000023456	protein_coding	triosephosphate isomerase 1 [Source:MGI Symbol;Acc:MGI:98797]	--	GO:0006096,GO:0003824,GO:0004807,GO:0005829,GO:0005737,GO:0016853,GO:0042803,GO:0006006,GO:0016829,GO:0006094,GO:0031625,GO:0007275,GO:0046166,GO:0008929,GO:0019242,GO:0019563,GO:0019682	glycolytic process|catalytic activity|triose-phosphate isomerase activity|cytosol|cytoplasm|isomerase activity|protein homodimerization activity|glucose metabolic process|lyase activity|gluconeogenesis|ubiquitin protein ligase binding|multicellular organism development|glyceraldehyde-3-phosphate biosynthetic process|methylglyoxal synthase activity|methylglyoxal biosynthetic process|glycerol catab…	mmu00010,mmu00051,mmu00562	Glycolysis / Gluconeogenesis|Fructose and mannose metabolism|Inositol phosphate metabolism
Ndufb5	1.31800336413517e-12	-0.373471004679469	0.413	0.657	4.25517386111041e-08	0.771923077925629	ENSMUSG00000027673	protein_coding	NADH:ubiquinone oxidoreductase subunit B5 [Source:MGI Symbol;Acc:MGI:1913296]	--	GO:0016020,GO:0016021,GO:0003674,GO:0005654,GO:0055114,GO:0005739,GO:0005743,GO:0070469,GO:0032981,GO:0005747	membrane|integral component of membrane|molecular_function|nucleoplasm|oxidation-reduction process|mitochondrion|mitochondrial inner membrane|respirasome|mitochondrial respiratory chain complex I assembly|mitochondrial respiratory chain complex I	mmu00190,mmu04723,mmu04714,mmu05010,mmu05012,mmu05016,mmu04932	Oxidative phosphorylation|Retrograde endocannabinoid signaling|Thermogenesis|Alzheimer's disease|Parkinson's disease|Huntington's disease|Non-alcoholic fatty liver disease (NAFLD)
Arpp19	1.39508275920877e-12	-0.257509359129998	0.359	0.623	4.50402468810551e-08	0.836530844253035	ENSMUSG00000007656	protein_coding	cAMP-regulated phosphoprotein 19 [Source:MGI Symbol;Acc:MGI:1891691]	--	GO:0005737,GO:0043666,GO:0043086,GO:0046579,GO:0007049,GO:0051301,GO:0032515,GO:0000278,GO:0005102,GO:0004864,GO:0015459,GO:0000086,GO:0045722,GO:0019212,GO:0019888,GO:0051721,GO:0035308	cytoplasm|regulation of phosphoprotein phosphatase activity|negative regulation of catalytic activity|positive regulation of Ras protein signal transduction|cell cycle|cell division|negative regulation of phosphoprotein phosphatase activity|mitotic cell cycle|signaling receptor binding|protein phosphatase inhibitor activity|potassium channel regulator activity|G2/M transition of mitotic cell cycl…	--	--
Timm13	1.62171366941646e-12	-0.370190974393784	0.362	0.601	5.23570258171104e-08	0.773680075359251	ENSMUSG00000020219	protein_coding	translocase of inner mitochondrial membrane 13 [Source:MGI Symbol;Acc:MGI:1353432]	--	GO:0005758,GO:0072321,GO:0016020,GO:0046872,GO:0015031,GO:0005739,GO:0005743,GO:0001650,GO:0045039,GO:0042719	mitochondrial intermembrane space|chaperone-mediated protein transport|membrane|metal ion binding|protein transport|mitochondrion|mitochondrial inner membrane|fibrillar center|protein insertion into mitochondrial inner membrane|mitochondrial intermembrane space protein transporter complex	--	--
Pgam1	1.73554732762108e-12	-0.520617142320718	0.362	0.586	5.60321454722464e-08	0.697073581901696	ENSMUSG00000011752	protein_coding	phosphoglycerate mutase 1 [Source:MGI Symbol;Acc:MGI:97552]	--	GO:0006096,GO:0003824,GO:0016868,GO:0004619,GO:0016787,GO:0005634,GO:0005829,GO:0005737,GO:0016853,GO:0019901,GO:0045730,GO:0004082,GO:0043209,GO:0006110,GO:0043456	glycolytic process|catalytic activity|intramolecular transferase activity, phosphotransferases|phosphoglycerate mutase activity|hydrolase activity|nucleus|cytosol|cytoplasm|isomerase activity|protein kinase binding|respiratory burst|bisphosphoglycerate mutase activity|myelin sheath|regulation of glycolytic process|regulation of pentose-phosphate shunt	mmu00010,mmu00260,mmu04922,mmu05230	Glycolysis / Gluconeogenesis|Glycine, serine and threonine metabolism|Glucagon signaling pathway|Central carbon metabolism in cancer
Rps15a	1.99292154584312e-12	-0.404223932542635	0.917	0.978	6.43414721075453e-08	0.755642665552537	ENSMUSG00000008683	protein_coding	ribosomal protein S15A [Source:MGI Symbol;Acc:MGI:2389091]	--	GO:0003735,GO:0006412,GO:0005840,GO:0005737,GO:0005739,GO:0008284,GO:0009615,GO:0045787,GO:0022627	structural constituent of ribosome|translation|ribosome|cytoplasm|mitochondrion|positive regulation of cell population proliferation|response to virus|positive regulation of cell cycle|cytosolic small ribosomal subunit	mmu03010	Ribosome
Entpd1	2.30680314286938e-12	0.725492181895479	0.642	0.526	7.4475139467538e-08	1.65346462698578	ENSMUSG00000048120	protein_coding	ectonucleoside triphosphate diphosphohydrolase 1 [Source:MGI Symbol;Acc:MGI:102805]	--	GO:0016787,GO:0016020,GO:0016021,GO:0005615,GO:0009986,GO:0000166,GO:0005524,GO:0051260,GO:0042802,GO:0014069,GO:0043005,GO:0007186,GO:0008021,GO:0016323,GO:0043025,GO:0005604,GO:0016887,GO:0097060,GO:0030168,GO:0009181,GO:0017110,GO:0017111,GO:0043262,GO:0033602,GO:2001170,GO:0102485,GO:0102486,GO:0102487,GO:0102488,GO:0102489,GO:0102490,GO:0102491	hydrolase activity|membrane|integral component of membrane|extracellular space|cell surface|nucleotide binding|ATP binding|protein homooligomerization|identical protein binding|postsynaptic density|neuron projection|G protein-coupled receptor signaling pathway|synaptic vesicle|basolateral plasma membrane|neuronal cell body|basement membrane|ATPase activity|synaptic membrane|platelet activation|pu…	mmu00230,mmu00240,mmu05169	Purine metabolism|Pyrimidine metabolism|Epstein-Barr virus infection
Sec61b	2.40215636050423e-12	-0.51307969125953	0.435	0.672	7.7553618098879e-08	0.7007250169827	ENSMUSG00000053317	protein_coding	Sec61 beta subunit [Source:MGI Symbol;Acc:MGI:1913462]	--	GO:0006886,GO:0005784,GO:0016020,GO:0016021,GO:0015031,GO:0005783,GO:0005515,GO:0005789,GO:0006616,GO:0030433,GO:0015450,GO:0005086,GO:0031204,GO:0031205,GO:0043022,GO:0030970,GO:0044322,GO:0048408	intracellular protein transport|Sec61 translocon complex|membrane|integral component of membrane|protein transport|endoplasmic reticulum|protein binding|endoplasmic reticulum membrane|SRP-dependent cotranslational protein targeting to membrane, translocation|ubiquitin-dependent ERAD pathway|P-P-bond-hydrolysis-driven protein transmembrane transporter activity|ARF guanyl-nucleotide exchange factor…	mmu03060,mmu04141,mmu04145	Protein export|Protein processing in endoplasmic reticulum|Phagosome
Cers2	2.47483024113593e-12	-0.267474967706156	0.195	0.399	7.98998943350736e-08	0.830772307608095	ENSMUSG00000015714	protein_coding	ceramide synthase 2 [Source:MGI Symbol;Acc:MGI:1924143]	Homeobox	GO:0003677,GO:0016021,GO:0016020,GO:0005634,GO:0016740,GO:0005783,GO:0006629,GO:0005515,GO:0005789,GO:0006665,GO:0030148,GO:0046513,GO:1900148,GO:0050291,GO:0048681,GO:1905045	DNA binding|integral component of membrane|membrane|nucleus|transferase activity|endoplasmic reticulum|lipid metabolic process|protein binding|endoplasmic reticulum membrane|sphingolipid metabolic process|sphingolipid biosynthetic process|ceramide biosynthetic process|negative regulation of Schwann cell migration|sphingosine N-acyltransferase activity|negative regulation of axon regeneration|nega…	mmu00600,mmu04071	Sphingolipid metabolism|Sphingolipid signaling pathway
Mfsd4a	3.57593994487911e-12	-0.291279652250506	0.17	0.358	1.15449221120422e-07	0.817176911424391	ENSMUSG00000059149	protein_coding	major facilitator superfamily domain containing 4A [Source:MGI Symbol;Acc:MGI:2442786]	--	GO:0016021,GO:0055085,GO:0016020,GO:0005575,GO:0005887,GO:0005355,GO:1904659	integral component of membrane|transmembrane transport|membrane|cellular_component|integral component of plasma membrane|glucose transmembrane transporter activity|glucose transmembrane transport	--	--
Emilin1	3.58844079754882e-12	0.736073503476819	0.553	0.407	1.15852811148864e-07	1.66563640165483	ENSMUSG00000029163	protein_coding	elastin microfibril interfacer 1 [Source:MGI Symbol;Acc:MGI:1926189]	--	GO:0005515,GO:0010628,GO:0010629,GO:0005615,GO:0032966,GO:1904027,GO:0016525,GO:0070373,GO:0030512,GO:1905522,GO:0042802,GO:0005576,GO:0031012,GO:0007155,GO:0016477,GO:0005581,GO:0010811,GO:0030198,GO:0007160,GO:0062023,GO:0030948,GO:0070207,GO:0003180,GO:0030023,GO:0060394,GO:0098640,GO:0048251,GO:0050866,GO:1901203,GO:0034668,GO:1990971	protein binding|positive regulation of gene expression|negative regulation of gene expression|extracellular space|negative regulation of collagen biosynthetic process|negative regulation of collagen fibril organization|negative regulation of angiogenesis|negative regulation of ERK1 and ERK2 cascade|negative regulation of transforming growth factor beta receptor signaling pathway|negative regulati…	--	--
Smim11	4.5749365786495e-12	-0.389439906910874	0.207	0.399	1.47701827441699e-07	0.763425929472659	ENSMUSG00000051989	protein_coding	small integral membrane protein 11 [Source:MGI Symbol;Acc:MGI:1916186]	--	GO:0016020,GO:0016021,GO:0003674,GO:0008150,GO:0005575	membrane|integral component of membrane|molecular_function|biological_process|cellular_component	--	--
Gtf3a	5.76845890827675e-12	-0.254501693240546	0.075	0.198	1.86234695853715e-07	0.838276625353876	ENSMUSG00000016503	protein_coding	general transcription factor III A [Source:MGI Symbol;Acc:MGI:1913846]	zf-C2H2	GO:0003676,GO:0046872,GO:0003677,GO:0005634,GO:0003723,GO:0006355,GO:0042254,GO:0042273,GO:0003700,GO:0008097	nucleic acid binding|metal ion binding|DNA binding|nucleus|RNA binding|regulation of transcription, DNA-templated|ribosome biogenesis|ribosomal large subunit biogenesis|DNA-binding transcription factor activity|5S rRNA binding	--	--
Rps26	6.41465828672163e-12	-0.344580541209311	0.86	0.951	2.07097242786808e-07	0.78753691702828	ENSMUSG00000025362	protein_coding	ribosomal protein S26 [Source:MGI Symbol;Acc:MGI:1351628]	--	GO:0003735,GO:0006412,GO:0005622,GO:0005840,GO:0005737,GO:0003729,GO:0005783,GO:0005829,GO:0002181,GO:0005791,GO:0042788,GO:0022627,GO:0098556,GO:0033119	structural constituent of ribosome|translation|intracellular|ribosome|cytoplasm|mRNA binding|endoplasmic reticulum|cytosol|cytoplasmic translation|rough endoplasmic reticulum|polysomal ribosome|cytosolic small ribosomal subunit|cytoplasmic side of rough endoplasmic reticulum membrane|negative regulation of RNA splicing	mmu03010	Ribosome
Pim1	6.87527873986238e-12	-0.272000740685337	0.3	0.541	2.21968374116457e-07	0.828170236148563	ENSMUSG00000024014	protein_coding	proviral integration site 1 [Source:MGI Symbol;Acc:MGI:97584]	--	GO:0005524,GO:0006468,GO:0004674,GO:0004672,GO:0043066,GO:0016020,GO:0016740,GO:0046872,GO:0005886,GO:0005634,GO:0005829,GO:0005737,GO:0000166,GO:0016301,GO:0016310,GO:0005515,GO:0005730,GO:0007049,GO:0006915,GO:0008134,GO:0045893,GO:0008283,GO:0050821,GO:0046777,GO:0030145,GO:0045737,GO:0043433,GO:0060045,GO:0070561,GO:1905062,GO:0043024,GO:0030212,GO:1902033	ATP binding|protein phosphorylation|protein serine/threonine kinase activity|protein kinase activity|negative regulation of apoptotic process|membrane|transferase activity|metal ion binding|plasma membrane|nucleus|cytosol|cytoplasm|nucleotide binding|kinase activity|phosphorylation|protein binding|nucleolus|cell cycle|apoptotic process|transcription factor binding|positive regulation of transcrip…	mmu04630,mmu05200,mmu05206,mmu05221,mmu04933	Jak-STAT signaling pathway|Pathways in cancer|MicroRNAs in cancer|Acute myeloid leukemia|AGE-RAGE signaling pathway in diabetic complications
Tecr	7.14991743083566e-12	-0.290813262954297	0.245	0.47	2.30835084254529e-07	0.817441128160709	ENSMUSG00000031708	protein_coding	trans-2,3-enoyl-CoA reductase [Source:MGI Symbol;Acc:MGI:1915408]	--	GO:0016627,GO:0006629,GO:0016020,GO:0016021,GO:0055114,GO:0016491,GO:0005783,GO:0006694,GO:0005789,GO:0006665,GO:0006631,GO:0006633,GO:0042761,GO:0030176,GO:0030497,GO:0102758	oxidoreductase activity, acting on the CH-CH group of donors|lipid metabolic process|membrane|integral component of membrane|oxidation-reduction process|oxidoreductase activity|endoplasmic reticulum|steroid biosynthetic process|endoplasmic reticulum membrane|sphingolipid metabolic process|fatty acid metabolic process|fatty acid biosynthetic process|very long-chain fatty acid biosynthetic process|…	mmu00062,mmu01040	Fatty acid elongation|Biosynthesis of unsaturated fatty acids
Slc6a6	8.06722351201621e-12	-0.258814025654704	0.316	0.56	2.60450311085443e-07	0.835774689681667	ENSMUSG00000030096	protein_coding	solute carrier family 6 (neurotransmitter transporter, taurine), member 6 [Source:MGI Symbol;Acc:MGI:98488]	--	GO:0016021,GO:0016020,GO:0005887,GO:0005369,GO:0006836,GO:0005328,GO:0005886,GO:0043005,GO:0015293,GO:0015812,GO:0055085,GO:0098982,GO:0050804,GO:0099055,GO:0015734,GO:0005332,GO:0005368,GO:0030977,GO:0042165	integral component of membrane|membrane|integral component of plasma membrane|taurine:sodium symporter activity|neurotransmitter transport|neurotransmitter:sodium symporter activity|plasma membrane|neuron projection|symporter activity|gamma-aminobutyric acid transport|transmembrane transport|GABA-ergic synapse|modulation of chemical synaptic transmission|integral component of postsynaptic membran…	--	--
Col4a2	8.97178283949415e-12	0.535946003663473	0.808	0.784	2.89654008973069e-07	1.44989256614208	ENSMUSG00000031503	protein_coding	collagen, type IV, alpha 2 [Source:MGI Symbol;Acc:MGI:88455]	--	GO:0005201,GO:0005581,GO:0005615,GO:0005576,GO:0031012,GO:0016525,GO:0030198,GO:0001525,GO:0005604,GO:0030020,GO:0062023,GO:0038063,GO:0005587,GO:0007568,GO:0014823,GO:0035987,GO:0006351,GO:0071560	extracellular matrix structural constituent|collagen trimer|extracellular space|extracellular region|extracellular matrix|negative regulation of angiogenesis|extracellular matrix organization|angiogenesis|basement membrane|extracellular matrix structural constituent conferring tensile strength|collagen-containing extracellular matrix|collagen-activated tyrosine kinase receptor signaling pathway|c…	mmu04151,mmu04512,mmu04510,mmu04926,mmu04974,mmu05200,mmu05222,mmu04933,mmu05165,mmu05146	PI3K-Akt signaling pathway|ECM-receptor interaction|Focal adhesion|Relaxin signaling pathway|Protein digestion and absorption|Pathways in cancer|Small cell lung cancer|AGE-RAGE signaling pathway in diabetic complications|Human papillomavirus infection|Amoebiasis
Scp2	8.98750380055897e-12	-0.38040716039647	0.341	0.582	2.90161560201046e-07	0.768220751188053	ENSMUSG00000028603	protein_coding	sterol carrier protein 2, liver [Source:MGI Symbol;Acc:MGI:98254]	--	GO:0003824,GO:0016747,GO:0016740,GO:0005634,GO:0005654,GO:0032991,GO:0005829,GO:0005515,GO:0005737,GO:0042803,GO:0046982,GO:0016020,GO:0006694,GO:0005783,GO:0008289,GO:0005739,GO:0043231,GO:0006869,GO:0016746,GO:0015918,GO:0005777,GO:0072659,GO:0005102,GO:0043065,GO:0015485,GO:0007031,GO:0015914,GO:0007568,GO:0120020,GO:0019898,GO:0005782,GO:0008526,GO:0006637,GO:0000062,GO:0010893,GO:0070538,GO:…	catalytic activity|transferase activity, transferring acyl groups other than amino-acyl groups|transferase activity|nucleus|nucleoplasm|protein-containing complex|cytosol|protein binding|cytoplasm|protein homodimerization activity|protein heterodimerization activity|membrane|steroid biosynthetic process|endoplasmic reticulum|lipid binding|mitochondrion|intracellular membrane-bounded organelle|lip…	mmu00120,mmu04146,mmu03320	Primary bile acid biosynthesis|Peroxisome|PPAR signaling pathway
Lsm6	9.02299499547821e-12	-0.35333865665737	0.208	0.392	2.91307393429014e-07	0.782770527990251	ENSMUSG00000031683	protein_coding	LSM6 homolog, U6 small nuclear RNA and mRNA degradation associated [Source:MGI Symbol;Acc:MGI:1925901]	--	GO:0000398,GO:0005732,GO:0005634,GO:0003723,GO:0005737,GO:0046982,GO:0006397,GO:0008380,GO:0005730,GO:0005681,GO:0046540,GO:0008033,GO:0006364,GO:0071005,GO:0000932,GO:0006402,GO:0005688,GO:0120115,GO:0030490	mRNA splicing, via spliceosome|small nucleolar ribonucleoprotein complex|nucleus|RNA binding|cytoplasm|protein heterodimerization activity|mRNA processing|RNA splicing|nucleolus|spliceosomal complex|U4/U6 x U5 tri-snRNP complex|tRNA processing|rRNA processing|U2-type precatalytic spliceosome|P-body|mRNA catabolic process|U6 snRNP|Lsm2-8 complex|maturation of SSU-rRNA	mmu03040,mmu03018	Spliceosome|RNA degradation
Sub1	1.11218352304678e-11	-0.374023610738801	0.512	0.761	3.59068450415653e-07	0.771627459189482	ENSMUSG00000022205	protein_coding	SUB1 homolog, transcriptional regulator [Source:MGI Symbol;Acc:MGI:104811]	PC4	GO:0003677,GO:0006355,GO:0005634,GO:0042802,GO:0003697,GO:0005730,GO:0005667,GO:0006357,GO:0003713,GO:0000980,GO:0060395,GO:0003678,GO:0003690,GO:0033613,GO:0032508,GO:0051260,GO:0060261	DNA binding|regulation of transcription, DNA-templated|nucleus|identical protein binding|single-stranded DNA binding|nucleolus|transcription factor complex|regulation of transcription by RNA polymerase II|transcription coactivator activity|RNA polymerase II distal enhancer sequence-specific DNA binding|SMAD protein signal transduction|DNA helicase activity|double-stranded DNA binding|activating t…	--	--
Atp5g3	1.2381101097101e-11	-0.345797215581649	0.388	0.634	3.99723848919906e-07	0.786873040020848	ENSMUSG00000018770	protein_coding	ATP synthase, H+ transporting, mitochondrial F0 complex, subunit C3 (subunit 9) [Source:MGI Symbol;Acc:MGI:2442035]	--	GO:0015986,GO:0015078,GO:0045263,GO:0033177,GO:0016020,GO:0016021,GO:0006811,GO:0008289,GO:0005739,GO:1902600,GO:0031966,GO:0046933,GO:0000276,GO:0034703,GO:0046931,GO:0022834	ATP synthesis coupled proton transport|proton transmembrane transporter activity|proton-transporting ATP synthase complex, coupling factor F(o)|proton-transporting two-sector ATPase complex, proton-transporting domain|membrane|integral component of membrane|ion transport|lipid binding|mitochondrion|proton transmembrane transport|mitochondrial membrane|proton-transporting ATP synthase activity, ro…	mmu00190,mmu04714,mmu05010,mmu05012,mmu05016	Oxidative phosphorylation|Thermogenesis|Alzheimer's disease|Parkinson's disease|Huntington's disease
Rnf11	1.5360783338666e-11	-0.304578452352227	0.277	0.504	4.95922890088833e-07	0.80967876572008	ENSMUSG00000028557	protein_coding	ring finger protein 11 [Source:MGI Symbol;Acc:MGI:1352759]	--	GO:0046872,GO:0005634,GO:0005737,GO:0005768,GO:0005769,GO:0005515,GO:0055037,GO:0006511,GO:0004842,GO:0000151,GO:0051865	metal ion binding|nucleus|cytoplasm|endosome|early endosome|protein binding|recycling endosome|ubiquitin-dependent protein catabolic process|ubiquitin-protein transferase activity|ubiquitin ligase complex|protein autoubiquitination	--	--
Pcyt2	1.57781628220701e-11	-0.274428538337573	0.047	0.146	5.09397986710534e-07	0.826777745787448	ENSMUSG00000025137	protein_coding	phosphate cytidylyltransferase 2, ethanolamine [Source:MGI Symbol;Acc:MGI:1915921]	--	GO:0003824,GO:0009058,GO:0016740,GO:0006629,GO:0016779,GO:0008654,GO:0006646,GO:0004306	catalytic activity|biosynthetic process|transferase activity|lipid metabolic process|nucleotidyltransferase activity|phospholipid biosynthetic process|phosphatidylethanolamine biosynthetic process|ethanolamine-phosphate cytidylyltransferase activity	mmu00564,mmu00440	Glycerophospholipid metabolism|Phosphonate and phosphinate metabolism
9530068E07Rik	1.61351409400809e-11	-0.271260855268531	0.163	0.343	5.20923025250511e-07	0.828595071761352	ENSMUSG00000036275	protein_coding	RIKEN cDNA 9530068E07 gene [Source:MGI Symbol;Acc:MGI:2654705]	--	GO:0016020,GO:0016021,GO:0003674,GO:0008150,GO:0005575	membrane|integral component of membrane|molecular_function|biological_process|cellular_component	--	--
Fuom	2.08224621037931e-11	-0.289697974146389	0.077	0.198	6.7225318902096e-07	0.81807330294389	ENSMUSG00000025466	protein_coding	fucose mutarotase [Source:MGI Symbol;Acc:MGI:1916314]	--	GO:0016853,GO:0048029,GO:0005996,GO:0005575,GO:0006004,GO:0045665,GO:0036065,GO:0042806,GO:0060180,GO:0016857,GO:0036373	isomerase activity|monosaccharide binding|monosaccharide metabolic process|cellular_component|fucose metabolic process|negative regulation of neuron differentiation|fucosylation|fucose binding|female mating behavior|racemase and epimerase activity, acting on carbohydrates and derivatives|L-fucose mutarotase activity	--	--
Por	2.38729674154965e-11	-0.256945060171721	0.203	0.407	7.70738753009306e-07	0.836858110794238	ENSMUSG00000005514	protein_coding	P450 (cytochrome) oxidoreductase [Source:MGI Symbol;Acc:MGI:97744]	--	GO:0055114,GO:0016491,GO:0010181,GO:0016020,GO:0016021,GO:0003958,GO:0005829,GO:0005737,GO:0022900,GO:0043231,GO:0050660,GO:0005783,GO:0005789,GO:0005739,GO:0016787,GO:0043066,GO:0019899,GO:0050661,GO:0045880,GO:0018393,GO:0043154,GO:0009055,GO:0032332,GO:0090031,GO:0090181,GO:0060192,GO:0009725,GO:0045542,GO:0019395,GO:0003420,GO:0032770,GO:0043602,GO:0046210,GO:0070988,GO:0090346,GO:0004128,GO:…	oxidation-reduction process|oxidoreductase activity|FMN binding|membrane|integral component of membrane|NADPH-hemoprotein reductase activity|cytosol|cytoplasm|electron transport chain|intracellular membrane-bounded organelle|flavin adenine dinucleotide binding|endoplasmic reticulum|endoplasmic reticulum membrane|mitochondrion|hydrolase activity|negative regulation of apoptotic process|enzyme bind…	--	--
C1qa	2.67601654395485e-11	-0.269183541147513	0.231	0.425	8.63951941215824e-07	0.829789012262628	ENSMUSG00000036887	protein_coding	complement component 1, q subcomponent, alpha polypeptide [Source:MGI Symbol;Acc:MGI:88223]	--	GO:0005515,GO:0006958,GO:0005615,GO:0001774,GO:0005576,GO:0002376,GO:0045087,GO:0005581,GO:0010039,GO:0005623,GO:1901216,GO:0016322,GO:0150062,GO:0150064,GO:0048143,GO:0098883,GO:0045202,GO:0098794,GO:0007568,GO:0050808	protein binding|complement activation, classical pathway|extracellular space|microglial cell activation|extracellular region|immune system process|innate immune response|collagen trimer|response to iron ion|cell|positive regulation of neuron death|neuron remodeling|complement-mediated synapse pruning|vertebrate eye-specific patterning|astrocyte activation|synapse pruning|synapse|postsynapse|aging…	mmu04610,mmu05322,mmu05020,mmu05133,mmu05150,mmu05142	Complement and coagulation cascades|Systemic lupus erythematosus|Prion diseases|Pertussis|Staphylococcus aureus infection|Chagas disease (American trypanosomiasis)
Mpc1	2.9256314396623e-11	-0.339945408496789	0.21	0.403	9.44540110294972e-07	0.790071207549999	ENSMUSG00000023861	protein_coding	mitochondrial pyruvate carrier 1 [Source:MGI Symbol;Acc:MGI:1915240]	--	GO:0005743,GO:0006850,GO:0016020,GO:0016021,GO:0005739,GO:1990830,GO:0061732,GO:0050833,GO:0031305	mitochondrial inner membrane|mitochondrial pyruvate transmembrane transport|membrane|integral component of membrane|mitochondrion|cellular response to leukemia inhibitory factor|mitochondrial acetyl-CoA biosynthetic process from pyruvate|pyruvate transmembrane transporter activity|integral component of mitochondrial inner membrane	--	--
Atpif1	3.07570219734199e-11	-0.340318625337201	0.428	0.664	9.92990454411861e-07	0.789866847145056	ENSMUSG00000054428	protein_coding	ATPase inhibitory factor 1 [Source:MGI Symbol;Acc:MGI:1196457]	--	GO:0005739,GO:0042030,GO:0032780,GO:0009986,GO:0005515,GO:0005516,GO:0006783,GO:0051117,GO:0019899,GO:0042803,GO:0051289,GO:0072593,GO:0030218,GO:0051260,GO:1904925,GO:0001937,GO:0051346,GO:0051882,GO:1901030,GO:1903052,GO:1903214,GO:1903578,GO:0043532,GO:0140260	mitochondrion|ATPase inhibitor activity|negative regulation of ATPase activity|cell surface|protein binding|calmodulin binding|heme biosynthetic process|ATPase binding|enzyme binding|protein homodimerization activity|protein homotetramerization|reactive oxygen species metabolic process|erythrocyte differentiation|protein homooligomerization|positive regulation of autophagy of mitochondrion in res…	--	--
Selenof	3.09365721715521e-11	-0.319935769009942	0.564	0.802	9.98787232558559e-07	0.801105543239878	ENSMUSG00000037072	protein_coding	selenoprotein F [Source:MGI Symbol;Acc:MGI:1927947]	--	GO:0005788	endoplasmic reticulum lumen	--	--
Atp5c1	3.24850794476921e-11	-0.338674334751153	0.492	0.754	1.04878078996874e-06	0.790767599551379	ENSMUSG00000025781	protein_coding	ATP synthase, H+ transporting, mitochondrial F1 complex, gamma polypeptide 1 [Source:MGI Symbol;Acc:MGI:1261437]	--	GO:0046933,GO:0015986,GO:0045261,GO:0006811,GO:0006754,GO:0016020,GO:0005739,GO:0005743,GO:0046034,GO:0016887,GO:0043209,GO:0005753,GO:0000275	proton-transporting ATP synthase activity, rotational mechanism|ATP synthesis coupled proton transport|proton-transporting ATP synthase complex, catalytic core F(1)|ion transport|ATP biosynthetic process|membrane|mitochondrion|mitochondrial inner membrane|ATP metabolic process|ATPase activity|myelin sheath|mitochondrial proton-transporting ATP synthase complex|mitochondrial proton-transporting AT…	mmu00190,mmu04714,mmu05010,mmu05012,mmu05016	Oxidative phosphorylation|Thermogenesis|Alzheimer's disease|Parkinson's disease|Huntington's disease
Gm26532	3.75063434268606e-11	-0.260530602786194	0.171	0.347	1.21089229753619e-06	0.834780842401518	ENSMUSG00000097296	lncRNA	predicted gene, 26532 [Source:MGI Symbol;Acc:MGI:5477026]	--	--	--	--	--
Mrps21	3.83265913704937e-11	-0.339666781011903	0.214	0.41	1.23737400239639e-06	0.790223808623645	ENSMUSG00000054312	protein_coding	mitochondrial ribosomal protein S21 [Source:MGI Symbol;Acc:MGI:1913542]	--	GO:0003735,GO:0006412,GO:0005840,GO:0005739,GO:0005743,GO:0032543,GO:0005763	structural constituent of ribosome|translation|ribosome|mitochondrion|mitochondrial inner membrane|mitochondrial translation|mitochondrial small ribosomal subunit	mmu03010	Ribosome
Gnas	4.18625529977711e-11	-0.262533289475612	0.923	0.978	1.35153252353304e-06	0.83362283976908	ENSMUSG00000027523	protein_coding	GNAS (guanine nucleotide binding protein, alpha stimulating) complex locus [Source:MGI Symbol;Acc:MGI:95777]	--	GO:0071107,GO:0005634,GO:0005794,GO:0048471,GO:0005829,GO:0005515,GO:0005737,GO:0031410,GO:0005886,GO:0005576,GO:0016020,GO:0042383,GO:0007186,GO:0001934,GO:0005768,GO:0003924,GO:0055037,GO:0042493,GO:0043547,GO:0005525,GO:0009791,GO:0035264,GO:0055074,GO:0006357,GO:0030425,GO:0019904,GO:0001726,GO:0043025,GO:0008284,GO:0045121,GO:0043588,GO:0120162,GO:0050890,GO:0001501,GO:0060348,GO:0035116,GO:…	response to parathyroid hormone|nucleus|Golgi apparatus|perinuclear region of cytoplasm|cytosol|protein binding|cytoplasm|cytoplasmic vesicle|plasma membrane|extracellular region|membrane|sarcolemma|G protein-coupled receptor signaling pathway|positive regulation of protein phosphorylation|endosome|GTPase activity|recycling endosome|response to drug|positive regulation of GTPase activity|GTP bind…	mmu04015,mmu04020,mmu04072,mmu04024,mmu04540,mmu04611,mmu04911,mmu04922,mmu04923,mmu04912,mmu04913,mmu04915,mmu04921,mmu04926,mmu04918,mmu04916,mmu04924,mmu04925,mmu04927,mmu04261,mmu04270,mmu04970,mmu04971,mmu04972,mmu04976,mmu04962,mmu04961,mmu04724,mmu04728,mmu04726,mmu04730,mmu04750,mmu04713,mmu04714,mmu05200,mmu05030,mmu05031,mmu05032,mmu05034,mmu05414,mmu04934,mmu05165,mmu05146,mmu05142,mmu…	Rap1 signaling pathway|Calcium signaling pathway|Phospholipase D signaling pathway|cAMP signaling pathway|Gap junction|Platelet activation|Insulin secretion|Glucagon signaling pathway|Regulation of lipolysis in adipocyte|GnRH signaling pathway|Ovarian Steroidogenesis|Estrogen signaling pathway|Oxytocin signaling pathway|Relaxin signaling pathway|Thyroid hormone synthesis|Melanogenesis|Renin secre…
Vmp1	4.19455035069287e-11	-0.268447825021236	0.193	0.377	1.35421058072119e-06	0.830212279016362	ENSMUSG00000018171	protein_coding	vacuole membrane protein 1 [Source:MGI Symbol;Acc:MGI:1923159]	--	GO:0016020,GO:0016021,GO:0003674,GO:0005886,GO:0006914,GO:0098609,GO:0005783,GO:0007155,GO:0005730,GO:0000045,GO:0000421,GO:0007030,GO:0007566,GO:0005773,GO:0005774,GO:0033116,GO:0034329,GO:0000407	membrane|integral component of membrane|molecular_function|plasma membrane|autophagy|cell-cell adhesion|endoplasmic reticulum|cell adhesion|nucleolus|autophagosome assembly|autophagosome membrane|Golgi organization|embryo implantation|vacuole|vacuolar membrane|endoplasmic reticulum-Golgi intermediate compartment membrane|cell junction assembly|phagophore assembly site	mmu04140	Autophagy - animal
Ybx1	4.93210935374891e-11	0.450826034840154	0.843	0.858	1.59233150485784e-06	1.36682262580284	ENSMUSG00000028639	protein_coding	Y box protein 1 [Source:MGI Symbol;Acc:MGI:99146]	CSD	GO:0003676,GO:0003677,GO:0005634,GO:0048471,GO:0005829,GO:0003723,GO:0005515,GO:0005737,GO:0045944,GO:0003682,GO:0005576,GO:0043231,GO:0031965,GO:0000978,GO:0001228,GO:0003697,GO:0051781,GO:0000122,GO:0006397,GO:0008380,GO:0001701,GO:0002039,GO:0008134,GO:0043565,GO:0030425,GO:0043066,GO:0051020,GO:0043025,GO:0008284,GO:0005689,GO:0006355,GO:0046627,GO:0003729,GO:1990904,GO:0010494,GO:0098761,GO:…	nucleic acid binding|DNA binding|nucleus|perinuclear region of cytoplasm|cytosol|RNA binding|protein binding|cytoplasm|positive regulation of transcription by RNA polymerase II|chromatin binding|extracellular region|intracellular membrane-bounded organelle|nuclear membrane|RNA polymerase II proximal promoter sequence-specific DNA binding|DNA-binding transcription activator activity, RNA polymeras…	--	--
Selenos	5.87534684840968e-11	-0.291626459721238	0.164	0.332	1.89685573000906e-06	0.816980495003002	ENSMUSG00000075701	protein_coding	selenoprotein S [Source:MGI Symbol;Acc:MGI:95994]	--	GO:0006886,GO:0030176,GO:0050728,GO:0016020,GO:0016021,GO:0005737,GO:0005783,GO:0005515,GO:0098869,GO:0005789,GO:0071222,GO:0005881,GO:0019899,GO:0030968,GO:0030433,GO:0034599,GO:0051117,GO:0051775,GO:0034361,GO:0034362,GO:1990381,GO:0045454,GO:1902236,GO:0032715,GO:0002865,GO:0006983,GO:0016209,GO:0030970,GO:0032720,GO:0051771,GO:0036513,GO:2000110,GO:0036502,GO:0080164,GO:0009749	intracellular protein transport|integral component of endoplasmic reticulum membrane|negative regulation of inflammatory response|membrane|integral component of membrane|cytoplasm|endoplasmic reticulum|protein binding|cellular oxidant detoxification|endoplasmic reticulum membrane|cellular response to lipopolysaccharide|cytoplasmic microtubule|enzyme binding|endoplasmic reticulum unfolded protein …	mmu04141	Protein processing in endoplasmic reticulum
Sod1	6.48577805812419e-11	-0.407436710727943	0.543	0.75	2.09393344606539e-06	0.753961775940991	ENSMUSG00000022982	protein_coding	superoxide dismutase 1, soluble [Source:MGI Symbol;Acc:MGI:98351]	--	GO:0046872,GO:0055114,GO:0004784,GO:0006801,GO:0005615,GO:0050728,GO:0050766,GO:0005507,GO:0005886,GO:0005634,GO:0005654,GO:0032991,GO:0005829,GO:0005515,GO:0005737,GO:0005576,GO:0031410,GO:0010033,GO:0042802,GO:0016491,GO:0007283,GO:0045859,GO:0043005,GO:0005739,GO:0009408,GO:0000187,GO:0042493,GO:0008270,GO:0007605,GO:0030141,GO:0006979,GO:0007626,GO:0043085,GO:0030346,GO:0043066,GO:0001541,GO:…	metal ion binding|oxidation-reduction process|superoxide dismutase activity|superoxide metabolic process|extracellular space|negative regulation of inflammatory response|positive regulation of phagocytosis|copper ion binding|plasma membrane|nucleus|nucleoplasm|protein-containing complex|cytosol|protein binding|cytoplasm|extracellular region|cytoplasmic vesicle|response to organic substance|identi…	mmu04146,mmu04213,mmu05014,mmu05016,mmu05020	Peroxisome|Longevity regulating pathway - multiple species|Amyotrophic lateral sclerosis (ALS)|Huntington's disease|Prion diseases
Itga6	6.89614775114426e-11	-0.42888714411069	0.43	0.646	2.22642130145692e-06	0.742834566842464	ENSMUSG00000027111	protein_coding	integrin alpha 6 [Source:MGI Symbol;Acc:MGI:96605]	--	GO:0007155,GO:0008305,GO:0016020,GO:0016021,GO:0046872,GO:0009897,GO:0005886,GO:0009986,GO:0005515,GO:0045944,GO:0007229,GO:0098609,GO:0030175,GO:0043547,GO:0044877,GO:0016323,GO:0043065,GO:0010811,GO:0007160,GO:0035878,GO:0043588,GO:0046847,GO:0048565,GO:0072001,GO:0097186,GO:0031994,GO:0038132,GO:0005604,GO:0009925,GO:0030056,GO:0010976,GO:0005913,GO:0022409,GO:0050900,GO:0043236,GO:0030335,GO:…	cell adhesion|integrin complex|membrane|integral component of membrane|metal ion binding|external side of plasma membrane|plasma membrane|cell surface|protein binding|positive regulation of transcription by RNA polymerase II|integrin-mediated signaling pathway|cell-cell adhesion|filopodium|positive regulation of GTPase activity|protein-containing complex binding|basolateral plasma membrane|positi…	mmu04151,mmu04512,mmu04514,mmu04510,mmu04810,mmu04640,mmu05200,mmu05222,mmu05410,mmu05412,mmu05414,mmu05165,mmu05145	PI3K-Akt signaling pathway|ECM-receptor interaction|Cell adhesion molecules (CAMs)|Focal adhesion|Regulation of actin cytoskeleton|Hematopoietic cell lineage|Pathways in cancer|Small cell lung cancer|Hypertrophic cardiomyopathy (HCM)|Arrhythmogenic right ventricular cardiomyopathy (ARVC)|Dilated cardiomyopathy (DCM)|Human papillomavirus infection|Toxoplasmosis
Fam167b	7.08584196437012e-11	0.552976134603437	0.797	0.799	2.28766407819689e-06	1.46710907470741	ENSMUSG00000050493	protein_coding	family with sequence similarity 167, member B [Source:MGI Symbol;Acc:MGI:2668032]	--	GO:0003674,GO:0008150,GO:0005575	molecular_function|biological_process|cellular_component	--	--
Rpl22l1	7.89861946056727e-11	-0.32557752713356	0.671	0.854	2.55006929284414e-06	0.797978882443148	ENSMUSG00000039221	protein_coding	ribosomal protein L22 like 1 [Source:MGI Symbol;Acc:MGI:1915278]	--	GO:0003735,GO:0006412,GO:0005622,GO:0005840,GO:0003723,GO:0002181	structural constituent of ribosome|translation|intracellular|ribosome|RNA binding|cytoplasmic translation	mmu03010	Ribosome
Sap18	8.33862839196431e-11	-0.2989058115029	0.359	0.608	2.69212617634568e-06	0.812868669595251	ENSMUSG00000021963	protein_coding	Sin3-associated polypeptide 18 [Source:MGI Symbol;Acc:MGI:1277978]	--	GO:0008150,GO:0005654,GO:0016604,GO:0005829,GO:0016607,GO:0035145,GO:0061574	biological_process|nucleoplasm|nuclear body|cytosol|nuclear speck|exon-exon junction complex|ASAP complex	mmu03013,mmu03015	RNA transport|mRNA surveillance pathway
Fkbp5	8.47096926790739e-11	0.611227376139466	0.613	0.534	2.7348524281439e-06	1.52755823000332	ENSMUSG00000024222	protein_coding	FK506 binding protein 5 [Source:MGI Symbol;Acc:MGI:104670]	--	GO:0005515,GO:0003755,GO:0031072,GO:0000413,GO:0005528,GO:0005634,GO:0005654,GO:0005737,GO:0016853,GO:0009617,GO:0005829,GO:0061077	protein binding|peptidyl-prolyl cis-trans isomerase activity|heat shock protein binding|protein peptidyl-prolyl isomerization|FK506 binding|nucleus|nucleoplasm|cytoplasm|isomerase activity|response to bacterium|cytosol|chaperone-mediated protein folding	mmu04915	Estrogen signaling pathway
Chp1	1.00636125767419e-10	-0.278885915498575	0.152	0.321	3.24903732040112e-06	0.824227260084212	ENSMUSG00000014077	protein_coding	calcineurin-like EF hand protein 1 [Source:MGI Symbol;Acc:MGI:1927185]	--	GO:0005509,GO:0016020,GO:0000139,GO:0046872,GO:0005886,GO:0005634,GO:0005829,GO:0015630,GO:0005737,GO:0015031,GO:0005856,GO:0005783,GO:0010923,GO:0001933,GO:0031397,GO:0042308,GO:0030133,GO:0012505,GO:0032088,GO:0050821,GO:0019900,GO:0008017,GO:0051259,GO:0071468,GO:0045056,GO:0001578,GO:0006611,GO:0031122,GO:0031953,GO:0061025,GO:0048306,GO:0017156,GO:0006469,GO:0090314,GO:0061024,GO:1901214,GO:…	calcium ion binding|membrane|Golgi membrane|metal ion binding|plasma membrane|nucleus|cytosol|microtubule cytoskeleton|cytoplasm|protein transport|cytoskeleton|endoplasmic reticulum|negative regulation of phosphatase activity|negative regulation of protein phosphorylation|negative regulation of protein ubiquitination|negative regulation of protein import into nucleus|transport vesicle|endomembran…	--	--
Calr	1.17876622488505e-10	0.609649599273151	0.733	0.761	3.80564675704139e-06	1.52588855724271	ENSMUSG00000003814	protein_coding	calreticulin [Source:MGI Symbol;Acc:MGI:88252]	--	GO:0005515,GO:0005509,GO:0005783,GO:0006457,GO:0051082,GO:0046872,GO:0005615,GO:0009897,GO:0005634,GO:0005794,GO:0032991,GO:0048471,GO:0005829,GO:0009986,GO:0005737,GO:0016020,GO:0043231,GO:0030246,GO:0016529,GO:0000122,GO:0045892,GO:0005788,GO:0005789,GO:0005178,GO:0071157,GO:0008284,GO:0005635,GO:0030968,GO:0010628,GO:0003729,GO:0031625,GO:0045665,GO:0030866,GO:0017148,GO:0042562,GO:0005576,GO:…	protein binding|calcium ion binding|endoplasmic reticulum|protein folding|unfolded protein binding|metal ion binding|extracellular space|external side of plasma membrane|nucleus|Golgi apparatus|protein-containing complex|perinuclear region of cytoplasm|cytosol|cell surface|cytoplasm|membrane|intracellular membrane-bounded organelle|carbohydrate binding|sarcoplasmic reticulum|negative regulation o…	mmu04141,mmu04145,mmu04612,mmu05166,mmu05142	Protein processing in endoplasmic reticulum|Phagosome|Antigen processing and presentation|HTLV-I infection|Chagas disease (American trypanosomiasis)
Col4a1	1.38285900312349e-10	0.411276441588263	0.911	0.843	4.46456029158419e-06	1.32986190486945	ENSMUSG00000031502	protein_coding	collagen, type IV, alpha 1 [Source:MGI Symbol;Acc:MGI:88454]	--	GO:0005201,GO:0005581,GO:0005615,GO:0005576,GO:0031012,GO:0007420,GO:0007528,GO:0048514,GO:0030198,GO:0001525,GO:0005604,GO:0030020,GO:0062023,GO:0038063,GO:0071230,GO:0005587,GO:0048407,GO:0001569,GO:0061304,GO:0061333,GO:0071711,GO:0030855	extracellular matrix structural constituent|collagen trimer|extracellular space|extracellular region|extracellular matrix|brain development|neuromuscular junction development|blood vessel morphogenesis|extracellular matrix organization|angiogenesis|basement membrane|extracellular matrix structural constituent conferring tensile strength|collagen-containing extracellular matrix|collagen-activated …	mmu04151,mmu04512,mmu04510,mmu04926,mmu04974,mmu05200,mmu05222,mmu04933,mmu05165,mmu05146	PI3K-Akt signaling pathway|ECM-receptor interaction|Focal adhesion|Relaxin signaling pathway|Protein digestion and absorption|Pathways in cancer|Small cell lung cancer|AGE-RAGE signaling pathway in diabetic complications|Human papillomavirus infection|Amoebiasis
Emp3	1.45081379137261e-10	-0.448514755661316	0.397	0.612	4.68395232544646e-06	0.732796868969229	ENSMUSG00000040212	protein_coding	epithelial membrane protein 3 [Source:MGI Symbol;Acc:MGI:1098729]	--	GO:0016021,GO:0016020,GO:0016049,GO:0005886,GO:0008219,GO:0032060	integral component of membrane|membrane|cell growth|plasma membrane|cell death|bleb assembly	--	--
Paip2	1.58934358669079e-10	-0.289156763162469	0.424	0.683	5.13119576963121e-06	0.818380251606951	ENSMUSG00000037058	protein_coding	polyadenylate-binding protein-interacting protein 2 [Source:MGI Symbol;Acc:MGI:1915119]	--	GO:0045947,GO:0000900,GO:0005737,GO:0007283,GO:0007613,GO:0008143,GO:0003729,GO:0017148,GO:0030371,GO:0006417,GO:1900271	negative regulation of translational initiation|translation repressor activity, mRNA regulatory element binding|cytoplasm|spermatogenesis|memory|poly(A) binding|mRNA binding|negative regulation of translation|translation repressor activity|regulation of translation|regulation of long-term synaptic potentiation	--	--
Txn1	1.76300918285499e-10	-0.375413043407542	0.645	0.84	5.69187514684735e-06	0.770884676921767	ENSMUSG00000028367	protein_coding	thioredoxin 1 [Source:MGI Symbol;Acc:MGI:98874]	--	GO:0015035,GO:0045454,GO:0006662,GO:0005634,GO:0005829,GO:0005515,GO:0005737,GO:0055114,GO:0005576,GO:0005739,GO:0000122,GO:0030424,GO:0030425,GO:0033138,GO:0043025,GO:0019899,GO:0043388,GO:0015037,GO:0009314,GO:0046826,GO:1903206	protein disulfide oxidoreductase activity|cell redox homeostasis|glycerol ether metabolic process|nucleus|cytosol|protein binding|cytoplasm|oxidation-reduction process|extracellular region|mitochondrion|negative regulation of transcription by RNA polymerase II|axon|dendrite|positive regulation of peptidyl-serine phosphorylation|neuronal cell body|enzyme binding|positive regulation of DNA binding|…	mmu04621,mmu05418	NOD-like receptor signaling pathway|Fluid shear stress and atherosclerosis
Ptprb	1.84117871935399e-10	0.359933399389814	0.901	0.877	5.94424549543437e-06	1.28336665082501	ENSMUSG00000020154	protein_coding	protein tyrosine phosphatase, receptor type, B [Source:MGI Symbol;Acc:MGI:97809]	--	GO:0005515,GO:0016791,GO:0004725,GO:0006470,GO:0016311,GO:0016020,GO:0016021,GO:0016787,GO:0004721,GO:0035335,GO:0001525,GO:0043235,GO:0045296	protein binding|phosphatase activity|protein tyrosine phosphatase activity|protein dephosphorylation|dephosphorylation|membrane|integral component of membrane|hydrolase activity|phosphoprotein phosphatase activity|peptidyl-tyrosine dephosphorylation|angiogenesis|receptor complex|cadherin binding	mmu04520	Adherens junction
Nampt	1.84328583672721e-10	-0.278213598691577	0.245	0.455	5.95104832387378e-06	0.82461145145048	ENSMUSG00000020572	protein_coding	nicotinamide phosphoribosyltransferase [Source:MGI Symbol;Acc:MGI:1929865]	--	GO:0003824,GO:0004514,GO:0009435,GO:0007165,GO:0016740,GO:0016757,GO:0005634,GO:0005737,GO:0042802,GO:0042803,GO:0005886,GO:0045944,GO:0005125,GO:0005576,GO:0005615,GO:0030054,GO:0016607,GO:0048511,GO:2000773,GO:0008144,GO:0019363,GO:0005829,GO:0007623,GO:0032922,GO:0001774,GO:0010507,GO:0048661,GO:0014916,GO:0051770,GO:0047280,GO:0007565,GO:0007568,GO:0014070,GO:0070997,GO:0071479,GO:0090650,GO:…	catalytic activity|nicotinate-nucleotide diphosphorylase (carboxylating) activity|NAD biosynthetic process|signal transduction|transferase activity|transferase activity, transferring glycosyl groups|nucleus|cytoplasm|identical protein binding|protein homodimerization activity|plasma membrane|positive regulation of transcription by RNA polymerase II|cytokine activity|extracellular region|extracell…	mmu00760,mmu04621	Nicotinate and nicotinamide metabolism|NOD-like receptor signaling pathway
Enpep	2.13491519172664e-10	-0.361440941114542	0.251	0.455	6.89257369648944e-06	0.778386750840151	ENSMUSG00000028024	protein_coding	glutamyl aminopeptidase [Source:MGI Symbol;Acc:MGI:106645]	--	GO:0008270,GO:0006508,GO:0008237,GO:0070006,GO:0002003,GO:0016020,GO:0016021,GO:0046872,GO:0009897,GO:0005886,GO:0016787,GO:0008233,GO:0031410,GO:0016324,GO:0045177,GO:0004177,GO:0005737,GO:0016477,GO:0008283,GO:0005903,GO:0031526,GO:0042277,GO:0001525,GO:0032835,GO:0043171,GO:0003081	zinc ion binding|proteolysis|metallopeptidase activity|metalloaminopeptidase activity|angiotensin maturation|membrane|integral component of membrane|metal ion binding|external side of plasma membrane|plasma membrane|hydrolase activity|peptidase activity|cytoplasmic vesicle|apical plasma membrane|apical part of cell|aminopeptidase activity|cytoplasm|cell migration|cell population proliferation|bru…	mmu04614	Renin-angiotensin system
Rnh1	2.27138857681107e-10	-0.338543882460075	0.274	0.481	7.33317802023455e-06	0.79083910607644	ENSMUSG00000038650	protein_coding	ribonuclease/angiogenin inhibitor 1 [Source:MGI Symbol;Acc:MGI:1195456]	--	GO:0005515,GO:0043086,GO:0008428,GO:0045765,GO:0005654,GO:0005829,GO:0032311,GO:0005737	protein binding|negative regulation of catalytic activity|ribonuclease inhibitor activity|regulation of angiogenesis|nucleoplasm|cytosol|angiogenin-PRI complex|cytoplasm	--	--
Tmem176b	2.32384362807903e-10	0.549230060347659	0.778	0.765	7.50252915325316e-06	1.46330454895681	ENSMUSG00000029810	protein_coding	transmembrane protein 176B [Source:MGI Symbol;Acc:MGI:1916348]	--	GO:0016021,GO:0016020,GO:0005634,GO:0005515,GO:0030154,GO:0031965,GO:2001199	integral component of membrane|membrane|nucleus|protein binding|cell differentiation|nuclear membrane|negative regulation of dendritic cell differentiation	--	--
Dad1	2.37598866081465e-10	-0.379884570228793	0.56	0.772	7.67087939144009e-06	0.768499075657342	ENSMUSG00000022174	protein_coding	defender against cell death 1 [Source:MGI Symbol;Acc:MGI:101912]	--	GO:0016021,GO:0004579,GO:0008250,GO:0016020,GO:0005783,GO:0005789,GO:0006915,GO:0006486,GO:0043066,GO:0006487,GO:0001824,GO:0004576,GO:0007584,GO:0042493	integral component of membrane|dolichyl-diphosphooligosaccharide-protein glycotransferase activity|oligosaccharyltransferase complex|membrane|endoplasmic reticulum|endoplasmic reticulum membrane|apoptotic process|protein glycosylation|negative regulation of apoptotic process|protein N-linked glycosylation|blastocyst development|oligosaccharyl transferase activity|response to nutrient|response to …	mmu00510,mmu04141	N-Glycan biosynthesis|Protein processing in endoplasmic reticulum
Spata13	2.56227197980728e-10	-0.254164712705444	0.154	0.317	8.27229508680779e-06	0.83847245045281	ENSMUSG00000021990	protein_coding	spermatogenesis associated 13 [Source:MGI Symbol;Acc:MGI:104838]	--	GO:0005515,GO:0005089,GO:0035023,GO:0035556,GO:0005085	protein binding|Rho guanyl-nucleotide exchange factor activity|regulation of Rho protein signal transduction|intracellular signal transduction|guanyl-nucleotide exchange factor activity	mmu04810	Regulation of actin cytoskeleton
H3f3a	2.72260288627516e-10	-0.308131464036516	0.819	0.951	8.78992341833936e-06	0.807687174629624	ENSMUSG00000060743	protein_coding	H3 histone, family 3A [Source:MGI Symbol;Acc:MGI:1097686]	--	GO:0003677,GO:0000786,GO:0046982,GO:0005634,GO:0032991,GO:0007338,GO:0005694,GO:0007283,GO:0035264,GO:0000784,GO:0005654,GO:0000980,GO:0000228,GO:0008283,GO:0007566,GO:0007286,GO:0008584,GO:0048477,GO:0006997,GO:0042692,GO:0000979,GO:0000788,GO:0001649,GO:0031492,GO:0031508,GO:0031509,GO:0090230,GO:1902340,GO:0006334,GO:0006336,GO:0030307,GO:0001740	DNA binding|nucleosome|protein heterodimerization activity|nucleus|protein-containing complex|single fertilization|chromosome|spermatogenesis|multicellular organism growth|nuclear chromosome, telomeric region|nucleoplasm|RNA polymerase II distal enhancer sequence-specific DNA binding|nuclear chromosome|cell population proliferation|embryo implantation|spermatid development|male gonad development|…	mmu05202,mmu05322,mmu05034	Transcriptional misregulation in cancers|Systemic lupus erythematosus|Alcoholism
Syn3	2.77432772457059e-10	-0.45777017374633	0.639	0.817	8.95691705877617e-06	0.728110755794545	ENSMUSG00000059602	protein_coding	synapsin III [Source:MGI Symbol;Acc:MGI:1351334]	--	GO:0005524,GO:0008021,GO:0007269,GO:0016020,GO:0030054,GO:0045202,GO:0000166,GO:0031410,GO:0014069,GO:0098978,GO:0098850,GO:0030672,GO:0097091,GO:0099504	ATP binding|synaptic vesicle|neurotransmitter secretion|membrane|cell junction|synapse|nucleotide binding|cytoplasmic vesicle|postsynaptic density|glutamatergic synapse|extrinsic component of synaptic vesicle membrane|synaptic vesicle membrane|synaptic vesicle clustering|synaptic vesicle cycle	--	--
Arrb2	2.81412214653281e-10	-0.277777119973567	0.055	0.153	9.08539335008119e-06	0.824860970434811	ENSMUSG00000060216	protein_coding	arrestin, beta 2 [Source:MGI Symbol;Acc:MGI:99474]	--	GO:0007165,GO:0010628,GO:2000727,GO:0001934,GO:0016020,GO:0005886,GO:0005634,GO:0005737,GO:0015031,GO:0031410,GO:0042802,GO:0001932,GO:0014069,GO:0043231,GO:0007186,GO:0005768,GO:0031397,GO:0016567,GO:0044877,GO:0016323,GO:0050731,GO:0051897,GO:0032088,GO:0033138,GO:0001664,GO:0019904,GO:0030139,GO:0071889,GO:0043161,GO:0005102,GO:0006366,GO:0005515,GO:0007179,GO:0070374,GO:0019899,GO:0043197,GO:…	signal transduction|positive regulation of gene expression|positive regulation of cardiac muscle cell differentiation|positive regulation of protein phosphorylation|membrane|plasma membrane|nucleus|cytoplasm|protein transport|cytoplasmic vesicle|identical protein binding|regulation of protein phosphorylation|postsynaptic density|intracellular membrane-bounded organelle|G protein-coupled receptor …	mmu04010,mmu04340,mmu04144,mmu04062,mmu04926,mmu04728,mmu04740,mmu05032	MAPK signaling pathway|Hedgehog signaling pathway|Endocytosis|Chemokine signaling pathway|Relaxin signaling pathway|Dopaminergic synapse|Olfactory transduction|Morphine addiction
Sft2d1	3.56655373864825e-10	-0.256658917597317	0.188	0.369	1.15146187452259e-05	0.837024108788414	ENSMUSG00000073468	protein_coding	SFT2 domain containing 1 [Source:MGI Symbol;Acc:MGI:1918689]	--	GO:0016021,GO:0016192,GO:0016020,GO:0003674,GO:0015031	integral component of membrane|vesicle-mediated transport|membrane|molecular_function|protein transport	--	--
A730049H05Rik	3.73435588881898e-10	-0.254002982217189	0.041	0.127	1.20563679870521e-05	0.838566451025484	ENSMUSG00000048636	protein_coding	RIKEN cDNA A730049H05 gene [Source:MGI Symbol;Acc:MGI:1921766]	--	GO:0003674,GO:0008150,GO:0005575	molecular_function|biological_process|cellular_component	--	--
Ndufb9	4.22638947181963e-10	-0.431657824377151	0.471	0.687	1.36448984097697e-05	0.741409330082334	ENSMUSG00000022354	protein_coding	NADH:ubiquinone oxidoreductase subunit B9 [Source:MGI Symbol;Acc:MGI:1913468]	--	GO:0006120,GO:0005747,GO:0016020,GO:0055114,GO:0005739,GO:0005743,GO:0070469,GO:0032981	mitochondrial electron transport, NADH to ubiquinone|mitochondrial respiratory chain complex I|membrane|oxidation-reduction process|mitochondrion|mitochondrial inner membrane|respirasome|mitochondrial respiratory chain complex I assembly	mmu00190,mmu04723,mmu04714,mmu05010,mmu05012,mmu05016,mmu04932	Oxidative phosphorylation|Retrograde endocannabinoid signaling|Thermogenesis|Alzheimer's disease|Parkinson's disease|Huntington's disease|Non-alcoholic fatty liver disease (NAFLD)
Tnfrsf1a	5.20226643413998e-10	0.565313051430766	0.66	0.619	1.67955171826209e-05	1.47970855743559	ENSMUSG00000030341	protein_coding	tumor necrosis factor receptor superfamily, member 1a [Source:MGI Symbol;Acc:MGI:1314884]	--	GO:0005515,GO:0007165,GO:0006954,GO:0005031,GO:0006693,GO:0033209,GO:0010614,GO:0016020,GO:0016021,GO:0000139,GO:0005794,GO:0005615,GO:0005886,GO:0005634,GO:0032991,GO:0005829,GO:0009986,GO:0042802,GO:0045944,GO:0010628,GO:0010629,GO:0042742,GO:0005739,GO:0006915,GO:0042981,GO:0044877,GO:0030424,GO:0045202,GO:0019221,GO:0032760,GO:0006952,GO:0072659,GO:0043066,GO:0008630,GO:0045121,GO:0043235,GO:…	protein binding|signal transduction|inflammatory response|tumor necrosis factor-activated receptor activity|prostaglandin metabolic process|tumor necrosis factor-mediated signaling pathway|negative regulation of cardiac muscle hypertrophy|membrane|integral component of membrane|Golgi membrane|Golgi apparatus|extracellular space|plasma membrane|nucleus|protein-containing complex|cytosol|cell surfa…	mmu04010,mmu04064,mmu04668,mmu04071,mmu04150,mmu04060,mmu04210,mmu04215,mmu04217,mmu04920,mmu04380,mmu05010,mmu05014,mmu05418,mmu04932,mmu04931,mmu05152,mmu05166,mmu05164,mmu05160,mmu05168,mmu05167,mmu05165,mmu05145,mmu05142	MAPK signaling pathway|NF-kappa B signaling pathway|TNF signaling pathway|Sphingolipid signaling pathway|mTOR signaling pathway|Cytokine-cytokine receptor interaction|Apoptosis|Apoptosis - multiple species|Necroptosis|Adipocytokine signaling pathway|Osteoclast differentiation|Alzheimer's disease|Amyotrophic lateral sclerosis (ALS)|Fluid shear stress and atherosclerosis|Non-alcoholic fatty liver d…
Lamtor4	6.45702449265681e-10	-0.293356221038822	0.241	0.437	2.08465035745425e-05	0.816001539389736	ENSMUSG00000050552	protein_coding	late endosomal/lysosomal adaptor, MAPK and MTOR activator 4 [Source:MGI Symbol;Acc:MGI:1913346]	--	GO:0071986,GO:0032008,GO:0071230,GO:0005085,GO:0043231,GO:0008361,GO:0005764,GO:0061462,GO:0060090	Ragulator complex|positive regulation of TOR signaling|cellular response to amino acid stimulus|guanyl-nucleotide exchange factor activity|intracellular membrane-bounded organelle|regulation of cell size|lysosome|protein localization to lysosome|molecular adaptor activity	mmu04150	mTOR signaling pathway
Cox6a1	6.56969325172411e-10	-0.333400269642347	0.509	0.743	2.12102546631913e-05	0.793663701742166	ENSMUSG00000041697	protein_coding	cytochrome c oxidase subunit 6A1 [Source:MGI Symbol;Acc:MGI:103099]	--	GO:0004129,GO:0005743,GO:0005751,GO:0016020,GO:0016021,GO:0022900,GO:0005739,GO:1902600	cytochrome-c oxidase activity|mitochondrial inner membrane|mitochondrial respiratory chain complex IV|membrane|integral component of membrane|electron transport chain|mitochondrion|proton transmembrane transport	mmu00190,mmu04260,mmu04714,mmu05010,mmu05012,mmu05016,mmu04932	Oxidative phosphorylation|Cardiac muscle contraction|Thermogenesis|Alzheimer's disease|Parkinson's disease|Huntington's disease|Non-alcoholic fatty liver disease (NAFLD)
Rps25	7.1016751483633e-10	-0.309903256570581	0.866	0.944	2.29277582164909e-05	0.806695852363391	ENSMUSG00000009927	protein_coding	ribosomal protein S25 [Source:MGI Symbol;Acc:MGI:1922867]	--	GO:0005634,GO:0045202,GO:0014069,GO:0005840,GO:0005730,GO:0003735,GO:0022627,GO:0005844,GO:0000028	nucleus|synapse|postsynaptic density|ribosome|nucleolus|structural constituent of ribosome|cytosolic small ribosomal subunit|polysome|ribosomal small subunit assembly	mmu03010	Ribosome
Pfdn2	7.54803939990916e-10	-0.289518628307682	0.288	0.493	2.43688452026067e-05	0.818175006462891	ENSMUSG00000006412	protein_coding	prefoldin 2 [Source:MGI Symbol;Acc:MGI:1276111]	--	GO:0006457,GO:0051082,GO:0016272,GO:0005634,GO:0005829,GO:0005737,GO:0005739,GO:0044183,GO:0051495	protein folding|unfolded protein binding|prefoldin complex|nucleus|cytosol|cytoplasm|mitochondrion|protein folding chaperone|positive regulation of cytoskeleton organization	--	--
Tfdp2	7.73926638741134e-10	-0.279597851895265	0.183	0.354	2.49862215317575e-05	0.823820623471925	ENSMUSG00000032411	protein_coding	transcription factor Dp 2 [Source:MGI Symbol;Acc:MGI:107167]	E2F	GO:0006355,GO:0003712,GO:0003700,GO:0005667,GO:0051726,GO:0008134,GO:0000278,GO:0003677,GO:0005634,GO:1903506,GO:0000977,GO:0001228,GO:0019904,GO:0007507,GO:0045892,GO:0045944,GO:0090575	regulation of transcription, DNA-templated|transcription coregulator activity|DNA-binding transcription factor activity|transcription factor complex|regulation of cell cycle|transcription factor binding|mitotic cell cycle|DNA binding|nucleus|regulation of nucleic acid-templated transcription|RNA polymerase II regulatory region sequence-specific DNA binding|DNA-binding transcription activator acti…	mmu04110	Cell cycle
Pecam1	8.30910512818035e-10	0.361039206291152	0.892	0.851	2.68259459063302e-05	1.28435071168356	ENSMUSG00000020717	protein_coding	platelet/endothelial cell adhesion molecule 1 [Source:MGI Symbol;Acc:MGI:97537]	--	GO:0016020,GO:0016021,GO:0005615,GO:0009897,GO:0071944,GO:0005886,GO:0032991,GO:0009986,GO:0005515,GO:0005737,GO:0030054,GO:0042803,GO:0098609,GO:0005911,GO:0044291,GO:0007155,GO:0007156,GO:0001934,GO:0050731,GO:0070830,GO:0007266,GO:0001726,GO:0045121,GO:0061028,GO:0019903,GO:0030837,GO:0006909,GO:0030335,GO:0001886,GO:0001525,GO:0042531,GO:0034260,GO:0030334,GO:0043542,GO:0042060,GO:0002687,GO:…	membrane|integral component of membrane|extracellular space|external side of plasma membrane|cell periphery|plasma membrane|protein-containing complex|cell surface|protein binding|cytoplasm|cell junction|protein homodimerization activity|cell-cell adhesion|cell-cell junction|cell-cell contact zone|cell adhesion|homophilic cell adhesion via plasma membrane adhesion molecules|positive regulation of…	mmu04514,mmu04670,mmu05418,mmu05144	Cell adhesion molecules (CAMs)|Leukocyte transendothelial migration|Fluid shear stress and atherosclerosis|Malaria
Mrpl20	8.50163814425952e-10	-0.28955599662158	0.283	0.489	2.74475387487419e-05	0.818153814579891	ENSMUSG00000029066	protein_coding	mitochondrial ribosomal protein L20 [Source:MGI Symbol;Acc:MGI:2137221]	--	GO:0003735,GO:0006412,GO:0005622,GO:0005840,GO:0019843,GO:0005739,GO:0005761,GO:0000027,GO:0005762	structural constituent of ribosome|translation|intracellular|ribosome|rRNA binding|mitochondrion|mitochondrial ribosome|ribosomal large subunit assembly|mitochondrial large ribosomal subunit	mmu03010	Ribosome
Irgm1	8.66604203529432e-10	-0.370781564938077	0.311	0.507	2.79783167109477e-05	0.773363421727563	ENSMUSG00000046879	protein_coding	immunity-related GTPase family M protein 1 isoform 1	--	GO:0000045,GO:0000139,GO:0000421,GO:0001891,GO:0003924,GO:0005525,GO:0005764,GO:0005765,GO:0005770,GO:0005776,GO:0005783,GO:0005789,GO:0006952,GO:0009617,GO:0030670,GO:0031902,GO:0035458,GO:0042995,GO:0044754,GO:0045335,GO:0060335,GO:0071346,GO:0075044,GO:1901098	autophagosome assembly|Golgi membrane|autophagosome membrane|phagocytic cup|GTPase activity|GTP binding|lysosome|lysosomal membrane|late endosome|autophagosome|endoplasmic reticulum|endoplasmic reticulum membrane|defense response|response to bacterium|phagocytic vesicle membrane|late endosome membrane|cellular response to interferon-beta|cell projection|autolysosome|phagocytic vesicle|positive re…	mmu05145	Toxoplasmosis
Casp12	8.73576445747755e-10	-0.25560565924737	0.046	0.134	2.82034155509663e-05	0.837635412284841	ENSMUSG00000025887	protein_coding	caspase 12 [Source:MGI Symbol;Acc:MGI:1312922]	--	GO:0042981,GO:0006508,GO:0008234,GO:0004197,GO:0016787,GO:0005634,GO:0005829,GO:0005515,GO:0008233,GO:0005783,GO:0043231,GO:0005737,GO:0006915,GO:0004175,GO:0043280,GO:0043065,GO:0006919,GO:0002020,GO:0097199,GO:0016540,GO:0070059,GO:0010663,GO:0030968,GO:0097193,GO:0050727,GO:0097264,GO:0072557,GO:0072559,GO:0097169	regulation of apoptotic process|proteolysis|cysteine-type peptidase activity|cysteine-type endopeptidase activity|hydrolase activity|nucleus|cytosol|protein binding|peptidase activity|endoplasmic reticulum|intracellular membrane-bounded organelle|cytoplasm|apoptotic process|endopeptidase activity|positive regulation of cysteine-type endopeptidase activity involved in apoptotic process|positive re…	mmu04141,mmu04210,mmu04621,mmu05010,mmu05014,mmu05020,mmu05161	Protein processing in endoplasmic reticulum|Apoptosis|NOD-like receptor signaling pathway|Alzheimer's disease|Amyotrophic lateral sclerosis (ALS)|Prion diseases|Hepatitis B
Mrps34	9.48337305263413e-10	-0.261920867268426	0.188	0.362	3.06170699004293e-05	0.833976786722413	ENSMUSG00000038880	protein_coding	mitochondrial ribosomal protein S34 [Source:MGI Symbol;Acc:MGI:1930188]	--	GO:0003735,GO:0005739,GO:0005840,GO:0032543,GO:0005763	structural constituent of ribosome|mitochondrion|ribosome|mitochondrial translation|mitochondrial small ribosomal subunit	--	--
Cd24a	9.65967578839706e-10	-0.483830908111822	0.435	0.631	3.11862632828399e-05	0.715076299191539	ENSMUSG00000047139	protein_coding	CD24a antigen [Source:MGI Symbol;Acc:MGI:88323]	--	GO:0007155,GO:0016020,GO:0009897,GO:0005886,GO:0031362,GO:0009986,GO:0005515,GO:0030246,GO:0002376,GO:0045087,GO:0098793,GO:0050731,GO:0061098,GO:0050768,GO:0031225,GO:0010976,GO:0031175,GO:0045121,GO:0016477,GO:0043408,GO:0022409,GO:0045665,GO:0019901,GO:0007166,GO:0034109,GO:0001666,GO:0043627,GO:0072112,GO:0031528,GO:0002237,GO:0060170,GO:0008637,GO:0048488,GO:0022407,GO:0007157,GO:0007274,GO:…	cell adhesion|membrane|external side of plasma membrane|plasma membrane|anchored component of external side of plasma membrane|cell surface|protein binding|carbohydrate binding|immune system process|innate immune response|presynapse|positive regulation of peptidyl-tyrosine phosphorylation|positive regulation of protein tyrosine kinase activity|negative regulation of neurogenesis|anchored componen…	mmu04640	Hematopoietic cell lineage
Tmsb4x	9.99937087563815e-10	-0.291142885749376	0.952	0.985	3.22829688719978e-05	0.817254382907608	ENSMUSG00000049775	protein_coding	thymosin, beta 4, X chromosome [Source:MGI Symbol;Acc:MGI:99510]	--	GO:0003785,GO:0007015,GO:0005615,GO:0005634,GO:0005829,GO:0005515,GO:0005737,GO:0005856,GO:0003779,GO:0030334,GO:0042989,GO:0045893,GO:0014911,GO:0051152	actin monomer binding|actin filament organization|extracellular space|nucleus|cytosol|protein binding|cytoplasm|cytoskeleton|actin binding|regulation of cell migration|sequestering of actin monomers|positive regulation of transcription, DNA-templated|positive regulation of smooth muscle cell migration|positive regulation of smooth muscle cell differentiation	mmu04810	Regulation of actin cytoskeleton
Atp5j	1.01322149696572e-09	-0.303762979671571	0.622	0.832	3.27118560295382e-05	0.810136560012441	ENSMUSG00000022890	protein_coding	ATP synthase, H+ transporting, mitochondrial F0 complex, subunit F [Source:MGI Symbol;Acc:MGI:107777]	--	GO:0015986,GO:0015078,GO:0000276,GO:0016020,GO:0005615,GO:0009986,GO:0006811,GO:0005739,GO:0005743,GO:0046034,GO:0044877,GO:0016887,GO:0045777,GO:0010460,GO:0045263,GO:0005753,GO:1900139,GO:0032307,GO:0014850	ATP synthesis coupled proton transport|proton transmembrane transporter activity|mitochondrial proton-transporting ATP synthase complex, coupling factor F(o)|membrane|extracellular space|cell surface|ion transport|mitochondrion|mitochondrial inner membrane|ATP metabolic process|protein-containing complex binding|ATPase activity|positive regulation of blood pressure|positive regulation of heart ra…	mmu00190,mmu04714,mmu05010,mmu05012,mmu05016	Oxidative phosphorylation|Thermogenesis|Alzheimer's disease|Parkinson's disease|Huntington's disease
Cox5b	1.1989440787533e-09	-0.369277438151842	0.526	0.728	3.87079095825503e-05	0.774170136383307	ENSMUSG00000061518	protein_coding	cytochrome c oxidase subunit 5B [Source:MGI Symbol;Acc:MGI:88475]	--	GO:0004129,GO:0005740,GO:0022900,GO:1902600,GO:0003674,GO:0008150,GO:0005575	cytochrome-c oxidase activity|mitochondrial envelope|electron transport chain|proton transmembrane transport|molecular_function|biological_process|cellular_component	mmu00190,mmu04260,mmu04714,mmu05010,mmu05012,mmu05016,mmu04932	Oxidative phosphorylation|Cardiac muscle contraction|Thermogenesis|Alzheimer's disease|Parkinson's disease|Huntington's disease|Non-alcoholic fatty liver disease (NAFLD)
Ndufs3	1.21058495321277e-09	-0.304697832762827	0.227	0.418	3.90837352144742e-05	0.809611769035634	ENSMUSG00000005510	protein_coding	NADH dehydrogenase (ubiquinone) Fe-S protein 3 (predicted), isoform CRA_a	--	GO:0003954,GO:0005739,GO:0005743,GO:0005747,GO:0008137,GO:0016604,GO:0030308,GO:0031966,GO:0043209,GO:0072593,GO:2001243	NADH dehydrogenase activity|mitochondrion|mitochondrial inner membrane|mitochondrial respiratory chain complex I|NADH dehydrogenase (ubiquinone) activity|nuclear body|negative regulation of cell growth|mitochondrial membrane|myelin sheath|reactive oxygen species metabolic process|negative regulation of intrinsic apoptotic signaling pathway	mmu00190,mmu04932,mmu05010,mmu05012,mmu05016	Oxidative phosphorylation|Non-alcoholic fatty liver disease (NAFLD)|Alzheimer's disease|Parkinson's disease|Huntington's disease
Psmb4	1.32406339627265e-09	-0.308105025169546	0.47	0.705	4.27473867486626e-05	0.807701976461494	ENSMUSG00000005779	protein_coding	proteasome (prosome, macropain) subunit, beta type 4 [Source:MGI Symbol;Acc:MGI:1098257]	--	GO:0004175,GO:0051603,GO:0005839,GO:0004298,GO:0016787,GO:0005634,GO:0008233,GO:0006508,GO:0005737,GO:0043161,GO:0000502,GO:0005829,GO:0005654,GO:0010498,GO:0010499,GO:0019774,GO:0001530,GO:0002862	endopeptidase activity|proteolysis involved in cellular protein catabolic process|proteasome core complex|threonine-type endopeptidase activity|hydrolase activity|nucleus|peptidase activity|proteolysis|cytoplasm|proteasome-mediated ubiquitin-dependent protein catabolic process|proteasome complex|cytosol|nucleoplasm|proteasomal protein catabolic process|proteasomal ubiquitin-independent protein ca…	mmu03050	Proteasome
Ndufb3	1.45970037890748e-09	-0.319916804490034	0.301	0.519	4.71264267330279e-05	0.801116074004487	ENSMUSG00000026032	protein_coding	NADH:ubiquinone oxidoreductase subunit B3 [Source:MGI Symbol;Acc:MGI:1913745]	--	GO:0005739,GO:0005747,GO:0022900,GO:0016020,GO:0016021,GO:0003674,GO:0055114,GO:0005743,GO:0070469,GO:0032981	mitochondrion|mitochondrial respiratory chain complex I|electron transport chain|membrane|integral component of membrane|molecular_function|oxidation-reduction process|mitochondrial inner membrane|respirasome|mitochondrial respiratory chain complex I assembly	mmu00190,mmu04723,mmu04714,mmu05010,mmu05012,mmu05016,mmu04932	Oxidative phosphorylation|Retrograde endocannabinoid signaling|Thermogenesis|Alzheimer's disease|Parkinson's disease|Huntington's disease|Non-alcoholic fatty liver disease (NAFLD)
Mrpl54	1.48864217142162e-09	-0.291002921079137	0.17	0.325	4.80608125043471e-05	0.81733367360025	ENSMUSG00000034932	protein_coding	mitochondrial ribosomal protein L54 [Source:MGI Symbol;Acc:MGI:1913297]	--	GO:0008150,GO:0005739,GO:0005840,GO:0003735,GO:0005762	biological_process|mitochondrion|ribosome|structural constituent of ribosome|mitochondrial large ribosomal subunit	--	--
Hsp90ab1	1.56346957591692e-09	0.276525249359363	0.979	0.993	5.04766152584779e-05	1.21127399839997	ENSMUSG00000023944	protein_coding	heat shock protein 90 alpha (cytosolic), class B member 1 [Source:MGI Symbol;Acc:MGI:96247]	--	GO:0005524,GO:0006457,GO:0051082,GO:0016020,GO:0005886,GO:0005634,GO:0032991,GO:0005829,GO:0009986,GO:0005515,GO:0005737,GO:0000166,GO:0010033,GO:0042802,GO:0042803,GO:0005576,GO:0016324,GO:0005739,GO:0016234,GO:0003725,GO:0005525,GO:0016323,GO:0071902,GO:0044325,GO:0008144,GO:0043066,GO:0019900,GO:0071157,GO:0042826,GO:0005765,GO:0031072,GO:0043524,GO:0031625,GO:1990226,GO:0046983,GO:0030511,GO:…	ATP binding|protein folding|unfolded protein binding|membrane|plasma membrane|nucleus|protein-containing complex|cytosol|cell surface|protein binding|cytoplasm|nucleotide binding|response to organic substance|identical protein binding|protein homodimerization activity|extracellular region|apical plasma membrane|mitochondrion|inclusion body|double-stranded RNA binding|GTP binding|basolateral plasm…	mmu04141,mmu04151,mmu04217,mmu04621,mmu04612,mmu04659,mmu04657,mmu04915,mmu04914,mmu05200,mmu05215,mmu05418	Protein processing in endoplasmic reticulum|PI3K-Akt signaling pathway|Necroptosis|NOD-like receptor signaling pathway|Antigen processing and presentation|Th17 cell differentiation|IL-17 signaling pathway|Estrogen signaling pathway|Progesterone-mediated oocyte maturation|Pathways in cancer|Prostate cancer|Fluid shear stress and atherosclerosis
Sdha	1.56544495527219e-09	-0.303618590696634	0.354	0.567	5.05403903809625e-05	0.810217644814094	ENSMUSG00000021577	protein_coding	succinate dehydrogenase complex, subunit A, flavoprotein (Fp) [Source:MGI Symbol;Acc:MGI:1914195]	--	GO:0050660,GO:0055114,GO:0016491,GO:0016627,GO:0006099,GO:0022900,GO:0016020,GO:0005739,GO:0005743,GO:0005730,GO:0009055,GO:0007399,GO:0043209,GO:0022904,GO:0008177,GO:0006105,GO:0006121,GO:0000104,GO:0005749	flavin adenine dinucleotide binding|oxidation-reduction process|oxidoreductase activity|oxidoreductase activity, acting on the CH-CH group of donors|tricarboxylic acid cycle|electron transport chain|membrane|mitochondrion|mitochondrial inner membrane|nucleolus|electron transfer activity|nervous system development|myelin sheath|respiratory electron transport chain|succinate dehydrogenase (ubiquino…	mmu00020,mmu00190,mmu04714,mmu05010,mmu05012,mmu05016,mmu04932	Citrate cycle (TCA cycle)|Oxidative phosphorylation|Thermogenesis|Alzheimer's disease|Parkinson's disease|Huntington's disease|Non-alcoholic fatty liver disease (NAFLD)
Micos13	1.57021101452635e-09	-0.270867101007641	0.287	0.481	5.06942626039834e-05	0.828821250793139	ENSMUSG00000049760	protein_coding	MICOS complex subunit MIC13 isoform X1	--	GO:0005654,GO:0005739,GO:0005743,GO:0042407,GO:0044284,GO:0061617	nucleoplasm|mitochondrion|mitochondrial inner membrane|cristae formation|mitochondrial crista junction|MICOS complex	--	--
Fxyd5	1.69616078788648e-09	0.57262448932644	0.625	0.556	5.4760551036915e-05	1.48722661051597	ENSMUSG00000009687	protein_coding	FXYD domain-containing ion transport regulator 5 [Source:MGI Symbol;Acc:MGI:1201785]	--	GO:0016020,GO:0099106,GO:0043269,GO:0016021,GO:0006811,GO:0003779,GO:0045296,GO:0017080,GO:2000649	membrane|ion channel regulator activity|regulation of ion transport|integral component of membrane|ion transport|actin binding|cadherin binding|sodium channel regulator activity|regulation of sodium ion transmembrane transporter activity	--	--
Mbnl1	1.70844147541933e-09	-0.30586316076725	0.601	0.802	5.51570330339131e-05	0.808958074176569	ENSMUSG00000027763	protein_coding	muscleblind like splicing factor 1 [Source:MGI Symbol;Acc:MGI:1928482]	--	GO:0046872,GO:0001069,GO:0003723,GO:0003725,GO:0008380,GO:0043484,GO:0005634,GO:0005654,GO:0005737,GO:0005829,GO:0010494,GO:0006397,GO:0000381,GO:0007399,GO:0006376,GO:0007519,GO:0001701,GO:0045445,GO:0000380,GO:0030326	metal ion binding|regulatory region RNA binding|RNA binding|double-stranded RNA binding|RNA splicing|regulation of RNA splicing|nucleus|nucleoplasm|cytoplasm|cytosol|cytoplasmic stress granule|mRNA processing|regulation of alternative mRNA splicing, via spliceosome|nervous system development|mRNA splice site selection|skeletal muscle tissue development|in utero embryonic development|myoblast diff…	--	--
Ar	1.75771631932138e-09	-0.33076289631015	0.153	0.299	5.67478713692907e-05	0.795115915726463	ENSMUSG00000046532	protein_coding	androgen receptor [Source:MGI Symbol;Acc:MGI:88064]	ESR-like	GO:0003677,GO:0008270,GO:0006355,GO:0005634,GO:0005496,GO:0003700,GO:0043565,GO:0004879,GO:0030521,GO:0046872,GO:0032991,GO:0007338,GO:0010468,GO:0005515,GO:0005737,GO:0005886,GO:0045944,GO:0003682,GO:0007283,GO:0003382,GO:0008289,GO:0006351,GO:0010628,GO:0045893,GO:0000978,GO:0001228,GO:0000122,GO:0016607,GO:0045892,GO:0001701,GO:0061458,GO:0035264,GO:0030424,GO:0006357,GO:0008134,GO:0000790,GO:…	DNA binding|zinc ion binding|regulation of transcription, DNA-templated|nucleus|steroid binding|DNA-binding transcription factor activity|sequence-specific DNA binding|nuclear receptor activity|androgen receptor signaling pathway|metal ion binding|protein-containing complex|single fertilization|regulation of gene expression|protein binding|cytoplasm|plasma membrane|positive regulation of transcri…	mmu04114,mmu05200,mmu05215	Oocyte meiosis|Pathways in cancer|Prostate cancer
Park7	1.76471087869699e-09	-0.322698634597848	0.438	0.664	5.69736907187323e-05	0.799572836141447	ENSMUSG00000028964	protein_coding	Parkinson disease (autosomal recessive, early onset) 7 [Source:MGI Symbol;Acc:MGI:2135637]	--	GO:0016020,GO:0005507,GO:0005886,GO:0016787,GO:0005634,GO:0048471,GO:0005829,GO:0003723,GO:0005737,GO:0008233,GO:0006508,GO:0006914,GO:0042802,GO:0042803,GO:0045944,GO:0005783,GO:0006281,GO:0006974,GO:0005739,GO:0005515,GO:0098869,GO:0010629,GO:0032091,GO:0032757,GO:0001933,GO:0031397,GO:0098793,GO:0060548,GO:0007005,GO:0044877,GO:0006979,GO:0030424,GO:0008134,GO:0033138,GO:0050821,GO:0051091,GO:…	membrane|copper ion binding|plasma membrane|hydrolase activity|nucleus|perinuclear region of cytoplasm|cytosol|RNA binding|cytoplasm|peptidase activity|proteolysis|autophagy|identical protein binding|protein homodimerization activity|positive regulation of transcription by RNA polymerase II|endoplasmic reticulum|DNA repair|cellular response to DNA damage stimulus|mitochondrion|protein binding|cel…	mmu05012	Parkinson's disease
Chst11	1.94222382077499e-09	-0.272587700350007	0.172	0.336	6.27046960537206e-05	0.827833364087272	ENSMUSG00000034612	protein_coding	carbohydrate sulfotransferase 11 [Source:MGI Symbol;Acc:MGI:1927166]	--	GO:0016021,GO:0008146,GO:0016051,GO:0016020,GO:0016740,GO:0000139,GO:0005794,GO:0005975,GO:0001701,GO:0009791,GO:0043066,GO:0030512,GO:0036342,GO:0030206,GO:0042127,GO:0042733,GO:0048704,GO:0001537,GO:0047756,GO:0030166,GO:0051216,GO:0007585,GO:0030326,GO:0002063,GO:0048589,GO:0048703,GO:0030204,GO:0050659,GO:0033037	integral component of membrane|sulfotransferase activity|carbohydrate biosynthetic process|membrane|transferase activity|Golgi membrane|Golgi apparatus|carbohydrate metabolic process|in utero embryonic development|post-embryonic development|negative regulation of apoptotic process|negative regulation of transforming growth factor beta receptor signaling pathway|post-anal tail morphogenesis|chondr…	mmu00532	Glycosaminoglycan biosynthesis - chondroitin sulfate / dermatan sulfate
Ccnd3	2.1183113271336e-09	-0.267125106431356	0.322	0.53	6.83896811965084e-05	0.830973798772841	ENSMUSG00000034165	protein_coding	cyclin D3 [Source:MGI Symbol;Acc:MGI:88315]	--	GO:0005634,GO:0016020,GO:0005515,GO:0005737,GO:0016538,GO:0006468,GO:0001934,GO:0000122,GO:0007049,GO:0051301,GO:0019901,GO:0007165,GO:0008284,GO:0004672,GO:0051726,GO:0042127,GO:0043434,GO:0030213,GO:0045737,GO:0000079,GO:0044772,GO:0000307,GO:0004693,GO:0042098,GO:1900087,GO:0046626	nucleus|membrane|protein binding|cytoplasm|cyclin-dependent protein serine/threonine kinase regulator activity|protein phosphorylation|positive regulation of protein phosphorylation|negative regulation of transcription by RNA polymerase II|cell cycle|cell division|protein kinase binding|signal transduction|positive regulation of cell population proliferation|protein kinase activity|regulation of …	mmu04310,mmu04390,mmu04630,mmu04151,mmu04110,mmu04115,mmu04218,mmu04510,mmu05200,mmu05203,mmu05166,mmu05162,mmu05165	Wnt signaling pathway|Hippo signaling pathway|Jak-STAT signaling pathway|PI3K-Akt signaling pathway|Cell cycle|p53 signaling pathway|Cellular senescence|Focal adhesion|Pathways in cancer|Viral carcinogenesis|HTLV-I infection|Measles|Human papillomavirus infection
Prdx1	2.22269478195522e-09	-0.305541261720317	0.708	0.899	7.17597010354242e-05	0.809138591804239	ENSMUSG00000028691	protein_coding	peroxiredoxin 1 [Source:MGI Symbol;Acc:MGI:99523]	--	GO:0055114,GO:0016491,GO:0016209,GO:0045454,GO:0051920,GO:0005634,GO:0005829,GO:0005737,GO:0042803,GO:0004601,GO:0005730,GO:0005739,GO:0006979,GO:0030101,GO:0042267,GO:0005515,GO:0042802,GO:0005759,GO:0008283,GO:0042744,GO:0005719,GO:0043209,GO:0008379,GO:0005782,GO:0019430,GO:0020037,GO:0000302,GO:0034101,GO:0032872,GO:1901222,GO:0045321,GO:0005623,GO:0098869	oxidation-reduction process|oxidoreductase activity|antioxidant activity|cell redox homeostasis|peroxiredoxin activity|nucleus|cytosol|cytoplasm|protein homodimerization activity|peroxidase activity|nucleolus|mitochondrion|response to oxidative stress|natural killer cell activation|natural killer cell mediated cytotoxicity|protein binding|identical protein binding|mitochondrial matrix|cell popula…	mmu04146	Peroxisome
Mpc2	2.38535439421834e-09	-0.328741654732051	0.266	0.463	7.70111666173392e-05	0.796230668069491	ENSMUSG00000026568	protein_coding	mitochondrial pyruvate carrier 2 [Source:MGI Symbol;Acc:MGI:1917706]	--	GO:0005743,GO:0006850,GO:0016020,GO:0016021,GO:0005739,GO:0061732,GO:0035774,GO:0050833,GO:0031305	mitochondrial inner membrane|mitochondrial pyruvate transmembrane transport|membrane|integral component of membrane|mitochondrion|mitochondrial acetyl-CoA biosynthetic process from pyruvate|positive regulation of insulin secretion involved in cellular response to glucose stimulus|pyruvate transmembrane transporter activity|integral component of mitochondrial inner membrane	--	--
Atp5f1	2.60097686257944e-09	-0.363775070519276	0.478	0.701	8.39725380083771e-05	0.777128420837333	ENSMUSG00000000563	protein_coding	ATP synthase, H+ transporting, mitochondrial F0 complex, subunit B1 [Source:MGI Symbol;Acc:MGI:1100495]	--	GO:0015986,GO:0015078,GO:0000276,GO:0016020,GO:0005654,GO:0006811,GO:0005739,GO:0005743,GO:0044877,GO:0016887,GO:0046933,GO:0045263,GO:0043209,GO:0005753,GO:0016021	ATP synthesis coupled proton transport|proton transmembrane transporter activity|mitochondrial proton-transporting ATP synthase complex, coupling factor F(o)|membrane|nucleoplasm|ion transport|mitochondrion|mitochondrial inner membrane|protein-containing complex binding|ATPase activity|proton-transporting ATP synthase activity, rotational mechanism|proton-transporting ATP synthase complex, coupli…	mmu00190,mmu04714,mmu05010,mmu05012,mmu05016	Oxidative phosphorylation|Thermogenesis|Alzheimer's disease|Parkinson's disease|Huntington's disease
Rplp2	2.71433170748748e-09	-0.30050966389929	0.896	0.966	8.76321991762333e-05	0.811965500929705	ENSMUSG00000025508	protein_coding	ribosomal protein, large P2 [Source:MGI Symbol;Acc:MGI:1914436]	--	GO:0003735,GO:0005622,GO:0005840,GO:0006414,GO:0045202,GO:0022625	structural constituent of ribosome|intracellular|ribosome|translational elongation|synapse|cytosolic large ribosomal subunit	mmu03010	Ribosome
Ndufs6	2.82107587852611e-09	-0.273939534567727	0.314	0.53	9.10784347382155e-05	0.827058030913149	ENSMUSG00000021606	protein_coding	NADH:ubiquinone oxidoreductase core subunit S6 [Source:MGI Symbol;Acc:MGI:107932]	--	GO:0006120,GO:0005747,GO:0016020,GO:0055114,GO:0005739,GO:0005743,GO:0070469,GO:0003674,GO:0061458,GO:0035264,GO:0006936,GO:0006631,GO:0072358,GO:0010259,GO:0070584,GO:0022904	mitochondrial electron transport, NADH to ubiquinone|mitochondrial respiratory chain complex I|membrane|oxidation-reduction process|mitochondrion|mitochondrial inner membrane|respirasome|molecular_function|reproductive system development|multicellular organism growth|muscle contraction|fatty acid metabolic process|cardiovascular system development|multicellular organism aging|mitochondrion morpho…	mmu00190,mmu04723,mmu04714,mmu05010,mmu05012,mmu05016,mmu04932	Oxidative phosphorylation|Retrograde endocannabinoid signaling|Thermogenesis|Alzheimer's disease|Parkinson's disease|Huntington's disease|Non-alcoholic fatty liver disease (NAFLD)
Lima1	3.47600171930248e-09	0.601226778807129	0.634	0.575	0.00011222271550768	1.51700598645926	ENSMUSG00000023022	protein_coding	LIM domain and actin binding 1 [Source:MGI Symbol;Acc:MGI:1920992]	--	GO:0051015,GO:0051017,GO:0030835,GO:0016020,GO:0046872,GO:0005886,GO:0005829,GO:0005515,GO:0005737,GO:0005925,GO:0005856,GO:0042995,GO:0006629,GO:0008202,GO:0008203,GO:0003779,GO:0015629,GO:0016477,GO:0003785,GO:0001725,GO:0032154,GO:0031526,GO:0001726,GO:0005903,GO:0042632,GO:0031529,GO:0030299	actin filament binding|actin filament bundle assembly|negative regulation of actin filament depolymerization|membrane|metal ion binding|plasma membrane|cytosol|protein binding|cytoplasm|focal adhesion|cytoskeleton|cell projection|lipid metabolic process|steroid metabolic process|cholesterol metabolic process|actin binding|actin cytoskeleton|cell migration|actin monomer binding|stress fiber|cleava…	--	--
Selenop	3.80161070222727e-09	0.686470537030798	0.781	0.81	0.000122735001521408	1.60934154532072	ENSMUSG00000064373	protein_coding	selenoprotein P [Source:MGI Symbol;Acc:MGI:894288]	--	GO:0008430,GO:0005615,GO:0005576,GO:0005515,GO:0009791,GO:0007626,GO:0007420,GO:0010269,GO:0040008,GO:0019953,GO:0001887	selenium binding|extracellular space|extracellular region|protein binding|post-embryonic development|locomotory behavior|brain development|response to selenium ion|regulation of growth|sexual reproduction|selenium compound metabolic process	--	--
Inhbb	3.80612770724794e-09	0.746244956706454	0.303	0.149	0.0001228808330285	1.67742115580411	ENSMUSG00000037035	protein_coding	inhibin beta-B [Source:MGI Symbol;Acc:MGI:96571]	--	GO:0005576,GO:0005179,GO:0008083,GO:0005615,GO:0071944,GO:0048471,GO:0042803,GO:0046982,GO:0005125,GO:0046676,GO:0071397,GO:0009611,GO:0001654,GO:0032869,GO:0042981,GO:0045444,GO:2001235,GO:0005160,GO:0010862,GO:0043408,GO:0048468,GO:0060395,GO:0009267,GO:0046881,GO:0048599,GO:0032924,GO:0034711,GO:0044320,GO:0046882,GO:0043513,GO:0060279,GO:0048178	extracellular region|hormone activity|growth factor activity|extracellular space|cell periphery|perinuclear region of cytoplasm|protein homodimerization activity|protein heterodimerization activity|cytokine activity|negative regulation of insulin secretion|cellular response to cholesterol|response to wounding|eye development|cellular response to insulin stimulus|regulation of apoptotic process|fa…	mmu04350,mmu04060,mmu04550	TGF-beta signaling pathway|Cytokine-cytokine receptor interaction|Signaling pathways regulating pluripotency of stem cells
Skp1a	3.85811915962159e-09	-0.284549425888754	0.333	0.541	0.000124559377068383	0.820997978080608	ENSMUSG00000036309	protein_coding	S-phase kinase-associated protein 1A [Source:MGI Symbol;Acc:MGI:103575]	--	GO:0006511,GO:0005634,GO:0005515,GO:0005737,GO:0016567,GO:0051457,GO:0031146,GO:0005829,GO:0019904,GO:0097602,GO:0035518,GO:0004842,GO:0061630,GO:0005654,GO:0008013,GO:0005813,GO:0031519,GO:0019005,GO:0031467	ubiquitin-dependent protein catabolic process|nucleus|protein binding|cytoplasm|protein ubiquitination|maintenance of protein location in nucleus|SCF-dependent proteasomal ubiquitin-dependent protein catabolic process|cytosol|protein domain specific binding|cullin family protein binding|histone H2A monoubiquitination|ubiquitin-protein transferase activity|ubiquitin protein ligase activity|nucleop…	mmu04141,mmu04120,mmu04310,mmu04350,mmu04110,mmu04114,mmu04710,mmu05200,mmu05168	Protein processing in endoplasmic reticulum|Ubiquitin mediated proteolysis|Wnt signaling pathway|TGF-beta signaling pathway|Cell cycle|Oocyte meiosis|Circadian rhythm|Pathways in cancer|Herpes simplex infection
Sec62	4.26679657662235e-09	-0.298899189815039	0.579	0.795	0.000137753527476252	0.812872400511905	ENSMUSG00000027706	protein_coding	SEC62 homolog (S. cerevisiae) [Source:MGI Symbol;Acc:MGI:1916526]	--	GO:0015031,GO:0030176,GO:0016020,GO:0016021,GO:0005783,GO:0005789,GO:0031204,GO:0006620	protein transport|integral component of endoplasmic reticulum membrane|membrane|integral component of membrane|endoplasmic reticulum|endoplasmic reticulum membrane|posttranslational protein targeting to membrane, translocation|posttranslational protein targeting to endoplasmic reticulum membrane	mmu03060,mmu04141	Protein export|Protein processing in endoplasmic reticulum
Rpl22	4.45644554813115e-09	-0.306606437988135	0.817	0.925	0.000143876344521414	0.808541405907229	ENSMUSG00000028936	protein_coding	ribosomal protein L22 [Source:MGI Symbol;Acc:MGI:99262]	--	GO:0003735,GO:0006412,GO:0005622,GO:0005840,GO:0005634,GO:0008201,GO:0003723,GO:0005737,GO:0098978,GO:0002181,GO:0098793,GO:1990904,GO:0022625,GO:0046632,GO:0045182,GO:0099577	structural constituent of ribosome|translation|intracellular|ribosome|nucleus|heparin binding|RNA binding|cytoplasm|glutamatergic synapse|cytoplasmic translation|presynapse|ribonucleoprotein complex|cytosolic large ribosomal subunit|alpha-beta T cell differentiation|translation regulator activity|regulation of translation at presynapse, modulating synaptic transmission	mmu03010	Ribosome
Klf6	4.53366416402082e-09	-0.282467406344364	0.593	0.817	0.000146369347535412	0.822183653355324	ENSMUSG00000000078	protein_coding	Kruppel-like factor 6 [Source:MGI Symbol;Acc:MGI:1346318]	zf-C2H2	GO:0003676,GO:0000978,GO:0001228,GO:0045944,GO:0001650,GO:0005634,GO:0005730,GO:0005829,GO:0043231	nucleic acid binding|RNA polymerase II proximal promoter sequence-specific DNA binding|DNA-binding transcription activator activity, RNA polymerase II-specific|positive regulation of transcription by RNA polymerase II|fibrillar center|nucleus|nucleolus|cytosol|intracellular membrane-bounded organelle	--	--
Mrpl52	4.74105060296835e-09	-0.319195993890659	0.428	0.653	0.000153064818716833	0.801516433901011	ENSMUSG00000010406	protein_coding	mitochondrial ribosomal protein L52 [Source:MGI Symbol;Acc:MGI:1916086]	--	GO:0003735,GO:0005762,GO:0032543,GO:0005739,GO:0006412,GO:0005840	structural constituent of ribosome|mitochondrial large ribosomal subunit|mitochondrial translation|mitochondrion|translation|ribosome	--	--
Rpl27	5.03361521225128e-09	-0.372872250099757	0.829	0.944	0.000162510267127533	0.772243511828144	ENSMUSG00000063316	protein_coding	ribosomal protein L27 [Source:MGI Symbol;Acc:MGI:98036]	--	GO:0003735,GO:0006412,GO:0005622,GO:0005840,GO:0005737,GO:0022625,GO:0005783,GO:0006364,GO:0005829,GO:1990904,GO:0005791,GO:0015934,GO:0098556	structural constituent of ribosome|translation|intracellular|ribosome|cytoplasm|cytosolic large ribosomal subunit|endoplasmic reticulum|rRNA processing|cytosol|ribonucleoprotein complex|rough endoplasmic reticulum|large ribosomal subunit|cytoplasmic side of rough endoplasmic reticulum membrane	mmu03010	Ribosome
Sf3b5	5.31405367904483e-09	-0.336825362532251	0.247	0.429	0.000171564223027962	0.791781704824978	ENSMUSG00000078348	protein_coding	splicing factor 3b, subunit 5 [Source:MGI Symbol;Acc:MGI:1913375]	--	GO:0000398,GO:0005634,GO:0005654,GO:0003723,GO:0006397,GO:0008380,GO:0005681,GO:0005686,GO:0005689,GO:0071005,GO:1990935	mRNA splicing, via spliceosome|nucleus|nucleoplasm|RNA binding|mRNA processing|RNA splicing|spliceosomal complex|U2 snRNP|U12-type spliceosomal complex|U2-type precatalytic spliceosome|splicing factor binding	mmu03040	Spliceosome
H2-D1	5.40809029043914e-09	0.257077056978613	0.942	0.955	0.000174600195026828	1.19505503322542	ENSMUSG00000073411	protein_coding	histocompatibility 2, D region locus 1 [Source:MGI Symbol;Acc:MGI:95896]	--	GO:0006955,GO:0019882,GO:0016020,GO:0016021,GO:0009897,GO:0005615,GO:0005794,GO:0009986,GO:0005515,GO:0046982,GO:0005886,GO:0005783,GO:0002376,GO:0042605,GO:0001916,GO:0002476,GO:0002486,GO:0005102,GO:0002474,GO:0042612,GO:0042608,GO:0010977,GO:0070971,GO:0030881,GO:0042277,GO:0042610,GO:0046977,GO:0062061,GO:0005797,GO:0042824,GO:0030670,GO:0071556,GO:0002485	immune response|antigen processing and presentation|membrane|integral component of membrane|external side of plasma membrane|extracellular space|Golgi apparatus|cell surface|protein binding|protein heterodimerization activity|plasma membrane|endoplasmic reticulum|immune system process|peptide antigen binding|positive regulation of T cell mediated cytotoxicity|antigen processing and presentation o…	mmu04514,mmu04144,mmu04145,mmu04218,mmu04650,mmu04612,mmu05203,mmu05320,mmu05330,mmu05332,mmu05416,mmu04940,mmu05166,mmu05168,mmu05167,mmu05169,mmu05165	Cell adhesion molecules (CAMs)|Endocytosis|Phagosome|Cellular senescence|Natural killer cell mediated cytotoxicity|Antigen processing and presentation|Viral carcinogenesis|Autoimmune thyroid disease|Allograft rejection|Graft-versus-host disease|Viral myocarditis|Type I diabetes mellitus|HTLV-I infection|Herpes simplex infection|Kaposi's sarcoma-associated herpesvirus infection|Epstein-Barr virus …
Plscr2	5.48602391067173e-09	-0.36710326455086	0.428	0.642	0.000177116281956037	0.775337707601003	ENSMUSG00000032372	protein_coding	phospholipid scramblase 2 [Source:MGI Symbol;Acc:MGI:1270860]	--	GO:0016020,GO:0016021,GO:0046872,GO:0005634,GO:0005515,GO:0005737,GO:0017128,GO:0017121,GO:0005886,GO:0017124,GO:0070782,GO:0071222	membrane|integral component of membrane|metal ion binding|nucleus|protein binding|cytoplasm|phospholipid scramblase activity|plasma membrane phospholipid scrambling|plasma membrane|SH3 domain binding|phosphatidylserine exposure on apoptotic cell surface|cellular response to lipopolysaccharide	--	--
Ndufb11	5.60341384882884e-09	-0.33564382737912	0.476	0.705	0.000180906216109439	0.792430422038329	ENSMUSG00000031059	protein_coding	NADH:ubiquinone oxidoreductase subunit B11 [Source:MGI Symbol;Acc:MGI:1349919]	--	GO:0016020,GO:0016021,GO:0003674,GO:0055114,GO:0005739,GO:0005743,GO:0070469,GO:0032981,GO:0005747	membrane|integral component of membrane|molecular_function|oxidation-reduction process|mitochondrion|mitochondrial inner membrane|respirasome|mitochondrial respiratory chain complex I assembly|mitochondrial respiratory chain complex I	mmu00190,mmu04723,mmu04714,mmu05010,mmu05012,mmu05016,mmu04932	Oxidative phosphorylation|Retrograde endocannabinoid signaling|Thermogenesis|Alzheimer's disease|Parkinson's disease|Huntington's disease|Non-alcoholic fatty liver disease (NAFLD)
Marcksl1	8.01127507969706e-09	0.502288018151119	0.77	0.739	0.00025864401594802	1.41645819024274	ENSMUSG00000047945	protein_coding	MARCKS-like 1 [Source:MGI Symbol;Acc:MGI:97143]	--	GO:0005516,GO:0016020,GO:0005886,GO:0005737,GO:0005856,GO:0003779,GO:0008021,GO:0008284,GO:0099509,GO:0099523,GO:0099626,GO:0099026	calmodulin binding|membrane|plasma membrane|cytoplasm|cytoskeleton|actin binding|synaptic vesicle|positive regulation of cell population proliferation|regulation of presynaptic cytosolic calcium ion concentration|presynaptic cytosol|voltage-gated calcium channel activity involved in regulation of presynaptic cytosolic calcium levels|anchored component of presynaptic membrane	mmu04666,mmu05140	Fc gamma R-mediated phagocytosis|Leishmaniasis
Akr1a1	1.04734367067278e-08	-0.26531781024168	0.49	0.728	0.000338134904076706	0.832015430448008	ENSMUSG00000028692	protein_coding	aldo-keto reductase family 1, member A1 (aldehyde reductase) [Source:MGI Symbol;Acc:MGI:1929955]	--	GO:0055114,GO:0016491,GO:0016020,GO:0005886,GO:0005829,GO:0005737,GO:0045202,GO:0016324,GO:0004032,GO:0008106,GO:0019853,GO:0046185,GO:0044597,GO:0044598,GO:0047655,GO:0110095,GO:0047939,GO:0047941,GO:0042840,GO:0019726	oxidation-reduction process|oxidoreductase activity|membrane|plasma membrane|cytosol|cytoplasm|synapse|apical plasma membrane|alditol:NADP+ 1-oxidoreductase activity|alcohol dehydrogenase (NADP+) activity|L-ascorbic acid biosynthetic process|aldehyde catabolic process|daunorubicin metabolic process|doxorubicin metabolic process|allyl-alcohol dehydrogenase activity|cellular detoxification of aldeh…	mmu00010,mmu00040,mmu00561	Glycolysis / Gluconeogenesis|Pentose and glucuronate interconversions|Glycerolipid metabolism
Tmem167	1.13119292567006e-08	-0.257738263852931	0.221	0.399	0.000365205636052578	0.836398126897332	ENSMUSG00000012422	protein_coding	transmembrane protein 167 [Source:MGI Symbol;Acc:MGI:1913324]	--	GO:0016020,GO:0016021,GO:0000139,GO:0005794,GO:0003674,GO:0009306,GO:0046907	membrane|integral component of membrane|Golgi membrane|Golgi apparatus|molecular_function|protein secretion|intracellular transport	--	--
Rbx1	1.14340182775016e-08	-0.271672845826605	0.547	0.791	0.000369147280089139	0.828358483571895	ENSMUSG00000022400	protein_coding	ring-box 1 [Source:MGI Symbol;Acc:MGI:1891829]	--	GO:0008270,GO:0016740,GO:0046872,GO:0005634,GO:0005515,GO:0005737,GO:0006281,GO:0006974,GO:0016567,GO:0006511,GO:0031146,GO:0005829,GO:0044877,GO:0004842,GO:0097602,GO:0045116,GO:0031463,GO:0030163,GO:0031461,GO:0031465,GO:0080008,GO:0061630,GO:0005680,GO:0005654,GO:0019788,GO:0031462,GO:0031467,GO:0043224,GO:0000151,GO:0034450,GO:0043161,GO:0006513,GO:0030891,GO:0019005,GO:0008134,GO:0008190,GO:…	zinc ion binding|transferase activity|metal ion binding|nucleus|protein binding|cytoplasm|DNA repair|cellular response to DNA damage stimulus|protein ubiquitination|ubiquitin-dependent protein catabolic process|SCF-dependent proteasomal ubiquitin-dependent protein catabolic process|cytosol|protein-containing complex binding|ubiquitin-protein transferase activity|cullin family protein binding|prot…	mmu04141,mmu04120,mmu03420,mmu04310,mmu04350,mmu04066,mmu04110,mmu04114,mmu04710,mmu05200,mmu05211	Protein processing in endoplasmic reticulum|Ubiquitin mediated proteolysis|Nucleotide excision repair|Wnt signaling pathway|TGF-beta signaling pathway|HIF-1 signaling pathway|Cell cycle|Oocyte meiosis|Circadian rhythm|Pathways in cancer|Renal cell carcinoma
Cebpb	1.15097376402066e-08	-0.267764996253836	0.602	0.799	0.00037159187971407	0.830605312185315	ENSMUSG00000056501	protein_coding	CCAAT/enhancer binding protein (C/EBP), beta [Source:MGI Symbol;Acc:MGI:88373]	C/EBP	GO:0006355,GO:0003700,GO:0050729,GO:2001198,GO:0045944,GO:0003677,GO:0005634,GO:0042742,GO:0005654,GO:0005515,GO:0005737,GO:0042803,GO:0046982,GO:0003682,GO:0045893,GO:0000978,GO:0001228,GO:0000977,GO:0030154,GO:0071222,GO:0000122,GO:0045892,GO:0001892,GO:0008134,GO:0043565,GO:0000981,GO:0030182,GO:0001227,GO:0044212,GO:0042826,GO:0060850,GO:0050873,GO:0120162,GO:0045600,GO:0043524,GO:0045408,GO:…	regulation of transcription, DNA-templated|DNA-binding transcription factor activity|positive regulation of inflammatory response|regulation of dendritic cell differentiation|positive regulation of transcription by RNA polymerase II|DNA binding|nucleus|defense response to bacterium|nucleoplasm|protein binding|cytoplasm|protein homodimerization activity|protein heterodimerization activity|chromati…	mmu04668,mmu04657,mmu05202,mmu05152	TNF signaling pathway|IL-17 signaling pathway|Transcriptional misregulation in cancers|Tuberculosis
Ppp1cb	1.15716849509167e-08	-0.27102164560109	0.476	0.69	0.000373591848640345	0.828732470434691	ENSMUSG00000014956	protein_coding	protein phosphatase 1 catalytic subunit beta [Source:MGI Symbol;Acc:MGI:104871]	--	GO:0016787,GO:0046872,GO:0005634,GO:0005829,GO:0005515,GO:0005737,GO:0004721,GO:0005886,GO:0005975,GO:0005730,GO:0048511,GO:0007049,GO:0051301,GO:0000784,GO:0019901,GO:0005654,GO:0006470,GO:0005977,GO:0005979,GO:0005981,GO:0042587,GO:0032922,GO:0016791,GO:0030155,GO:0004722,GO:0042752,GO:0043153,GO:0000164,GO:0072357,GO:0017018,GO:0050115	hydrolase activity|metal ion binding|nucleus|cytosol|protein binding|cytoplasm|phosphoprotein phosphatase activity|plasma membrane|carbohydrate metabolic process|nucleolus|rhythmic process|cell cycle|cell division|nuclear chromosome, telomeric region|protein kinase binding|nucleoplasm|protein dephosphorylation|glycogen metabolic process|regulation of glycogen biosynthetic process|regulation of gl…	mmu03015,mmu04390,mmu04024,mmu04022,mmu04114,mmu04218,mmu04510,mmu04810,mmu04611,mmu04910,mmu04921,mmu04261,mmu04270,mmu04728,mmu04720,mmu04750,mmu05205,mmu05031,mmu05034,mmu04931,mmu05168	mRNA surveillance pathway|Hippo signaling pathway|cAMP signaling pathway|cGMP - PKG signaling pathway|Oocyte meiosis|Cellular senescence|Focal adhesion|Regulation of actin cytoskeleton|Platelet activation|Insulin signaling pathway|Oxytocin signaling pathway|Adrenergic signaling in cardiomyocytes|Vascular smooth muscle contraction|Dopaminergic synapse|Long-term potentiation|Inflammatory mediator r…
Hspg2	1.32409964610261e-08	-0.343869199719528	0.588	0.761	0.000427485570744229	0.787925319150597	ENSMUSG00000028763	protein_coding	perlecan (heparan sulfate proteoglycan 2) [Source:MGI Symbol;Acc:MGI:96257]	--	GO:0005515,GO:0005509,GO:0008022	protein binding|calcium ion binding|protein C-terminus binding	mmu04512,mmu05205,mmu05161	ECM-receptor interaction|Proteoglycans in cancer|Hepatitis B
Slc25a3	1.57004784515885e-08	-0.331200365826351	0.722	0.884	0.000506889946809535	0.79487484867299	ENSMUSG00000061904	protein_coding	solute carrier family 25 (mitochondrial carrier, phosphate carrier), member 3 [Source:MGI Symbol;Acc:MGI:1353498]	--	GO:0016020,GO:0016021,GO:0005739,GO:0005743,GO:0015293,GO:0044877,GO:0043209,GO:0031305,GO:0005315,GO:0035435	membrane|integral component of membrane|mitochondrion|mitochondrial inner membrane|symporter activity|protein-containing complex binding|myelin sheath|integral component of mitochondrial inner membrane|inorganic phosphate transmembrane transporter activity|phosphate ion transmembrane transport	--	--
Cd59a	1.58446856800552e-08	-0.265874196013606	0.209	0.377	0.000511545677180581	0.831694619548019	ENSMUSG00000032679	protein_coding	CD59a antigen [Source:MGI Symbol;Acc:MGI:109177]	--	GO:0001971,GO:0016525,GO:0016020,GO:0009897,GO:0005886,GO:0009986,GO:0031225,GO:0030449,GO:1903659,GO:0001848,GO:0030948,GO:0045916,GO:0090272	negative regulation of activation of membrane attack complex|negative regulation of angiogenesis|membrane|external side of plasma membrane|plasma membrane|cell surface|anchored component of membrane|regulation of complement activation|regulation of complement-dependent cytotoxicity|complement binding|negative regulation of vascular endothelial growth factor receptor signaling pathway|negative reg…	mmu04640,mmu04610	Hematopoietic cell lineage|Complement and coagulation cascades
Ccnd2	1.85444854390197e-08	-0.268695267958416	0.663	0.851	0.00059870871239875	0.830069897887381	ENSMUSG00000000184	protein_coding	cyclin D2 [Source:MGI Symbol;Acc:MGI:88314]	--	GO:0005634,GO:0016020,GO:0005654,GO:0005829,GO:0005515,GO:0005737,GO:0016538,GO:0006468,GO:0031965,GO:0005730,GO:0000082,GO:0001934,GO:0007049,GO:0051301,GO:0019901,GO:0043066,GO:0008284,GO:1900087,GO:0000785,GO:0004672,GO:0051726,GO:0008344,GO:0045737,GO:0000079,GO:0044772,GO:0000307,GO:0050679,GO:0007616,GO:0071481,GO:0097129	nucleus|membrane|nucleoplasm|cytosol|protein binding|cytoplasm|cyclin-dependent protein serine/threonine kinase regulator activity|protein phosphorylation|nuclear membrane|nucleolus|G1/S transition of mitotic cell cycle|positive regulation of protein phosphorylation|cell cycle|cell division|protein kinase binding|negative regulation of apoptotic process|positive regulation of cell population prol…	mmu04310,mmu04340,mmu04390,mmu04630,mmu04068,mmu04151,mmu04110,mmu04115,mmu04218,mmu04510,mmu04917,mmu05200,mmu05202,mmu05206,mmu05203,mmu05166,mmu05162,mmu05165	Wnt signaling pathway|Hedgehog signaling pathway|Hippo signaling pathway|Jak-STAT signaling pathway|FoxO signaling pathway|PI3K-Akt signaling pathway|Cell cycle|p53 signaling pathway|Cellular senescence|Focal adhesion|Prolactin signaling pathway|Pathways in cancer|Transcriptional misregulation in cancers|MicroRNAs in cancer|Viral carcinogenesis|HTLV-I infection|Measles|Human papillomavirus infect…
Scarb1	1.87093670986436e-08	-0.311896634733007	0.522	0.746	0.000604031916779709	0.8055820067918	ENSMUSG00000037936	protein_coding	scavenger receptor class B, member 1 [Source:MGI Symbol;Acc:MGI:893578]	--	GO:0016020,GO:0016021,GO:0042632,GO:0070328,GO:0005737,GO:0005886,GO:0009986,GO:0042803,GO:0043231,GO:0005887,GO:0044406,GO:0050764,GO:0005901,GO:0001786,GO:0010886,GO:0030301,GO:0033344,GO:0031528,GO:0006869,GO:0034185,GO:0051000,GO:0001935,GO:0043654,GO:0030169,GO:0001540,GO:0043534,GO:0050892,GO:0001530,GO:0006707,GO:0034384,GO:0008035,GO:0034186,GO:0006910,GO:0070508,GO:0010867,GO:0010899,GO:…	membrane|integral component of membrane|cholesterol homeostasis|triglyceride homeostasis|cytoplasm|plasma membrane|cell surface|protein homodimerization activity|intracellular membrane-bounded organelle|integral component of plasma membrane|adhesion of symbiont to host|regulation of phagocytosis|caveola|phosphatidylserine binding|positive regulation of cholesterol storage|cholesterol transport|ch…	mmu04145,mmu04913,mmu04925,mmu04927,mmu04976,mmu04975,mmu04979,mmu04977,mmu04934,mmu05160	Phagosome|Ovarian Steroidogenesis|Aldosterone synthesis and secretion|Cortisol synthesis and secretion|Bile secretion|Fat digestion and absorption|Cholesterol metabolism|Vitamin digestion and absorption|Cushing's syndrome|Hepatitis C
Grhpr	2.08241934932588e-08	-0.306191325899734	0.124	0.25	0.00067230908692986	0.808774084050211	ENSMUSG00000035637	protein_coding	glyoxylate reductase/hydroxypyruvate reductase [Source:MGI Symbol;Acc:MGI:1923488]	--	GO:0055114,GO:0051287,GO:0016616,GO:0005829,GO:0005737,GO:0042803,GO:0016491,GO:0007588,GO:0051259,GO:0050661,GO:0070402,GO:0031406,GO:0046487,GO:0043648,GO:0008465,GO:0016618,GO:0030267	oxidation-reduction process|NAD binding|oxidoreductase activity, acting on the CH-OH group of donors, NAD or NADP as acceptor|cytosol|cytoplasm|protein homodimerization activity|oxidoreductase activity|excretion|protein complex oligomerization|NADP binding|NADPH binding|carboxylic acid binding|glyoxylate metabolic process|dicarboxylic acid metabolic process|glycerate dehydrogenase activity|hydrox…	mmu00620,mmu00630,mmu00260	Pyruvate metabolism|Glyoxylate and dicarboxylate metabolism|Glycine, serine and threonine metabolism
Commd1	2.56299381440817e-08	-0.276661106314388	0.229	0.399	0.000827462552981679	0.825499298168074	ENSMUSG00000051355	protein_coding	COMM domain containing 1 [Source:MGI Symbol;Acc:MGI:109474]	--	GO:0055070,GO:0016020,GO:0046872,GO:0005507,GO:0005634,GO:0005654,GO:0005829,GO:0005515,GO:0005737,GO:0015031,GO:0031410,GO:0042802,GO:0042803,GO:0005768,GO:0005769,GO:0055037,GO:0080025,GO:0032088,GO:0031648,GO:0042632,GO:0070300,GO:0006893,GO:0005546,GO:0005547,GO:0043325,GO:0050750,GO:0031398,GO:0010008,GO:0034383,GO:2000010,GO:0032434,GO:1902306,GO:2000009,GO:0006878,GO:0097006,GO:1904109,GO:…	copper ion homeostasis|membrane|metal ion binding|copper ion binding|nucleus|nucleoplasm|cytosol|protein binding|cytoplasm|protein transport|cytoplasmic vesicle|identical protein binding|protein homodimerization activity|endosome|early endosome|recycling endosome|phosphatidylinositol-3,5-bisphosphate binding|negative regulation of NF-kappaB transcription factor activity|protein destabilization|ch…	--	--
Sptbn1	2.58110273693562e-08	0.292973689405771	0.943	0.944	0.000833309018619665	1.22516298826359	ENSMUSG00000020315	protein_coding	spectrin beta, non-erythrocytic 1 [Source:MGI Symbol;Acc:MGI:98388]	--	GO:0005515,GO:0005543,GO:0003779,GO:0005200,GO:0008091,GO:0016020,GO:0005886,GO:0005634,GO:0032991,GO:0005737,GO:0005856,GO:0014069,GO:0007010,GO:0005516,GO:0051693,GO:0005730,GO:0012505,GO:0044877,GO:0072659,GO:0051020,GO:0098978,GO:0030506,GO:0031430,GO:0098794,GO:0007009,GO:1903078,GO:0000281,GO:0032437,GO:0043001,GO:0071709,GO:1903076,GO:1900042,GO:0007182,GO:0060390,GO:0030863,GO:0030673	protein binding|phospholipid binding|actin binding|structural constituent of cytoskeleton|spectrin|membrane|plasma membrane|nucleus|protein-containing complex|cytoplasm|cytoskeleton|postsynaptic density|cytoskeleton organization|calmodulin binding|actin filament capping|nucleolus|endomembrane system|protein-containing complex binding|protein localization to plasma membrane|GTPase binding|glutamat…	--	--
Serpinb6a	2.58545424356139e-08	-0.315746056311098	0.515	0.735	0.000834713902533794	0.803435405294114	ENSMUSG00000060147	protein_coding	serine (or cysteine) peptidase inhibitor, clade B, member 6a [Source:MGI Symbol;Acc:MGI:103123]	--	GO:0005615,GO:0005515,GO:0005737,GO:0007605,GO:0004867,GO:0010951,GO:0030414,GO:0010466,GO:0062023,GO:0002020,GO:0008406,GO:0071470,GO:0097180	extracellular space|protein binding|cytoplasm|sensory perception of sound|serine-type endopeptidase inhibitor activity|negative regulation of endopeptidase activity|peptidase inhibitor activity|negative regulation of peptidase activity|collagen-containing extracellular matrix|protease binding|gonad development|cellular response to osmotic stress|serine protease inhibitor complex	mmu05146	Amoebiasis
Fth1	2.67369928336682e-08	-0.431508235703565	0.97	1	0.000863203813634978	0.741486208552907	ENSMUSG00000024661	protein_coding	ferritin heavy polypeptide 1 [Source:MGI Symbol;Acc:MGI:95588]	--	GO:0008199,GO:0006826,GO:0006879,GO:0046872,GO:0016491,GO:0055114,GO:0005737,GO:0005739,GO:0044754,GO:0008285,GO:0004322,GO:0005506,GO:0008198,GO:0042802,GO:0006880,GO:0005576,GO:0048147,GO:0006955,GO:0071682,GO:0005623	ferric iron binding|iron ion transport|cellular iron ion homeostasis|metal ion binding|oxidoreductase activity|oxidation-reduction process|cytoplasm|mitochondrion|autolysosome|negative regulation of cell population proliferation|ferroxidase activity|iron ion binding|ferrous iron binding|identical protein binding|intracellular sequestering of iron ion|extracellular region|negative regulation of fi…	mmu04216,mmu04217,mmu04978	Ferroptosis|Necroptosis|Mineral absorption
Ndufb7	2.97516703511692e-08	-0.281132183409734	0.404	0.631	0.000960532677287499	0.82294494150397	ENSMUSG00000033938	protein_coding	NADH:ubiquinone oxidoreductase subunit B7 [Source:MGI Symbol;Acc:MGI:1914166]	--	GO:0008137,GO:0005739,GO:0003954,GO:0016020,GO:0003674,GO:0055114,GO:0005743,GO:0070469,GO:0032981,GO:0005758,GO:0005747	NADH dehydrogenase (ubiquinone) activity|mitochondrion|NADH dehydrogenase activity|membrane|molecular_function|oxidation-reduction process|mitochondrial inner membrane|respirasome|mitochondrial respiratory chain complex I assembly|mitochondrial intermembrane space|mitochondrial respiratory chain complex I	mmu00190,mmu04723,mmu04714,mmu05010,mmu05012,mmu05016,mmu04932	Oxidative phosphorylation|Retrograde endocannabinoid signaling|Thermogenesis|Alzheimer's disease|Parkinson's disease|Huntington's disease|Non-alcoholic fatty liver disease (NAFLD)
Mmrn2	3.10241632887989e-08	0.428801665736684	0.773	0.743	0.00100161511177887	1.34611499961783	ENSMUSG00000041445	protein_coding	multimerin 2 [Source:MGI Symbol;Acc:MGI:2385618]	--	GO:0005515,GO:0005615,GO:0005576,GO:0031012,GO:0001525,GO:0005604,GO:0062023,GO:0005201,GO:0030948,GO:0090051,GO:0002042	protein binding|extracellular space|extracellular region|extracellular matrix|angiogenesis|basement membrane|collagen-containing extracellular matrix|extracellular matrix structural constituent|negative regulation of vascular endothelial growth factor receptor signaling pathway|negative regulation of cell migration involved in sprouting angiogenesis|cell migration involved in sprouting angiogenes…	--	--
Mcts1	3.92754806561758e-08	-0.270481898919241	0.14	0.272	0.00126800889298464	0.829042577056443	ENSMUSG00000000355	protein_coding	malignant T cell amplified sequence 1 [Source:MGI Symbol;Acc:MGI:1916245]	--	GO:0003723,GO:0005829,GO:0005737,GO:0005886,GO:0006974,GO:0006412,GO:0003743,GO:0006413,GO:0007049,GO:0040008,GO:0075522,GO:0022627,GO:0002188,GO:0001731,GO:0032790	RNA binding|cytosol|cytoplasm|plasma membrane|cellular response to DNA damage stimulus|translation|translation initiation factor activity|translational initiation|cell cycle|regulation of growth|IRES-dependent viral translational initiation|cytosolic small ribosomal subunit|translation reinitiation|formation of translation preinitiation complex|ribosome disassembly	--	--
Tmsb10	4.29511344404201e-08	-0.360004281742827	0.629	0.825	0.00138667737540896	0.779162267198542	ENSMUSG00000079523	protein_coding	thymosin, beta 10 [Source:MGI Symbol;Acc:MGI:109146]	--	GO:0003785,GO:0007015,GO:0005737,GO:0005856,GO:0003779,GO:0030334,GO:0042989,GO:0030036	actin monomer binding|actin filament organization|cytoplasm|cytoskeleton|actin binding|regulation of cell migration|sequestering of actin monomers|actin cytoskeleton organization	--	--
Ndufa11	5.04981198305872e-08	-0.283466654603165	0.321	0.522	0.00163033179873051	0.821614384655051	ENSMUSG00000002379	protein_coding	NADH:ubiquinone oxidoreductase subunit A11 [Source:MGI Symbol;Acc:MGI:1917125]	--	GO:0005747,GO:0032981	mitochondrial respiratory chain complex I|mitochondrial respiratory chain complex I assembly	mmu00190,mmu04723,mmu04714,mmu05010,mmu05012,mmu05016,mmu04932	Oxidative phosphorylation|Retrograde endocannabinoid signaling|Thermogenesis|Alzheimer's disease|Parkinson's disease|Huntington's disease|Non-alcoholic fatty liver disease (NAFLD)
H2-T23	5.14440318429886e-08	-0.279860558949831	0.513	0.698	0.00166087056805089	0.823670623797867	ENSMUSG00000067212	protein_coding	histocompatibility 2, T region locus 23 [Source:MGI Symbol;Acc:MGI:95957]	--	GO:0016020,GO:0016021,GO:0009897,GO:0006955,GO:0005615,GO:0009986,GO:0005886,GO:0002376,GO:0019731,GO:0042605,GO:0050830,GO:0046703,GO:0001916,GO:0002476,GO:0002486,GO:0005102,GO:0032760,GO:0002474,GO:0042612,GO:0048839,GO:0042608,GO:0030881,GO:0032753,GO:0042270,GO:0002250,GO:0045954,GO:0042288,GO:0002729,GO:0030670,GO:0071556,GO:0051024,GO:0001815,GO:0002477,GO:0002489,GO:0002519,GO:0002715,GO:…	membrane|integral component of membrane|external side of plasma membrane|immune response|extracellular space|cell surface|plasma membrane|immune system process|antibacterial humoral response|peptide antigen binding|defense response to Gram-positive bacterium|natural killer cell lectin-like receptor binding|positive regulation of T cell mediated cytotoxicity|antigen processing and presentation of …	mmu04514,mmu04144,mmu04145,mmu04218,mmu04650,mmu04612,mmu05203,mmu05320,mmu05330,mmu05332,mmu05416,mmu04940,mmu05166,mmu05168,mmu05167,mmu05169,mmu05165	Cell adhesion molecules (CAMs)|Endocytosis|Phagosome|Cellular senescence|Natural killer cell mediated cytotoxicity|Antigen processing and presentation|Viral carcinogenesis|Autoimmune thyroid disease|Allograft rejection|Graft-versus-host disease|Viral myocarditis|Type I diabetes mellitus|HTLV-I infection|Herpes simplex infection|Kaposi's sarcoma-associated herpesvirus infection|Epstein-Barr virus …
Tle5	5.69433397132093e-08	-0.292979733110835	0.473	0.694	0.00183841572264096	0.816214512200478	ENSMUSG00000054452	protein_coding	PREDICTED: amino-terminal enhancer of split	--	--	--	--	--
Msn	5.89124776540326e-08	0.373633521036457	0.851	0.843	0.00190198934106044	1.29561180731533	ENSMUSG00000031207	protein_coding	moesin [Source:MGI Symbol;Acc:MGI:97167]	--	GO:0005856,GO:0008092,GO:0003779,GO:0016020,GO:0071944,GO:0005886,GO:0048471,GO:0005829,GO:0009986,GO:0005737,GO:0005925,GO:0042995,GO:0016324,GO:0030175,GO:0045177,GO:0005515,GO:0010628,GO:0003725,GO:0016323,GO:0019901,GO:0031527,GO:0005902,GO:0005102,GO:0030667,GO:0061028,GO:0019899,GO:0050839,GO:0008360,GO:0009898,GO:0030315,GO:0031143,GO:0031528,GO:0071803,GO:0072678,GO:0043209,GO:0001931,GO:…	cytoskeleton|cytoskeletal protein binding|actin binding|membrane|cell periphery|plasma membrane|perinuclear region of cytoplasm|cytosol|cell surface|cytoplasm|focal adhesion|cell projection|apical plasma membrane|filopodium|apical part of cell|protein binding|positive regulation of gene expression|double-stranded RNA binding|basolateral plasma membrane|protein kinase binding|filopodium membrane|m…	mmu04530,mmu04810,mmu04670,mmu05205,mmu05162	Tight junction|Regulation of actin cytoskeleton|Leukocyte transendothelial migration|Proteoglycans in cancer|Measles
Cavin3	5.91753859334676e-08	0.55730533716236	0.688	0.675	0.001910477334862	1.47151815029	ENSMUSG00000037060	protein_coding	caveolae associated 3 [Source:MGI Symbol;Acc:MGI:1923422]	--	GO:0005901,GO:0016020,GO:0032991,GO:0005737,GO:0005080,GO:0005515,GO:0048511,GO:0005829,GO:0051898,GO:0070374,GO:0030866,GO:0032922,GO:1901003	caveola|membrane|protein-containing complex|cytoplasm|protein kinase C binding|protein binding|rhythmic process|cytosol|negative regulation of protein kinase B signaling|positive regulation of ERK1 and ERK2 cascade|cortical actin cytoskeleton organization|circadian regulation of gene expression|negative regulation of fermentation	--	--
Clic1	6.59192473503699e-08	0.424526801441642	0.727	0.709	0.00212820290070669	1.34213221624871	ENSMUSG00000007041	protein_coding	chloride intracellular channel 1 [Source:MGI Symbol;Acc:MGI:2148924]	--	GO:0005515,GO:0006821,GO:0051726,GO:0005254,GO:0016020,GO:0016021,GO:0005886,GO:0005634,GO:0048471,GO:0005737,GO:0006811,GO:0005244,GO:0034765,GO:0034220,GO:1902476,GO:0005739,GO:0031965,GO:0034707,GO:0070062,GO:0005635,GO:0051881,GO:0045669	protein binding|chloride transport|regulation of cell cycle|chloride channel activity|membrane|integral component of membrane|plasma membrane|nucleus|perinuclear region of cytoplasm|cytoplasm|ion transport|voltage-gated ion channel activity|regulation of ion transmembrane transport|ion transmembrane transport|chloride transmembrane transport|mitochondrion|nuclear membrane|chloride channel complex…	--	--
Tmem256	8.08511969179736e-08	-0.251352682238857	0.301	0.485	0.00261028089249678	0.840108353652577	ENSMUSG00000070394	protein_coding	transmembrane protein 256 [Source:MGI Symbol;Acc:MGI:1916436]	--	GO:0016020,GO:0016021,GO:0003674,GO:0008150,GO:0005743	membrane|integral component of membrane|molecular_function|biological_process|mitochondrial inner membrane	--	--
Commd4	8.57123289154258e-08	-0.269566215663223	0.125	0.246	0.00276722253903452	0.82956894011325	ENSMUSG00000032299	protein_coding	COMM domain containing 4 [Source:MGI Symbol;Acc:MGI:1913449]	--	GO:0003674,GO:0008150,GO:0005634,GO:0005737	molecular_function|biological_process|nucleus|cytoplasm	--	--
Ddx18	9.18674045296085e-08	-0.260068815626997	0.191	0.343	0.00296593915523841	0.835048087220873	ENSMUSG00000001674	protein_coding	DEAD (Asp-Glu-Ala-Asp) box polypeptide 18 [Source:MGI Symbol;Acc:MGI:1914192]	--	GO:0005524,GO:0003676,GO:0016787,GO:0005634,GO:0003723,GO:0000166,GO:0005694,GO:0005730,GO:0004386,GO:0003724,GO:0071392,GO:0000463	ATP binding|nucleic acid binding|hydrolase activity|nucleus|RNA binding|nucleotide binding|chromosome|nucleolus|helicase activity|RNA helicase activity|cellular response to estradiol stimulus|maturation of LSU-rRNA from tricistronic rRNA transcript (SSU-rRNA, 5.8S rRNA, LSU-rRNA)	--	--
Ivns1abp	9.35793791572949e-08	-0.295262066278541	0.407	0.623	0.00302121025609327	0.814924287550822	ENSMUSG00000023150	protein_coding	influenza virus NS1A binding protein [Source:MGI Symbol;Acc:MGI:2152389]	--	GO:0005515,GO:0005634,GO:0005829,GO:0005737,GO:0005856,GO:0031397,GO:0008380,GO:0009615,GO:2001243	protein binding|nucleus|cytosol|cytoplasm|cytoskeleton|negative regulation of protein ubiquitination|RNA splicing|response to virus|negative regulation of intrinsic apoptotic signaling pathway	mmu05164	Influenza A
Rps23	9.45409431896988e-08	-0.288877080474391	0.927	0.989	0.00305225435087942	0.818538919218419	ENSMUSG00000049517	protein_coding	ribosomal protein S23 [Source:MGI Symbol;Acc:MGI:1913725]	--	GO:0003735,GO:0006412,GO:0005840,GO:0015935,GO:0005829,GO:0005737,GO:0045202,GO:0005783,GO:0002181,GO:0005791,GO:0042788,GO:0022627,GO:0034063,GO:1990145	structural constituent of ribosome|translation|ribosome|small ribosomal subunit|cytosol|cytoplasm|synapse|endoplasmic reticulum|cytoplasmic translation|rough endoplasmic reticulum|polysomal ribosome|cytosolic small ribosomal subunit|stress granule assembly|maintenance of translational fidelity	mmu03010	Ribosome
Dnajb4	9.97630456208458e-08	-0.320577515640929	0.459	0.649	0.00322084992786901	0.800749270817722	ENSMUSG00000028035	protein_coding	DnaJ heat shock protein family (Hsp40) member B4 [Source:MGI Symbol;Acc:MGI:1914285]	--	GO:0006457,GO:0051082,GO:0016020,GO:0005886,GO:0005654,GO:0005829,GO:0005737,GO:0032781,GO:0051087,GO:0001671,GO:0051085	protein folding|unfolded protein binding|membrane|plasma membrane|nucleoplasm|cytosol|cytoplasm|positive regulation of ATPase activity|chaperone binding|ATPase activator activity|chaperone cofactor-dependent protein refolding	--	--
H2-Q7	1.13476827776088e-07	0.518721766349511	0.673	0.653	0.003663599384751	1.43268532052076	ENSMUSG00000060550	protein_coding	histocompatibility 2, Q region locus 7 [Source:MGI Symbol;Acc:MGI:95936]	--	GO:0016020,GO:0016021,GO:0009897,GO:0006955,GO:0005615,GO:0005794,GO:0009986,GO:0046982,GO:0005886,GO:0005783,GO:0002376,GO:0042605,GO:0071346,GO:0001916,GO:0002476,GO:0002486,GO:0005102,GO:0002474,GO:0042612,GO:0007566,GO:0042608,GO:0070971,GO:0030881,GO:0042277,GO:0042610,GO:0046977,GO:0062061,GO:0005797,GO:0042824,GO:0030670,GO:0071556	membrane|integral component of membrane|external side of plasma membrane|immune response|extracellular space|Golgi apparatus|cell surface|protein heterodimerization activity|plasma membrane|endoplasmic reticulum|immune system process|peptide antigen binding|cellular response to interferon-gamma|positive regulation of T cell mediated cytotoxicity|antigen processing and presentation of endogenous p…	mmu04514,mmu04144,mmu04145,mmu04218,mmu04650,mmu04612,mmu05203,mmu05320,mmu05330,mmu05332,mmu05416,mmu04940,mmu05166,mmu05168,mmu05167,mmu05169,mmu05165	Cell adhesion molecules (CAMs)|Endocytosis|Phagosome|Cellular senescence|Natural killer cell mediated cytotoxicity|Antigen processing and presentation|Viral carcinogenesis|Autoimmune thyroid disease|Allograft rejection|Graft-versus-host disease|Viral myocarditis|Type I diabetes mellitus|HTLV-I infection|Herpes simplex infection|Kaposi's sarcoma-associated herpesvirus infection|Epstein-Barr virus …
Atp6v1g1	1.92098013832983e-07	-0.308357057144329	0.449	0.657	0.00620188437659786	0.807560887084765	ENSMUSG00000039105	protein_coding	ATPase, H+ transporting, lysosomal V1 subunit G1 [Source:MGI Symbol;Acc:MGI:1913540]	--	GO:0042626,GO:1902600,GO:0016471,GO:0005886,GO:0005515,GO:0006811,GO:0005829,GO:0006879,GO:0005765,GO:0051117,GO:0016887,GO:0008553,GO:0036295	ATPase-coupled transmembrane transporter activity|proton transmembrane transport|vacuolar proton-transporting V-type ATPase complex|plasma membrane|protein binding|ion transport|cytosol|cellular iron ion homeostasis|lysosomal membrane|ATPase binding|ATPase activity|proton-exporting ATPase activity, phosphorylative mechanism|cellular response to increased oxygen levels	mmu00190,mmu04150,mmu04145,mmu04966,mmu04721,mmu05323	Oxidative phosphorylation|mTOR signaling pathway|Phagosome|Collecting duct acid secretion|Synaptic vesicle cycle|Rheumatoid arthritis
Rpl36a	1.95079690075195e-07	-0.269873152851055	0.794	0.937	0.00629814779407768	0.829392465899251	ENSMUSG00000079435	protein_coding	ribosomal protein L36A [Source:MGI Symbol;Acc:MGI:1201789]	--	GO:0003735,GO:0006412,GO:0005622,GO:0005840,GO:0003674,GO:0008150,GO:0005737,GO:0022625	structural constituent of ribosome|translation|intracellular|ribosome|molecular_function|biological_process|cytoplasm|cytosolic large ribosomal subunit	mmu03010	Ribosome
Acadm	1.95405867286841e-07	-0.299904100186329	0.278	0.444	0.00630867842535566	0.812306390748851	ENSMUSG00000062908	protein_coding	acyl-Coenzyme A dehydrogenase, medium chain [Source:MGI Symbol;Acc:MGI:87867]	--	GO:0050660,GO:0055114,GO:0005739,GO:0016627,GO:0006635,GO:0003995,GO:0070991,GO:0042802,GO:0016491,GO:0006629,GO:0016607,GO:0006631,GO:0005759,GO:0009791,GO:0007507,GO:0030424,GO:0031966,GO:0051289,GO:0001889,GO:0055007,GO:0042594,GO:0016853,GO:0000062,GO:0009409,GO:0006082,GO:0009437,GO:0019254,GO:0033539,GO:0045329,GO:0051791,GO:0051793,GO:0005978,GO:0006111	flavin adenine dinucleotide binding|oxidation-reduction process|mitochondrion|oxidoreductase activity, acting on the CH-CH group of donors|fatty acid beta-oxidation|acyl-CoA dehydrogenase activity|medium-chain-acyl-CoA dehydrogenase activity|identical protein binding|oxidoreductase activity|lipid metabolic process|nuclear speck|fatty acid metabolic process|mitochondrial matrix|post-embryonic deve…	mmu00640,mmu00071,mmu00280,mmu00410,mmu03320	Propanoate metabolism|Fatty acid degradation|Valine, leucine and isoleucine degradation|beta-Alanine metabolism|PPAR signaling pathway
Atp5d	2.07103505346626e-07	-0.301426038908739	0.554	0.754	0.00668633667011583	0.811449918208523	ENSMUSG00000003072	protein_coding	ATP synthase, H+ transporting, mitochondrial F1 complex, delta subunit [Source:MGI Symbol;Acc:MGI:1913293]	--	GO:0046933,GO:0015986,GO:0045261,GO:0016020,GO:0006811,GO:0005739,GO:0005743,GO:0046034,GO:1902600,GO:0015078,GO:0044877,GO:0006754,GO:0016887,GO:0009060,GO:0005740,GO:0005753,GO:0000275,GO:0045259,GO:0033615	proton-transporting ATP synthase activity, rotational mechanism|ATP synthesis coupled proton transport|proton-transporting ATP synthase complex, catalytic core F(1)|membrane|ion transport|mitochondrion|mitochondrial inner membrane|ATP metabolic process|proton transmembrane transport|proton transmembrane transporter activity|protein-containing complex binding|ATP biosynthetic process|ATPase activi…	mmu00190,mmu04714,mmu05010,mmu05012,mmu05016	Oxidative phosphorylation|Thermogenesis|Alzheimer's disease|Parkinson's disease|Huntington's disease
Xist	2.11374244101727e-07	0.338110198060937	0.905	0.869	0.00682421747082426	1.26409965108965	ENSMUSG00000086503	lncRNA	inactive X specific transcripts [Source:MGI Symbol;Acc:MGI:98974]	--	--	--	--	--
Acer2	2.13620092625323e-07	0.53469414619545	0.456	0.336	0.00689672469040856	1.44863500891045	ENSMUSG00000038007	protein_coding	alkaline ceramidase 2 [Source:MGI Symbol;Acc:MGI:1920932]	--	GO:0016021,GO:0016811,GO:0006672,GO:0016020,GO:0000139,GO:0005794,GO:0046872,GO:0016787,GO:0006974,GO:0006629,GO:0006665,GO:0042981,GO:0032526,GO:0001953,GO:0008284,GO:0017040,GO:0102121,GO:0006919,GO:0030173,GO:0010942,GO:0010506,GO:0030330,GO:0046512,GO:0033629,GO:0046514,GO:0071633,GO:0090285,GO:0035690	integral component of membrane|hydrolase activity, acting on carbon-nitrogen (but not peptide) bonds, in linear amides|ceramide metabolic process|membrane|Golgi membrane|Golgi apparatus|metal ion binding|hydrolase activity|cellular response to DNA damage stimulus|lipid metabolic process|sphingolipid metabolic process|regulation of apoptotic process|response to retinoic acid|negative regulation of…	mmu00600,mmu04071	Sphingolipid metabolism|Sphingolipid signaling pathway
Manf	2.16200547452992e-07	-0.261340014328207	0.359	0.578	0.00698003467451985	0.834312627205212	ENSMUSG00000032575	protein_coding	mesencephalic astrocyte-derived neurotrophic factor [Source:MGI Symbol;Acc:MGI:1922090]	--	GO:0005615,GO:0005783,GO:0048471,GO:0005575,GO:0003674	extracellular space|endoplasmic reticulum|perinuclear region of cytoplasm|cellular_component|molecular_function	--	--
Plvap	2.86697175582869e-07	0.368051958762587	0.867	0.866	0.00925601831369292	1.29060897098694	ENSMUSG00000034845	protein_coding	plasmalemma vesicle associated protein [Source:MGI Symbol;Acc:MGI:1890497]	--	GO:0016020,GO:0016021,GO:0042803,GO:0000165,GO:0002693,GO:0033209,GO:0005901,GO:0009986	membrane|integral component of membrane|protein homodimerization activity|MAPK cascade|positive regulation of cellular extravasation|tumor necrosis factor-mediated signaling pathway|caveola|cell surface	--	--
Myl12b	3.21241532483545e-07	-0.281072394782194	0.37	0.571	0.0103712828762312	0.822979046957133	ENSMUSG00000034868	protein_coding	myosin, light chain 12B, regulatory [Source:MGI Symbol;Acc:MGI:107494]	--	GO:0005509,GO:0046872,GO:0032991,GO:0045177,GO:0016459,GO:0030018,GO:0001725,GO:0008360,GO:0099738,GO:0016460,GO:0005903,GO:0032036	calcium ion binding|metal ion binding|protein-containing complex|apical part of cell|myosin complex|Z disc|stress fiber|regulation of cell shape|cell cortex region|myosin II complex|brush border|myosin heavy chain binding	mmu04510,mmu04530,mmu04810,mmu04611,mmu04670	Focal adhesion|Tight junction|Regulation of actin cytoskeleton|Platelet activation|Leukocyte transendothelial migration
Cfdp1	3.35820516497235e-07	-0.267808211684996	0.292	0.474	0.0108419653751132	0.830580432062996	ENSMUSG00000031954	protein_coding	craniofacial development protein 1 [Source:MGI Symbol;Acc:MGI:1344403]	--	GO:0005694,GO:0007275,GO:0000775,GO:0007155,GO:0005604,GO:0008360,GO:0042127,GO:0000776,GO:0000777,GO:2000270	chromosome|multicellular organism development|chromosome, centromeric region|cell adhesion|basement membrane|regulation of cell shape|regulation of cell population proliferation|kinetochore|condensed chromosome kinetochore|negative regulation of fibroblast apoptotic process	--	--
C1qtnf1	3.49406779677366e-07	0.455059234921818	0.165	0.052	0.0112805978818838	1.37083908844706	ENSMUSG00000017446	protein_coding	C1q and tumor necrosis factor related protein 1 [Source:MGI Symbol;Acc:MGI:1919254]	--	GO:0005515,GO:0005615,GO:0042802,GO:0005576,GO:0005887,GO:0010628,GO:0007204,GO:0005581,GO:0010906,GO:0051897,GO:0005518,GO:0010544,GO:0090331,GO:2000860,GO:0043410	protein binding|extracellular space|identical protein binding|extracellular region|integral component of plasma membrane|positive regulation of gene expression|positive regulation of cytosolic calcium ion concentration|collagen trimer|regulation of glucose metabolic process|positive regulation of protein kinase B signaling|collagen binding|negative regulation of platelet activation|negative regul…	--	--
Ifit1	3.56084543615146e-07	-0.336709875595718	0.221	0.373	0.011496189490615	0.791845089047476	ENSMUSG00000034459	protein_coding	interferon-induced protein with tetratricopeptide repeats 1 [Source:MGI Symbol;Acc:MGI:99450]	--	GO:0005515,GO:0005829,GO:0003723,GO:0005737,GO:0051607,GO:0009617,GO:0002376,GO:0045087,GO:0035458,GO:0009615,GO:0035457	protein binding|cytosol|RNA binding|cytoplasm|defense response to virus|response to bacterium|immune system process|innate immune response|cellular response to interferon-beta|response to virus|cellular response to interferon-alpha	mmu05160,mmu05168	Hepatitis C|Herpes simplex infection
Hsph1	3.73208930761079e-07	-0.433460283054843	0.578	0.772	0.0120490503296214	0.740483614538059	ENSMUSG00000029657	protein_coding	heat shock 105kDa/110kDa protein 1 [Source:MGI Symbol;Acc:MGI:105053]	--	GO:0005634,GO:0005654,GO:0032991,GO:0005829,GO:0005515,GO:0005737,GO:0000166,GO:0005524,GO:0050790,GO:0005576,GO:0051085,GO:0006986,GO:0043524,GO:0000774,GO:0005874,GO:0043014,GO:0045345,GO:0051135,GO:0070507	nucleus|nucleoplasm|protein-containing complex|cytosol|protein binding|cytoplasm|nucleotide binding|ATP binding|regulation of catalytic activity|extracellular region|chaperone cofactor-dependent protein refolding|response to unfolded protein|negative regulation of neuron apoptotic process|adenyl-nucleotide exchange factor activity|microtubule|alpha-tubulin binding|positive regulation of MHC class…	mmu04141	Protein processing in endoplasmic reticulum
Cwc15	3.75296801650671e-07	-0.258557804448425	0.338	0.526	0.0121164572412919	0.835923135617941	ENSMUSG00000004096	protein_coding	CWC15 spliceosome-associated protein [Source:MGI Symbol;Acc:MGI:1913320]	--	GO:0000398,GO:0005681,GO:0005634,GO:0003723,GO:0005739,GO:0006397,GO:0008380,GO:0016607,GO:0071013,GO:0071007,GO:0045292	mRNA splicing, via spliceosome|spliceosomal complex|nucleus|RNA binding|mitochondrion|mRNA processing|RNA splicing|nuclear speck|catalytic step 2 spliceosome|U2-type catalytic step 2 spliceosome|mRNA cis splicing, via spliceosome	mmu03040	Spliceosome
Tek	4.60323484945097e-07	0.382665321828393	0.785	0.746	0.0148615437114525	1.30374825504987	ENSMUSG00000006386	protein_coding	TEK receptor tyrosine kinase [Source:MGI Symbol;Acc:MGI:98664]	--	GO:0005524,GO:0005515,GO:0006468,GO:0005887,GO:0004672,GO:0007169,GO:0004714,GO:0004713,GO:0016020,GO:0016021,GO:0016740,GO:0000166,GO:0016301,GO:0016310,GO:0018108,GO:0019838,GO:0001666,GO:0001934,GO:0001958,GO:0002040,GO:0010033,GO:0010595,GO:0014068,GO:0016525,GO:0032878,GO:0034446,GO:0043434,GO:0043552,GO:0043627,GO:0045766,GO:0046777,GO:0048014,GO:0051259,GO:0051591,GO:0051894,GO:0051897,GO:…	ATP binding|protein binding|protein phosphorylation|integral component of plasma membrane|protein kinase activity|transmembrane receptor protein tyrosine kinase signaling pathway|transmembrane receptor protein tyrosine kinase activity|protein tyrosine kinase activity|membrane|integral component of membrane|transferase activity|nucleotide binding|kinase activity|phosphorylation|peptidyl-tyrosine p…	mmu04014,mmu04015,mmu04010,mmu04066,mmu04151,mmu05323	Ras signaling pathway|Rap1 signaling pathway|MAPK signaling pathway|HIF-1 signaling pathway|PI3K-Akt signaling pathway|Rheumatoid arthritis
Swi5	5.07293687510603e-07	-0.251620071455145	0.392	0.586	0.0163779767012798	0.839952662330308	ENSMUSG00000044627	protein_coding	SWI5 recombination repair homolog (yeast) [Source:MGI Symbol;Acc:MGI:1920181]	--	GO:0005634,GO:0006281,GO:0006974,GO:0005515,GO:0000724,GO:0071479,GO:0000730,GO:0032798	nucleus|DNA repair|cellular response to DNA damage stimulus|protein binding|double-strand break repair via homologous recombination|cellular response to ionizing radiation|DNA recombinase assembly|Swi5-Sfr1 complex	--	--
Tcf4	5.17703373380021e-07	-0.282623511657349	0.883	0.907	0.016714053409574	0.822094694643114	ENSMUSG00000053477	protein_coding	transcription factor 4 [Source:MGI Symbol;Acc:MGI:98506]	bHLH	GO:0046983,GO:0045944,GO:0003677,GO:0005634,GO:0003700,GO:0005515,GO:0042802,GO:0007275,GO:0003682,GO:0045893,GO:0000978,GO:0010629,GO:0030154,GO:0000122,GO:0005667,GO:0000790,GO:0016525,GO:0003690,GO:0007399,GO:0042803,GO:0008022,GO:0006355,GO:0003714,GO:0043621,GO:0046982,GO:0043425,GO:0000981,GO:0001228,GO:0070888,GO:0045666,GO:0042118,GO:1990907,GO:1900746,GO:0070369,GO:0001093,GO:0006352,GO:…	protein dimerization activity|positive regulation of transcription by RNA polymerase II|DNA binding|nucleus|DNA-binding transcription factor activity|protein binding|identical protein binding|multicellular organism development|chromatin binding|positive regulation of transcription, DNA-templated|RNA polymerase II proximal promoter sequence-specific DNA binding|negative regulation of gene expressi…	--	--
mt-Nd1	5.47396167718288e-07	-0.351333256756389	0.98	0.996	0.0176726852747849	0.783859364798085	ENSMUSG00000064341	protein_coding	mitochondrially encoded NADH dehydrogenase 1 [Source:MGI Symbol;Acc:MGI:101787]	--	GO:0016020,GO:0055114,GO:0016021,GO:0016491,GO:0005739,GO:0005743,GO:0070469,GO:0030425,GO:0043025,GO:0031966,GO:0008137,GO:0005747,GO:0009060,GO:0033194,GO:0003954,GO:0014070,GO:0042493	membrane|oxidation-reduction process|integral component of membrane|oxidoreductase activity|mitochondrion|mitochondrial inner membrane|respirasome|dendrite|neuronal cell body|mitochondrial membrane|NADH dehydrogenase (ubiquinone) activity|mitochondrial respiratory chain complex I|aerobic respiration|response to hydroperoxide|NADH dehydrogenase activity|response to organic cyclic compound|response…	--	--
Chchd2	5.76250218030915e-07	-0.261352079255678	0.914	0.974	0.0186042382891281	0.834305650069392	ENSMUSG00000070493	protein_coding	coiled-coil-helix-coiled-coil-helix domain containing 2 [Source:MGI Symbol;Acc:MGI:1261428]	--	GO:0005634,GO:0043565,GO:0045944,GO:0005739,GO:0008134,GO:0007005,GO:0005758,GO:1900037	nucleus|sequence-specific DNA binding|positive regulation of transcription by RNA polymerase II|mitochondrion|transcription factor binding|mitochondrion organization|mitochondrial intermembrane space|regulation of cellular response to hypoxia	--	--
Btg2	8.49435773372718e-07	-0.259265939131085	0.815	0.925	0.0274240339433382	0.835512930484165	ENSMUSG00000020423	protein_coding	B cell translocation gene 2, anti-proliferative [Source:MGI Symbol;Acc:MGI:108384]	--	GO:0008285,GO:0005634,GO:0005515,GO:0005737,GO:0035914,GO:0000122,GO:0006479,GO:0009952,GO:0006974,GO:0043066,GO:0030182,GO:0001227,GO:2000178,GO:0031175,GO:0043524,GO:0017148,GO:0021954,GO:0008306,GO:0045930,GO:0060213,GO:0021542,GO:0009612,GO:0010033,GO:0010243,GO:0014070,GO:0043434,GO:0051602	negative regulation of cell population proliferation|nucleus|protein binding|cytoplasm|skeletal muscle cell differentiation|negative regulation of transcription by RNA polymerase II|protein methylation|anterior/posterior pattern specification|cellular response to DNA damage stimulus|negative regulation of apoptotic process|neuron differentiation|DNA-binding transcription repressor activity, RNA p…	mmu03018	RNA degradation
Rasip1	9.53333626309289e-07	0.422302970544372	0.795	0.795	0.0307783761253954	1.34006499078821	ENSMUSG00000044562	protein_coding	Ras interacting protein 1 [Source:MGI Symbol;Acc:MGI:1917153]	--	GO:0005515,GO:0007165,GO:0005794,GO:0032991,GO:0048471,GO:0005737,GO:0042803,GO:0005911,GO:0017016,GO:0051020,GO:0008284,GO:0001525,GO:0043087,GO:0035024,GO:0005795,GO:0010507,GO:1905709,GO:2000299,GO:0048754,GO:0001570,GO:0033625	protein binding|signal transduction|Golgi apparatus|protein-containing complex|perinuclear region of cytoplasm|cytoplasm|protein homodimerization activity|cell-cell junction|Ras GTPase binding|GTPase binding|positive regulation of cell population proliferation|angiogenesis|regulation of GTPase activity|negative regulation of Rho protein signal transduction|Golgi stack|negative regulation of autop…	--	--
Tgfbr2	1.00388515863276e-06	0.413451852446247	0.788	0.78	0.0324104323464586	1.33186868952415	ENSMUSG00000032440	protein_coding	transforming growth factor, beta receptor II [Source:MGI Symbol;Acc:MGI:98729]	--	GO:0046872,GO:0016021,GO:0005524,GO:0016020,GO:0006468,GO:0004675,GO:0007178,GO:0038023,GO:0004674,GO:0004672,GO:0007179,GO:0005026,GO:0043235,GO:0060412,GO:0003151,GO:0016740,GO:0009897,GO:0005886,GO:0005829,GO:0009986,GO:0010468,GO:0005515,GO:0005737,GO:0000166,GO:0016301,GO:0016310,GO:0005887,GO:0030154,GO:0042493,GO:0001701,GO:0006915,GO:0007507,GO:0008285,GO:0005539,GO:0045121,GO:0046332,GO:…	metal ion binding|integral component of membrane|ATP binding|membrane|protein phosphorylation|transmembrane receptor protein serine/threonine kinase activity|transmembrane receptor protein serine/threonine kinase signaling pathway|signaling receptor activity|protein serine/threonine kinase activity|protein kinase activity|transforming growth factor beta receptor signaling pathway|transforming gro…	mmu04010,mmu04350,mmu04390,mmu04068,mmu04060,mmu04144,mmu04218,mmu04520,mmu04659,mmu04926,mmu04380,mmu05200,mmu05202,mmu05210,mmu05212,mmu05225,mmu05226,mmu05220,mmu04933,mmu05166,mmu05142	MAPK signaling pathway|TGF-beta signaling pathway|Hippo signaling pathway|FoxO signaling pathway|Cytokine-cytokine receptor interaction|Endocytosis|Cellular senescence|Adherens junction|Th17 cell differentiation|Relaxin signaling pathway|Osteoclast differentiation|Pathways in cancer|Transcriptional misregulation in cancers|Colorectal cancer|Pancreatic cancer|Hepatocellular carcinoma|Gastric cance…
Eng	1.06968617847253e-06	0.340763996987887	0.832	0.825	0.0345348182719855	1.26642706853035	ENSMUSG00000026814	protein_coding	endoglin [Source:MGI Symbol;Acc:MGI:95392]	--	GO:0016020,GO:0016021,GO:0010629,GO:0045944,GO:0007179,GO:0005615,GO:0009897,GO:0005886,GO:0009986,GO:0005515,GO:0042802,GO:0042803,GO:0007155,GO:0010628,GO:0001934,GO:0000122,GO:0016477,GO:0001570,GO:0007507,GO:0051897,GO:0001666,GO:0005539,GO:0001525,GO:0017015,GO:0006355,GO:0030336,GO:0048870,GO:0043235,GO:0022617,GO:0048745,GO:0036122,GO:0050431,GO:0032967,GO:0003273,GO:0031953,GO:0030513,GO:…	membrane|integral component of membrane|negative regulation of gene expression|positive regulation of transcription by RNA polymerase II|transforming growth factor beta receptor signaling pathway|extracellular space|external side of plasma membrane|plasma membrane|cell surface|protein binding|identical protein binding|protein homodimerization activity|cell adhesion|positive regulation of gene exp…	--	--
Tsc22d1	1.73800122561977e-06	0.375456713206661	0.862	0.899	0.0561113695691344	1.29725015945252	ENSMUSG00000022010	protein_coding	TSC22 domain family, member 1 [Source:MGI Symbol;Acc:MGI:109127]	TSC22	GO:0006355,GO:0003700,GO:0005634,GO:0005737,GO:0045944,GO:0000978,GO:0001228,GO:0005515	regulation of transcription, DNA-templated|DNA-binding transcription factor activity|nucleus|cytoplasm|positive regulation of transcription by RNA polymerase II|RNA polymerase II proximal promoter sequence-specific DNA binding|DNA-binding transcription activator activity, RNA polymerase II-specific|protein binding	--	--
Ctsz	1.92726545172276e-06	-0.252966412092853	0.418	0.604	0.0622217651088693	0.839169173881392	ENSMUSG00000016256	protein_coding	cathepsin Z [Source:MGI Symbol;Acc:MGI:1891190]	--	GO:0006508,GO:0008234,GO:0005615,GO:0016787,GO:0009986,GO:0008233,GO:0031410,GO:0005783,GO:0043231,GO:0030426,GO:0032091,GO:0005764,GO:0004197,GO:0051603,GO:0043525,GO:0062023,GO:0010977,GO:0004180,GO:0099738,GO:2000179,GO:1901214,GO:0010757,GO:0060441	proteolysis|cysteine-type peptidase activity|extracellular space|hydrolase activity|cell surface|peptidase activity|cytoplasmic vesicle|endoplasmic reticulum|intracellular membrane-bounded organelle|growth cone|negative regulation of protein binding|lysosome|cysteine-type endopeptidase activity|proteolysis involved in cellular protein catabolic process|positive regulation of neuron apoptotic proc…	mmu04142,mmu04210	Lysosome|Apoptosis
Ccn1	2.53823619993815e-06	-0.253211569606393	0.332	0.5	0.081946955715003	0.839026585778217	ENSMUSG00000028195	protein_coding	CCN family member 1 precursor	--	--	--	--	--
Clca3a1	3.5947078168286e-06	0.356642901234336	0.093	0.011	0.116055141866311	1.28044288431505	ENSMUSG00000056025	protein_coding	chloride channel accessory 3A1 [Source:MGI Symbol;Acc:MGI:1316732]	--	GO:0034220,GO:0006821,GO:0005229,GO:0016020,GO:0046872,GO:0005886,GO:0016787,GO:0008233,GO:0006508,GO:0006811,GO:0005887,GO:0008237	ion transmembrane transport|chloride transport|intracellular calcium activated chloride channel activity|membrane|metal ion binding|plasma membrane|hydrolase activity|peptidase activity|proteolysis|ion transport|integral component of plasma membrane|metallopeptidase activity	mmu04924,mmu04972	Renin secretion|Pancreatic secretion
Isg15	3.69543533251127e-06	-0.368018960611186	0.342	0.496	0.119307129710126	0.774845747486523	ENSMUSG00000035692	protein_coding	ISG15 ubiquitin-like modifier [Source:MGI Symbol;Acc:MGI:1855694]	--	GO:0005515,GO:0042742,GO:0005634,GO:0005737,GO:0051607,GO:0005576,GO:0007229,GO:0009617,GO:0031625,GO:0031397,GO:0005178,GO:0031386,GO:0072643,GO:0034340,GO:0030501,GO:0019941,GO:0032020,GO:0045071,GO:0045648,GO:0072608,GO:0032649	protein binding|defense response to bacterium|nucleus|cytoplasm|defense response to virus|extracellular region|integrin-mediated signaling pathway|response to bacterium|ubiquitin protein ligase binding|negative regulation of protein ubiquitination|integrin binding|protein tag|interferon-gamma secretion|response to type I interferon|positive regulation of bone mineralization|modification-dependent…	mmu04622,mmu05165	RIG-I-like receptor signaling pathway|Human papillomavirus infection
mt-Co1	3.72823183823985e-06	-0.306158460774289	0.999	1	0.120365964897573	0.808792508432173	ENSMUSG00000064351	protein_coding	mitochondrially encoded cytochrome c oxidase I [Source:MGI Symbol;Acc:MGI:102504]	--	GO:0016021,GO:0055114,GO:0004129,GO:0020037,GO:0009060,GO:0045277,GO:0016020,GO:0046872,GO:0016491,GO:0022900,GO:0005739,GO:0005743,GO:1902600,GO:0070469,GO:0006979,GO:0006123,GO:0006119,GO:0007568,GO:0015990,GO:0021549,GO:0046688,GO:0051602,GO:0005750,GO:0005751	integral component of membrane|oxidation-reduction process|cytochrome-c oxidase activity|heme binding|aerobic respiration|respiratory chain complex IV|membrane|metal ion binding|oxidoreductase activity|electron transport chain|mitochondrion|mitochondrial inner membrane|proton transmembrane transport|respirasome|response to oxidative stress|mitochondrial electron transport, cytochrome c to oxygen|…	--	--
Rpl24	4.41533819577735e-06	-0.253955884122874	0.892	0.959	0.142549193650672	0.838593827238308	ENSMUSG00000098274	protein_coding	ribosomal protein L24 [Source:MGI Symbol;Acc:MGI:1915443]	--	GO:0005829,GO:0005737,GO:0045202,GO:0003723,GO:0005783,GO:0005840,GO:0022625,GO:0003735,GO:0021554,GO:0060041,GO:0000027,GO:0006412,GO:1902626,GO:0031290,GO:0007093,GO:0022626,GO:0042788,GO:0002181,GO:0010458	cytosol|cytoplasm|synapse|RNA binding|endoplasmic reticulum|ribosome|cytosolic large ribosomal subunit|structural constituent of ribosome|optic nerve development|retina development in camera-type eye|ribosomal large subunit assembly|translation|assembly of large subunit precursor of preribosome|retinal ganglion cell axon guidance|mitotic cell cycle checkpoint|cytosolic ribosome|polysomal ribosome…	mmu03010	Ribosome
Rpl14	4.46190765265459e-06	-0.277380021770195	0.822	0.94	0.144052688565953	0.82508804260392	ENSMUSG00000025794	protein_coding	ribosomal protein L14 [Source:MGI Symbol;Acc:MGI:1914365]	--	GO:0003735,GO:0006412,GO:0005622,GO:0005840,GO:0003723,GO:0014069,GO:0022625,GO:0006364,GO:0042273	structural constituent of ribosome|translation|intracellular|ribosome|RNA binding|postsynaptic density|cytosolic large ribosomal subunit|rRNA processing|ribosomal large subunit biogenesis	mmu03010	Ribosome
Tbrg1	6.42423532904672e-06	-0.272580341739435	0.423	0.619	0.207406437598273	0.827837586545039	ENSMUSG00000011114	protein_coding	transforming growth factor beta regulated gene 1 [Source:MGI Symbol;Acc:MGI:1100877]	--	GO:0005634,GO:0008285,GO:0003674,GO:0007049,GO:0050821,GO:0007050,GO:0006260,GO:1990173	nucleus|negative regulation of cell population proliferation|molecular_function|cell cycle|protein stabilization|cell cycle arrest|DNA replication|protein localization to nucleoplasm	--	--
Ifit2	6.79392630531083e-06	-0.32472785508306	0.267	0.414	0.21934191076696	0.79844898875985	ENSMUSG00000045932	protein_coding	interferon-induced protein with tetratricopeptide repeats 2 [Source:MGI Symbol;Acc:MGI:99449]	--	GO:0005515,GO:0035457,GO:0009615,GO:0032091,GO:0043065,GO:0005737,GO:0005783	protein binding|cellular response to interferon-alpha|response to virus|negative regulation of protein binding|positive regulation of apoptotic process|cytoplasm|endoplasmic reticulum	--	--
Jak1	7.24528837475714e-06	0.37991630290594	0.728	0.743	0.233914135179034	1.30126636105869	ENSMUSG00000028530	protein_coding	Janus kinase 1 [Source:MGI Symbol;Acc:MGI:96628]	--	GO:0005524,GO:0016020,GO:0006468,GO:0005856,GO:0035556,GO:0004672,GO:0004713,GO:0004715,GO:0016740,GO:0000166,GO:0016301,GO:0016310,GO:0018108,GO:0005131,GO:0031730	ATP binding|membrane|protein phosphorylation|cytoskeleton|intracellular signal transduction|protein kinase activity|protein tyrosine kinase activity|non-membrane spanning protein tyrosine kinase activity|transferase activity|nucleotide binding|kinase activity|phosphorylation|peptidyl-tyrosine phosphorylation|growth hormone receptor binding|CCR5 chemokine receptor binding	mmu04630,mmu04151,mmu04217,mmu04550,mmu04621,mmu04658,mmu04659,mmu04380,mmu05200,mmu05203,mmu05212,mmu05152,mmu05166,mmu05162,mmu05164,mmu05161,mmu05160,mmu05168,mmu05167,mmu05169,mmu05165,mmu05145,mmu05140,mmu01521	Jak-STAT signaling pathway|PI3K-Akt signaling pathway|Necroptosis|Signaling pathways regulating pluripotency of stem cells|NOD-like receptor signaling pathway|Th1 and Th2 cell differentiation|Th17 cell differentiation|Osteoclast differentiation|Pathways in cancer|Viral carcinogenesis|Pancreatic cancer|Tuberculosis|HTLV-I infection|Measles|Influenza A|Hepatitis B|Hepatitis C|Herpes simplex infecti…
Xbp1	8.31061716778298e-06	0.556434635258909	0.571	0.549	0.268308275261873	1.47063032087224	ENSMUSG00000020484	protein_coding	X-box binding protein 1 [Source:MGI Symbol;Acc:MGI:98970]	TF_bZIP	GO:0006355,GO:0003700,GO:0016020,GO:0016021,GO:0003677,GO:0005634,GO:0005829,GO:0005737,GO:0006914,GO:0015031,GO:0046982,GO:0007275,GO:0045944,GO:0005783,GO:0006629,GO:0000977,GO:0005789,GO:0001934,GO:0030154,GO:0071222,GO:0000981,GO:0000122,GO:0042493,GO:0070373,GO:0098793,GO:0006915,GO:0043565,GO:0010508,GO:0031648,GO:0019901,GO:0071230,GO:0030176,GO:0001158,GO:0006366,GO:0006511,GO:1990830,GO:…	regulation of transcription, DNA-templated|DNA-binding transcription factor activity|membrane|integral component of membrane|DNA binding|nucleus|cytosol|cytoplasm|autophagy|protein transport|protein heterodimerization activity|multicellular organism development|positive regulation of transcription by RNA polymerase II|endoplasmic reticulum|lipid metabolic process|RNA polymerase II regulatory regi…	mmu04141,mmu04932,mmu05166	Protein processing in endoplasmic reticulum|Non-alcoholic fatty liver disease (NAFLD)|HTLV-I infection
F8	8.50547978999563e-06	0.575249971769364	0.582	0.522	0.274599415020009	1.48993559776858	ENSMUSG00000031196	protein_coding	coagulation factor VIII [Source:MGI Symbol;Acc:MGI:88383]	--	GO:0030168,GO:0055114,GO:0016491,GO:0005507,GO:0046872,GO:0005615,GO:0005576,GO:0007596,GO:0006953,GO:0007599,GO:0007597	platelet activation|oxidation-reduction process|oxidoreductase activity|copper ion binding|metal ion binding|extracellular space|extracellular region|blood coagulation|acute-phase response|hemostasis|blood coagulation, intrinsic pathway	mmu04610	Complement and coagulation cascades
[truncated: 265 more rows]
