# Supplementary material for: Single-cell atlas of murine adrenal glands reveals immune-adrenal crosstalk during systemic Candida albicans infection
Source: Front Immunol. 2022 Nov 1;13:966814. doi: 10.3389/fimmu.2022.966814 (PMC9664004; doi:10.3389/fimmu.2022.966814)
Supplement: Table S6 — The DEGs in macrophages. [file Table_6.xls]

gene	pvalue	log2FoldChange	pct.1	pct.2	padj	FoldChange	ensemble_id	gene_type	gene_description	TFs_Family	GO_id	GO_term	pathway	pathway_description
Ecrg4	1.98865440419903e-142	-3.25729007075024	0.096	0.685	6.42037074395656e-138	0.104582250733875	ENSMUSG00000026051	protein_coding	augurin precursor	--	GO:0005615,GO:0005737,GO:0007417,GO:0008285,GO:0009611,GO:0016324,GO:0030133,GO:0031045,GO:0031145,GO:0070314,GO:0090398	extracellular space|cytoplasm|central nervous system development|negative regulation of cell proliferation|response to wounding|apical plasma membrane|transport vesicle|dense core granule|anaphase-promoting complex-dependent catabolic process|G1 to G0 transition|cellular senescence	--	--
Mgarp	5.04745150450861e-102	-1.88600721217658	0.108	0.618	1.62956971823061e-97	0.270554808597542	ENSMUSG00000037161	protein_coding	mitochondria localized glutamic acid rich protein [Source:MGI Symbol;Acc:MGI:1914999]	--	GO:0005739,GO:0008089,GO:0016020,GO:0016021,GO:1904115,GO:0005515,GO:0005741,GO:0071456,GO:0006626,GO:0008090,GO:0031307,GO:0010822,GO:0071383,GO:0097211,GO:0019896	mitochondrion|anterograde axonal transport|membrane|integral component of membrane|axon cytoplasm|protein binding|mitochondrial outer membrane|cellular response to hypoxia|protein targeting to mitochondrion|retrograde axonal transport|integral component of mitochondrial outer membrane|positive regulation of mitochondrion organization|cellular response to steroid hormone stimulus|cellular response…	--	--
Ly6d	5.35170981295848e-98	-2.50975070915247	0.116	0.618	1.72779951311364e-93	0.175585947263382	ENSMUSG00000034634	protein_coding	lymphocyte antigen 6 complex, locus D [Source:MGI Symbol;Acc:MGI:96881]	--	GO:0016020,GO:0005886,GO:0009986,GO:0031225,GO:0035634,GO:0030098	membrane|plasma membrane|cell surface|anchored component of membrane|response to stilbenoid|lymphocyte differentiation	--	--
Meg3	1.34295026050777e-97	-1.41847345502935	0.093	0.575	4.33571491604934e-93	0.374107954039884	ENSMUSG00000021268	lncRNA	maternally expressed 3 [Source:MGI Symbol;Acc:MGI:1202886]	--	--	--	--	--
Hspb1	1.69018975660502e-97	-1.94923783351639	0.173	0.724	5.45677762919932e-93	0.258952998028996	ENSMUSG00000004951	protein_coding	heat shock protein 1 [Source:MGI Symbol;Acc:MGI:96240]	--	GO:0005634,GO:0005737,GO:0042802,GO:0042803,GO:0005886,GO:0005856,GO:0001932,GO:0035556,GO:0071901,GO:0030424,GO:0045202,GO:0030425,GO:0019901,GO:0043204,GO:0030018,GO:0043292,GO:0010976,GO:0005819,GO:0043130,GO:0031430,GO:0097512,GO:0031674,GO:1904115,GO:0045766,GO:0043536,GO:2001234,GO:0000502,GO:0035924,GO:0061077,GO:0044183,GO:0005080,GO:0098839,GO:2001028,GO:0038033,GO:0099641,GO:1903202,GO:…	nucleus|cytoplasm|identical protein binding|protein homodimerization activity|plasma membrane|cytoskeleton|regulation of protein phosphorylation|intracellular signal transduction|negative regulation of protein serine/threonine kinase activity|axon|synapse|dendrite|protein kinase binding|perikaryon|Z disc|contractile fiber|positive regulation of neuron projection development|spindle|ubiquitin bind…	mmu04010,mmu04370,mmu05169,mmu05146	MAPK signaling pathway|VEGF signaling pathway|Epstein-Barr virus infection|Amoebiasis
Cpe	1.28846510823095e-95	-1.9966124080314	0.134	0.654	4.15980960192362e-91	0.250587714691829	ENSMUSG00000037852	protein_coding	carboxypeptidase E [Source:MGI Symbol;Acc:MGI:101932]	--	GO:0008270,GO:0006508,GO:0004181,GO:0005615,GO:0016020,GO:0046872,GO:0016787,GO:0005794,GO:0005515,GO:0008233,GO:0031410,GO:0005576,GO:0008237,GO:0004180,GO:0016485,GO:0030141,GO:0030425,GO:0043204,GO:0019904,GO:0043025,GO:0045121,GO:0030667,GO:0050839,GO:0072657,GO:0006518,GO:0030658,GO:0097060,GO:0030133,GO:0031045,GO:0042043,GO:0016055,GO:0003214,GO:0043171,GO:2000173,GO:0030070,GO:0030072,GO:…	zinc ion binding|proteolysis|metallocarboxypeptidase activity|extracellular space|membrane|metal ion binding|hydrolase activity|Golgi apparatus|protein binding|peptidase activity|cytoplasmic vesicle|extracellular region|metallopeptidase activity|carboxypeptidase activity|protein processing|secretory granule|dendrite|perikaryon|protein domain specific binding|neuronal cell body|membrane raft|secre…	mmu04940	Type I diabetes mellitus
Akr1cl	2.47811935280919e-87	-2.00202988136373	0.269	0.815	8.00060833054446e-83	0.249648495706374	ENSMUSG00000025955	protein_coding	aldo-keto reductase family 1, member C-like [Source:MGI Symbol;Acc:MGI:1918111]	--	GO:0055114,GO:0016491,GO:0005829,GO:0005737,GO:0008202,GO:0004032,GO:0008106,GO:0016229,GO:0047086,GO:0004033	oxidation-reduction process|oxidoreductase activity|cytosol|cytoplasm|steroid metabolic process|alditol:NADP+ 1-oxidoreductase activity|alcohol dehydrogenase (NADP+) activity|steroid dehydrogenase activity|ketosteroid monooxygenase activity|aldo-keto reductase (NADP) activity	--	--
Fdx1	5.45299554251157e-87	-2.12064137491906	0.302	0.823	1.76049961089986e-82	0.229944664070387	ENSMUSG00000032051	protein_coding	ferredoxin 1 [Source:MGI Symbol;Acc:MGI:103224]	--	GO:0009055,GO:0051536,GO:0051537,GO:0046872,GO:0055114,GO:0022900,GO:0006629,GO:0008202,GO:0008203,GO:0006694,GO:0005739,GO:0005759,GO:0042446,GO:0071320,GO:0019899,GO:0050790,GO:0005506,GO:1904322,GO:0030061,GO:0051353,GO:0070995,GO:0008386,GO:0015039	electron transfer activity|iron-sulfur cluster binding|2 iron, 2 sulfur cluster binding|metal ion binding|oxidation-reduction process|electron transport chain|lipid metabolic process|steroid metabolic process|cholesterol metabolic process|steroid biosynthetic process|mitochondrion|mitochondrial matrix|hormone biosynthetic process|cellular response to cAMP|enzyme binding|regulation of catalytic ac…	--	--
Chchd10	2.45598554790132e-83	-1.90098198979086	0.187	0.689	7.92914934139942e-79	0.267761048432477	ENSMUSG00000049422	protein_coding	coiled-coil-helix-coiled-coil-helix domain containing 10 [Source:MGI Symbol;Acc:MGI:2143558]	--	GO:0005634,GO:0005739,GO:0005515,GO:0007005,GO:0005758,GO:0090200,GO:1901030,GO:0006119,GO:0034504,GO:0032984,GO:1904960,GO:0031930,GO:1903109,GO:0061617,GO:0090144,GO:1903852,GO:0030322,GO:0099558	nucleus|mitochondrion|protein binding|mitochondrion organization|mitochondrial intermembrane space|positive regulation of release of cytochrome c from mitochondria|positive regulation of mitochondrial outer membrane permeabilization involved in apoptotic signaling pathway|oxidative phosphorylation|protein localization to nucleus|protein-containing complex disassembly|positive regulation of cytoch…	--	--
Hsd3b1	4.36553250168538e-79	-2.08648569299224	0.719	0.992	1.40941216816912e-74	0.235453538114035	ENSMUSG00000027871	protein_coding	hydroxy-delta-5-steroid dehydrogenase, 3 beta- and steroid delta-isomerase 1 [Source:MGI Symbol;Acc:MGI:96233]	--	GO:0055114,GO:0016616,GO:0003854,GO:0006694,GO:0016020,GO:0016021,GO:0003824,GO:0008152,GO:0016853,GO:0016491,GO:0008207,GO:0021766,GO:0051412,GO:0043231,GO:0006629,GO:0008202,GO:0005739,GO:0005783,GO:0005789,GO:0031966,GO:0004769,GO:0102294,GO:0000253,GO:0047024	oxidation-reduction process|oxidoreductase activity, acting on the CH-OH group of donors, NAD or NADP as acceptor|3-beta-hydroxy-delta5-steroid dehydrogenase activity|steroid biosynthetic process|membrane|integral component of membrane|catalytic activity|metabolic process|isomerase activity|oxidoreductase activity|C21-steroid hormone metabolic process|hippocampus development|response to corticost…	mmu00140,mmu04913,mmu04925,mmu04927,mmu04934	Steroid hormone biosynthesis|Ovarian Steroidogenesis|Aldosterone synthesis and secretion|Cortisol synthesis and secretion|Cushing's syndrome
Efhd1	9.99972335288237e-79	-0.875180063845381	0.028	0.327	3.22841068447807e-74	0.545185817037135	ENSMUSG00000026255	protein_coding	EF hand domain containing 1 [Source:MGI Symbol;Acc:MGI:1921607]	--	GO:0016020,GO:0046872,GO:0005509,GO:0005739,GO:0005743,GO:0031175,GO:0061891,GO:1900069	membrane|metal ion binding|calcium ion binding|mitochondrion|mitochondrial inner membrane|neuron projection development|calcium ion sensor activity|regulation of cellular hyperosmotic salinity response	--	--
Cyp11a1	1.32393138828965e-78	-2.02083136886138	0.473	0.921	4.27431248709313e-74	0.246416135196833	ENSMUSG00000032323	protein_coding	cytochrome P450, family 11, subfamily a, polypeptide 1 [Source:MGI Symbol;Acc:MGI:88582]	--	GO:0055114,GO:0005739,GO:0020037,GO:0005506,GO:0016705,GO:0008386,GO:0006700,GO:0016020,GO:0046872,GO:0004497,GO:0016491,GO:0006629,GO:0008202,GO:0008203,GO:0006694,GO:0008207,GO:0005743,GO:0043204,GO:0015485,GO:0030061,GO:0042542,GO:0007617,GO:0006704,GO:0034650,GO:0071375	oxidation-reduction process|mitochondrion|heme binding|iron ion binding|oxidoreductase activity, acting on paired donors, with incorporation or reduction of molecular oxygen|cholesterol monooxygenase (side-chain-cleaving) activity|C21-steroid hormone biosynthetic process|membrane|metal ion binding|monooxygenase activity|oxidoreductase activity|lipid metabolic process|steroid metabolic process|cho…	mmu00140,mmu04913,mmu04925,mmu04927,mmu04934	Steroid hormone biosynthesis|Ovarian Steroidogenesis|Aldosterone synthesis and secretion|Cortisol synthesis and secretion|Cushing's syndrome
Akr1d1	2.16624447238156e-78	-1.55581570725366	0.108	0.539	6.99372027908388e-74	0.340136159998942	ENSMUSG00000038641	protein_coding	aldo-keto reductase family 1, member D1 [Source:MGI Symbol;Acc:MGI:2384785]	--	GO:0055114,GO:0016491,GO:0005829,GO:0005737,GO:0006629,GO:0008202,GO:0016042,GO:0004032,GO:0008106,GO:0016229,GO:0047086,GO:0008207,GO:0006699,GO:0006707,GO:0008209,GO:0007586,GO:0047568,GO:0047787,GO:0030573	oxidation-reduction process|oxidoreductase activity|cytosol|cytoplasm|lipid metabolic process|steroid metabolic process|lipid catabolic process|alditol:NADP+ 1-oxidoreductase activity|alcohol dehydrogenase (NADP+) activity|steroid dehydrogenase activity|ketosteroid monooxygenase activity|C21-steroid hormone metabolic process|bile acid biosynthetic process|cholesterol catabolic process|androgen me…	mmu00120,mmu00140	Primary bile acid biosynthesis|Steroid hormone biosynthesis
Igfbp7	6.20931703865922e-77	-1.37253690331581	0.168	0.657	2.00467800593113e-72	0.386211518293208	ENSMUSG00000036256	protein_coding	insulin-like growth factor binding protein 7 [Source:MGI Symbol;Acc:MGI:1352480]	--	GO:0005576,GO:0005515,GO:0005520,GO:0001558,GO:0007155,GO:0007566,GO:0009408,GO:0014070,GO:0032526,GO:0032870,GO:0050810,GO:0051414,GO:0005615	extracellular region|protein binding|insulin-like growth factor binding|regulation of cell growth|cell adhesion|embryo implantation|response to heat|response to organic cyclic compound|response to retinoic acid|cellular response to hormone stimulus|regulation of steroid biosynthetic process|response to cortisol|extracellular space	--	--
Mgst1	4.45848458709132e-74	-2.0048018720139	0.281	0.772	1.43942174894243e-69	0.249169282237132	ENSMUSG00000008540	protein_coding	microsomal glutathione S-transferase 1 [Source:MGI Symbol;Acc:MGI:1913850]	--	GO:0016020,GO:0016021,GO:0016740,GO:0005634,GO:0042802,GO:0042803,GO:0005783,GO:0045177,GO:0004364,GO:0005739,GO:0098869,GO:0004602,GO:0005789,GO:0032496,GO:0042493,GO:0055114,GO:0005741,GO:0043231,GO:0006749,GO:0043295,GO:0005743,GO:0005778,GO:0070207,GO:0010243,GO:0071449	membrane|integral component of membrane|transferase activity|nucleus|identical protein binding|protein homodimerization activity|endoplasmic reticulum|apical part of cell|glutathione transferase activity|mitochondrion|cellular oxidant detoxification|glutathione peroxidase activity|endoplasmic reticulum membrane|response to lipopolysaccharide|response to drug|oxidation-reduction process|mitochondr…	mmu00480,mmu00980,mmu00982,mmu00983,mmu05200,mmu05204,mmu05225,mmu05418,mmu01524	Glutathione metabolism|Metabolism of xenobiotics by cytochrome P450|Drug metabolism - cytochrome P450|Drug metabolism - other enzymes|Pathways in cancer|Chemical carcinogenesis|Hepatocellular carcinoma|Fluid shear stress and atherosclerosis|Platinum drug resistance
Akr1b7	1.59804925713722e-72	-1.74713090777312	0.277	0.776	5.15930202666752e-68	0.29789361204115	ENSMUSG00000052131	protein_coding	aldo-keto reductase family 1, member B7 [Source:MGI Symbol;Acc:MGI:101918]	--	GO:0055114,GO:0016491,GO:0005829,GO:0005737,GO:0005739,GO:0004032,GO:0008106,GO:0044255	oxidation-reduction process|oxidoreductase activity|cytosol|cytoplasm|mitochondrion|alditol:NADP+ 1-oxidoreductase activity|alcohol dehydrogenase (NADP+) activity|cellular lipid metabolic process	mmu00040,mmu00051,mmu00052,mmu00561,mmu00790	Pentose and glucuronate interconversions|Fructose and mannose metabolism|Galactose metabolism|Glycerolipid metabolism|Folate biosynthesis
Pam	8.18664657519674e-72	-1.09233158723296	0.077	0.449	2.64305884680227e-67	0.469002790843812	ENSMUSG00000026335	protein_coding	peptidylglycine alpha-amidating monooxygenase [Source:MGI Symbol;Acc:MGI:97475]	--	GO:0005515,GO:0016020,GO:0055114,GO:0003824,GO:0005507,GO:0004497,GO:0016715,GO:0006518,GO:0016021,GO:0046872,GO:0005615,GO:0008152,GO:0048471,GO:0005829,GO:0009986,GO:0005576,GO:0031410,GO:0051260,GO:0005886,GO:0016491,GO:0043005,GO:0005887,GO:0042493,GO:0008270,GO:0030141,GO:0016829,GO:0006357,GO:0019901,GO:0009268,GO:0043204,GO:0043025,GO:0030667,GO:0005509,GO:0005802,GO:0032956,GO:0050708,GO:…	protein binding|membrane|oxidation-reduction process|catalytic activity|copper ion binding|monooxygenase activity|oxidoreductase activity, acting on paired donors, with incorporation or reduction of molecular oxygen, reduced ascorbate as one donor, and incorporation of one atom of oxygen|peptide metabolic process|integral component of membrane|metal ion binding|extracellular space|metabolic proce…	--	--
Tesc	2.71199349733744e-71	-1.25422239473005	0.079	0.453	8.75567100615393e-67	0.419219463603089	ENSMUSG00000029359	protein_coding	tescalcin [Source:MGI Symbol;Acc:MGI:1930803]	--	GO:0005509,GO:0016020,GO:0046872,GO:0005886,GO:0005634,GO:0005829,GO:0005737,GO:0015031,GO:0042995,GO:0030027,GO:0010628,GO:0045893,GO:0030154,GO:0043086,GO:0050821,GO:0008285,GO:0072659,GO:0042803,GO:0008584,GO:0071300,GO:0006469,GO:0006883,GO:0030219,GO:0051604,GO:0032587,GO:0045654,GO:0033628,GO:0030854,GO:0001726,GO:0004860,GO:0032417,GO:0000287,GO:0019212	calcium ion binding|membrane|metal ion binding|plasma membrane|nucleus|cytosol|cytoplasm|protein transport|cell projection|lamellipodium|positive regulation of gene expression|positive regulation of transcription, DNA-templated|cell differentiation|negative regulation of catalytic activity|protein stabilization|negative regulation of cell population proliferation|protein localization to plasma me…	--	--
C4a	5.22508650850886e-67	-0.818660355075172	0.027	0.291	1.68691917927209e-62	0.566968168548411	ENSMUSG00000015451	lncRNA	mCG15916, isoform CRA_c	--	GO:0004866,GO:0005576,GO:0005615,GO:0006954,GO:0006956,GO:0006958,GO:0030054,GO:0030424,GO:0030425,GO:0045087,GO:0045202	endopeptidase inhibitor activity|extracellular region|extracellular space|inflammatory response|complement activation|complement activation, classical pathway|cell junction|axon|dendrite|innate immune response|synapse	--	--
Sparc	1.16024826179755e-66	-1.68755305850749	0.331	0.807	3.74586151321339e-62	0.310453035166967	ENSMUSG00000018593	protein_coding	secreted acidic cysteine rich glycoprotein [Source:MGI Symbol;Acc:MGI:98373]	--	GO:0005515,GO:0005615,GO:0005509,GO:0062023,GO:0005518,GO:0046872,GO:0005634,GO:0009986,GO:0005737,GO:0005576,GO:0031012,GO:0045202,GO:0016525,GO:0031982,GO:0098978,GO:0022604,GO:0043473,GO:0060348,GO:0005201,GO:0016363,GO:0050807,GO:0042127,GO:0030324,GO:0005604,GO:0031091,GO:0010595,GO:0071363,GO:0001937,GO:0050840,GO:0031092,GO:0001503,GO:0007507,GO:0009629,GO:0010288,GO:0032496,GO:0033591,GO:…	protein binding|extracellular space|calcium ion binding|collagen-containing extracellular matrix|collagen binding|metal ion binding|nucleus|cell surface|cytoplasm|extracellular region|extracellular matrix|synapse|negative regulation of angiogenesis|vesicle|glutamatergic synapse|regulation of cell morphogenesis|pigmentation|bone development|extracellular matrix structural constituent|nuclear matri…	--	--
Plpp3	9.88887164696551e-66	-1.18975216966968	0.097	0.48	3.19262221122281e-61	0.438378160059574	ENSMUSG00000028517	protein_coding	phospholipid phosphatase 3 [Source:MGI Symbol;Acc:MGI:1915166]	--	GO:0006644,GO:0042577,GO:0030111,GO:0016020,GO:0016021,GO:0016787,GO:0005794,GO:0005887,GO:0005886,GO:0007275,GO:0098609,GO:0005783,GO:0005789,GO:0001933,GO:0050731,GO:0050821,GO:0005178,GO:0051091,GO:0001568,GO:0007155,GO:0016791,GO:0034109,GO:0060070,GO:0001702,GO:0060020,GO:0046839,GO:0008195,GO:0042392,GO:0044328,GO:0044329,GO:0044330,GO:1902068	phospholipid metabolic process|lipid phosphatase activity|regulation of Wnt signaling pathway|membrane|integral component of membrane|hydrolase activity|Golgi apparatus|integral component of plasma membrane|plasma membrane|multicellular organism development|cell-cell adhesion|endoplasmic reticulum|endoplasmic reticulum membrane|negative regulation of protein phosphorylation|positive regulation of…	mmu00561,mmu00564,mmu00565,mmu00600,mmu04072,mmu04666,mmu04975,mmu05231	Glycerolipid metabolism|Glycerophospholipid metabolism|Ether lipid metabolism|Sphingolipid metabolism|Phospholipase D signaling pathway|Fc gamma R-mediated phagocytosis|Fat digestion and absorption|Choline metabolism in cancer
Vsnl1	1.67561637211327e-65	-0.773276741635973	0.009	0.205	5.40972745736768e-61	0.585087076998288	ENSMUSG00000054459	protein_coding	visinin-like 1 [Source:MGI Symbol;Acc:MGI:1349453]	--	GO:0005509,GO:0046872,GO:0005829,GO:0016020,GO:0046676,GO:0045921,GO:0035774	calcium ion binding|metal ion binding|cytosol|membrane|negative regulation of insulin secretion|positive regulation of exocytosis|positive regulation of insulin secretion involved in cellular response to glucose stimulus	--	--
Cyp21a1	4.13472904731791e-65	-1.83315150767986	0.656	0.969	1.33489727292659e-60	0.280650880823209	ENSMUSG00000024365	protein_coding	cytochrome P450, family 21, subfamily a, polypeptide 1 [Source:MGI Symbol;Acc:MGI:88591]	--	GO:0055114,GO:0020037,GO:0005506,GO:0016705,GO:0046872,GO:0004497,GO:0016491	oxidation-reduction process|heme binding|iron ion binding|oxidoreductase activity, acting on paired donors, with incorporation or reduction of molecular oxygen|metal ion binding|monooxygenase activity|oxidoreductase activity	mmu00140,mmu04925,mmu04927,mmu04934	Steroid hormone biosynthesis|Aldosterone synthesis and secretion|Cortisol synthesis and secretion|Cushing's syndrome
Ptn	2.73859113890259e-64	-0.85208753016918	0.038	0.323	8.84154149194703e-60	0.553982562076168	ENSMUSG00000029838	protein_coding	pleiotrophin [Source:MGI Symbol;Acc:MGI:97804]	--	GO:0008083,GO:0005615,GO:0032991,GO:0048471,GO:0008201,GO:0009986,GO:0005737,GO:0005576,GO:0016020,GO:0007229,GO:0005783,GO:0031012,GO:0051781,GO:0001503,GO:0031594,GO:0050680,GO:0019901,GO:0016525,GO:0060253,GO:0005178,GO:0004864,GO:0032515,GO:0010976,GO:0043065,GO:0010811,GO:0005539,GO:0008284,GO:0030282,GO:0030336,GO:0005604,GO:0035373,GO:0008360,GO:0098793,GO:0098794,GO:0043113,GO:0035374,GO:…	growth factor activity|extracellular space|protein-containing complex|perinuclear region of cytoplasm|heparin binding|cell surface|cytoplasm|extracellular region|membrane|integrin-mediated signaling pathway|endoplasmic reticulum|extracellular matrix|positive regulation of cell division|ossification|neuromuscular junction|negative regulation of epithelial cell proliferation|protein kinase binding|…	--	--
Tcim	4.90196453100201e-64	-0.818751796698354	0.056	0.378	1.582599248834e-59	0.566932233825429	ENSMUSG00000056313	protein_coding	transcriptional and immune response regulator [Source:MGI Symbol;Acc:MGI:1916318]	--	GO:0005634,GO:0005654,GO:0005829,GO:0005737,GO:0005886,GO:0034605,GO:0005730,GO:0016607,GO:0006915,GO:0043066,GO:1901224,GO:0010739,GO:0045746,GO:0005112,GO:1900020,GO:1902806,GO:0043620,GO:1903706,GO:0002264	nucleus|nucleoplasm|cytosol|cytoplasm|plasma membrane|cellular response to heat|nucleolus|nuclear speck|apoptotic process|negative regulation of apoptotic process|positive regulation of NIK/NF-kappaB signaling|positive regulation of protein kinase A signaling|negative regulation of Notch signaling pathway|Notch binding|positive regulation of protein kinase C activity|regulation of cell cycle G1/S…	--	--
Uba52	3.89460194716088e-63	-1.21197159460304	0.775	0.945	1.25737223864089e-58	0.431678278569313	ENSMUSG00000090137	protein_coding	ubiquitin A-52 residue ribosomal protein fusion product 1 [Source:MGI Symbol;Acc:MGI:98887]	--	GO:0003735,GO:0006412,GO:0005840,GO:0005515,GO:0005634,GO:0005737,GO:0045202,GO:0031625,GO:0031386,GO:0016567,GO:0005829,GO:0005654,GO:0043209,GO:0022625,GO:0019941,GO:0022627	structural constituent of ribosome|translation|ribosome|protein binding|nucleus|cytoplasm|synapse|ubiquitin protein ligase binding|protein tag|protein ubiquitination|cytosol|nucleoplasm|myelin sheath|cytosolic large ribosomal subunit|modification-dependent protein catabolic process|cytosolic small ribosomal subunit	mmu03010	Ribosome
Clu	4.71158190723176e-63	-1.24887398192668	0.108	0.496	1.52113421874978e-58	0.420776493973866	ENSMUSG00000022037	protein_coding	clusterin [Source:MGI Symbol;Acc:MGI:88423]	--	GO:0005615,GO:0016020,GO:0071944,GO:0005634,GO:0032991,GO:0048471,GO:0005829,GO:0009986,GO:0005515,GO:0005737,GO:0031410,GO:0005576,GO:0045202,GO:0043005,GO:0005739,GO:0005743,GO:0043231,GO:0030426,GO:0010628,GO:0005783,GO:0060548,GO:0031333,GO:0044877,GO:0000902,GO:0050821,GO:0048812,GO:0032760,GO:0016235,GO:0045429,GO:0051092,GO:0043066,GO:0005102,GO:0047485,GO:0043065,GO:0008284,GO:0031966,GO:…	extracellular space|membrane|cell periphery|nucleus|protein-containing complex|perinuclear region of cytoplasm|cytosol|cell surface|protein binding|cytoplasm|cytoplasmic vesicle|extracellular region|synapse|neuron projection|mitochondrion|mitochondrial inner membrane|intracellular membrane-bounded organelle|growth cone|positive regulation of gene expression|endoplasmic reticulum|negative regulati…	mmu04610	Complement and coagulation cascades
Adh1	1.68523733791551e-62	-1.46600532207379	0.368	0.823	5.44078874546021e-58	0.361983207743452	ENSMUSG00000074207	protein_coding	alcohol dehydrogenase 1 (class I) [Source:MGI Symbol;Acc:MGI:87921]	--	GO:0008270,GO:0055114,GO:0016491,GO:0046872,GO:0005654,GO:0005829,GO:0005737,GO:0042803,GO:0005886,GO:0005739,GO:0032526,GO:0004024,GO:0004745,GO:0006069,GO:0042572,GO:0042573,GO:0008144,GO:0033574,GO:0051287,GO:0001523,GO:0048545,GO:0006068,GO:0046186,GO:0048149,GO:0004022,GO:0035276	zinc ion binding|oxidation-reduction process|oxidoreductase activity|metal ion binding|nucleoplasm|cytosol|cytoplasm|protein homodimerization activity|plasma membrane|mitochondrion|response to retinoic acid|alcohol dehydrogenase activity, zinc-dependent|retinol dehydrogenase activity|ethanol oxidation|retinol metabolic process|retinoic acid metabolic process|drug binding|response to testosterone|…	mmu00010,mmu00071,mmu00350,mmu00830,mmu00980,mmu00982,mmu05204	Glycolysis / Gluconeogenesis|Fatty acid degradation|Tyrosine metabolism|Retinol metabolism|Metabolism of xenobiotics by cytochrome P450|Drug metabolism - cytochrome P450|Chemical carcinogenesis
Cd1d1	3.06628980190953e-62	-1.01312489885539	0.069	0.406	9.8995166254649e-58	0.495471885144284	ENSMUSG00000028076	protein_coding	CD1d1 antigen [Source:MGI Symbol;Acc:MGI:107674]	--	GO:0016020,GO:0016021	membrane|integral component of membrane	mmu04530,mmu04640,mmu05146	Tight junction|Hematopoietic cell lineage|Amoebiasis
Apoc4	1.17085859422643e-61	-0.838480997542694	0.037	0.311	3.78011697146002e-57	0.559232070291783	ENSMUSG00000074336	protein_coding	apolipoprotein C-IV [Source:MGI Symbol;Acc:MGI:87878]	--	GO:0005576,GO:0006869,GO:0034361,GO:0034364,GO:0070328,GO:0010890	extracellular region|lipid transport|very-low-density lipoprotein particle|high-density lipoprotein particle|triglyceride homeostasis|positive regulation of sequestering of triglyceride	--	--
Gstm2	2.84126588710872e-60	-0.756491626166086	0.032	0.291	9.1730269165305e-56	0.591934058604705	ENSMUSG00000040562	protein_coding	glutathione S-transferase, mu 2 [Source:MGI Symbol;Acc:MGI:95861]	--	GO:0005515,GO:0004364,GO:0016740,GO:0032991,GO:0005829,GO:0045171,GO:0005737,GO:0042803,GO:0005886,GO:0019899,GO:0006749,GO:0018916,GO:0042178,GO:0043295,GO:0070458	protein binding|glutathione transferase activity|transferase activity|protein-containing complex|cytosol|intercellular bridge|cytoplasm|protein homodimerization activity|plasma membrane|enzyme binding|glutathione metabolic process|nitrobenzene metabolic process|xenobiotic catabolic process|glutathione binding|cellular detoxification of nitrogen compound	mmu00480,mmu00980,mmu00982,mmu00983,mmu05200,mmu05204,mmu05225,mmu05418,mmu01524	Glutathione metabolism|Metabolism of xenobiotics by cytochrome P450|Drug metabolism - cytochrome P450|Drug metabolism - other enzymes|Pathways in cancer|Chemical carcinogenesis|Hepatocellular carcinoma|Fluid shear stress and atherosclerosis|Platinum drug resistance
Agtr1a	4.48867556129171e-60	-0.653883987717079	0.018	0.236	1.44916890496303e-55	0.635566950816168	ENSMUSG00000049115	protein_coding	angiotensin II receptor, type 1a [Source:MGI Symbol;Acc:MGI:87964]	--	GO:0007186,GO:0016021,GO:0004945,GO:0019229,GO:0016020,GO:0038166,GO:0004930,GO:0005886,GO:0005794,GO:0005737,GO:0007165,GO:0046982,GO:0031410,GO:0005768,GO:0006954,GO:0055037,GO:0007204,GO:0001822,GO:0006885,GO:0016323,GO:0007507,GO:0030425,GO:0019901,GO:0007266,GO:0042416,GO:0008284,GO:0005515,GO:0001568,GO:0007200,GO:0043627,GO:0045777,GO:0042976,GO:0019722,GO:0051482,GO:0071549,GO:1903589,GO:…	G protein-coupled receptor signaling pathway|integral component of membrane|angiotensin type II receptor activity|regulation of vasoconstriction|membrane|angiotensin-activated signaling pathway|G protein-coupled receptor activity|plasma membrane|Golgi apparatus|cytoplasm|signal transduction|protein heterodimerization activity|cytoplasmic vesicle|endosome|inflammatory response|recycling endosome|p…	mmu04371,mmu04020,mmu04072,mmu04022,mmu04080,mmu04924,mmu04614,mmu04925,mmu04927,mmu04261,mmu04270,mmu05200,mmu04933,mmu04934	Apelin signaling pathway|Calcium signaling pathway|Phospholipase D signaling pathway|cGMP - PKG signaling pathway|Neuroactive ligand-receptor interaction|Renin secretion|Renin-angiotensin system|Aldosterone synthesis and secretion|Cortisol synthesis and secretion|Adrenergic signaling in cardiomyocytes|Vascular smooth muscle contraction|Pathways in cancer|AGE-RAGE signaling pathway in diabetic com…
Ndn	2.12514071147318e-59	-0.67790005812693	0.024	0.26	6.86101678699116e-55	0.625074451467584	ENSMUSG00000033585	protein_coding	necdin [Source:MGI Symbol;Acc:MGI:97290]	--	GO:0008285,GO:0048666,GO:0003677,GO:0005634,GO:0005654,GO:0005829,GO:0005515,GO:0005737,GO:0045944,GO:0000978,GO:0001228,GO:0009791,GO:0048675,GO:0005813,GO:0006355,GO:0007417,GO:0001764,GO:0019233,GO:0016363,GO:0007409,GO:0043015,GO:0040008,GO:0042995,GO:0007413,GO:0003016,GO:0008347,GO:0007585,GO:0048011,GO:0048871,GO:0071514	negative regulation of cell population proliferation|neuron development|DNA binding|nucleus|nucleoplasm|cytosol|protein binding|cytoplasm|positive regulation of transcription by RNA polymerase II|RNA polymerase II proximal promoter sequence-specific DNA binding|DNA-binding transcription activator activity, RNA polymerase II-specific|post-embryonic development|axon extension|centrosome|regulation …	--	--
Wnt4	3.35973127371893e-59	-1.13400677752073	0.096	0.453	1.08468924172016e-54	0.455648499759189	ENSMUSG00000036856	protein_coding	wingless-type MMTV integration site family, member 4 [Source:MGI Symbol;Acc:MGI:98957]	--	GO:0005576,GO:0007275,GO:0005102,GO:0016055,GO:0005615,GO:0005794,GO:0005515,GO:0005737,GO:0031012,GO:0045893,GO:0072006,GO:0010629,GO:0048018,GO:0045892,GO:0030182,GO:0007165,GO:0042445,GO:0009986,GO:0008584,GO:0009267,GO:0060070,GO:0001656,GO:0035239,GO:0003714,GO:0030154,GO:0032967,GO:0001658,GO:0061205,GO:0040037,GO:0060993,GO:0030501,GO:0022407,GO:0045165,GO:2001234,GO:0048754,GO:0043547,GO:…	extracellular region|multicellular organism development|signaling receptor binding|Wnt signaling pathway|extracellular space|Golgi apparatus|protein binding|cytoplasm|extracellular matrix|positive regulation of transcription, DNA-templated|nephron development|negative regulation of gene expression|receptor ligand activity|negative regulation of transcription, DNA-templated|neuron differentiation|…	mmu04310,mmu04390,mmu04150,mmu04550,mmu04919,mmu04916,mmu04360,mmu05200,mmu05205,mmu05225,mmu05226,mmu05217,mmu05224,mmu04934,mmu05166,mmu05165	Wnt signaling pathway|Hippo signaling pathway|mTOR signaling pathway|Signaling pathways regulating pluripotency of stem cells|Thyroid hormone signaling pathway|Melanogenesis|Axon guidance|Pathways in cancer|Proteoglycans in cancer|Hepatocellular carcinoma|Gastric cancer|Basal cell carcinoma|Breast cancer|Cushing's syndrome|HTLV-I infection|Human papillomavirus infection
Star	9.07552035945638e-59	-1.48077547307775	0.674	0.969	2.93003174805049e-54	0.358296169960105	ENSMUSG00000031574	protein_coding	steroidogenic acute regulatory protein [Source:MGI Symbol;Acc:MGI:102760]	--	GO:0008289,GO:0005739,GO:0006694,GO:0015485,GO:0120020,GO:0015918,GO:0005829,GO:0043005,GO:0008203,GO:0010628,GO:0006869,GO:0043025,GO:0050769,GO:0043524,GO:0005758,GO:0048168,GO:0030061,GO:0035457,GO:0044255,GO:0006699,GO:0006703,GO:0050810,GO:0008211,GO:0070859,GO:0006082,GO:0007420,GO:0007584,GO:0007623,GO:0008584,GO:0009635,GO:0009636,GO:0010033,GO:0010212,GO:0010288,GO:0014070,GO:0014823,GO:…	lipid binding|mitochondrion|steroid biosynthetic process|cholesterol binding|cholesterol transfer activity|sterol transport|cytosol|neuron projection|cholesterol metabolic process|positive regulation of gene expression|lipid transport|neuronal cell body|positive regulation of neurogenesis|negative regulation of neuron apoptotic process|mitochondrial intermembrane space|regulation of neuronal syna…	mmu04913,mmu04925,mmu04927,mmu04979,mmu04934	Ovarian Steroidogenesis|Aldosterone synthesis and secretion|Cortisol synthesis and secretion|Cholesterol metabolism|Cushing's syndrome
Gm13889	1.45992051132571e-58	-0.674297298427936	0.03	0.28	4.71335337081505e-54	0.626637364770433	ENSMUSG00000087006	protein_coding	predicted gene 13889 [Source:MGI Symbol;Acc:MGI:3652053]	--	--	--	--	--
Fxyd6	7.79120759626464e-58	-0.752927178662606	0.026	0.264	2.51539137245404e-53	0.593398350390927	ENSMUSG00000066705	protein_coding	FXYD domain-containing ion transport regulator 6 [Source:MGI Symbol;Acc:MGI:1890226]	--	GO:0016020,GO:0099106,GO:0043269,GO:0016021,GO:0006811,GO:0005886,GO:0098978,GO:0099056,GO:0099055,GO:0017080,GO:2000649	membrane|ion channel regulator activity|regulation of ion transport|integral component of membrane|ion transport|plasma membrane|glutamatergic synapse|integral component of presynaptic membrane|integral component of postsynaptic membrane|sodium channel regulator activity|regulation of sodium ion transmembrane transporter activity	--	--
Rgcc	2.21825081723408e-57	-1.22262693754257	0.123	0.504	7.16162276344024e-53	0.428501768127496	ENSMUSG00000022018	protein_coding	regulator of cell cycle [Source:MGI Symbol;Acc:MGI:1913464]	--	GO:0051726,GO:0005634,GO:0005515,GO:0005737,GO:0045944,GO:0005856,GO:0010628,GO:0005730,GO:0000082,GO:0007049,GO:0019901,GO:0016525,GO:0008285,GO:0005813,GO:0051091,GO:0005815,GO:1900087,GO:0032147,GO:0051496,GO:0071456,GO:0032967,GO:0050710,GO:0045737,GO:0010718,GO:0001937,GO:0070412,GO:0071158,GO:2000353,GO:0043537,GO:0006956,GO:0045840,GO:0050715,GO:0071850,GO:0030295,GO:0090272,GO:2000048,GO:…	regulation of cell cycle|nucleus|protein binding|cytoplasm|positive regulation of transcription by RNA polymerase II|cytoskeleton|positive regulation of gene expression|nucleolus|G1/S transition of mitotic cell cycle|cell cycle|protein kinase binding|negative regulation of angiogenesis|negative regulation of cell population proliferation|centrosome|positive regulation of DNA-binding transcription…	--	--
Hmgb3	2.55938279875663e-57	-0.847362505685927	0.056	0.354	8.26296736578577e-53	0.555799905483618	ENSMUSG00000015217	protein_coding	high mobility group box 3 [Source:MGI Symbol;Acc:MGI:1098219]	HMG	GO:0003677,GO:0005634,GO:0003723,GO:0005737,GO:0000790,GO:0005694,GO:0045944,GO:0002376,GO:0045087,GO:0008134,GO:0006357,GO:0045638,GO:0006310,GO:0045578,GO:0000400,GO:0008301,GO:0032392,GO:0045089	DNA binding|nucleus|RNA binding|cytoplasm|nuclear chromatin|chromosome|positive regulation of transcription by RNA polymerase II|immune system process|innate immune response|transcription factor binding|regulation of transcription by RNA polymerase II|negative regulation of myeloid cell differentiation|DNA recombination|negative regulation of B cell differentiation|four-way junction DNA binding|D…	--	--
Emcn	3.69688610751965e-57	-0.921218736545098	0.073	0.398	1.19353967981272e-52	0.528062743518108	ENSMUSG00000054690	protein_coding	endomucin [Source:MGI Symbol;Acc:MGI:1891716]	--	GO:0016020,GO:0016021,GO:0005886,GO:0001525,GO:0030246,GO:0030155,GO:0098609	membrane|integral component of membrane|plasma membrane|angiogenesis|carbohydrate binding|regulation of cell adhesion|cell-cell adhesion	--	--
Fdxr	7.07440171904995e-57	-1.42954967720988	0.233	0.657	2.28397059499528e-52	0.371246755525595	ENSMUSG00000018861	protein_coding	ferredoxin reductase [Source:MGI Symbol;Acc:MGI:104724]	--	GO:0055114,GO:0016491,GO:0016020,GO:0006629,GO:0008202,GO:0008203,GO:0005739,GO:0005743,GO:0006744,GO:0070402,GO:0070995,GO:0015039	oxidation-reduction process|oxidoreductase activity|membrane|lipid metabolic process|steroid metabolic process|cholesterol metabolic process|mitochondrion|mitochondrial inner membrane|ubiquinone biosynthetic process|NADPH binding|NADPH oxidation|NADPH-adrenodoxin reductase activity	--	--
Rps27	2.62372147941612e-56	-1.04529469718127	0.874	0.976	8.47068479629494e-52	0.48454592087957	ENSMUSG00000090733	protein_coding	ribosomal protein S27 [Source:MGI Symbol;Acc:MGI:1888676]	--	GO:0003735,GO:0006412,GO:0005622,GO:0005840,GO:0046872,GO:0005515,GO:0006364,GO:0022627,GO:0000028,GO:0005634,GO:0014069	structural constituent of ribosome|translation|intracellular|ribosome|metal ion binding|protein binding|rRNA processing|cytosolic small ribosomal subunit|ribosomal small subunit assembly|nucleus|postsynaptic density	mmu03010	Ribosome
Tst	3.23526479533545e-56	-0.790083893081063	0.051	0.339	1.04450523917405e-51	0.578310462075405	ENSMUSG00000044986	protein_coding	thiosulfate sulfurtransferase, mitochondrial [Source:MGI Symbol;Acc:MGI:98852]	--	GO:0004792,GO:0016740,GO:0003723,GO:0005739,GO:0005759,GO:0005743,GO:0030855,GO:0008097,GO:0035928,GO:0051029,GO:0019346	thiosulfate sulfurtransferase activity|transferase activity|RNA binding|mitochondrion|mitochondrial matrix|mitochondrial inner membrane|epithelial cell differentiation|5S rRNA binding|rRNA import into mitochondrion|rRNA transport|transsulfuration	mmu00920,mmu00270,mmu04122	Sulfur metabolism|Cysteine and methionine metabolism|Sulfur relay system
Fdps	4.19142615251716e-56	-1.17230389911397	0.128	0.5	1.35320193334017e-51	0.443712192230206	ENSMUSG00000059743	protein_coding	farnesyl diphosphate synthetase [Source:MGI Symbol;Acc:MGI:104888]	--	GO:0008299,GO:0016740,GO:0046872,GO:0005654,GO:0005829,GO:0005737,GO:0006629,GO:0008202,GO:0008203,GO:0006694,GO:0005739,GO:0005759,GO:0005777,GO:0061051,GO:0006695,GO:0016126,GO:0045542,GO:0045337,GO:0004161,GO:0004337,GO:0033384	isoprenoid biosynthetic process|transferase activity|metal ion binding|nucleoplasm|cytosol|cytoplasm|lipid metabolic process|steroid metabolic process|cholesterol metabolic process|steroid biosynthetic process|mitochondrion|mitochondrial matrix|peroxisome|positive regulation of cell growth involved in cardiac muscle cell development|cholesterol biosynthetic process|sterol biosynthetic process|pos…	mmu00900,mmu05166,mmu05164	Terpenoid backbone biosynthesis|HTLV-I infection|Influenza A
Hspe1	6.74482459014076e-56	-1.53751301180126	0.762	0.953	2.17756661892694e-51	0.344478772331207	ENSMUSG00000073676	protein_coding	heat shock protein 1 (chaperonin 10) [Source:MGI Symbol;Acc:MGI:104680]	--	GO:0005524,GO:0005737,GO:0006457,GO:0005739,GO:0005759,GO:0051082,GO:0051087,GO:0051085,GO:0046872	ATP binding|cytoplasm|protein folding|mitochondrion|mitochondrial matrix|unfolded protein binding|chaperone binding|chaperone cofactor-dependent protein refolding|metal ion binding	--	--
Polr2l	1.36797152426505e-54	-1.33971288196514	0.206	0.602	4.41649606608973e-50	0.395099278813098	ENSMUSG00000038489	protein_coding	polymerase (RNA) II (DNA directed) polypeptide L [Source:MGI Symbol;Acc:MGI:1913741]	--	GO:0003677,GO:0008270,GO:0003899,GO:0006351,GO:0046872,GO:0005634,GO:0006366,GO:0005665,GO:0001056,GO:0005666,GO:0001054,GO:0005736,GO:0001055,GO:0006360,GO:0042797	DNA binding|zinc ion binding|DNA-directed 5'-3' RNA polymerase activity|transcription, DNA-templated|metal ion binding|nucleus|transcription by RNA polymerase II|RNA polymerase II, core complex|RNA polymerase III activity|RNA polymerase III complex|RNA polymerase I activity|RNA polymerase I complex|RNA polymerase II activity|transcription by RNA polymerase I|tRNA transcription by RNA polymerase I…	mmu00230,mmu00240,mmu03020,mmu04623,mmu05016,mmu05169	Purine metabolism|Pyrimidine metabolism|RNA polymerase|Cytosolic DNA-sensing pathway|Huntington's disease|Epstein-Barr virus infection
Timp3	1.99646030181711e-54	-1.4093752450534	0.247	0.673	6.44557208441654e-50	0.376474682838583	ENSMUSG00000020044	protein_coding	tissue inhibitor of metalloproteinase 3 [Source:MGI Symbol;Acc:MGI:98754]	--	GO:0005515,GO:0008191,GO:0005615,GO:1904684,GO:0046872,GO:0005737,GO:0005576,GO:0031012,GO:0010951,GO:0071310,GO:0002020,GO:0070373,GO:0008270,GO:0010033,GO:0030414,GO:0010466,GO:0005604,GO:0051045,GO:1903984,GO:0004857,GO:0045861,GO:0034097,GO:0009725	protein binding|metalloendopeptidase inhibitor activity|extracellular space|negative regulation of metalloendopeptidase activity|metal ion binding|cytoplasm|extracellular region|extracellular matrix|negative regulation of endopeptidase activity|cellular response to organic substance|protease binding|negative regulation of ERK1 and ERK2 cascade|zinc ion binding|response to organic substance|peptid…	mmu05206,mmu05205	MicroRNAs in cancer|Proteoglycans in cancer
Gpihbp1	2.94486928412357e-54	-0.469730725708566	0.023	0.244	9.50751048379295e-50	0.722099362658741	ENSMUSG00000022579	protein_coding	GPI-anchored HDL-binding protein 1 [Source:MGI Symbol;Acc:MGI:1915703]	--	GO:0042632,GO:0070328,GO:0016020,GO:0005886,GO:0009986,GO:0008289,GO:0030550,GO:2000272,GO:0031225,GO:0046658,GO:0016324,GO:0016323,GO:0006869,GO:0051006,GO:0009897,GO:0008035,GO:0071813,GO:0050821,GO:0034394,GO:0035473,GO:0035478,GO:0140318,GO:0006886,GO:0017038,GO:0045056,GO:0090319,GO:0090321	cholesterol homeostasis|triglyceride homeostasis|membrane|plasma membrane|cell surface|lipid binding|acetylcholine receptor inhibitor activity|negative regulation of signaling receptor activity|anchored component of membrane|anchored component of plasma membrane|apical plasma membrane|basolateral plasma membrane|lipid transport|positive regulation of lipoprotein lipase activity|external side of p…	--	--
Kcnk3	6.3796577160139e-54	-1.37909042805207	0.183	0.583	2.05967249361509e-49	0.384461109059483	ENSMUSG00000049265	protein_coding	potassium channel, subfamily K, member 3 [Source:MGI Symbol;Acc:MGI:1100509]	--	GO:0016021,GO:0016020,GO:0005267,GO:0071805,GO:0005252,GO:0005886,GO:0006811,GO:0005887,GO:0006813,GO:0042493,GO:0051481,GO:0022841,GO:0030322,GO:0008022,GO:0044548,GO:0071456,GO:0034220,GO:0005216,GO:0007420,GO:0071294,GO:0090102	integral component of membrane|membrane|potassium channel activity|potassium ion transmembrane transport|open rectifier potassium channel activity|plasma membrane|ion transport|integral component of plasma membrane|potassium ion transport|response to drug|negative regulation of cytosolic calcium ion concentration|potassium ion leak channel activity|stabilization of membrane potential|protein C-te…	mmu04925,mmu04927,mmu04934	Aldosterone synthesis and secretion|Cortisol synthesis and secretion|Cushing's syndrome
Sorbs2	6.65546031890599e-54	-0.702527640835678	0.046	0.319	2.1487153639588e-49	0.614494651701243	ENSMUSG00000031626	protein_coding	sorbin and SH3 domain containing 2 [Source:MGI Symbol;Acc:MGI:1924574]	--	GO:0007015,GO:0005515,GO:0016020,GO:0005886,GO:0003676,GO:0005654,GO:0005737,GO:0030054,GO:0005856,GO:0042995,GO:0014069,GO:0005925,GO:0045202,GO:0030425,GO:0019904,GO:0048471,GO:0043025,GO:0030018,GO:0016324,GO:0030027,GO:0007219,GO:0061049,GO:0095500,GO:1904393	actin filament organization|protein binding|membrane|plasma membrane|nucleic acid binding|nucleoplasm|cytoplasm|cell junction|cytoskeleton|cell projection|postsynaptic density|focal adhesion|synapse|dendrite|protein domain specific binding|perinuclear region of cytoplasm|neuronal cell body|Z disc|apical plasma membrane|lamellipodium|Notch signaling pathway|cell growth involved in cardiac muscle c…	--	--
Cyp2f2	1.81373923417809e-53	-0.644260288779912	0.024	0.244	5.85565711754395e-49	0.639820761048483	ENSMUSG00000052974	protein_coding	cytochrome P450, family 2, subfamily f, polypeptide 2 [Source:MGI Symbol;Acc:MGI:88608]	--	GO:0055114,GO:0004497,GO:0020037,GO:0005506,GO:0016705,GO:0019825,GO:0016020,GO:0046872,GO:0016491,GO:0043231,GO:0005737,GO:0005783,GO:0005789,GO:0008395,GO:0016712,GO:0006082,GO:0006805,GO:0042738,GO:0008392,GO:0019373,GO:0009636,GO:0031090,GO:0018931,GO:0018979	oxidation-reduction process|monooxygenase activity|heme binding|iron ion binding|oxidoreductase activity, acting on paired donors, with incorporation or reduction of molecular oxygen|oxygen binding|membrane|metal ion binding|oxidoreductase activity|intracellular membrane-bounded organelle|cytoplasm|endoplasmic reticulum|endoplasmic reticulum membrane|steroid hydroxylase activity|oxidoreductase ac…	mmu00980	Metabolism of xenobiotics by cytochrome P450
Fads2	3.3452078713241e-53	-0.96446141491987	0.096	0.433	1.08000036125699e-48	0.512469690344047	ENSMUSG00000024665	protein_coding	fatty acid desaturase 2 [Source:MGI Symbol;Acc:MGI:1930079]	--	GO:0016021,GO:0016491,GO:0006629,GO:0016020,GO:0055114,GO:0005783,GO:0005789,GO:0006631,GO:0006633,GO:0006636,GO:0004768,GO:0016213	integral component of membrane|oxidoreductase activity|lipid metabolic process|membrane|oxidation-reduction process|endoplasmic reticulum|endoplasmic reticulum membrane|fatty acid metabolic process|fatty acid biosynthetic process|unsaturated fatty acid biosynthetic process|stearoyl-CoA 9-desaturase activity|linoleoyl-CoA desaturase activity	mmu00592,mmu01040,mmu03320	alpha-Linolenic acid metabolism|Biosynthesis of unsaturated fatty acids|PPAR signaling pathway
Tm4sf1	8.53874936929656e-53	-0.624919877407628	0.03	0.264	2.75673523387739e-48	0.648455789451915	ENSMUSG00000027800	protein_coding	transmembrane 4 superfamily member 1 [Source:MGI Symbol;Acc:MGI:104678]	--	GO:0016021,GO:0016020,GO:0005887,GO:0001825	integral component of membrane|membrane|integral component of plasma membrane|blastocyst formation	--	--
Ifi27	2.10088483668964e-52	-1.56839945640424	0.381	0.783	6.78270669525249e-48	0.337182260933049	ENSMUSG00000064215	protein_coding	interferon, alpha-inducible protein 27 [Source:MGI Symbol;Acc:MGI:1277180]	--	GO:0016021,GO:0000122,GO:0005739,GO:0005521,GO:0001102,GO:0046825,GO:0005637	integral component of membrane|negative regulation of transcription by RNA polymerase II|mitochondrion|lamin binding|RNA polymerase II activating transcription factor binding|regulation of protein export from nucleus|nuclear inner membrane	--	--
Hspa1b	4.05239888465567e-52	-1.46811740076127	0.658	0.949	1.30831697991108e-47	0.361453658784273	ENSMUSG00000090877	protein_coding	heat shock protein 1B [Source:MGI Symbol;Acc:MGI:99517]	--	GO:0016887,GO:0005829,GO:0005634,GO:0005515,GO:0005737,GO:0000166,GO:0005524,GO:0005886,GO:0005856,GO:0031625,GO:0009408,GO:0005739,GO:0044297,GO:0043066,GO:0005813,GO:0005815,GO:0032436,GO:0005759,GO:0051082,GO:0042026,GO:0043154,GO:0016192,GO:0007339,GO:0006457,GO:1901673,GO:0090063,GO:0008180,GO:0044183,GO:0051085,GO:0034605,GO:0032991,GO:0002199,GO:0031072,GO:0042623,GO:0051787,GO:0006986,GO:…	ATPase activity|cytosol|nucleus|protein binding|cytoplasm|nucleotide binding|ATP binding|plasma membrane|cytoskeleton|ubiquitin protein ligase binding|response to heat|mitochondrion|cell body|negative regulation of apoptotic process|centrosome|microtubule organizing center|positive regulation of proteasomal ubiquitin-dependent protein catabolic process|mitochondrial matrix|unfolded protein bindin…	mmu03040,mmu04141,mmu04010,mmu04144,mmu04612,mmu04915,mmu04213,mmu05134,mmu05162,mmu05164,mmu05169,mmu05145	Spliceosome|Protein processing in endoplasmic reticulum|MAPK signaling pathway|Endocytosis|Antigen processing and presentation|Estrogen signaling pathway|Longevity regulating pathway - multiple species|Legionellosis|Measles|Influenza A|Epstein-Barr virus infection|Toxoplasmosis
Cd59a	8.14445740161007e-52	-0.625925039924952	0.029	0.256	2.62943807210981e-47	0.648004151077975	ENSMUSG00000032679	protein_coding	CD59a antigen [Source:MGI Symbol;Acc:MGI:109177]	--	GO:0001971,GO:0016525,GO:0016020,GO:0009897,GO:0005886,GO:0009986,GO:0031225,GO:0030449,GO:1903659,GO:0001848,GO:0030948,GO:0045916,GO:0090272	negative regulation of activation of membrane attack complex|negative regulation of angiogenesis|membrane|external side of plasma membrane|plasma membrane|cell surface|anchored component of membrane|regulation of complement activation|regulation of complement-dependent cytotoxicity|complement binding|negative regulation of vascular endothelial growth factor receptor signaling pathway|negative reg…	mmu04640,mmu04610	Hematopoietic cell lineage|Complement and coagulation cascades
Fabp4	1.26699800091669e-51	-1.13914301497632	0.124	0.488	4.09050304595954e-47	0.454029198521245	ENSMUSG00000062515	protein_coding	fatty acid binding protein 4, adipocyte [Source:MGI Symbol;Acc:MGI:88038]	--	GO:0008289,GO:0050727,GO:0005504,GO:0005634,GO:0005829,GO:0005737,GO:0009617,GO:0045892,GO:0001816,GO:0042632,GO:0008284,GO:0120162,GO:0005654,GO:0050729,GO:0006631,GO:0050873,GO:0005324,GO:0050872,GO:0006469,GO:0071285,GO:0071356,GO:0036041,GO:0051427,GO:0015909	lipid binding|regulation of inflammatory response|fatty acid binding|nucleus|cytosol|cytoplasm|response to bacterium|negative regulation of transcription, DNA-templated|cytokine production|cholesterol homeostasis|positive regulation of cell population proliferation|positive regulation of cold-induced thermogenesis|nucleoplasm|positive regulation of inflammatory response|fatty acid metabolic proce…	mmu04923,mmu03320	Regulation of lipolysis in adipocyte|PPAR signaling pathway
Akr1c18	1.51461269197879e-50	-1.12027915799241	0.142	0.516	4.88992707605353e-46	0.460004806885498	ENSMUSG00000021214	protein_coding	aldo-keto reductase family 1, member C18 [Source:MGI Symbol;Acc:MGI:2145420]	--	GO:0055114,GO:0016491,GO:0005634,GO:0005829,GO:0005737,GO:0007186,GO:0008202,GO:0051897,GO:0004032,GO:0008106,GO:0016229,GO:0032052,GO:0047023,GO:0047086,GO:0006693,GO:0042448,GO:0044597,GO:0044598,GO:0004033,GO:0008284,GO:0010942,GO:0071277,GO:0004745,GO:0071560,GO:2000353,GO:0071276,GO:0034614,GO:2000379,GO:2000224,GO:0001758,GO:0061370,GO:0050810,GO:0071799,GO:0016488,GO:0045550,GO:0016655,GO:…	oxidation-reduction process|oxidoreductase activity|nucleus|cytosol|cytoplasm|G protein-coupled receptor signaling pathway|steroid metabolic process|positive regulation of protein kinase B signaling|alditol:NADP+ 1-oxidoreductase activity|alcohol dehydrogenase (NADP+) activity|steroid dehydrogenase activity|bile acid binding|androsterone dehydrogenase activity|ketosteroid monooxygenase activity|p…	mmu00140	Steroid hormone biosynthesis
Cmbl	2.10927484694352e-50	-0.650809441571916	0.026	0.244	6.80979384335715e-46	0.636922860087113	ENSMUSG00000022235	protein_coding	carboxymethylenebutenolidase-like (Pseudomonas) [Source:MGI Symbol;Acc:MGI:1916824]	--	GO:0016787,GO:0003674,GO:0008150,GO:0005737,GO:0005829	hydrolase activity|molecular_function|biological_process|cytoplasm|cytosol	--	--
Ctxn3	9.4238000265026e-50	-0.438446088547782	0.003	0.134	3.04247383855636e-45	0.737928996212493	ENSMUSG00000069372	protein_coding	cortexin 3 [Source:MGI Symbol;Acc:MGI:3642816]	--	GO:0031224,GO:0016020,GO:0016021,GO:0003674,GO:0008150,GO:0005575	intrinsic component of membrane|membrane|integral component of membrane|molecular_function|biological_process|cellular_component	--	--
Rian	2.23708299435303e-49	-0.699638203438898	0.033	0.264	7.22242244726875e-45	0.615726598161414	ENSMUSG00000097451	lncRNA	mCG11475, isoform CRA_b, partial	--	--	--	--	--
4930426D05Rik	2.33658932890405e-49	-0.50835535334618	0.01	0.173	7.54367864836674e-45	0.70302341540569	ENSMUSG00000043168	lncRNA	RIKEN cDNA 4930426D05 gene [Source:MGI Symbol;Acc:MGI:1921894]	--	--	--	--	--
Adamts1	2.47443446022398e-49	-0.68495192543207	0.059	0.343	7.98871165483312e-45	0.622026553939995	ENSMUSG00000022893	protein_coding	a disintegrin-like and metallopeptidase (reprolysin type) with thrombospondin type 1 motif, 1 [Source:MGI Symbol;Acc:MGI:109249]	--	GO:0008270,GO:0006508,GO:0004222,GO:0008237,GO:0031012,GO:0046872,GO:0016787,GO:0008201,GO:0005515,GO:0008233,GO:0031410,GO:0005576,GO:0001822,GO:0016525,GO:0010976,GO:1900087,GO:0005604,GO:0062023,GO:1904754,GO:1904707,GO:0001542,GO:0060347	zinc ion binding|proteolysis|metalloendopeptidase activity|metallopeptidase activity|extracellular matrix|metal ion binding|hydrolase activity|heparin binding|protein binding|peptidase activity|cytoplasmic vesicle|extracellular region|kidney development|negative regulation of angiogenesis|positive regulation of neuron projection development|positive regulation of G1/S transition of mitotic cell c…	--	--
Prlr	4.08480381163532e-49	-0.752069061589992	0.067	0.358	1.31877891058646e-44	0.593751409567628	ENSMUSG00000005268	protein_coding	prolactin receptor [Source:MGI Symbol;Acc:MGI:97763]	--	GO:0016020,GO:0016021,GO:0046872,GO:0009897,GO:0009986,GO:0005515,GO:0009617,GO:0004896,GO:0017046,GO:0019901,GO:0120162,GO:0019955,GO:0043235,GO:0007595,GO:0061180,GO:0004925,GO:0038161,GO:0030155,GO:0007171,GO:0060736,GO:0007259,GO:0060749,GO:0060644,GO:0030856	membrane|integral component of membrane|metal ion binding|external side of plasma membrane|cell surface|protein binding|response to bacterium|cytokine receptor activity|peptide hormone binding|protein kinase binding|positive regulation of cold-induced thermogenesis|cytokine binding|receptor complex|lactation|mammary gland epithelium development|prolactin receptor activity|prolactin signaling path…	mmu04630,mmu04151,mmu04080,mmu04060,mmu04917	Jak-STAT signaling pathway|PI3K-Akt signaling pathway|Neuroactive ligand-receptor interaction|Cytokine-cytokine receptor interaction|Prolactin signaling pathway
Serpinh1	5.04747914462652e-49	-0.704137669289909	0.038	0.276	1.62957864184267e-44	0.613809266364345	ENSMUSG00000070436	protein_coding	serine (or cysteine) peptidase inhibitor, clade H, member 1 [Source:MGI Symbol;Acc:MGI:88283]	--	GO:0005615,GO:0004867,GO:0005518,GO:0005515,GO:0005737,GO:0005783,GO:0005788,GO:0010951,GO:0045121,GO:0062023,GO:0030199,GO:0005793,GO:0032964,GO:0051604,GO:0051082,GO:0003433	extracellular space|serine-type endopeptidase inhibitor activity|collagen binding|protein binding|cytoplasm|endoplasmic reticulum|endoplasmic reticulum lumen|negative regulation of endopeptidase activity|membrane raft|collagen-containing extracellular matrix|collagen fibril organization|endoplasmic reticulum-Golgi intermediate compartment|collagen biosynthetic process|protein maturation|unfolded …	--	--
Ctss	8.32500325407729e-49	1.23310122805848	0.924	0.866	2.68772730057885e-44	2.35071759137038	ENSMUSG00000038642	protein_coding	cathepsin S [Source:MGI Symbol;Acc:MGI:107341]	--	GO:0006508,GO:0008234,GO:0016787,GO:0008233,GO:0001968,GO:0004197,GO:0005518,GO:0043236,GO:0043394,GO:0002250,GO:0010447,GO:0016485,GO:0030574,GO:0034769,GO:0048002,GO:0051603,GO:0097067,GO:2001259,GO:0005615,GO:0005764,GO:0005770,GO:0043231,GO:0009986,GO:0016020,GO:0051930,GO:0045453,GO:0050729,GO:0031905	proteolysis|cysteine-type peptidase activity|hydrolase activity|peptidase activity|fibronectin binding|cysteine-type endopeptidase activity|collagen binding|laminin binding|proteoglycan binding|adaptive immune response|response to acidic pH|protein processing|collagen catabolic process|basement membrane disassembly|antigen processing and presentation of peptide antigen|proteolysis involved in cel…	mmu04145,mmu04142,mmu04210,mmu04612,mmu05152	Phagosome|Lysosome|Apoptosis|Antigen processing and presentation|Tuberculosis
Plpp1	2.14634941990789e-48	-1.00414906046638	0.084	0.39	6.92948910217262e-44	0.498564110951073	ENSMUSG00000021759	protein_coding	phospholipid phosphatase 1 [Source:MGI Symbol;Acc:MGI:108412]	--	GO:0005886,GO:0006629,GO:0008195,GO:0016020,GO:0016021,GO:0016787,GO:0005887,GO:0007165,GO:0006470,GO:0016791,GO:0006672,GO:0006651,GO:0042577,GO:0046839,GO:0006644,GO:0006670	plasma membrane|lipid metabolic process|phosphatidate phosphatase activity|membrane|integral component of membrane|hydrolase activity|integral component of plasma membrane|signal transduction|protein dephosphorylation|phosphatase activity|ceramide metabolic process|diacylglycerol biosynthetic process|lipid phosphatase activity|phospholipid dephosphorylation|phospholipid metabolic process|sphingos…	mmu00561,mmu00564,mmu00565,mmu00600,mmu04072,mmu04666,mmu04975,mmu05231	Glycerolipid metabolism|Glycerophospholipid metabolism|Ether lipid metabolism|Sphingolipid metabolism|Phospholipase D signaling pathway|Fc gamma R-mediated phagocytosis|Fat digestion and absorption|Choline metabolism in cancer
Mrap	2.2150987298664e-48	-0.987602107946747	0.164	0.539	7.15144624937366e-44	0.504315297295585	ENSMUSG00000039956	protein_coding	melanocortin 2 receptor accessory protein [Source:MGI Symbol;Acc:MGI:1924287]	--	GO:0016020,GO:0016021,GO:0005886,GO:0042802,GO:0005783,GO:0005789,GO:0072659,GO:1903077,GO:0106071,GO:0106072,GO:0031780,GO:0031781,GO:0031782,GO:0031783,GO:0070996,GO:0050873	membrane|integral component of membrane|plasma membrane|identical protein binding|endoplasmic reticulum|endoplasmic reticulum membrane|protein localization to plasma membrane|negative regulation of protein localization to plasma membrane|positive regulation of adenylate cyclase-activating G protein-coupled receptor signaling pathway|negative regulation of adenylate cyclase-activating G protein-co…	mmu04927,mmu04934	Cortisol synthesis and secretion|Cushing's syndrome
Dmpk	3.53010892170439e-47	-0.514301652409499	0.02	0.209	1.13969566537226e-42	0.700131754927625	ENSMUSG00000030409	protein_coding	dystrophia myotonica-protein kinase [Source:MGI Symbol;Acc:MGI:94906]	--	GO:0005524,GO:0006468,GO:0004674,GO:0004672,GO:0016020,GO:0016021,GO:0016740,GO:0046872,GO:0005886,GO:0005634,GO:0005515,GO:0005737,GO:0000166,GO:0035556,GO:0016301,GO:0016310,GO:0005739,GO:0043666,GO:0005783,GO:0005789,GO:0016529,GO:0005829,GO:0008016,GO:0005741,GO:0006998,GO:0031965,GO:0033017,GO:0006874,GO:0002028,GO:0010830,GO:0005640,GO:0018105,GO:0031307,GO:0010657,GO:0014853,GO:0017020,GO:…	ATP binding|protein phosphorylation|protein serine/threonine kinase activity|protein kinase activity|membrane|integral component of membrane|transferase activity|metal ion binding|plasma membrane|nucleus|protein binding|cytoplasm|nucleotide binding|intracellular signal transduction|kinase activity|phosphorylation|mitochondrion|regulation of phosphoprotein phosphatase activity|endoplasmic reticulu…	--	--
Esm1	4.21729302106007e-47	-0.485617640443475	0.012	0.177	1.36155305184924e-42	0.71419124790274	ENSMUSG00000042379	protein_coding	endothelial cell-specific molecule 1 [Source:MGI Symbol;Acc:MGI:1918940]	--	GO:0005576,GO:0005520,GO:0005575,GO:0005178,GO:0008284,GO:0001525,GO:0005171,GO:0002040,GO:1902204	extracellular region|insulin-like growth factor binding|cellular_component|integrin binding|positive regulation of cell population proliferation|angiogenesis|hepatocyte growth factor receptor binding|sprouting angiogenesis|positive regulation of hepatocyte growth factor receptor signaling pathway	--	--
Me1	6.42421489747208e-47	-0.94236447235067	0.177	0.555	2.07405777964886e-42	0.520379317255638	ENSMUSG00000032418	protein_coding	malic enzyme 1, NADP(+)-dependent, cytosolic [Source:MGI Symbol;Acc:MGI:97043]	--	GO:0055114,GO:0051287,GO:0004470,GO:0004471,GO:0046872,GO:0005829,GO:0005515,GO:0005737,GO:0016491,GO:0005739,GO:0009725,GO:0050661,GO:0030145,GO:0006108,GO:1902031,GO:0004473,GO:0008948,GO:0006090	oxidation-reduction process|NAD binding|malic enzyme activity|malate dehydrogenase (decarboxylating) (NAD+) activity|metal ion binding|cytosol|protein binding|cytoplasm|oxidoreductase activity|mitochondrion|response to hormone|NADP binding|manganese ion binding|malate metabolic process|regulation of NADP metabolic process|malate dehydrogenase (decarboxylating) (NADP+) activity|oxaloacetate decarb…	mmu00620,mmu03320	Pyruvate metabolism|PPAR signaling pathway
Dhcr24	8.31162155239246e-47	-0.723207780258521	0.053	0.311	2.68340701818991e-42	0.605749082556151	ENSMUSG00000034926	protein_coding	24-dehydrocholesterol reductase [Source:MGI Symbol;Acc:MGI:1922004]	--	GO:0050660,GO:0055114,GO:0016491,GO:0071949,GO:0016020,GO:0016021,GO:0000139,GO:0005794,GO:0005634,GO:0005829,GO:0005737,GO:0005783,GO:0006629,GO:0008202,GO:0008203,GO:0006694,GO:0005789,GO:0007265,GO:0042605,GO:0008285,GO:0008104,GO:0043066,GO:0019899,GO:0030539,GO:0043154,GO:0005856,GO:0006695,GO:0016126,GO:0031639,GO:0043588,GO:0006979,GO:0042987,GO:0061024,GO:0009888,GO:0016125,GO:0000246,GO:…	flavin adenine dinucleotide binding|oxidation-reduction process|oxidoreductase activity|FAD binding|membrane|integral component of membrane|Golgi membrane|Golgi apparatus|nucleus|cytosol|cytoplasm|endoplasmic reticulum|lipid metabolic process|steroid metabolic process|cholesterol metabolic process|steroid biosynthetic process|endoplasmic reticulum membrane|Ras protein signal transduction|peptide …	mmu00100	Steroid biosynthesis
Map1lc3a	1.16858484309316e-46	-1.45531823887408	0.325	0.697	3.77277616592628e-42	0.364674634930176	ENSMUSG00000027602	protein_coding	microtubule-associated protein 1 light chain 3 alpha [Source:MGI Symbol;Acc:MGI:1915661]	--	GO:0016020,GO:0005829,GO:0015630,GO:0005737,GO:0006914,GO:0031410,GO:0005856,GO:0005515,GO:0005874,GO:0031625,GO:0012505,GO:0045202,GO:0000045,GO:0000422,GO:0005770,GO:0008017,GO:0044754,GO:0005776,GO:0016236,GO:0000421,GO:0009267,GO:0031090,GO:0005543,GO:0006995,GO:0097352,GO:0008429,GO:0010040,GO:0010288,GO:0031667,GO:0034198,GO:0043278,GO:0070301,GO:0071280	membrane|cytosol|microtubule cytoskeleton|cytoplasm|autophagy|cytoplasmic vesicle|cytoskeleton|protein binding|microtubule|ubiquitin protein ligase binding|endomembrane system|synapse|autophagosome assembly|autophagy of mitochondrion|late endosome|microtubule binding|autolysosome|autophagosome|macroautophagy|autophagosome membrane|cellular response to starvation|organelle membrane|phospholipid bi…	mmu04216	Ferroptosis
E330017L17Rik	2.5689170069419e-46	-0.454417037142127	0.014	0.181	8.29374855691192e-42	0.729805011470843	ENSMUSG00000086369	lncRNA	RIKEN cDNA E330017L17 gene [Source:MGI Symbol;Acc:MGI:2442924]	--	--	--	--	--
Abhd2	2.61621328188609e-46	-1.27324055243221	0.147	0.488	8.44644458056923e-42	0.413729417772582	ENSMUSG00000039202	protein_coding	abhydrolase domain containing 2 [Source:MGI Symbol;Acc:MGI:1914344]	--	GO:0016020,GO:0016021,GO:0005886,GO:0016787,GO:0031410,GO:0006629,GO:0016042,GO:0030336,GO:0009611,GO:0036126,GO:0042562,GO:0048240,GO:0001669,GO:0002080,GO:0016298,GO:0052689,GO:0003707,GO:0032570,GO:0047372,GO:0046464,GO:0097524,GO:0043401,GO:0007340,GO:0044255,GO:0033878,GO:0008126	membrane|integral component of membrane|plasma membrane|hydrolase activity|cytoplasmic vesicle|lipid metabolic process|lipid catabolic process|negative regulation of cell migration|response to wounding|sperm flagellum|hormone binding|sperm capacitation|acrosomal vesicle|acrosomal membrane|lipase activity|carboxylic ester hydrolase activity|steroid hormone receptor activity|response to progesteron…	--	--
Gpha2	3.47800475784765e-46	-0.432316196684451	0.009	0.157	1.12287383607111e-41	0.741071065932861	ENSMUSG00000024784	protein_coding	glycoprotein hormone alpha-2 precursor	--	GO:0005179,GO:0005576,GO:0005615,GO:0005622,GO:0007166,GO:0007189,GO:0031531,GO:0046982,GO:0051427	hormone activity|extracellular region|extracellular space|intracellular|cell surface receptor signaling pathway|adenylate cyclase-activating G protein-coupled receptor signaling pathway|thyrotropin-releasing hormone receptor binding|protein heterodimerization activity|hormone receptor binding	--	--
Tpd52l1	5.72482025163429e-46	-0.41246173731018	0.007	0.15	1.84825821824013e-41	0.751340232667508	ENSMUSG00000000296	protein_coding	tumor protein D52-like 1 [Source:MGI Symbol;Acc:MGI:1298386]	--	GO:0048471,GO:0005737,GO:0042802,GO:0042803,GO:0046982,GO:0005769,GO:0046330,GO:0043406,GO:2001235,GO:0000086	perinuclear region of cytoplasm|cytoplasm|identical protein binding|protein homodimerization activity|protein heterodimerization activity|early endosome|positive regulation of JNK cascade|positive regulation of MAP kinase activity|positive regulation of apoptotic signaling pathway|G2/M transition of mitotic cell cycle	--	--
Ccl5	8.82590051474662e-46	-0.867130930633764	0.058	0.323	2.84944198118595e-41	0.548236037313372	ENSMUSG00000035042	protein_coding	chemokine (C-C motif) ligand 5 [Source:MGI Symbol;Acc:MGI:98262]	--	GO:0005576,GO:0006955,GO:0008009,GO:0010759,GO:0005623,GO:0005615,GO:0008201,GO:0005737,GO:0007186,GO:0042802,GO:0042803,GO:0005125,GO:0010628,GO:0006954,GO:0006935,GO:0071346,GO:0043547,GO:0060548,GO:0050918,GO:0000165,GO:0061098,GO:0006874,GO:0009636,GO:0043922,GO:0050796,GO:0005515,GO:0006887,GO:0006816,GO:0043621,GO:0043491,GO:0014068,GO:0004435,GO:0004672,GO:0034612,GO:0071407,GO:0030335,GO:…	extracellular region|immune response|chemokine activity|positive regulation of macrophage chemotaxis|cell|extracellular space|heparin binding|cytoplasm|G protein-coupled receptor signaling pathway|identical protein binding|protein homodimerization activity|cytokine activity|positive regulation of gene expression|inflammatory response|chemotaxis|cellular response to interferon-gamma|positive regul…	mmu04668,mmu04060,mmu04620,mmu04621,mmu04623,mmu04062,mmu05323,mmu05020,mmu05164,mmu05168,mmu05142	TNF signaling pathway|Cytokine-cytokine receptor interaction|Toll-like receptor signaling pathway|NOD-like receptor signaling pathway|Cytosolic DNA-sensing pathway|Chemokine signaling pathway|Rheumatoid arthritis|Prion diseases|Influenza A|Herpes simplex infection|Chagas disease (American trypanosomiasis)
Mapk13	3.8537063317634e-45	-0.60989266388083	0.048	0.295	1.24416908920981e-40	0.655245450199244	ENSMUSG00000004864	protein_coding	mitogen-activated protein kinase 13 [Source:MGI Symbol;Acc:MGI:1346864]	--	GO:0005524,GO:0006468,GO:0004672,GO:0004707,GO:0000165,GO:0016740,GO:0005634,GO:0000166,GO:0035556,GO:0016301,GO:0016310,GO:0004674,GO:0005737,GO:0032755,GO:0006970,GO:0007049,GO:0010468,GO:0005654,GO:0070301,GO:0034644,GO:0018105,GO:0051403,GO:0071347,GO:1903936,GO:0072709,GO:0072740	ATP binding|protein phosphorylation|protein kinase activity|MAP kinase activity|MAPK cascade|transferase activity|nucleus|nucleotide binding|intracellular signal transduction|kinase activity|phosphorylation|protein serine/threonine kinase activity|cytoplasm|positive regulation of interleukin-6 production|response to osmotic stress|cell cycle|regulation of gene expression|nucleoplasm|cellular resp…	mmu04015,mmu04010,mmu04370,mmu04668,mmu04068,mmu04071,mmu04218,mmu04550,mmu04611,mmu04620,mmu04621,mmu04622,mmu04625,mmu04660,mmu04658,mmu04659,mmu04657,mmu04664,mmu04670,mmu04912,mmu04914,mmu04917,mmu04926,mmu04261,mmu04728,mmu04723,mmu04722,mmu04750,mmu04380,mmu04714,mmu05205,mmu05014,mmu05418,mmu04933,mmu05132,mmu05133,mmu05152,mmu05164,mmu05160,mmu05167,mmu05169,mmu05145,mmu05140,mmu05142,mmu…	Rap1 signaling pathway|MAPK signaling pathway|VEGF signaling pathway|TNF signaling pathway|FoxO signaling pathway|Sphingolipid signaling pathway|Cellular senescence|Signaling pathways regulating pluripotency of stem cells|Platelet activation|Toll-like receptor signaling pathway|NOD-like receptor signaling pathway|RIG-I-like receptor signaling pathway|C-type lectin receptor signaling pathway|T cel…
Cyb5b	9.99227026760829e-45	-1.05952198739296	0.213	0.579	3.22600445589734e-40	0.479791003965725	ENSMUSG00000031924	protein_coding	cytochrome b5 type B [Source:MGI Symbol;Acc:MGI:1913677]	--	GO:0020037,GO:0016020,GO:0016021,GO:0046872,GO:0055114,GO:0043085,GO:0005739,GO:0043231,GO:0005741,GO:0005743,GO:0008047	heme binding|membrane|integral component of membrane|metal ion binding|oxidation-reduction process|positive regulation of catalytic activity|mitochondrion|intracellular membrane-bounded organelle|mitochondrial outer membrane|mitochondrial inner membrane|enzyme activator activity	--	--
Nrep	1.08002818927743e-44	-0.61031009920803	0.037	0.26	3.4868710090822e-40	0.655055886206933	ENSMUSG00000042834	protein_coding	neuronal regeneration related protein [Source:MGI Symbol;Acc:MGI:99444]	--	GO:0005634,GO:0005515,GO:0005737,GO:0017015,GO:0045664,GO:0031103	nucleus|protein binding|cytoplasm|regulation of transforming growth factor beta receptor signaling pathway|regulation of neuron differentiation|axon regeneration	--	--
Tmem53	1.35708551915112e-44	-0.425739198382923	0.009	0.154	4.38135059857939e-40	0.744457193854325	ENSMUSG00000048772	protein_coding	transmembrane protein 53 [Source:MGI Symbol;Acc:MGI:1916027]	--	GO:0016020,GO:0016021,GO:0003674,GO:0008150	membrane|integral component of membrane|molecular_function|biological_process	--	--
Hao2	4.38115492436061e-44	-0.632569936833635	0.042	0.276	1.41445586732982e-39	0.64502637714556	ENSMUSG00000027870	protein_coding	hydroxyacid oxidase 2 [Source:MGI Symbol;Acc:MGI:96012]	--	GO:0055114,GO:0003824,GO:0016491,GO:0010181,GO:0051260,GO:0005739,GO:0005777,GO:0019395,GO:0018924,GO:0003973,GO:0004459,GO:0047730,GO:0052852,GO:0052853,GO:0052854,GO:0019516,GO:0035499	oxidation-reduction process|catalytic activity|oxidoreductase activity|FMN binding|protein homooligomerization|mitochondrion|peroxisome|fatty acid oxidation|mandelate metabolic process|(S)-2-hydroxy-acid oxidase activity|L-lactate dehydrogenase activity|carnosine synthase activity|very-long-chain-(S)-2-hydroxy-acid oxidase activity|long-chain-(S)-2-hydroxy-long-chain-acid oxidase activity|medium-…	mmu00630,mmu04146	Glyoxylate and dicarboxylate metabolism|Peroxisome
Scd2	5.51396730580504e-44	-1.05187747415528	0.184	0.543	1.78018434467916e-39	0.482340054942852	ENSMUSG00000025203	protein_coding	stearoyl-Coenzyme A desaturase 2 [Source:MGI Symbol;Acc:MGI:98240]	--	GO:0055114,GO:0006629,GO:0016717,GO:0016020,GO:0016021,GO:0046872,GO:0016491,GO:0005783,GO:0005789,GO:0006631,GO:0006633,GO:0043231,GO:0031090,GO:0005506,GO:0030176,GO:0070542,GO:1903966,GO:0004768,GO:0032896,GO:0006636	oxidation-reduction process|lipid metabolic process|oxidoreductase activity, acting on paired donors, with oxidation of a pair of donors resulting in the reduction of molecular oxygen to two molecules of water|membrane|integral component of membrane|metal ion binding|oxidoreductase activity|endoplasmic reticulum|endoplasmic reticulum membrane|fatty acid metabolic process|fatty acid biosynthetic p…	mmu01040,mmu04152,mmu03320	Biosynthesis of unsaturated fatty acids|AMPK signaling pathway|PPAR signaling pathway
Gm1673	7.1953024132937e-44	-0.455467943592768	0.025	0.22	2.32300338413187e-39	0.729273591106809	ENSMUSG00000070858	protein_coding	predicted gene 1673 [Source:MGI Symbol;Acc:MGI:2686519]	--	GO:0003674,GO:0008150,GO:0005575,GO:0005576	molecular_function|biological_process|cellular_component|extracellular region	--	--
Igfbp5	1.45734478214079e-43	-0.813157466944942	0.054	0.307	4.70503762914155e-39	0.569134891343593	ENSMUSG00000026185	protein_coding	insulin-like growth factor binding protein 5 [Source:MGI Symbol;Acc:MGI:96440]	--	GO:0005576,GO:0005520,GO:0005615,GO:0042593,GO:0051897,GO:0001558,GO:0071320,GO:0030336,GO:0031994,GO:0017148,GO:1904754,GO:0071407,GO:0040008,GO:0019838,GO:0048662,GO:1904707,GO:0045668,GO:0060056,GO:0031069,GO:0048286,GO:0001968,GO:0051146,GO:0014912,GO:0001649,GO:0043568,GO:0042567,GO:0043569,GO:0060416,GO:0031995,GO:0043567,GO:0044342,GO:0007565,GO:0007568,GO:0035556,GO:0045926,GO:1901862,GO:…	extracellular region|insulin-like growth factor binding|extracellular space|glucose homeostasis|positive regulation of protein kinase B signaling|regulation of cell growth|cellular response to cAMP|negative regulation of cell migration|insulin-like growth factor I binding|negative regulation of translation|positive regulation of vascular associated smooth muscle cell migration|cellular response t…	--	--
Pde2a	2.13056267496667e-42	-0.645631696839766	0.06	0.315	6.87852159612989e-38	0.63921284433239	ENSMUSG00000110195	protein_coding	phosphodiesterase 2A, cGMP-stimulated [Source:MGI Symbol;Acc:MGI:2446107]	--	GO:0005515,GO:0007165,GO:0004114,GO:0008081,GO:0016020,GO:0005794,GO:0046872,GO:0005886,GO:0016787,GO:0005634,GO:0048471,GO:0005829,GO:0005737,GO:0000166,GO:0042802,GO:0042803,GO:0005739,GO:0005743,GO:0030552,GO:0005783,GO:0000122,GO:0008270,GO:0060548,GO:0005759,GO:0007507,GO:0030424,GO:0030425,GO:0008144,GO:0003279,GO:0035904,GO:0060976,GO:0045121,GO:0005741,GO:0061028,GO:0071320,GO:0042301,GO:…	protein binding|signal transduction|3',5'-cyclic-nucleotide phosphodiesterase activity|phosphoric diester hydrolase activity|membrane|Golgi apparatus|metal ion binding|plasma membrane|hydrolase activity|nucleus|perinuclear region of cytoplasm|cytosol|cytoplasm|nucleotide binding|identical protein binding|protein homodimerization activity|mitochondrion|mitochondrial inner membrane|cAMP binding|end…	mmu00230,mmu04022,mmu04925,mmu04740,mmu05032	Purine metabolism|cGMP - PKG signaling pathway|Aldosterone synthesis and secretion|Olfactory transduction|Morphine addiction
Pcolce	8.46105438517853e-42	-0.884185345192728	0.124	0.445	2.73165140825489e-37	0.541793373944836	ENSMUSG00000029718	protein_coding	procollagen C-endopeptidase enhancer protein [Source:MGI Symbol;Acc:MGI:105099]	--	GO:0005515,GO:0005615,GO:0008201,GO:0016504,GO:0005518,GO:0005576,GO:0010952,GO:0005581,GO:1990830,GO:0006508	protein binding|extracellular space|heparin binding|peptidase activator activity|collagen binding|extracellular region|positive regulation of peptidase activity|collagen trimer|cellular response to leukemia inhibitory factor|proteolysis	--	--
Tinagl1	1.44415629238682e-41	-0.510324161110714	0.026	0.217	4.66245858997084e-37	0.702064672279401	ENSMUSG00000028776	protein_coding	tubulointerstitial nephritis antigen-like 1 [Source:MGI Symbol;Acc:MGI:2137617]	--	GO:0005615,GO:0005737,GO:0006508,GO:0005576,GO:0008234,GO:0007155,GO:0006955,GO:0006897,GO:0005044,GO:0030247,GO:0062023,GO:0005201,GO:0043236	extracellular space|cytoplasm|proteolysis|extracellular region|cysteine-type peptidase activity|cell adhesion|immune response|endocytosis|scavenger receptor activity|polysaccharide binding|collagen-containing extracellular matrix|extracellular matrix structural constituent|laminin binding	--	--
Sod3	1.73631434449152e-41	-0.655131962788015	0.046	0.276	5.60569086119087e-37	0.63501740380302	ENSMUSG00000072941	protein_coding	superoxide dismutase 3, extracellular [Source:MGI Symbol;Acc:MGI:103181]	--	GO:0046872,GO:0055114,GO:0004784,GO:0006801,GO:0005615,GO:0005507,GO:0005634,GO:0005515,GO:0005737,GO:0005576,GO:0016491,GO:0001666,GO:0019430,GO:0016209,GO:0062023,GO:0005796,GO:0046688	metal ion binding|oxidation-reduction process|superoxide dismutase activity|superoxide metabolic process|extracellular space|copper ion binding|nucleus|protein binding|cytoplasm|extracellular region|oxidoreductase activity|response to hypoxia|removal of superoxide radicals|antioxidant activity|collagen-containing extracellular matrix|Golgi lumen|response to copper ion	--	--
Xrra1	1.92316358608792e-41	-0.330284134339217	0.006	0.13	6.20893363768486e-37	0.795379820725432	ENSMUSG00000035211	protein_coding	X-ray radiation resistance associated 1 [Source:MGI Symbol;Acc:MGI:2181647]	--	GO:0005515,GO:0010165,GO:0003674,GO:0005634,GO:0005654,GO:0016604,GO:0005737	protein binding|response to X-ray|molecular_function|nucleus|nucleoplasm|nuclear body|cytoplasm	--	--
Cnn3	7.59799171737777e-41	-0.436372602879837	0.033	0.236	2.45301162595541e-36	0.738990332963442	ENSMUSG00000053931	protein_coding	calponin 3, acidic [Source:MGI Symbol;Acc:MGI:1919244]	--	GO:0005515,GO:0003779,GO:0031032,GO:0005829,GO:0014069,GO:0005516,GO:0030425,GO:0015629,GO:0043025,GO:0043197,GO:0008017,GO:0032780,GO:0030855	protein binding|actin binding|actomyosin structure organization|cytosol|postsynaptic density|calmodulin binding|dendrite|actin cytoskeleton|neuronal cell body|dendritic spine|microtubule binding|negative regulation of ATPase activity|epithelial cell differentiation	--	--
Dnajb1	8.32326226542967e-41	-1.03813704239672	0.557	0.89	2.68716522239397e-36	0.486955875867685	ENSMUSG00000005483	protein_coding	DnaJ heat shock protein family (Hsp40) member B1 [Source:MGI Symbol;Acc:MGI:1931874]	--	GO:0006457,GO:0051082,GO:0005634,GO:0005829,GO:0005737,GO:0014069,GO:0005730,GO:0003714,GO:0043025,GO:0043197,GO:0098978,GO:0098794,GO:0051117,GO:0051087,GO:0051085,GO:0099524,GO:0030544,GO:0032781,GO:0090084,GO:0001671,GO:0097201,GO:0061827,GO:0044183	protein folding|unfolded protein binding|nucleus|cytosol|cytoplasm|postsynaptic density|nucleolus|transcription corepressor activity|neuronal cell body|dendritic spine|glutamatergic synapse|postsynapse|ATPase binding|chaperone binding|chaperone cofactor-dependent protein refolding|postsynaptic cytosol|Hsp70 protein binding|positive regulation of ATPase activity|negative regulation of inclusion bo…	mmu04141,mmu05164	Protein processing in endoplasmic reticulum|Influenza A
Fcer1g	9.41704085496001e-41	1.05875997021201	0.882	0.866	3.04029164002384e-36	2.08314024470267	ENSMUSG00000058715	protein_coding	Fc receptor, IgE, high affinity I, gamma polypeptide [Source:MGI Symbol;Acc:MGI:95496]	--	GO:0016020,GO:0007166,GO:0004888,GO:0016021,GO:0046872,GO:0042742,GO:0045087,GO:0009897,GO:0005886,GO:0016064,GO:0009986,GO:0005515,GO:0051260,GO:0042803,GO:0007229,GO:0032998,GO:0005887,GO:0019767,GO:0002376,GO:0050776,GO:0050766,GO:0019863,GO:0032755,GO:0032760,GO:0030593,GO:0007165,GO:0072659,GO:0045121,GO:0030316,GO:0032733,GO:2000010,GO:0019886,GO:0043306,GO:0002283,GO:0001798,GO:0033026,GO:…	membrane|cell surface receptor signaling pathway|transmembrane signaling receptor activity|integral component of membrane|metal ion binding|defense response to bacterium|innate immune response|external side of plasma membrane|plasma membrane|immunoglobulin mediated immune response|cell surface|protein binding|protein homooligomerization|protein homodimerization activity|integrin-mediated signalin…	mmu04072,mmu04071,mmu04611,mmu04625,mmu04650,mmu04664,mmu05310,mmu05152	Phospholipase D signaling pathway|Sphingolipid signaling pathway|Platelet activation|C-type lectin receptor signaling pathway|Natural killer cell mediated cytotoxicity|Fc epsilon RI signaling pathway|Asthma|Tuberculosis
Grhpr	5.00664542031792e-40	-0.890673496218679	0.082	0.35	1.61639547394964e-35	0.539362267901888	ENSMUSG00000035637	protein_coding	glyoxylate reductase/hydroxypyruvate reductase [Source:MGI Symbol;Acc:MGI:1923488]	--	GO:0055114,GO:0051287,GO:0016616,GO:0005829,GO:0005737,GO:0042803,GO:0016491,GO:0007588,GO:0051259,GO:0050661,GO:0070402,GO:0031406,GO:0046487,GO:0043648,GO:0008465,GO:0016618,GO:0030267	oxidation-reduction process|NAD binding|oxidoreductase activity, acting on the CH-OH group of donors, NAD or NADP as acceptor|cytosol|cytoplasm|protein homodimerization activity|oxidoreductase activity|excretion|protein complex oligomerization|NADP binding|NADPH binding|carboxylic acid binding|glyoxylate metabolic process|dicarboxylic acid metabolic process|glycerate dehydrogenase activity|hydrox…	mmu00620,mmu00630,mmu00260	Pyruvate metabolism|Glyoxylate and dicarboxylate metabolism|Glycine, serine and threonine metabolism
Plvap	5.22052741077182e-40	-0.664165732701543	0.039	0.248	1.68544727456768e-35	0.631053518259262	ENSMUSG00000034845	protein_coding	plasmalemma vesicle associated protein [Source:MGI Symbol;Acc:MGI:1890497]	--	GO:0016020,GO:0016021,GO:0042803,GO:0000165,GO:0002693,GO:0033209,GO:0005901,GO:0009986	membrane|integral component of membrane|protein homodimerization activity|MAPK cascade|positive regulation of cellular extravasation|tumor necrosis factor-mediated signaling pathway|caveola|cell surface	--	--
Rgs4	1.71069796831533e-39	-0.526739839756547	0.029	0.22	5.52298839070606e-35	0.694121518697341	ENSMUSG00000038530	protein_coding	regulator of G-protein signaling 4 [Source:MGI Symbol;Acc:MGI:108409]	--	GO:0007186,GO:0005096,GO:0001965,GO:0001975,GO:0007420,GO:0010460,GO:0042220,GO:0043278,GO:0043547,GO:0045471,GO:0045744,GO:0051924,GO:0060160,GO:0061052,GO:0110053,GO:1900924,GO:1901379,GO:1901380,GO:1990791,GO:2000463,GO:0005634,GO:0005737,GO:0005829,GO:0005886,GO:0016020,GO:0032991	G protein-coupled receptor signaling pathway|GTPase activator activity|G-protein alpha-subunit binding|response to amphetamine|brain development|positive regulation of heart rate|response to cocaine|response to morphine|positive regulation of GTPase activity|response to ethanol|negative regulation of G protein-coupled receptor signaling pathway|regulation of calcium ion transport|negative regulat…	--	--
Rapgef4	8.86207838328705e-39	-0.46620762254469	0.044	0.264	2.86112200604422e-34	0.723864905136775	ENSMUSG00000049044	protein_coding	Rap guanine nucleotide exchange factor (GEF) 4 [Source:MGI Symbol;Acc:MGI:1917723]	--	GO:0005622,GO:0035556,GO:0005085,GO:0007264,GO:0016020,GO:0032991,GO:0005829,GO:0005515,GO:0005737,GO:0000166,GO:0005886,GO:0016324,GO:0014069,GO:0030426,GO:0030552,GO:0044877,GO:0016323,GO:0030424,GO:0030425,GO:0001750,GO:0007165,GO:0043025,GO:0001917,GO:0043197,GO:0098978,GO:0006887,GO:0099175,GO:0060076,GO:0005903,GO:0050714,GO:0050773,GO:0098696,GO:0005929,GO:0050805,GO:0030073,GO:0014911,GO:…	intracellular|intracellular signal transduction|guanyl-nucleotide exchange factor activity|small GTPase mediated signal transduction|membrane|protein-containing complex|cytosol|protein binding|cytoplasm|nucleotide binding|plasma membrane|apical plasma membrane|postsynaptic density|growth cone|cAMP binding|protein-containing complex binding|basolateral plasma membrane|axon|dendrite|photoreceptor o…	mmu04015,mmu04072,mmu04024,mmu04670,mmu04911,mmu04261	Rap1 signaling pathway|Phospholipase D signaling pathway|cAMP signaling pathway|Leukocyte transendothelial migration|Insulin secretion|Adrenergic signaling in cardiomyocytes
Sdc2	9.29222122208645e-39	-0.376084235226776	0.017	0.173	2.99999362155061e-34	0.770526118020661	ENSMUSG00000022261	protein_coding	syndecan 2 [Source:MGI Symbol;Acc:MGI:1349165]	--	GO:0016020,GO:0016021,GO:0042802,GO:0005515,GO:0030154,GO:0045202,GO:0030165,GO:0007399,GO:0009986,GO:0043025,GO:0016477,GO:0005796,GO:0048814,GO:0048813	membrane|integral component of membrane|identical protein binding|protein binding|cell differentiation|synapse|PDZ domain binding|nervous system development|cell surface|neuronal cell body|cell migration|Golgi lumen|regulation of dendrite morphogenesis|dendrite morphogenesis	mmu04514,mmu05205,mmu05418,mmu05144	Cell adhesion molecules (CAMs)|Proteoglycans in cancer|Fluid shear stress and atherosclerosis|Malaria
Ppic	3.14834894709442e-38	-0.328185486980183	0.012	0.154	1.01644445756944e-33	0.796537679029802	ENSMUSG00000024538	protein_coding	peptidylprolyl isomerase C [Source:MGI Symbol;Acc:MGI:97751]	--	GO:0003755,GO:0006457,GO:0000413,GO:0005515,GO:0005737,GO:0016853,GO:0016018,GO:0051082,GO:0042026	peptidyl-prolyl cis-trans isomerase activity|protein folding|protein peptidyl-prolyl isomerization|protein binding|cytoplasm|isomerase activity|cyclosporin A binding|unfolded protein binding|protein refolding	--	--
Ly6c1	6.04624637934494e-38	-0.476541601850536	0.045	0.264	1.95203064357151e-33	0.71869840935014	ENSMUSG00000079018	protein_coding	lymphocyte antigen 6 complex, locus C1 [Source:MGI Symbol;Acc:MGI:96882]	--	GO:0016020,GO:0009897,GO:0005886,GO:0009986,GO:0030550,GO:0033130,GO:0095500,GO:2000272,GO:0031225	membrane|external side of plasma membrane|plasma membrane|cell surface|acetylcholine receptor inhibitor activity|acetylcholine receptor binding|acetylcholine receptor signaling pathway|negative regulation of signaling receptor activity|anchored component of membrane	--	--
Egfl7	1.03635843536458e-37	-0.512714098418993	0.051	0.276	3.34588320857455e-33	0.70090260996259	ENSMUSG00000026921	protein_coding	EGF-like domain 7 [Source:MGI Symbol;Acc:MGI:2449923]	--	GO:0005515,GO:0005509,GO:0005615,GO:0005576,GO:0007275,GO:0007155,GO:0030154,GO:0005102,GO:0009986,GO:0001525,GO:0030336,GO:0062023,GO:0045746,GO:0048856,GO:0001938,GO:0030334,GO:0005112,GO:0001570,GO:0001568	protein binding|calcium ion binding|extracellular space|extracellular region|multicellular organism development|cell adhesion|cell differentiation|signaling receptor binding|cell surface|angiogenesis|negative regulation of cell migration|collagen-containing extracellular matrix|negative regulation of Notch signaling pathway|anatomical structure development|positive regulation of endothelial cell …	--	--
Prcd	1.18339774590207e-37	-0.385575474670674	0.011	0.146	3.82059962264483e-33	0.76547359891401	ENSMUSG00000075410	protein_coding	photoreceptor disc component [Source:MGI Symbol;Acc:MGI:3649529]	--	GO:0016020,GO:0005794,GO:0005737,GO:0042995,GO:0005576,GO:0050896,GO:0005783,GO:0007601,GO:0042622,GO:0001750,GO:0002046	membrane|Golgi apparatus|cytoplasm|cell projection|extracellular region|response to stimulus|endoplasmic reticulum|visual perception|photoreceptor outer segment membrane|photoreceptor outer segment|opsin binding	--	--
Hspg2	1.22287224656213e-37	-0.506819804011781	0.025	0.201	3.94804304802584e-33	0.703772084954365	ENSMUSG00000028763	protein_coding	perlecan (heparan sulfate proteoglycan 2) [Source:MGI Symbol;Acc:MGI:96257]	--	GO:0005515,GO:0005509,GO:0008022	protein binding|calcium ion binding|protein C-terminus binding	mmu04512,mmu05205,mmu05161	ECM-receptor interaction|Proteoglycans in cancer|Hepatitis B
Cyp11b1	1.42740125787988e-37	-1.00249760662393	0.529	0.85	4.6083649610652e-33	0.499135144344185	ENSMUSG00000075604	protein_coding	cytochrome P450, family 11, subfamily b, polypeptide 1 [Source:MGI Symbol;Acc:MGI:88583]	--	GO:0055114,GO:0004497,GO:0005739,GO:0020037,GO:0005506,GO:0016705,GO:0046872,GO:0016491,GO:0055075,GO:0055078,GO:0005743,GO:0008203,GO:0002017,GO:0006700,GO:0006704,GO:0032342,GO:0004507,GO:0047783,GO:0034650,GO:0071375	oxidation-reduction process|monooxygenase activity|mitochondrion|heme binding|iron ion binding|oxidoreductase activity, acting on paired donors, with incorporation or reduction of molecular oxygen|metal ion binding|oxidoreductase activity|potassium ion homeostasis|sodium ion homeostasis|mitochondrial inner membrane|cholesterol metabolic process|regulation of blood volume by renal aldosterone|C21-…	mmu00140,mmu04925	Steroid hormone biosynthesis|Aldosterone synthesis and secretion
Tsc22d1	3.02182084361624e-37	-0.979695363937184	0.273	0.626	9.75594859361502e-33	0.50708680383764	ENSMUSG00000022010	protein_coding	TSC22 domain family, member 1 [Source:MGI Symbol;Acc:MGI:109127]	TSC22	GO:0006355,GO:0003700,GO:0005634,GO:0005737,GO:0045944,GO:0000978,GO:0001228,GO:0005515	regulation of transcription, DNA-templated|DNA-binding transcription factor activity|nucleus|cytoplasm|positive regulation of transcription by RNA polymerase II|RNA polymerase II proximal promoter sequence-specific DNA binding|DNA-binding transcription activator activity, RNA polymerase II-specific|protein binding	--	--
S100a16	3.63222506310546e-37	-0.37104195211424	0.021	0.185	1.1726638616236e-32	0.773223852559952	ENSMUSG00000074457	protein_coding	S100 calcium binding protein A16 [Source:MGI Symbol;Acc:MGI:1915110]	--	GO:0005509,GO:0046872,GO:0005615,GO:0005634,GO:0005829,GO:0005737,GO:0042803,GO:0005886,GO:0005730,GO:0051592	calcium ion binding|metal ion binding|extracellular space|nucleus|cytosol|cytoplasm|protein homodimerization activity|plasma membrane|nucleolus|response to calcium ion	--	--
Nr5a1	5.86525434421881e-37	-0.674192938038628	0.057	0.287	1.89359736503104e-32	0.626682695545703	ENSMUSG00000026751	protein_coding	nuclear receptor subfamily 5, group A, member 1 [Source:MGI Symbol;Acc:MGI:1346833]	SF-like	GO:0003677,GO:0003707,GO:0008270,GO:0006355,GO:0005634,GO:0003700,GO:0043565,GO:0045944,GO:0046872,GO:0007530,GO:0005515,GO:0003682,GO:0008289,GO:0051457,GO:0010628,GO:0045893,GO:0000977,GO:0043401,GO:0000976,GO:0090575,GO:0030522,GO:0006357,GO:0003690,GO:0006366,GO:0000981,GO:0042445,GO:0019899,GO:0008584,GO:0008585,GO:0009888,GO:0005543,GO:0030154,GO:0022414,GO:0010259,GO:0004879,GO:0000980,GO:…	DNA binding|steroid hormone receptor activity|zinc ion binding|regulation of transcription, DNA-templated|nucleus|DNA-binding transcription factor activity|sequence-specific DNA binding|positive regulation of transcription by RNA polymerase II|metal ion binding|sex determination|protein binding|chromatin binding|lipid binding|maintenance of protein location in nucleus|positive regulation of gene …	mmu04927,mmu04934	Cortisol synthesis and secretion|Cushing's syndrome
Gsta4	8.36511032026557e-37	-0.387002793565252	0.012	0.15	2.70067586689774e-32	0.764716658179413	ENSMUSG00000032348	protein_coding	glutathione S-transferase, alpha 4 [Source:MGI Symbol;Acc:MGI:1309515]	--	GO:0005515,GO:0004364,GO:0016740,GO:0005737,GO:0005739,GO:0006805,GO:0008144,GO:0043295,GO:0006749,GO:0009635,GO:0010043,GO:0035094,GO:0071285	protein binding|glutathione transferase activity|transferase activity|cytoplasm|mitochondrion|xenobiotic metabolic process|drug binding|glutathione binding|glutathione metabolic process|response to herbicide|response to zinc ion|response to nicotine|cellular response to lithium ion	mmu00480,mmu00980,mmu00982,mmu00983,mmu05200,mmu05204,mmu05225,mmu05418,mmu01524	Glutathione metabolism|Metabolism of xenobiotics by cytochrome P450|Drug metabolism - cytochrome P450|Drug metabolism - other enzymes|Pathways in cancer|Chemical carcinogenesis|Hepatocellular carcinoma|Fluid shear stress and atherosclerosis|Platinum drug resistance
Smpx	1.06968511814728e-36	-0.304657988133672	0.004	0.11	3.45347840393849e-32	0.809634129357983	ENSMUSG00000041476	protein_coding	small muscle protein, X-linked [Source:MGI Symbol;Acc:MGI:1913356]	--	GO:0005634,GO:0005737,GO:0043292,GO:0043034,GO:0031430,GO:0005927	nucleus|cytoplasm|contractile fiber|costamere|M band|muscle tendon junction	--	--
Smoc1	1.4337222637164e-36	-0.365037969397013	0.013	0.154	4.62877232840838e-32	0.776448439866662	ENSMUSG00000021136	protein_coding	SPARC related modular calcium binding 1 [Source:MGI Symbol;Acc:MGI:1929878]	--	GO:0005515,GO:0005509,GO:0050840,GO:0001654,GO:0045667,GO:0060173	protein binding|calcium ion binding|extracellular matrix binding|eye development|regulation of osteoblast differentiation|limb development	--	--
Slc27a3	2.63034453497338e-36	-0.420088111534215	0.021	0.185	8.49206733116155e-32	0.747378977304443	ENSMUSG00000027932	protein_coding	solute carrier family 27 (fatty acid transporter), member 3 [Source:MGI Symbol;Acc:MGI:1347358]	--	GO:0016021,GO:0003824,GO:0004467,GO:0031957,GO:0001676,GO:0005783	integral component of membrane|catalytic activity|long-chain fatty acid-CoA ligase activity|very long-chain fatty acid-CoA ligase activity|long-chain fatty acid metabolic process|endoplasmic reticulum	mmu04931	Insulin resistance
Alas1	3.92849020911217e-36	-1.03447069878174	0.2	0.516	1.26831306401186e-31	0.488194958282519	ENSMUSG00000032786	protein_coding	aminolevulinic acid synthase 1 [Source:MGI Symbol;Acc:MGI:87989]	--	GO:0003824,GO:0030170,GO:0033014,GO:0009058,GO:0016740,GO:0005759,GO:0003870,GO:0006778,GO:0005654,GO:0005829,GO:0042802,GO:0005739,GO:0006782,GO:0016746,GO:0006783	catalytic activity|pyridoxal phosphate binding|tetrapyrrole biosynthetic process|biosynthetic process|transferase activity|mitochondrial matrix|5-aminolevulinate synthase activity|porphyrin-containing compound metabolic process|nucleoplasm|cytosol|identical protein binding|mitochondrion|protoporphyrinogen IX biosynthetic process|transferase activity, transferring acyl groups|heme biosynthetic pro…	mmu00260,mmu00860	Glycine, serine and threonine metabolism|Porphyrin and chlorophyll metabolism
Hist1h2bc	4.57129616004581e-36	-0.995554019219235	0.171	0.484	1.47584296527079e-31	0.501543236210372	ENSMUSG00000018102	protein_coding	histone cluster 1, H2bc [Source:MGI Symbol;Acc:MGI:1915274]	--	GO:0003677,GO:0000786,GO:0046982,GO:0005615,GO:0005634,GO:0005654,GO:0005829,GO:0005694,GO:0042802,GO:0019731,GO:0050830,GO:0061844,GO:0002227,GO:0006334	DNA binding|nucleosome|protein heterodimerization activity|extracellular space|nucleus|nucleoplasm|cytosol|chromosome|identical protein binding|antibacterial humoral response|defense response to Gram-positive bacterium|antimicrobial humoral immune response mediated by antimicrobial peptide|innate immune response in mucosa|nucleosome assembly	mmu05203,mmu05322,mmu05034	Viral carcinogenesis|Systemic lupus erythematosus|Alcoholism
Meis2	5.16679181224792e-36	-0.740739414506814	0.087	0.35	1.66809873658424e-31	0.59843256319707	ENSMUSG00000027210	protein_coding	Meis homeobox 2 [Source:MGI Symbol;Acc:MGI:108564]	Homeobox	GO:0003677,GO:0006355,GO:0005634,GO:0005737,GO:0007275,GO:0045944,GO:0000978,GO:0001228,GO:0043565,GO:0008542,GO:0048471,GO:0001654,GO:0003712,GO:0008134,GO:0045931,GO:0045638,GO:0110024,GO:0009612,GO:0031016,GO:0070848	DNA binding|regulation of transcription, DNA-templated|nucleus|cytoplasm|multicellular organism development|positive regulation of transcription by RNA polymerase II|RNA polymerase II proximal promoter sequence-specific DNA binding|DNA-binding transcription activator activity, RNA polymerase II-specific|sequence-specific DNA binding|visual learning|perinuclear region of cytoplasm|eye development|…	--	--
mt-Nd3	7.69011719977665e-36	-1.12825860123938	0.803	0.929	2.48275433794789e-31	0.45746757623682	ENSMUSG00000064360	protein_coding	mitochondrially encoded NADH dehydrogenase 3 [Source:MGI Symbol;Acc:MGI:102499]	--	GO:0055114,GO:0008137,GO:0016020,GO:0016021,GO:0016491,GO:0005739,GO:0009725,GO:0070469,GO:0006979,GO:0031966,GO:0005747,GO:0071385,GO:0009642	oxidation-reduction process|NADH dehydrogenase (ubiquinone) activity|membrane|integral component of membrane|oxidoreductase activity|mitochondrion|response to hormone|respirasome|response to oxidative stress|mitochondrial membrane|mitochondrial respiratory chain complex I|cellular response to glucocorticoid stimulus|response to light intensity	--	--
Ltbp4	8.3161150183466e-36	-0.336525336426652	0.017	0.165	2.6848577336732e-31	0.791946382651973	ENSMUSG00000040488	protein_coding	latent transforming growth factor beta binding protein 4 [Source:MGI Symbol;Acc:MGI:1321395]	--	GO:0005509,GO:0005615,GO:0005576,GO:0031012,GO:0007179,GO:0046879,GO:0050431,GO:0062023,GO:0019838,GO:0030162	calcium ion binding|extracellular space|extracellular region|extracellular matrix|transforming growth factor beta receptor signaling pathway|hormone secretion|transforming growth factor beta binding|collagen-containing extracellular matrix|growth factor binding|regulation of proteolysis	--	--
Greb1	2.22637646817015e-35	-0.309182133159321	0.008	0.126	7.18785642748733e-31	0.807099175768042	ENSMUSG00000036523	protein_coding	gene regulated by estrogen in breast cancer protein [Source:MGI Symbol;Acc:MGI:2149712]	--	GO:0016020,GO:0016021	membrane|integral component of membrane	--	--
Mest	2.51849113088119e-35	-0.254491277755891	0.005	0.11	8.13094861604992e-31	0.838282677283492	ENSMUSG00000051855	protein_coding	mesoderm specific transcript [Source:MGI Symbol;Acc:MGI:96968]	--	GO:0003824,GO:0016020,GO:0016021,GO:0016787,GO:0005783,GO:0005789,GO:0032526,GO:0010883	catalytic activity|membrane|integral component of membrane|hydrolase activity|endoplasmic reticulum|endoplasmic reticulum membrane|response to retinoic acid|regulation of lipid storage	--	--
Cavin3	3.27925464681104e-35	-0.439745931261261	0.038	0.232	1.05870736272294e-30	0.737264434663436	ENSMUSG00000037060	protein_coding	caveolae associated 3 [Source:MGI Symbol;Acc:MGI:1923422]	--	GO:0005901,GO:0016020,GO:0032991,GO:0005737,GO:0005080,GO:0005515,GO:0048511,GO:0005829,GO:0051898,GO:0070374,GO:0030866,GO:0032922,GO:1901003	caveola|membrane|protein-containing complex|cytoplasm|protein kinase C binding|protein binding|rhythmic process|cytosol|negative regulation of protein kinase B signaling|positive regulation of ERK1 and ERK2 cascade|cortical actin cytoskeleton organization|circadian regulation of gene expression|negative regulation of fermentation	--	--
Nedd4	6.40725374295568e-35	-0.639285978455554	0.131	0.429	2.06858187091324e-30	0.642030625256631	ENSMUSG00000032216	protein_coding	neural precursor cell expressed, developmentally down-regulated 4 [Source:MGI Symbol;Acc:MGI:97297]	--	GO:0005515,GO:0006511,GO:0004842,GO:0061630,GO:0016020,GO:0016740,GO:0005886,GO:0005829,GO:0005737,GO:0016567,GO:0043161,GO:0000122,GO:0031175,GO:0098978,GO:0007528,GO:0005902,GO:0048514,GO:0007399,GO:0008022,GO:0045121,GO:0045732,GO:0000209,GO:0000151,GO:0043197,GO:0050807,GO:0048814,GO:0019871,GO:0019899,GO:0019904,GO:0031698,GO:0043130,GO:0070063,GO:0070064,GO:0006622,GO:0007041,GO:0010766,GO:…	protein binding|ubiquitin-dependent protein catabolic process|ubiquitin-protein transferase activity|ubiquitin protein ligase activity|membrane|transferase activity|plasma membrane|cytosol|cytoplasm|protein ubiquitination|proteasome-mediated ubiquitin-dependent protein catabolic process|negative regulation of transcription by RNA polymerase II|neuron projection development|glutamatergic synapse|n…	mmu04120,mmu04144,mmu04530,mmu05169	Ubiquitin mediated proteolysis|Endocytosis|Tight junction|Epstein-Barr virus infection
Tspan6	9.74537712370965e-35	-0.370346029304589	0.006	0.114	3.14629500438966e-30	0.773596927885011	ENSMUSG00000067377	protein_coding	tetraspanin 6 [Source:MGI Symbol;Acc:MGI:1926264]	--	GO:0016021,GO:0016020,GO:0039532,GO:1901223	integral component of membrane|membrane|negative regulation of viral-induced cytoplasmic pattern recognition receptor signaling pathway|negative regulation of NIK/NF-kappaB signaling	--	--
Cox7c	9.79646705280824e-35	-0.929742555105837	0.772	0.925	3.16278938799914e-30	0.524952009671494	ENSMUSG00000017778	protein_coding	cytochrome c oxidase subunit 7C [Source:MGI Symbol;Acc:MGI:103226]	--	GO:0004129,GO:0022900,GO:1902600,GO:0016020,GO:0016021,GO:0005739,GO:0005743,GO:0006123	cytochrome-c oxidase activity|electron transport chain|proton transmembrane transport|membrane|integral component of membrane|mitochondrion|mitochondrial inner membrane|mitochondrial electron transport, cytochrome c to oxygen	mmu00190,mmu04260,mmu04714,mmu05010,mmu05012,mmu05016,mmu04932	Oxidative phosphorylation|Cardiac muscle contraction|Thermogenesis|Alzheimer's disease|Parkinson's disease|Huntington's disease|Non-alcoholic fatty liver disease (NAFLD)
Rap1gap	1.30458526228528e-34	-0.455859440262334	0.02	0.173	4.21185351928801e-30	0.729075718764355	ENSMUSG00000041351	protein_coding	Rap1 GTPase-activating protein [Source:MGI Symbol;Acc:MGI:109338]	--	GO:0005096,GO:0051056,GO:0030695,GO:0016020,GO:0000139,GO:0005794,GO:0005829,GO:0005515,GO:0042803,GO:0050766,GO:0017016,GO:0043547,GO:0030424,GO:0030425,GO:0005769,GO:0043025,GO:0043087,GO:0022409,GO:0045665,GO:1903697,GO:1904425,GO:1904442,GO:1990792,GO:0050790	GTPase activator activity|regulation of small GTPase mediated signal transduction|GTPase regulator activity|membrane|Golgi membrane|Golgi apparatus|cytosol|protein binding|protein homodimerization activity|positive regulation of phagocytosis|Ras GTPase binding|positive regulation of GTPase activity|axon|dendrite|early endosome|neuronal cell body|regulation of GTPase activity|positive regulation o…	mmu04015	Rap1 signaling pathway
C1qb	1.66245609162174e-34	1.10308581682006	0.863	0.882	5.3672394918008e-30	2.14813671853185	ENSMUSG00000036905	protein_coding	complement component 1, q subcomponent, beta polypeptide [Source:MGI Symbol;Acc:MGI:88224]	--	GO:0005515,GO:0006958,GO:0005615,GO:0042803,GO:0005576,GO:0002376,GO:0045087,GO:0005581,GO:0048839,GO:0005623,GO:0098883,GO:0005602,GO:0045202,GO:0098794	protein binding|complement activation, classical pathway|extracellular space|protein homodimerization activity|extracellular region|immune system process|innate immune response|collagen trimer|inner ear development|cell|synapse pruning|complement component C1 complex|synapse|postsynapse	mmu04610,mmu05322,mmu05020,mmu05133,mmu05150,mmu05142	Complement and coagulation cascades|Systemic lupus erythematosus|Prion diseases|Pertussis|Staphylococcus aureus infection|Chagas disease (American trypanosomiasis)
Snhg18	1.90829273413609e-34	-0.319845814957223	0.013	0.146	6.16092309215835e-30	0.801155494847723	ENSMUSG00000096956	lncRNA	small nucleolar RNA host gene 18 [Source:MGI Symbol;Acc:MGI:1914085]	--	--	--	--	--
Mc2r	2.17752863985707e-34	-0.667229063418982	0.064	0.295	7.03015121377856e-30	0.629714999249098	ENSMUSG00000045569	protein_coding	melanocortin 2 receptor [Source:MGI Symbol;Acc:MGI:96928]	--	GO:0007186,GO:0016021,GO:0004930,GO:0004977,GO:0004978,GO:0016020,GO:0005886,GO:0005737,GO:0007165,GO:0007218,GO:0007189,GO:0001890	G protein-coupled receptor signaling pathway|integral component of membrane|G protein-coupled receptor activity|melanocortin receptor activity|corticotropin receptor activity|membrane|plasma membrane|cytoplasm|signal transduction|neuropeptide signaling pathway|adenylate cyclase-activating G protein-coupled receptor signaling pathway|placenta development	mmu04024,mmu04080,mmu04925,mmu04927,mmu04934	cAMP signaling pathway|Neuroactive ligand-receptor interaction|Aldosterone synthesis and secretion|Cortisol synthesis and secretion|Cushing's syndrome
Col5a3	2.18624100818452e-34	-0.482506377647999	0.045	0.248	7.05827909492371e-30	0.715733108309658	ENSMUSG00000004098	protein_coding	collagen, type V, alpha 3 [Source:MGI Symbol;Acc:MGI:1858212]	--	GO:0005201,GO:0005615,GO:0008201,GO:0031012,GO:0005581,GO:0030198,GO:0007160,GO:0030020,GO:0005594,GO:0062023,GO:0005198,GO:0043394,GO:0005588	extracellular matrix structural constituent|extracellular space|heparin binding|extracellular matrix|collagen trimer|extracellular matrix organization|cell-matrix adhesion|extracellular matrix structural constituent conferring tensile strength|collagen type IX trimer|collagen-containing extracellular matrix|structural molecule activity|proteoglycan binding|collagen type V trimer	mmu04974	Protein digestion and absorption
Sdsl	2.24061828885847e-34	-0.512316805233717	0.029	0.205	7.23383614557958e-30	0.701095652960701	ENSMUSG00000029596	protein_coding	serine dehydratase-like [Source:MGI Symbol;Acc:MGI:2182607]	--	GO:0042802,GO:0005739,GO:0016829,GO:0006565,GO:0006567,GO:0003941,GO:0004794	identical protein binding|mitochondrion|lyase activity|L-serine catabolic process|threonine catabolic process|L-serine ammonia-lyase activity|L-threonine ammonia-lyase activity	mmu00260,mmu00270,mmu00290	Glycine, serine and threonine metabolism|Cysteine and methionine metabolism|Valine, leucine and isoleucine biosynthesis
Serpinb1a	3.17839948074806e-34	-0.590736938157109	0.072	0.315	1.02614627235951e-29	0.664003642959334	ENSMUSG00000044734	protein_coding	serine (or cysteine) peptidase inhibitor, clade B, member 1a [Source:MGI Symbol;Acc:MGI:1913472]	--	GO:0005615,GO:0004867,GO:0005737,GO:0005576,GO:0005515,GO:0010951,GO:0006954,GO:0030414,GO:0010466,GO:0062023,GO:0045088,GO:0042176,GO:0044342,GO:0050713,GO:0019725	extracellular space|serine-type endopeptidase inhibitor activity|cytoplasm|extracellular region|protein binding|negative regulation of endopeptidase activity|inflammatory response|peptidase inhibitor activity|negative regulation of peptidase activity|collagen-containing extracellular matrix|regulation of innate immune response|regulation of protein catabolic process|type B pancreatic cell prolife…	mmu05146	Amoebiasis
Mgll	5.68106259337198e-34	-0.3975059514433	0.022	0.181	1.83413105827014e-29	0.759169558351225	ENSMUSG00000033174	protein_coding	monoglyceride lipase [Source:MGI Symbol;Acc:MGI:1346042]	--	GO:0016020,GO:0016787,GO:0005654,GO:0005737,GO:0042803,GO:0006629,GO:0016042,GO:0006631,GO:0006633,GO:0005829,GO:0030424,GO:0045202,GO:0060292,GO:0051930,GO:0019898,GO:0052689,GO:0043196,GO:0047372,GO:0052651,GO:0030516,GO:0046464,GO:0097756,GO:0009966,GO:0019369,GO:0019433,GO:0050727,GO:2000124	membrane|hydrolase activity|nucleoplasm|cytoplasm|protein homodimerization activity|lipid metabolic process|lipid catabolic process|fatty acid metabolic process|fatty acid biosynthetic process|cytosol|axon|synapse|long-term synaptic depression|regulation of sensory perception of pain|extrinsic component of membrane|carboxylic ester hydrolase activity|varicosity|acylglycerol lipase activity|monoac…	mmu00561,mmu04923,mmu04723,mmu04714	Glycerolipid metabolism|Regulation of lipolysis in adipocyte|Retrograde endocannabinoid signaling|Thermogenesis
Gadd45g	7.4641379306421e-34	-0.838068595132608	0.189	0.504	2.4097969309078e-29	0.559391952743328	ENSMUSG00000021453	protein_coding	growth arrest and DNA-damage-inducible 45 gamma [Source:MGI Symbol;Acc:MGI:1346325]	--	GO:0005634,GO:0051726,GO:0000185,GO:0043065,GO:0046330,GO:1900745,GO:0005737	nucleus|regulation of cell cycle|activation of MAPKKK activity|positive regulation of apoptotic process|positive regulation of JNK cascade|positive regulation of p38MAPK cascade|cytoplasm	mmu04010,mmu04068,mmu04110,mmu04210,mmu04115,mmu04218,mmu05200,mmu05202,mmu05210,mmu05212,mmu05225,mmu05226,mmu05214,mmu05216,mmu05220,mmu05217,mmu05218,mmu05213,mmu05224,mmu05222,mmu05223	MAPK signaling pathway|FoxO signaling pathway|Cell cycle|Apoptosis|p53 signaling pathway|Cellular senescence|Pathways in cancer|Transcriptional misregulation in cancers|Colorectal cancer|Pancreatic cancer|Hepatocellular carcinoma|Gastric cancer|Glioma|Thyroid cancer|Chronic myeloid leukemia|Basal cell carcinoma|Melanoma|Endometrial cancer|Breast cancer|Small cell lung cancer|Non-small cell lung c…
Rerg	7.6637214916849e-34	-0.354838819317917	0.012	0.142	2.47423248359047e-29	0.781956999998061	ENSMUSG00000030222	protein_coding	RAS-like, estrogen-regulated, growth-inhibitor [Source:MGI Symbol;Acc:MGI:2665139]	--	GO:0007165,GO:0016020,GO:0005525,GO:0003924,GO:0005634,GO:0005829,GO:0005737,GO:0000166,GO:0005886,GO:0009725,GO:0008285,GO:0030308,GO:0019003,GO:0007265	signal transduction|membrane|GTP binding|GTPase activity|nucleus|cytosol|cytoplasm|nucleotide binding|plasma membrane|response to hormone|negative regulation of cell population proliferation|negative regulation of cell growth|GDP binding|Ras protein signal transduction	--	--
Scarb1	7.83629166685836e-34	-0.963899547686852	0.224	0.543	2.52994676464522e-29	0.512669313962415	ENSMUSG00000037936	protein_coding	scavenger receptor class B, member 1 [Source:MGI Symbol;Acc:MGI:893578]	--	GO:0016020,GO:0016021,GO:0042632,GO:0070328,GO:0005737,GO:0005886,GO:0009986,GO:0042803,GO:0043231,GO:0005887,GO:0044406,GO:0050764,GO:0005901,GO:0001786,GO:0010886,GO:0030301,GO:0033344,GO:0031528,GO:0006869,GO:0034185,GO:0051000,GO:0001935,GO:0043654,GO:0030169,GO:0001540,GO:0043534,GO:0050892,GO:0001530,GO:0006707,GO:0034384,GO:0008035,GO:0034186,GO:0006910,GO:0070508,GO:0010867,GO:0010899,GO:…	membrane|integral component of membrane|cholesterol homeostasis|triglyceride homeostasis|cytoplasm|plasma membrane|cell surface|protein homodimerization activity|intracellular membrane-bounded organelle|integral component of plasma membrane|adhesion of symbiont to host|regulation of phagocytosis|caveola|phosphatidylserine binding|positive regulation of cholesterol storage|cholesterol transport|ch…	mmu04145,mmu04913,mmu04925,mmu04927,mmu04976,mmu04975,mmu04979,mmu04977,mmu04934,mmu05160	Phagosome|Ovarian Steroidogenesis|Aldosterone synthesis and secretion|Cortisol synthesis and secretion|Bile secretion|Fat digestion and absorption|Cholesterol metabolism|Vitamin digestion and absorption|Cushing's syndrome|Hepatitis C
Kdr	9.92252620071596e-34	-0.576528390913543	0.062	0.287	3.20348758390115e-29	0.670575467403116	ENSMUSG00000062960	protein_coding	kinase insert domain protein receptor [Source:MGI Symbol;Acc:MGI:96683]	--	GO:0016021,GO:0005524,GO:0006468,GO:0004672,GO:0007169,GO:0004714,GO:0004713,GO:0005021,GO:0048010,GO:0019838,GO:0016020,GO:0016740,GO:0000166,GO:0016301,GO:0016310,GO:0005178,GO:0042802,GO:0045296,GO:0001934,GO:0001938,GO:0008284,GO:0008360,GO:0010595,GO:0010629,GO:0014068,GO:0016239,GO:0018108,GO:0030335,GO:0035584,GO:0035924,GO:0038033,GO:0043066,GO:0043410,GO:0043491,GO:0043536,GO:0045766,GO:…	integral component of membrane|ATP binding|protein phosphorylation|protein kinase activity|transmembrane receptor protein tyrosine kinase signaling pathway|transmembrane receptor protein tyrosine kinase activity|protein tyrosine kinase activity|vascular endothelial growth factor-activated receptor activity|vascular endothelial growth factor receptor signaling pathway|growth factor binding|membran…	mmu04014,mmu04015,mmu04010,mmu04370,mmu04151,mmu04060,mmu04510,mmu05205,mmu05418,mmu01521	Ras signaling pathway|Rap1 signaling pathway|MAPK signaling pathway|VEGF signaling pathway|PI3K-Akt signaling pathway|Cytokine-cytokine receptor interaction|Focal adhesion|Proteoglycans in cancer|Fluid shear stress and atherosclerosis|EGFR tyrosine kinase inhibitor resistance
Fxyd1	1.05131661453384e-33	-0.423463427380599	0.029	0.201	3.39417569002249e-29	0.745632460291956	ENSMUSG00000036570	protein_coding	FXYD domain-containing ion transport regulator 1 [Source:MGI Symbol;Acc:MGI:1889273]	--	GO:0016020,GO:0099106,GO:0043269,GO:0016021,GO:0005886,GO:0006811,GO:0006813,GO:0016324,GO:0042383,GO:0006814,GO:0017022,GO:0014704,GO:0051117,GO:0051480,GO:0005901,GO:0030315,GO:0044325,GO:0086036,GO:0086004,GO:0017080,GO:0005890,GO:2000649,GO:0032892,GO:1903797,GO:0010734,GO:1903278	membrane|ion channel regulator activity|regulation of ion transport|integral component of membrane|plasma membrane|ion transport|potassium ion transport|apical plasma membrane|sarcolemma|sodium ion transport|myosin binding|intercalated disc|ATPase binding|regulation of cytosolic calcium ion concentration|caveola|T-tubule|ion channel binding|regulation of cardiac muscle cell membrane potential|reg…	mmu04024	cAMP signaling pathway
Cdkn1c	1.1627822957981e-33	-0.792544519213743	0.133	0.417	3.75404264198417e-29	0.577324950263993	ENSMUSG00000037664	protein_coding	cyclin-dependent kinase inhibitor 1C (P57) [Source:MGI Symbol;Acc:MGI:104564]	--	GO:0005634,GO:0004861,GO:0007050,GO:0007346,GO:0005515,GO:0000122,GO:0007049,GO:0001822,GO:0035264,GO:0030099,GO:0001501,GO:0043010,GO:0001890,GO:0060065,GO:0060669,GO:0007568,GO:0030325,GO:0007096,GO:0004860,GO:0045930,GO:0042551,GO:0042326,GO:0071514,GO:0055123,GO:1902746,GO:0045736,GO:0044877,GO:0030511,GO:0033673,GO:0045892,GO:0045893,GO:0050680,GO:1904030,GO:0005737,GO:0016301,GO:0016310	nucleus|cyclin-dependent protein serine/threonine kinase inhibitor activity|cell cycle arrest|regulation of mitotic cell cycle|protein binding|negative regulation of transcription by RNA polymerase II|cell cycle|kidney development|multicellular organism growth|myeloid cell differentiation|skeletal system development|camera-type eye development|placenta development|uterus development|embryonic pla…	mmu04110	Cell cycle
Btnl9	1.19351396229651e-33	-0.392975382570779	0.02	0.169	3.85325982727428e-29	0.761557364576115	ENSMUSG00000040283	protein_coding	butyrophilin-like 9 [Source:MGI Symbol;Acc:MGI:2442439]	--	GO:0005515,GO:0016020,GO:0016021,GO:0009897,GO:0005102,GO:0050776,GO:0050852	protein binding|membrane|integral component of membrane|external side of plasma membrane|signaling receptor binding|regulation of immune response|T cell receptor signaling pathway	--	--
Lgr4	2.41864178791659e-33	-0.474727632716475	0.036	0.22	7.80858501228871e-29	0.719602631405304	ENSMUSG00000050199	protein_coding	leucine-rich repeat-containing G protein-coupled receptor 4 [Source:MGI Symbol;Acc:MGI:1891468]	--	GO:0007186,GO:0016021,GO:0005515,GO:0004930,GO:0016500,GO:0016020,GO:0005886,GO:0007165,GO:0007275,GO:0016055,GO:0005887,GO:0002376,GO:0045087,GO:0007283,GO:0030154,GO:0048511,GO:0120163,GO:0045893,GO:0045892,GO:0048565,GO:0007411,GO:0001942,GO:0030539,GO:0035239,GO:0036335,GO:0050673,GO:0090263,GO:2001013,GO:0004888,GO:0008201,GO:0048495,GO:0001649,GO:0007623,GO:0030282,GO:0032922,GO:0034122,GO:…	G protein-coupled receptor signaling pathway|integral component of membrane|protein binding|G protein-coupled receptor activity|protein-hormone receptor activity|membrane|plasma membrane|signal transduction|multicellular organism development|Wnt signaling pathway|integral component of plasma membrane|immune system process|innate immune response|spermatogenesis|cell differentiation|rhythmic proces…	--	--
Dbp	3.19593711627356e-33	-0.431868757104479	0.036	0.22	1.03180829798892e-28	0.741300938457161	ENSMUSG00000059824	protein_coding	D site albumin promoter binding protein [Source:MGI Symbol;Acc:MGI:94866]	TF_bZIP	GO:0006355,GO:0005634,GO:0003700,GO:0006357,GO:0007623,GO:0000977,GO:0003677,GO:0045944,GO:0001228,GO:0048511,GO:0005654,GO:0001889	regulation of transcription, DNA-templated|nucleus|DNA-binding transcription factor activity|regulation of transcription by RNA polymerase II|circadian rhythm|RNA polymerase II regulatory region sequence-specific DNA binding|DNA binding|positive regulation of transcription by RNA polymerase II|DNA-binding transcription activator activity, RNA polymerase II-specific|rhythmic process|nucleoplasm|li…	--	--
Amotl2	4.47992220780336e-33	-0.36752110323049	0.022	0.177	1.44634288478931e-28	0.77511318393853	ENSMUSG00000032531	protein_coding	angiomotin-like 2 [Source:MGI Symbol;Acc:MGI:1929286]	--	GO:0005515,GO:0042802,GO:0031410,GO:0016055,GO:0016324,GO:0005768,GO:0005923,GO:0030036,GO:0055037,GO:0030334,GO:0001525,GO:0035329,GO:0003365	protein binding|identical protein binding|cytoplasmic vesicle|Wnt signaling pathway|apical plasma membrane|endosome|bicellular tight junction|actin cytoskeleton organization|recycling endosome|regulation of cell migration|angiogenesis|hippo signaling|establishment of cell polarity involved in ameboidal cell migration	mmu04530	Tight junction
Mt1	5.66896618836729e-33	-1.10961763647037	0.845	0.965	1.83022573391438e-28	0.463416835982253	ENSMUSG00000031765	protein_coding	metallothionein 1 [Source:MGI Symbol;Acc:MGI:97171]	--	GO:0046872,GO:0005507,GO:0005634,GO:0005829,GO:0005737,GO:0008270,GO:0048471,GO:0005764,GO:0043524,GO:0007263,GO:0006882,GO:0010273,GO:0045926,GO:0071276,GO:0071280,GO:0071294,GO:0006875,GO:0071247	metal ion binding|copper ion binding|nucleus|cytosol|cytoplasm|zinc ion binding|perinuclear region of cytoplasm|lysosome|negative regulation of neuron apoptotic process|nitric oxide mediated signal transduction|cellular zinc ion homeostasis|detoxification of copper ion|negative regulation of growth|cellular response to cadmium ion|cellular response to copper ion|cellular response to zinc ion|cell…	mmu04978	Mineral absorption
Cacna2d1	9.78793674931667e-33	-0.547453401122975	0.055	0.268	3.16003537951689e-28	0.68422683824556	ENSMUSG00000040118	protein_coding	calcium channel, voltage-dependent, alpha2/delta subunit 1 [Source:MGI Symbol;Acc:MGI:88295]	--	GO:0060307,GO:0016020,GO:0016021,GO:0046872,GO:0005515,GO:0006811,GO:0005244,GO:0005262,GO:0006816,GO:0034765,GO:0070588,GO:0016529,GO:0098978,GO:0086002,GO:0030315,GO:0060402,GO:0051924,GO:0005245,GO:0086091,GO:0061577,GO:0086048,GO:0098903,GO:1901387,GO:1901843,GO:1902514,GO:1904646,GO:0086057,GO:0005891,GO:0099025,GO:0099029,GO:1990454	regulation of ventricular cardiac muscle cell membrane repolarization|membrane|integral component of membrane|metal ion binding|protein binding|ion transport|voltage-gated ion channel activity|calcium channel activity|calcium ion transport|regulation of ion transmembrane transport|calcium ion transmembrane transport|sarcoplasmic reticulum|glutamatergic synapse|cardiac muscle cell action potential…	mmu04010,mmu04921,mmu04260,mmu04261,mmu05410,mmu05412,mmu05414	MAPK signaling pathway|Oxytocin signaling pathway|Cardiac muscle contraction|Adrenergic signaling in cardiomyocytes|Hypertrophic cardiomyopathy (HCM)|Arrhythmogenic right ventricular cardiomyopathy (ARVC)|Dilated cardiomyopathy (DCM)
Gamt	1.06631054605342e-32	-0.900367797875939	0.122	0.382	3.44258359793345e-28	0.535750130757184	ENSMUSG00000020150	protein_coding	guanidinoacetate methyltransferase [Source:MGI Symbol;Acc:MGI:1098221]	--	GO:0030731,GO:0016740,GO:0005634,GO:0042803,GO:0042995,GO:0007283,GO:0005737,GO:0008168,GO:0032259,GO:0005829,GO:0008757,GO:0040014,GO:0009887,GO:0005902,GO:0006601,GO:0046498,GO:0046500	guanidinoacetate N-methyltransferase activity|transferase activity|nucleus|protein homodimerization activity|cell projection|spermatogenesis|cytoplasm|methyltransferase activity|methylation|cytosol|S-adenosylmethionine-dependent methyltransferase activity|regulation of multicellular organism growth|animal organ morphogenesis|microvillus|creatine biosynthetic process|S-adenosylhomocysteine metabol…	mmu00260,mmu00330	Glycine, serine and threonine metabolism|Arginine and proline metabolism
Aldh2	2.57237119456407e-32	-1.10274464070301	0.5	0.772	8.30490040165011e-28	0.465629819833844	ENSMUSG00000029455	protein_coding	aldehyde dehydrogenase 2, mitochondrial [Source:MGI Symbol;Acc:MGI:99600]	--	GO:0055114,GO:0016491,GO:0016620,GO:0042802,GO:0005739,GO:0005759,GO:0043066,GO:0005515,GO:0004029,GO:0043878,GO:0006068,GO:0051287,GO:0070404	oxidation-reduction process|oxidoreductase activity|oxidoreductase activity, acting on the aldehyde or oxo group of donors, NAD or NADP as acceptor|identical protein binding|mitochondrion|mitochondrial matrix|negative regulation of apoptotic process|protein binding|aldehyde dehydrogenase (NAD) activity|glyceraldehyde-3-phosphate dehydrogenase (NAD+) (non-phosphorylating) activity|ethanol cataboli…	mmu00010,mmu00053,mmu00620,mmu00071,mmu00561,mmu00280,mmu00310,mmu00330,mmu00340,mmu00380,mmu00410	Glycolysis / Gluconeogenesis|Ascorbate and aldarate metabolism|Pyruvate metabolism|Fatty acid degradation|Glycerolipid metabolism|Valine, leucine and isoleucine degradation|Lysine degradation|Arginine and proline metabolism|Histidine metabolism|Tryptophan metabolism|beta-Alanine metabolism
Ly6e	4.18245080507586e-32	1.00345533982955	0.864	0.78	1.35030424241874e-27	2.0047958590117	ENSMUSG00000022587	protein_coding	lymphocyte antigen 6 complex, locus E [Source:MGI Symbol;Acc:MGI:106651]	--	GO:0016020,GO:0016021	membrane|integral component of membrane	--	--
Ndrg2	4.65858701287328e-32	-0.4614677207459	0.041	0.232	1.50402481710614e-27	0.726247037822257	ENSMUSG00000004558	protein_coding	N-myc downstream regulated gene 2 [Source:MGI Symbol;Acc:MGI:1352498]	--	GO:0005634,GO:0005794,GO:0005737,GO:0007275,GO:0016055,GO:0030426,GO:0042995,GO:0030154,GO:0070373,GO:0007165,GO:0007399,GO:0048471,GO:0098978,GO:0048662,GO:0010574,GO:0001818,GO:0099173,GO:0090361	nucleus|Golgi apparatus|cytoplasm|multicellular organism development|Wnt signaling pathway|growth cone|cell projection|cell differentiation|negative regulation of ERK1 and ERK2 cascade|signal transduction|nervous system development|perinuclear region of cytoplasm|glutamatergic synapse|negative regulation of smooth muscle cell proliferation|regulation of vascular endothelial growth factor producti…	--	--
Tmem35a	4.71855057685847e-32	-0.551838098178738	0.055	0.264	1.52338405373876e-27	0.682150465291331	ENSMUSG00000033578	protein_coding	transmembrane protein 35A [Source:MGI Symbol;Acc:MGI:1914814]	--	GO:0016020,GO:0016021,GO:0003674,GO:0008150,GO:0005575,GO:0031410,GO:0005777,GO:0005778	membrane|integral component of membrane|molecular_function|biological_process|cellular_component|cytoplasmic vesicle|peroxisome|peroxisomal membrane	--	--
Ndufb4	7.90577511886337e-32	-1.02124734078805	0.394	0.685	2.55237949712504e-27	0.492690192663003	ENSMUSG00000022820	protein_coding	NADH:ubiquinone oxidoreductase subunit B4 [Source:MGI Symbol;Acc:MGI:1915444]	--	GO:0008137,GO:0005739,GO:0016020,GO:0016021,GO:0003674,GO:0055114,GO:0005743,GO:0031965,GO:0070469,GO:0032981,GO:0005747,GO:0006979	NADH dehydrogenase (ubiquinone) activity|mitochondrion|membrane|integral component of membrane|molecular_function|oxidation-reduction process|mitochondrial inner membrane|nuclear membrane|respirasome|mitochondrial respiratory chain complex I assembly|mitochondrial respiratory chain complex I|response to oxidative stress	mmu00190,mmu04723,mmu04714,mmu05010,mmu05012,mmu05016,mmu04932	Oxidative phosphorylation|Retrograde endocannabinoid signaling|Thermogenesis|Alzheimer's disease|Parkinson's disease|Huntington's disease|Non-alcoholic fatty liver disease (NAFLD)
Hoxb9	8.48225387002374e-32	-0.443387895098178	0.044	0.236	2.73849566193716e-27	0.735405619016702	ENSMUSG00000020875	protein_coding	homeobox B9 [Source:MGI Symbol;Acc:MGI:96190]	Homeobox	GO:0003677,GO:0006355,GO:0005634,GO:0043565,GO:0006351,GO:0005654,GO:0007275,GO:0045944,GO:0005739,GO:0009952,GO:0001228,GO:0048706,GO:0000977,GO:0030879,GO:0060326,GO:0090575	DNA binding|regulation of transcription, DNA-templated|nucleus|sequence-specific DNA binding|transcription, DNA-templated|nucleoplasm|multicellular organism development|positive regulation of transcription by RNA polymerase II|mitochondrion|anterior/posterior pattern specification|DNA-binding transcription activator activity, RNA polymerase II-specific|embryonic skeletal system development|RNA po…	--	--
Flt1	1.00584062150684e-31	-0.653850160676601	0.088	0.339	3.24735644653484e-27	0.635581853204	ENSMUSG00000029648	protein_coding	FMS-like tyrosine kinase 1 [Source:MGI Symbol;Acc:MGI:95558]	--	GO:0005524,GO:0006468,GO:0005887,GO:0004672,GO:0007169,GO:0004714,GO:0004713,GO:0005021,GO:0048010,GO:0016020,GO:0016021,GO:0016740,GO:0000166,GO:0016301,GO:0016310,GO:0019838,GO:0036326,GO:0036327,GO:0036332,GO:0002548,GO:0010863,GO:0014068,GO:0016477,GO:0018108,GO:0030335,GO:0030949,GO:0035924,GO:0036323,GO:0038084,GO:0043406,GO:0043410,GO:0043552,GO:0045766,GO:0046777,GO:1905563,GO:0005886,GO:…	ATP binding|protein phosphorylation|integral component of plasma membrane|protein kinase activity|transmembrane receptor protein tyrosine kinase signaling pathway|transmembrane receptor protein tyrosine kinase activity|protein tyrosine kinase activity|vascular endothelial growth factor-activated receptor activity|vascular endothelial growth factor receptor signaling pathway|membrane|integral comp…	mmu04014,mmu04015,mmu04010,mmu04066,mmu04151,mmu04060,mmu04510,mmu05202,mmu05323	Ras signaling pathway|Rap1 signaling pathway|MAPK signaling pathway|HIF-1 signaling pathway|PI3K-Akt signaling pathway|Cytokine-cytokine receptor interaction|Focal adhesion|Transcriptional misregulation in cancers|Rheumatoid arthritis
Ndufc1	1.07307313169232e-31	-1.06352139090763	0.501	0.76	3.46441660566865e-27	0.478462781093618	ENSMUSG00000037152	protein_coding	NADH:ubiquinone oxidoreductase subunit C1 [Source:MGI Symbol;Acc:MGI:1913627]	--	GO:0005739,GO:0005747,GO:0016020,GO:0016021,GO:0003674,GO:0055114,GO:0005743,GO:0070469,GO:0032981	mitochondrion|mitochondrial respiratory chain complex I|membrane|integral component of membrane|molecular_function|oxidation-reduction process|mitochondrial inner membrane|respirasome|mitochondrial respiratory chain complex I assembly	mmu00190,mmu04723,mmu04714,mmu05010,mmu05012,mmu05016,mmu04932	Oxidative phosphorylation|Retrograde endocannabinoid signaling|Thermogenesis|Alzheimer's disease|Parkinson's disease|Huntington's disease|Non-alcoholic fatty liver disease (NAFLD)
Rims2	1.17387562861251e-31	-0.353070196104191	0.014	0.142	3.78985746697549e-27	0.782916201577668	ENSMUSG00000037386	protein_coding	regulating synaptic membrane exocytosis 2 [Source:MGI Symbol;Acc:MGI:2152972]	--	GO:0005515,GO:0016020,GO:0006886,GO:0006887,GO:0017137,GO:0017157,GO:0048786,GO:0048791,GO:0046872,GO:0032991,GO:0030054,GO:0045202,GO:0046982,GO:0030154,GO:0042391,GO:0098978,GO:0098982,GO:0044325,GO:0019904,GO:0043005,GO:0042734,GO:0030073,GO:0007269,GO:0010628,GO:0016082,GO:0006836,GO:0017156,GO:2000463,GO:0019933,GO:0098831,GO:0098882,GO:0048790,GO:1903861,GO:0048167,GO:0016081,GO:0050806,GO:…	protein binding|membrane|intracellular protein transport|exocytosis|Rab GTPase binding|regulation of exocytosis|presynaptic active zone|calcium ion-regulated exocytosis of neurotransmitter|metal ion binding|protein-containing complex|cell junction|synapse|protein heterodimerization activity|cell differentiation|regulation of membrane potential|glutamatergic synapse|GABA-ergic synapse|ion channel …	mmu04911	Insulin secretion
Kcnk9	1.18207363216488e-31	-0.269732462048429	0.007	0.114	3.8163247214443e-27	0.829473351726308	ENSMUSG00000036760	protein_coding	potassium channel, subfamily K, member 9 [Source:MGI Symbol;Acc:MGI:3521816]	--	GO:0016021,GO:0016020,GO:0005267,GO:0071805,GO:0005886,GO:0006811,GO:0005887,GO:0006813,GO:0008021,GO:0022841,GO:0030322,GO:0005249,GO:1990573	integral component of membrane|membrane|potassium channel activity|potassium ion transmembrane transport|plasma membrane|ion transport|integral component of plasma membrane|potassium ion transport|synaptic vesicle|potassium ion leak channel activity|stabilization of membrane potential|voltage-gated potassium channel activity|potassium ion import across plasma membrane	mmu04925	Aldosterone synthesis and secretion
Gnas	1.40126362933081e-31	-0.768912651281796	0.794	0.929	4.52397962729453e-27	0.58685961978458	ENSMUSG00000027523	protein_coding	GNAS (guanine nucleotide binding protein, alpha stimulating) complex locus [Source:MGI Symbol;Acc:MGI:95777]	--	GO:0071107,GO:0005634,GO:0005794,GO:0048471,GO:0005829,GO:0005515,GO:0005737,GO:0031410,GO:0005886,GO:0005576,GO:0016020,GO:0042383,GO:0007186,GO:0001934,GO:0005768,GO:0003924,GO:0055037,GO:0042493,GO:0043547,GO:0005525,GO:0009791,GO:0035264,GO:0055074,GO:0006357,GO:0030425,GO:0019904,GO:0001726,GO:0043025,GO:0008284,GO:0045121,GO:0043588,GO:0120162,GO:0050890,GO:0001501,GO:0060348,GO:0035116,GO:…	response to parathyroid hormone|nucleus|Golgi apparatus|perinuclear region of cytoplasm|cytosol|protein binding|cytoplasm|cytoplasmic vesicle|plasma membrane|extracellular region|membrane|sarcolemma|G protein-coupled receptor signaling pathway|positive regulation of protein phosphorylation|endosome|GTPase activity|recycling endosome|response to drug|positive regulation of GTPase activity|GTP bind…	mmu04015,mmu04020,mmu04072,mmu04024,mmu04540,mmu04611,mmu04911,mmu04922,mmu04923,mmu04912,mmu04913,mmu04915,mmu04921,mmu04926,mmu04918,mmu04916,mmu04924,mmu04925,mmu04927,mmu04261,mmu04270,mmu04970,mmu04971,mmu04972,mmu04976,mmu04962,mmu04961,mmu04724,mmu04728,mmu04726,mmu04730,mmu04750,mmu04713,mmu04714,mmu05200,mmu05030,mmu05031,mmu05032,mmu05034,mmu05414,mmu04934,mmu05165,mmu05146,mmu05142,mmu…	Rap1 signaling pathway|Calcium signaling pathway|Phospholipase D signaling pathway|cAMP signaling pathway|Gap junction|Platelet activation|Insulin secretion|Glucagon signaling pathway|Regulation of lipolysis in adipocyte|GnRH signaling pathway|Ovarian Steroidogenesis|Estrogen signaling pathway|Oxytocin signaling pathway|Relaxin signaling pathway|Thyroid hormone synthesis|Melanogenesis|Renin secre…
Ubb	1.68923957620314e-31	-0.66690261843991	0.939	0.992	5.45370997177183e-27	0.629857503765291	ENSMUSG00000019505	protein_coding	ubiquitin B [Source:MGI Symbol;Acc:MGI:98888]	--	GO:0005515,GO:0005634,GO:0005737,GO:0043005,GO:0031625,GO:0005739,GO:0048812,GO:0007144,GO:0031386,GO:0043025,GO:0016567,GO:0005829,GO:0005654,GO:0060612,GO:0072520,GO:0051881,GO:0008584,GO:0043209,GO:0097009,GO:0061136,GO:0008585,GO:1901214,GO:0007141,GO:0021888,GO:0047497,GO:0060613,GO:1902255,GO:0019941,GO:0031398,GO:1902527	protein binding|nucleus|cytoplasm|neuron projection|ubiquitin protein ligase binding|mitochondrion|neuron projection morphogenesis|female meiosis I|protein tag|neuronal cell body|protein ubiquitination|cytosol|nucleoplasm|adipose tissue development|seminiferous tubule development|regulation of mitochondrial membrane potential|male gonad development|myelin sheath|energy homeostasis|regulation of p…	mmu04144,mmu04137,mmu05012,mmu05167	Endocytosis|Mitophagy - animal|Parkinson's disease|Kaposi's sarcoma-associated herpesvirus infection
Bcan	1.87163765208032e-31	-0.322276347383781	0.008	0.118	6.0425821597413e-27	0.799806911117011	ENSMUSG00000004892	protein_coding	brevican [Source:MGI Symbol;Acc:MGI:1096385]	--	GO:0005509,GO:0007155,GO:0005540,GO:0005615,GO:0009986,GO:0005576,GO:0031012,GO:0030246,GO:0001501,GO:0098978,GO:0030424,GO:0045202,GO:0030425,GO:0007160,GO:0098982,GO:0033268,GO:0043194,GO:0021766,GO:0072534,GO:0007417,GO:0060074,GO:1990138,GO:0031225,GO:0098966	calcium ion binding|cell adhesion|hyaluronic acid binding|extracellular space|cell surface|extracellular region|extracellular matrix|carbohydrate binding|skeletal system development|glutamatergic synapse|axon|synapse|dendrite|cell-matrix adhesion|GABA-ergic synapse|node of Ranvier|axon initial segment|hippocampus development|perineuronal net|central nervous system development|synapse maturation|n…	--	--
Gng11	2.36895093795855e-31	-0.610011380315947	0.04	0.22	7.64815810319918e-27	0.655191533604723	ENSMUSG00000032766	protein_coding	guanine nucleotide binding protein (G protein), gamma 11 [Source:MGI Symbol;Acc:MGI:1913316]	--	GO:0007186,GO:0003924,GO:0005834,GO:0016020,GO:0005886,GO:0007165,GO:0031681,GO:0031680	G protein-coupled receptor signaling pathway|GTPase activity|heterotrimeric G-protein complex|membrane|plasma membrane|signal transduction|G-protein beta-subunit binding|G-protein beta/gamma-subunit complex	mmu04014,mmu04371,mmu04151,mmu04062,mmu04926,mmu04724,mmu04727,mmu04725,mmu04728,mmu04726,mmu04723,mmu04713,mmu05200,mmu05032,mmu05034,mmu05167	Ras signaling pathway|Apelin signaling pathway|PI3K-Akt signaling pathway|Chemokine signaling pathway|Relaxin signaling pathway|Glutamatergic synapse|GABAergic synapse|Cholinergic synapse|Dopaminergic synapse|Serotonergic synapse|Retrograde endocannabinoid signaling|Circadian entrainment|Pathways in cancer|Morphine addiction|Alcoholism|Kaposi's sarcoma-associated herpesvirus infection
Tbx3	4.78354419016564e-31	-0.522675314519576	0.06	0.272	1.54436724179498e-26	0.69607983441431	ENSMUSG00000018604	protein_coding	T-box 3 [Source:MGI Symbol;Acc:MGI:98495]	T-box	GO:0006355,GO:0005634,GO:0003700,GO:0003677,GO:0007275,GO:0000122,GO:0045944,GO:0000977,GO:0001228,GO:0045893,GO:0000978,GO:0045892,GO:0001701,GO:0008284,GO:0060021,GO:0043565,GO:0043066,GO:0007569,GO:0001227,GO:0001568,GO:0019827,GO:0001501,GO:0003007,GO:0030540,GO:0035116,GO:0030539,GO:0001102,GO:0001708,GO:0042127,GO:0055007,GO:0045787,GO:0009887,GO:0035108,GO:0042733,GO:0032275,GO:0060923,GO:…	regulation of transcription, DNA-templated|nucleus|DNA-binding transcription factor activity|DNA binding|multicellular organism development|negative regulation of transcription by RNA polymerase II|positive regulation of transcription by RNA polymerase II|RNA polymerase II regulatory region sequence-specific DNA binding|DNA-binding transcription activator activity, RNA polymerase II-specific|posi…	mmu04550	Signaling pathways regulating pluripotency of stem cells
Gstm1	8.07134127902652e-31	-0.711369858794017	0.186	0.488	2.60583253193371e-26	0.610739957450622	ENSMUSG00000058135	protein_coding	glutathione S-transferase, mu 1 [Source:MGI Symbol;Acc:MGI:95860]	--	GO:0005515,GO:0004364,GO:0016740,GO:0032991,GO:0005829,GO:0045171,GO:0005737,GO:0042802,GO:0042803,GO:0005576,GO:0019901,GO:0006749,GO:0042178,GO:0043295,GO:0035690,GO:0005496,GO:0043209,GO:0016151	protein binding|glutathione transferase activity|transferase activity|protein-containing complex|cytosol|intercellular bridge|cytoplasm|identical protein binding|protein homodimerization activity|extracellular region|protein kinase binding|glutathione metabolic process|xenobiotic catabolic process|glutathione binding|cellular response to drug|steroid binding|myelin sheath|nickel cation binding	mmu00480,mmu00980,mmu00982,mmu00983,mmu05200,mmu05204,mmu05225,mmu05418,mmu01524	Glutathione metabolism|Metabolism of xenobiotics by cytochrome P450|Drug metabolism - cytochrome P450|Drug metabolism - other enzymes|Pathways in cancer|Chemical carcinogenesis|Hepatocellular carcinoma|Fluid shear stress and atherosclerosis|Platinum drug resistance
Fgfr2	8.45880057796194e-31	-0.322179376559423	0.02	0.161	2.73092376659501e-26	0.799860671988081	ENSMUSG00000030849	protein_coding	fibroblast growth factor receptor 2 [Source:MGI Symbol;Acc:MGI:95523]	--	GO:0016021,GO:0005524,GO:0006468,GO:0004672,GO:0004713,GO:0005007,GO:0008284,GO:0008543,GO:0016020,GO:0016740,GO:0000166,GO:0016301,GO:0016310,GO:0018108,GO:0004714,GO:0017134,GO:0042803,GO:0001837,GO:0003416,GO:0010518,GO:0032496,GO:0042060,GO:0043410,GO:0044344,GO:0045471,GO:0046777,GO:0048333,GO:0048661,GO:0048701,GO:0050680,GO:0071300,GO:0071560,GO:0005634,GO:0005654,GO:0005737,GO:0005887,GO:…	integral component of membrane|ATP binding|protein phosphorylation|protein kinase activity|protein tyrosine kinase activity|fibroblast growth factor-activated receptor activity|positive regulation of cell population proliferation|fibroblast growth factor receptor signaling pathway|membrane|transferase activity|nucleotide binding|kinase activity|phosphorylation|peptidyl-tyrosine phosphorylation|tr…	mmu04014,mmu04015,mmu04010,mmu04151,mmu04144,mmu04550,mmu04810,mmu05200,mmu05230,mmu05226,mmu05215,mmu01521	Ras signaling pathway|Rap1 signaling pathway|MAPK signaling pathway|PI3K-Akt signaling pathway|Endocytosis|Signaling pathways regulating pluripotency of stem cells|Regulation of actin cytoskeleton|Pathways in cancer|Central carbon metabolism in cancer|Gastric cancer|Prostate cancer|EGFR tyrosine kinase inhibitor resistance
C3	1.26805056429413e-30	-0.947332875912022	0.303	0.61	4.0939012468236e-26	0.518590299100745	ENSMUSG00000024164	protein_coding	complement component 3 [Source:MGI Symbol;Acc:MGI:88227]	--	GO:0005576,GO:0005515,GO:0006954,GO:0005615,GO:0004866,GO:0006956,GO:0045766,GO:0009986,GO:0006629,GO:0010951,GO:0009617,GO:0002376,GO:0045087,GO:0050766,GO:0001934,GO:0006631,GO:0045745,GO:0070374,GO:0010828,GO:0007596,GO:0032991,GO:0010884,GO:0008289,GO:0048037,GO:0001798,GO:0010575,GO:0010866,GO:0048639,GO:0097278,GO:2000427,GO:0031715,GO:0001970,GO:0006957,GO:0006958,GO:0016322,GO:0048260,GO:…	extracellular region|protein binding|inflammatory response|extracellular space|endopeptidase inhibitor activity|complement activation|positive regulation of angiogenesis|cell surface|lipid metabolic process|negative regulation of endopeptidase activity|response to bacterium|immune system process|innate immune response|positive regulation of phagocytosis|positive regulation of protein phosphorylat…	mmu04145,mmu04610,mmu05203,mmu05322,mmu05133,mmu05134,mmu05150,mmu05152,mmu05168,mmu05167,mmu05140,mmu05142	Phagosome|Complement and coagulation cascades|Viral carcinogenesis|Systemic lupus erythematosus|Pertussis|Legionellosis|Staphylococcus aureus infection|Tuberculosis|Herpes simplex infection|Kaposi's sarcoma-associated herpesvirus infection|Leishmaniasis|Chagas disease (American trypanosomiasis)
Ctla2a	1.27822750417826e-30	-0.455213792651878	0.06	0.272	4.12675749723953e-26	0.729402074182345	ENSMUSG00000044258	protein_coding	cytotoxic T lymphocyte-associated protein 2 alpha [Source:MGI Symbol;Acc:MGI:88554]	--	GO:0005576,GO:0030425,GO:0010955,GO:0050728,GO:0045589	extracellular region|dendrite|negative regulation of protein processing|negative regulation of inflammatory response|regulation of regulatory T cell differentiation	--	--
Tspan12	1.40250544223648e-30	-0.460624876555194	0.026	0.181	4.52798882026048e-26	0.726671446250349	ENSMUSG00000029669	protein_coding	tetraspanin 12 [Source:MGI Symbol;Acc:MGI:1889818]	--	GO:0016021,GO:0016020,GO:0005886,GO:0005887,GO:0001525,GO:0045765,GO:0007166,GO:0010842,GO:0016055	integral component of membrane|membrane|plasma membrane|integral component of plasma membrane|angiogenesis|regulation of angiogenesis|cell surface receptor signaling pathway|retina layer formation|Wnt signaling pathway	--	--
Thrsp	1.57770614027392e-30	-0.302783821950927	0.017	0.15	5.09362427387435e-26	0.810686586661165	ENSMUSG00000035686	protein_coding	thyroid hormone responsive [Source:MGI Symbol;Acc:MGI:109126]	--	GO:0005634,GO:0005654,GO:0005829,GO:0005737,GO:0042802,GO:0006629,GO:0009617,GO:0005515,GO:0042803,GO:0010866,GO:0046890	nucleus|nucleoplasm|cytosol|cytoplasm|identical protein binding|lipid metabolic process|response to bacterium|protein binding|protein homodimerization activity|regulation of triglyceride biosynthetic process|regulation of lipid biosynthetic process	--	--
Mettl26	2.268434371366e-30	-0.726806373580831	0.123	0.378	7.32364036795514e-26	0.604240012275977	ENSMUSG00000025731	protein_coding	methyltransferase like 26 [Source:MGI Symbol;Acc:MGI:1915597]	--	GO:0003674,GO:0008150,GO:0005575	molecular_function|biological_process|cellular_component	--	--
Slc12a2	2.30043211435626e-30	-0.600859198098496	0.071	0.291	7.42694508119919e-26	0.659361155408187	ENSMUSG00000024597	protein_coding	solute carrier family 12, member 2 [Source:MGI Symbol;Acc:MGI:101924]	--	GO:0016021,GO:0016020,GO:0006811,GO:0055085,GO:0005215,GO:0015377,GO:0022857,GO:0071805,GO:1902476,GO:0072488,GO:0008511,GO:0008519,GO:0019901,GO:0006813,GO:0006814,GO:0006821,GO:0006972,GO:0007214,GO:0007568,GO:0010818,GO:0015696,GO:0030321,GO:0045795,GO:0070634,GO:1990869,GO:0005886	integral component of membrane|membrane|ion transport|transmembrane transport|transporter activity|cation:chloride symporter activity|transmembrane transporter activity|potassium ion transmembrane transport|chloride transmembrane transport|ammonium transmembrane transport|sodium:potassium:chloride symporter activity|ammonium transmembrane transporter activity|protein kinase binding|potassium ion …	mmu04970,mmu04972	Salivary secretion|Pancreatic secretion
Maged2	5.86308457911632e-30	-0.454024889218777	0.039	0.217	1.8928968563677e-25	0.730003411278745	ENSMUSG00000025268	protein_coding	melanoma antigen, family D, 2 [Source:MGI Symbol;Acc:MGI:1933391]	--	GO:0003674,GO:0005634,GO:0005829,GO:0005730,GO:0007565,GO:0070294	molecular_function|nucleus|cytosol|nucleolus|female pregnancy|renal sodium ion absorption	--	--
Aebp1	7.18855445252897e-30	-0.685613276997991	0.08	0.307	2.32082480499898e-25	0.621741473623312	ENSMUSG00000020473	protein_coding	AE binding protein 1 [Source:MGI Symbol;Acc:MGI:1197012]	--	GO:0008270,GO:0006508,GO:0004181,GO:0005615,GO:0003677,GO:0005634,GO:0005737,GO:0005576,GO:0005516,GO:0000977,GO:0000122,GO:0003714,GO:0005518,GO:0001227,GO:0006355,GO:0006518,GO:0004180,GO:0016485,GO:1904026	zinc ion binding|proteolysis|metallocarboxypeptidase activity|extracellular space|DNA binding|nucleus|cytoplasm|extracellular region|calmodulin binding|RNA polymerase II regulatory region sequence-specific DNA binding|negative regulation of transcription by RNA polymerase II|transcription corepressor activity|collagen binding|DNA-binding transcription repressor activity, RNA polymerase II-specifi…	--	--
Steap1	1.34458107193335e-29	-0.34955660643101	0.007	0.106	4.34097999073681e-25	0.784825266679538	ENSMUSG00000015652	protein_coding	six transmembrane epithelial antigen of the prostate 1 [Source:MGI Symbol;Acc:MGI:1917608]	--	GO:0016020,GO:0016021,GO:0046872,GO:0006811,GO:0005886,GO:0016491,GO:0055114,GO:0005768,GO:0010008,GO:0055072	membrane|integral component of membrane|metal ion binding|ion transport|plasma membrane|oxidoreductase activity|oxidation-reduction process|endosome|endosome membrane|iron ion homeostasis	mmu04978	Mineral absorption
Ptprd	1.39166047225303e-29	-0.470185305777096	0.031	0.193	4.49297583466891e-25	0.721871871567909	ENSMUSG00000028399	protein_coding	protein tyrosine phosphatase, receptor type, D [Source:MGI Symbol;Acc:MGI:97812]	--	GO:0005515,GO:0016791,GO:0004725,GO:0006470,GO:0016311,GO:0016020,GO:0016021,GO:0016787,GO:0004721,GO:0035335,GO:0050776,GO:0098978,GO:0099560,GO:0051965,GO:0050804,GO:0099151,GO:0098685,GO:0099056,GO:0050839,GO:0097105,GO:0046426,GO:0098686,GO:0005102,GO:0007157,GO:0030182,GO:0050775,GO:0099545,GO:1905606	protein binding|phosphatase activity|protein tyrosine phosphatase activity|protein dephosphorylation|dephosphorylation|membrane|integral component of membrane|hydrolase activity|phosphoprotein phosphatase activity|peptidyl-tyrosine dephosphorylation|regulation of immune response|glutamatergic synapse|synaptic membrane adhesion|positive regulation of synapse assembly|modulation of chemical synapti…	--	--
C1qa	1.56613413428923e-29	1.16382360435645	0.855	0.882	5.05626405255277e-25	2.24050446931964	ENSMUSG00000036887	protein_coding	complement component 1, q subcomponent, alpha polypeptide [Source:MGI Symbol;Acc:MGI:88223]	--	GO:0005515,GO:0006958,GO:0005615,GO:0001774,GO:0005576,GO:0002376,GO:0045087,GO:0005581,GO:0010039,GO:0005623,GO:1901216,GO:0016322,GO:0150062,GO:0150064,GO:0048143,GO:0098883,GO:0045202,GO:0098794,GO:0007568,GO:0050808	protein binding|complement activation, classical pathway|extracellular space|microglial cell activation|extracellular region|immune system process|innate immune response|collagen trimer|response to iron ion|cell|positive regulation of neuron death|neuron remodeling|complement-mediated synapse pruning|vertebrate eye-specific patterning|astrocyte activation|synapse pruning|synapse|postsynapse|aging…	mmu04610,mmu05322,mmu05020,mmu05133,mmu05150,mmu05142	Complement and coagulation cascades|Systemic lupus erythematosus|Prion diseases|Pertussis|Staphylococcus aureus infection|Chagas disease (American trypanosomiasis)
Gpx8	1.70564130600693e-29	-0.250587628034144	0.014	0.138	5.50666295644337e-25	0.840553977196134	ENSMUSG00000021760	protein_coding	glutathione peroxidase 8 (putative) [Source:MGI Symbol;Acc:MGI:1916840]	--	GO:0055114,GO:0004602,GO:0006979,GO:0016020,GO:0016021,GO:0098869,GO:0005575,GO:0016491,GO:0004601	oxidation-reduction process|glutathione peroxidase activity|response to oxidative stress|membrane|integral component of membrane|cellular oxidant detoxification|cellular_component|oxidoreductase activity|peroxidase activity	mmu00590,mmu00480,mmu04918	Arachidonic acid metabolism|Glutathione metabolism|Thyroid hormone synthesis
Plat	2.10863702235196e-29	-0.437832784710871	0.018	0.15	6.8077346266633e-25	0.738242763767327	ENSMUSG00000031538	protein_coding	plasminogen activator, tissue [Source:MGI Symbol;Acc:MGI:97610]	--	GO:0005576,GO:0006508,GO:0004252,GO:0031639,GO:0005615,GO:0016787,GO:0009986,GO:0005737,GO:0008233,GO:0045177,GO:0008236,GO:0098978,GO:0014909,GO:0048008,GO:0030141,GO:0045202,GO:0005102,GO:0001666,GO:0098794,GO:0098685,GO:0051219,GO:0035249,GO:0045861,GO:0060279,GO:0099183,GO:0098992,GO:0099544	extracellular region|proteolysis|serine-type endopeptidase activity|plasminogen activation|extracellular space|hydrolase activity|cell surface|cytoplasm|peptidase activity|apical part of cell|serine-type peptidase activity|glutamatergic synapse|smooth muscle cell migration|platelet-derived growth factor receptor signaling pathway|secretory granule|synapse|signaling receptor binding|response to hy…	mmu04371,mmu04610,mmu05202,mmu05215,mmu05418	Apelin signaling pathway|Complement and coagulation cascades|Transcriptional misregulation in cancers|Prostate cancer|Fluid shear stress and atherosclerosis
Tmsb4x	2.5037964689049e-29	0.721735999801655	0.981	0.98	8.08350689985947e-25	1.64916528721297	ENSMUSG00000049775	protein_coding	thymosin, beta 4, X chromosome [Source:MGI Symbol;Acc:MGI:99510]	--	GO:0003785,GO:0007015,GO:0005615,GO:0005634,GO:0005829,GO:0005515,GO:0005737,GO:0005856,GO:0003779,GO:0030334,GO:0042989,GO:0045893,GO:0014911,GO:0051152	actin monomer binding|actin filament organization|extracellular space|nucleus|cytosol|protein binding|cytoplasm|cytoskeleton|actin binding|regulation of cell migration|sequestering of actin monomers|positive regulation of transcription, DNA-templated|positive regulation of smooth muscle cell migration|positive regulation of smooth muscle cell differentiation	mmu04810	Regulation of actin cytoskeleton
Npr1	2.51376791808985e-29	-0.396662873191421	0.042	0.224	8.11569972355307e-25	0.759613329470318	ENSMUSG00000027931	protein_coding	natriuretic peptide receptor 1 [Source:MGI Symbol;Acc:MGI:97371]	--	GO:0016021,GO:0005524,GO:0006468,GO:0035556,GO:0004672,GO:0016849,GO:0009190,GO:0016020,GO:0000166,GO:0005886,GO:0005525,GO:0007165,GO:0001653,GO:0004383,GO:0016829,GO:0016941,GO:0017046,GO:0006182,GO:0007168,GO:0019901,GO:0042417,GO:0043235,GO:0042562,GO:0007166,GO:0048662,GO:0010753,GO:0019934	integral component of membrane|ATP binding|protein phosphorylation|intracellular signal transduction|protein kinase activity|phosphorus-oxygen lyase activity|cyclic nucleotide biosynthetic process|membrane|nucleotide binding|plasma membrane|GTP binding|signal transduction|peptide receptor activity|guanylate cyclase activity|lyase activity|natriuretic peptide receptor activity|peptide hormone bind…	mmu00230,mmu04024,mmu04022,mmu04923,mmu04921,mmu04924,mmu04925,mmu04270,mmu04714	Purine metabolism|cAMP signaling pathway|cGMP - PKG signaling pathway|Regulation of lipolysis in adipocyte|Oxytocin signaling pathway|Renin secretion|Aldosterone synthesis and secretion|Vascular smooth muscle contraction|Thermogenesis
F2r	3.36538262020683e-29	-0.344078664601499	0.026	0.177	1.08651377893377e-24	0.78781092858391	ENSMUSG00000048376	protein_coding	coagulation factor II (thrombin) receptor [Source:MGI Symbol;Acc:MGI:101802]	--	GO:0007186,GO:0016021,GO:0004930,GO:0007596,GO:0015057,GO:0070493,GO:0016020,GO:0048873,GO:0005886,GO:0009986,GO:0005887,GO:0045211,GO:0007165,GO:0045893,GO:0051930,GO:0006954,GO:0032496,GO:0043547,GO:0031594,GO:0043280,GO:0005769,GO:0005770,GO:0008285,GO:0005102,GO:0007205,GO:0008284,GO:0009611,GO:0006919,GO:0043524,GO:0045217,GO:0005901,GO:0007599,GO:0035025,GO:0051482,GO:0014068,GO:0007200,GO:…	G protein-coupled receptor signaling pathway|integral component of membrane|G protein-coupled receptor activity|blood coagulation|thrombin-activated receptor activity|thrombin-activated receptor signaling pathway|membrane|homeostasis of number of cells within a tissue|plasma membrane|cell surface|integral component of plasma membrane|postsynaptic membrane|signal transduction|positive regulation o…	mmu04015,mmu04020,mmu04072,mmu04024,mmu04151,mmu04080,mmu04810,mmu04610,mmu04611,mmu05200	Rap1 signaling pathway|Calcium signaling pathway|Phospholipase D signaling pathway|cAMP signaling pathway|PI3K-Akt signaling pathway|Neuroactive ligand-receptor interaction|Regulation of actin cytoskeleton|Complement and coagulation cascades|Platelet activation|Pathways in cancer
Uqcr10	3.83086643220458e-29	-1.01150951570708	0.58	0.799	1.23679522763725e-24	0.496026974867791	ENSMUSG00000059534	protein_coding	ubiquinol-cytochrome c reductase, complex III subunit X [Source:MGI Symbol;Acc:MGI:1913402]	--	GO:0005743,GO:0006122,GO:0005750,GO:0016020,GO:0055114,GO:0005739,GO:0070469,GO:0009060,GO:0008121,GO:0034551	mitochondrial inner membrane|mitochondrial electron transport, ubiquinol to cytochrome c|mitochondrial respiratory chain complex III|membrane|oxidation-reduction process|mitochondrion|respirasome|aerobic respiration|ubiquinol-cytochrome-c reductase activity|mitochondrial respiratory chain complex III assembly	mmu00190,mmu04260,mmu04714,mmu05010,mmu05012,mmu05016,mmu04932	Oxidative phosphorylation|Cardiac muscle contraction|Thermogenesis|Alzheimer's disease|Parkinson's disease|Huntington's disease|Non-alcoholic fatty liver disease (NAFLD)
Tyrobp	4.52030978561248e-29	0.847150493969411	0.874	0.843	1.45938201428499e-24	1.79894427042742	ENSMUSG00000030579	protein_coding	TYRO protein tyrosine kinase binding protein [Source:MGI Symbol;Acc:MGI:1277211]	--	GO:0016020,GO:0016021,GO:0048678,GO:0010628,GO:1900272,GO:0046872,GO:0005886,GO:0009986,GO:0005515,GO:0042802,GO:0016301,GO:0007229,GO:0016310,GO:0002376,GO:0030036,GO:0050821,GO:0005102,GO:0030316,GO:2001204,GO:2000010,GO:0002274,GO:0030889,GO:0034241,GO:0002281,GO:0002282,GO:0002283,GO:0030900,GO:0032816,GO:0032911,GO:0032930,GO:0042535,GO:0043277,GO:0045081,GO:0045410,GO:0050725,GO:0097190,GO:…	membrane|integral component of membrane|response to axon injury|positive regulation of gene expression|negative regulation of long-term synaptic potentiation|metal ion binding|plasma membrane|cell surface|protein binding|identical protein binding|kinase activity|integrin-mediated signaling pathway|phosphorylation|immune system process|actin cytoskeleton organization|protein stabilization|signalin…	mmu04650,mmu04380	Natural killer cell mediated cytotoxicity|Osteoclast differentiation
Peg10	5.33816981434504e-29	-0.474210054333595	0.049	0.24	1.7234281245613e-24	0.719860840918442	ENSMUSG00000092035	protein_coding	paternally expressed 10 [Source:MGI Symbol;Acc:MGI:2157785]	--	GO:0008270,GO:0003676,GO:0046872,GO:0003677,GO:0005634,GO:0005829,GO:0005737,GO:0030154,GO:0006915,GO:0030512,GO:0001890	zinc ion binding|nucleic acid binding|metal ion binding|DNA binding|nucleus|cytosol|cytoplasm|cell differentiation|apoptotic process|negative regulation of transforming growth factor beta receptor signaling pathway|placenta development	--	--
Hmgn3	6.03598518736755e-29	-0.514381888957881	0.055	0.252	1.94871781774162e-24	0.700092817666648	ENSMUSG00000066456	protein_coding	high mobility group nucleosomal binding domain 3 [Source:MGI Symbol;Acc:MGI:2138069]	--	GO:0005634,GO:0031492,GO:0000785,GO:0003682,GO:0045944,GO:0061178,GO:0003677,GO:0006325,GO:0006357,GO:0051091	nucleus|nucleosomal DNA binding|chromatin|chromatin binding|positive regulation of transcription by RNA polymerase II|regulation of insulin secretion involved in cellular response to glucose stimulus|DNA binding|chromatin organization|regulation of transcription by RNA polymerase II|positive regulation of DNA-binding transcription factor activity	--	--
Chga	7.40356991802904e-29	-0.451596004040248	0.036	0.205	2.39024254803568e-24	0.73123346185928	ENSMUSG00000021194	protein_coding	chromogranin A [Source:MGI Symbol;Acc:MGI:88394]	--	GO:0030141,GO:0005615,GO:0060452,GO:0097756,GO:0016020,GO:0048471,GO:0005515,GO:0031410,GO:0005576,GO:0001934,GO:0042629,GO:0050830,GO:0050829,GO:0051480,GO:0030658,GO:0030133,GO:1901215,GO:1900738,GO:0043303,GO:0002026,GO:0006996,GO:0043950,GO:0002551,GO:0032762,GO:0045576,GO:0033366,GO:0033604,GO:0086030,GO:1901899,GO:2000707,GO:0042583	secretory granule|extracellular space|positive regulation of cardiac muscle contraction|negative regulation of blood vessel diameter|membrane|perinuclear region of cytoplasm|protein binding|cytoplasmic vesicle|extracellular region|positive regulation of protein phosphorylation|mast cell granule|defense response to Gram-positive bacterium|defense response to Gram-negative bacterium|regulation of c…	--	--
Ramp2	1.61588313235376e-28	-0.445227704261426	0.028	0.181	5.21687869280411e-24	0.734468384460099	ENSMUSG00000001240	protein_coding	receptor (calcitonin) activity modifying protein 2 [Source:MGI Symbol;Acc:MGI:1859650]	--	GO:0016021,GO:0006886,GO:0008565,GO:0008277,GO:0016020,GO:0005886,GO:0009986,GO:0005737,GO:0015031,GO:0015026,GO:0006816,GO:0007186,GO:0010628,GO:0001570,GO:0070830,GO:0072659,GO:0001525,GO:0043235,GO:0007507,GO:2000352,GO:0032870,GO:0002040,GO:0008217,GO:0043116,GO:0045766,GO:0034333,GO:0035924,GO:0005623,GO:0007189,GO:0031623,GO:0097647,GO:2001214,GO:1990410,GO:0097084,GO:0097643,GO:0150057,GO:…	integral component of membrane|intracellular protein transport|obsolete protein transporter activity|regulation of G protein-coupled receptor signaling pathway|membrane|plasma membrane|cell surface|cytoplasm|protein transport|coreceptor activity|calcium ion transport|G protein-coupled receptor signaling pathway|positive regulation of gene expression|vasculogenesis|bicellular tight junction assemb…	mmu04270	Vascular smooth muscle contraction
Prdx3	1.62816401485164e-28	-0.795327020466788	0.195	0.472	5.25652752194851e-24	0.576212546587371	ENSMUSG00000024997	protein_coding	peroxiredoxin 3 [Source:MGI Symbol;Acc:MGI:88034]	--	GO:0055114,GO:0016491,GO:0016209,GO:0045454,GO:0051920,GO:0032991,GO:0005829,GO:0005737,GO:0042802,GO:0005739,GO:0098869,GO:0004601,GO:0005768,GO:0005769,GO:0032496,GO:0006979,GO:0006915,GO:0043154,GO:0019901,GO:0051092,GO:0043066,GO:0019900,GO:0008022,GO:0008284,GO:0030099,GO:0043524,GO:0034599,GO:0007005,GO:0051881,GO:0043209,GO:0042542,GO:0043027,GO:0008379,GO:0001893,GO:0034614,GO:0042744,GO:…	oxidation-reduction process|oxidoreductase activity|antioxidant activity|cell redox homeostasis|peroxiredoxin activity|protein-containing complex|cytosol|cytoplasm|identical protein binding|mitochondrion|cellular oxidant detoxification|peroxidase activity|endosome|early endosome|response to lipopolysaccharide|response to oxidative stress|apoptotic process|negative regulation of cysteine-type endo…	--	--
Arhgdib	1.7073453015869e-28	1.06357205916351	0.727	0.488	5.5121643061733e-24	2.09010013044206	ENSMUSG00000030220	protein_coding	Rho, GDP dissociation inhibitor (GDI) beta [Source:MGI Symbol;Acc:MGI:101940]	--	GO:0005737,GO:0005094,GO:0005096,GO:0043547,GO:0005829,GO:0016020,GO:0050790,GO:0003924,GO:0048365,GO:0035023,GO:2000249,GO:1901164,GO:0007266,GO:0071461	cytoplasm|Rho GDP-dissociation inhibitor activity|GTPase activator activity|positive regulation of GTPase activity|cytosol|membrane|regulation of catalytic activity|GTPase activity|Rac GTPase binding|regulation of Rho protein signal transduction|regulation of actin cytoskeleton reorganization|negative regulation of trophoblast cell migration|Rho protein signal transduction|cellular response to re…	mmu04962,mmu04722	Vasopressin-regulated water reabsorption|Neurotrophin signaling pathway
Laptm5	1.86911856721539e-28	0.743082158612025	0.866	0.756	6.03444929425488e-24	1.67374779925967	ENSMUSG00000028581	protein_coding	lysosomal-associated protein transmembrane 5 [Source:MGI Symbol;Acc:MGI:108046]	--	GO:0016021,GO:0005764,GO:0016020,GO:0005765,GO:1990830	integral component of membrane|lysosome|membrane|lysosomal membrane|cellular response to leukemia inhibitory factor	mmu04142	Lysosome
Rps9	2.21606350550139e-28	0.675106787780919	0.927	0.976	7.15456102751125e-24	1.59671495662034	ENSMUSG00000006333	protein_coding	ribosomal protein S9 [Source:MGI Symbol;Acc:MGI:1924096]	--	GO:0003735,GO:0006412,GO:0005622,GO:0003723,GO:0019843,GO:0015935,GO:0005737,GO:0045202,GO:0005840,GO:0005730,GO:0008284,GO:1990904,GO:0045182,GO:0022627,GO:1990932,GO:0045903	structural constituent of ribosome|translation|intracellular|RNA binding|rRNA binding|small ribosomal subunit|cytoplasm|synapse|ribosome|nucleolus|positive regulation of cell population proliferation|ribonucleoprotein complex|translation regulator activity|cytosolic small ribosomal subunit|5.8S rRNA binding|positive regulation of translational fidelity	mmu03010	Ribosome
Tie1	2.7354978189327e-28	-0.322853732900536	0.014	0.134	8.83155470842423e-24	0.799486881923508	ENSMUSG00000033191	protein_coding	tyrosine kinase with immunoglobulin-like and EGF-like domains 1 [Source:MGI Symbol;Acc:MGI:99906]	--	GO:0005515,GO:0005524,GO:0006468,GO:0004672,GO:0004713,GO:0016020,GO:0016021,GO:0016740,GO:0005886,GO:0005887,GO:0000166,GO:0016301,GO:0016310,GO:0018108,GO:0004714,GO:0001701,GO:0001570,GO:0016525,GO:0001525,GO:0001568,GO:0030336,GO:0043235,GO:0007169,GO:0045766,GO:0032526,GO:0045026	protein binding|ATP binding|protein phosphorylation|protein kinase activity|protein tyrosine kinase activity|membrane|integral component of membrane|transferase activity|plasma membrane|integral component of plasma membrane|nucleotide binding|kinase activity|phosphorylation|peptidyl-tyrosine phosphorylation|transmembrane receptor protein tyrosine kinase activity|in utero embryonic development|vas…	--	--
Ar	2.84002810493593e-28	-0.577602273019369	0.071	0.283	9.16903073678566e-24	0.670076504678604	ENSMUSG00000046532	protein_coding	androgen receptor [Source:MGI Symbol;Acc:MGI:88064]	ESR-like	GO:0003677,GO:0008270,GO:0006355,GO:0005634,GO:0005496,GO:0003700,GO:0043565,GO:0004879,GO:0030521,GO:0046872,GO:0032991,GO:0007338,GO:0010468,GO:0005515,GO:0005737,GO:0005886,GO:0045944,GO:0003682,GO:0007283,GO:0003382,GO:0008289,GO:0006351,GO:0010628,GO:0045893,GO:0000978,GO:0001228,GO:0000122,GO:0016607,GO:0045892,GO:0001701,GO:0061458,GO:0035264,GO:0030424,GO:0006357,GO:0008134,GO:0000790,GO:…	DNA binding|zinc ion binding|regulation of transcription, DNA-templated|nucleus|steroid binding|DNA-binding transcription factor activity|sequence-specific DNA binding|nuclear receptor activity|androgen receptor signaling pathway|metal ion binding|protein-containing complex|single fertilization|regulation of gene expression|protein binding|cytoplasm|plasma membrane|positive regulation of transcri…	mmu04114,mmu05200,mmu05215	Oocyte meiosis|Pathways in cancer|Prostate cancer
Steap2	3.15131663932503e-28	-0.35305129171596	0.012	0.126	1.01740257700609e-23	0.782926460605652	ENSMUSG00000015653	protein_coding	six transmembrane epithelial antigen of prostate 2 [Source:MGI Symbol;Acc:MGI:1921301]	--	GO:0016020,GO:0016021,GO:0046872,GO:0005886,GO:0005829,GO:0006811,GO:0016491,GO:0055114,GO:0005768,GO:0005769,GO:0009725,GO:0006893,GO:0030173,GO:0006897,GO:0045055,GO:0030140,GO:0010008,GO:0055072,GO:0015677,GO:0098706,GO:0008823,GO:0052851	membrane|integral component of membrane|metal ion binding|plasma membrane|cytosol|ion transport|oxidoreductase activity|oxidation-reduction process|endosome|early endosome|response to hormone|Golgi to plasma membrane transport|integral component of Golgi membrane|endocytosis|regulated exocytosis|trans-Golgi network transport vesicle|endosome membrane|iron ion homeostasis|copper ion import|iron io…	mmu04978	Mineral absorption
Npc2	3.61508453813844e-28	0.834665903120571	0.854	0.803	1.167130043138e-23	1.78344398407094	ENSMUSG00000021242	protein_coding	NPC intracellular cholesterol transporter 2 [Source:MGI Symbol;Acc:MGI:1915213]	--	GO:0032367,GO:0005615,GO:0005576,GO:0006629,GO:0008202,GO:0008203,GO:0005783,GO:0006869,GO:0005764,GO:0042632,GO:0015485,GO:0032934,GO:0019899,GO:0033344,GO:0030301,GO:0120020,GO:0032366,GO:0015918	intracellular cholesterol transport|extracellular space|extracellular region|lipid metabolic process|steroid metabolic process|cholesterol metabolic process|endoplasmic reticulum|lipid transport|lysosome|cholesterol homeostasis|cholesterol binding|sterol binding|enzyme binding|cholesterol efflux|cholesterol transport|cholesterol transfer activity|intracellular sterol transport|sterol transport	mmu04142,mmu04979	Lysosome|Cholesterol metabolism
Cobll1	4.83337888929449e-28	-0.452295225094808	0.045	0.224	1.56045637440873e-23	0.730879145849846	ENSMUSG00000034903	protein_coding	Cobl-like 1 [Source:MGI Symbol;Acc:MGI:2442894]	--	GO:0003785	actin monomer binding	--	--
Mpdz	7.00281820330521e-28	-0.391263802737858	0.02	0.154	2.26085985693709e-23	0.762461394670293	ENSMUSG00000028402	protein_coding	multiple PDZ domain protein [Source:MGI Symbol;Acc:MGI:1343489]	--	GO:0005515,GO:0016020,GO:0005886,GO:0005737,GO:0030054,GO:0045202,GO:0045211,GO:0031410,GO:0042995,GO:0016324,GO:0005923,GO:0008022,GO:0030425,GO:0007155,GO:0043005,GO:0014069,GO:0043220,GO:0042552,GO:0016327	protein binding|membrane|plasma membrane|cytoplasm|cell junction|synapse|postsynaptic membrane|cytoplasmic vesicle|cell projection|apical plasma membrane|bicellular tight junction|protein C-terminus binding|dendrite|cell adhesion|neuron projection|postsynaptic density|Schmidt-Lanterman incisure|myelination|apicolateral plasma membrane	mmu04530	Tight junction
Gzma	7.29245734805647e-28	-0.440677097918257	0.019	0.15	2.35436985482003e-23	0.736788731527138	ENSMUSG00000023132	protein_coding	granzyme A [Source:MGI Symbol;Acc:MGI:109266]	--	GO:0006508,GO:0004252,GO:0016787,GO:0005634,GO:0019835,GO:0008233,GO:0042803,GO:0005576,GO:0009617,GO:0008236,GO:0006915,GO:0043392,GO:0043065,GO:0051603,GO:0051354,GO:0032078	proteolysis|serine-type endopeptidase activity|hydrolase activity|nucleus|cytolysis|peptidase activity|protein homodimerization activity|extracellular region|response to bacterium|serine-type peptidase activity|apoptotic process|negative regulation of DNA binding|positive regulation of apoptotic process|proteolysis involved in cellular protein catabolic process|negative regulation of oxidoreducta…	mmu04080	Neuroactive ligand-receptor interaction
Klhdc8a	8.11273551413778e-28	-0.436146112043086	0.035	0.197	2.61919666073938e-23	0.739106357260328	ENSMUSG00000042115	protein_coding	kelch domain containing 8A [Source:MGI Symbol;Acc:MGI:2442630]	--	GO:0005515	protein binding	--	--
Iscu	9.01920595046147e-28	-0.952882217511652	0.441	0.701	2.91185064110648e-23	0.516599367602682	ENSMUSG00000025825	protein_coding	iron-sulfur cluster assembly enzyme [Source:MGI Symbol;Acc:MGI:1913633]	--	GO:0051536,GO:0005506,GO:0016226,GO:0046872,GO:0005829,GO:0005737,GO:0005739,GO:0008198,GO:0060090,GO:0005759,GO:0051537,GO:1904234,GO:0006879,GO:0051539,GO:1902958,GO:1904439	iron-sulfur cluster binding|iron ion binding|iron-sulfur cluster assembly|metal ion binding|cytosol|cytoplasm|mitochondrion|ferrous iron binding|molecular adaptor activity|mitochondrial matrix|2 iron, 2 sulfur cluster binding|positive regulation of aconitate hydratase activity|cellular iron ion homeostasis|4 iron, 4 sulfur cluster binding|positive regulation of mitochondrial electron transport, N…	--	--
Atp5j2	9.29323631327729e-28	-0.956283302431433	0.668	0.862	3.00032134374157e-23	0.515382943566072	ENSMUSG00000038690	protein_coding	ATP synthase, H+ transporting, mitochondrial F0 complex, subunit F2 [Source:MGI Symbol;Acc:MGI:1927558]	--	GO:0016020,GO:0016021,GO:0006811,GO:0005739,GO:0005743,GO:0046034,GO:0006754,GO:0016887,GO:0045263,GO:0005753,GO:0000276	membrane|integral component of membrane|ion transport|mitochondrion|mitochondrial inner membrane|ATP metabolic process|ATP biosynthetic process|ATPase activity|proton-transporting ATP synthase complex, coupling factor F(o)|mitochondrial proton-transporting ATP synthase complex|mitochondrial proton-transporting ATP synthase complex, coupling factor F(o)	mmu00190,mmu04714	Oxidative phosphorylation|Thermogenesis
Pcx	1.42276127893156e-27	-0.336266392140339	0.031	0.185	4.59338478903053e-23	0.792088539095151	ENSMUSG00000024892	protein_coding	pyruvate carboxylase [Source:MGI Symbol;Acc:MGI:97520]	--	GO:0046872,GO:0005524,GO:0003824,GO:0006094,GO:0004736,GO:0009374,GO:0006090,GO:0000166,GO:0016874,GO:0005739	metal ion binding|ATP binding|catalytic activity|gluconeogenesis|pyruvate carboxylase activity|biotin binding|pyruvate metabolic process|nucleotide binding|ligase activity|mitochondrion	mmu00020,mmu00620	Citrate cycle (TCA cycle)|Pyruvate metabolism
Oxtr	1.48051149716496e-27	-0.322403338441429	0.013	0.126	4.77983136859707e-23	0.799736512416932	ENSMUSG00000049112	protein_coding	oxytocin receptor [Source:MGI Symbol;Acc:MGI:109147]	--	GO:0007186,GO:0016021,GO:0004930,GO:0005000,GO:0004990,GO:0016020,GO:0005886,GO:0005887,GO:0007165,GO:0016324,GO:0070371,GO:0007204,GO:0007565,GO:0007613,GO:0005902,GO:0120162,GO:0005913,GO:0051965,GO:0035176,GO:0042711,GO:0001967,GO:0045777,GO:0030431,GO:0032870,GO:0042755,GO:0017046,GO:0001975,GO:0010701,GO:0032230,GO:0051968,GO:0001992,GO:0045907,GO:0048545,GO:0070474,GO:0060406,GO:0042713,GO:…	G protein-coupled receptor signaling pathway|integral component of membrane|G protein-coupled receptor activity|vasopressin receptor activity|oxytocin receptor activity|membrane|plasma membrane|integral component of plasma membrane|signal transduction|apical plasma membrane|ERK1 and ERK2 cascade|positive regulation of cytosolic calcium ion concentration|female pregnancy|memory|microvillus|positiv…	mmu04020,mmu04024,mmu04080,mmu04921	Calcium signaling pathway|cAMP signaling pathway|Neuroactive ligand-receptor interaction|Oxytocin signaling pathway
Lef1	2.12285280588997e-27	-0.272382661790748	0.006	0.098	6.85363028381578e-23	0.827951025698192	ENSMUSG00000027985	protein_coding	lymphoid enhancer binding factor 1 [Source:MGI Symbol;Acc:MGI:96770]	HMG	GO:0006357,GO:0016055,GO:0008013,GO:0003677,GO:0005634,GO:0003700,GO:0043565,GO:0005515,GO:0005737,GO:0045944,GO:0003682,GO:0042100,GO:0044212,GO:0010628,GO:0045893,GO:0001228,GO:0000977,GO:0043401,GO:0000122,GO:0045892,GO:0030879,GO:0000978,GO:0005667,GO:0060325,GO:0043392,GO:0042393,GO:0006915,GO:0008134,GO:0006355,GO:0043066,GO:0035326,GO:0006366,GO:0043923,GO:0000981,GO:0042826,GO:0043966,GO:…	regulation of transcription by RNA polymerase II|Wnt signaling pathway|beta-catenin binding|DNA binding|nucleus|DNA-binding transcription factor activity|sequence-specific DNA binding|protein binding|cytoplasm|positive regulation of transcription by RNA polymerase II|chromatin binding|B cell proliferation|transcription regulatory region DNA binding|positive regulation of gene expression|positive …	mmu04310,mmu04390,mmu04520,mmu04916,mmu05200,mmu05210,mmu05225,mmu05226,mmu05216,mmu05221,mmu05217,mmu05215,mmu05213,mmu05224,mmu05412,mmu04934	Wnt signaling pathway|Hippo signaling pathway|Adherens junction|Melanogenesis|Pathways in cancer|Colorectal cancer|Hepatocellular carcinoma|Gastric cancer|Thyroid cancer|Acute myeloid leukemia|Basal cell carcinoma|Prostate cancer|Endometrial cancer|Breast cancer|Arrhythmogenic right ventricular cardiomyopathy (ARVC)|Cushing's syndrome
Ptprg	2.157801151418e-27	-0.403486415109418	0.023	0.161	6.966461017353e-23	0.756029054980419	ENSMUSG00000021745	protein_coding	protein tyrosine phosphatase, receptor type, G [Source:MGI Symbol;Acc:MGI:97814]	--	GO:0005515,GO:0016791,GO:0004725,GO:0006470,GO:0016311,GO:0016020,GO:0016021,GO:0016787,GO:0004721,GO:0035335,GO:0042802,GO:0007420,GO:0010633,GO:0010977,GO:0005615	protein binding|phosphatase activity|protein tyrosine phosphatase activity|protein dephosphorylation|dephosphorylation|membrane|integral component of membrane|hydrolase activity|phosphoprotein phosphatase activity|peptidyl-tyrosine dephosphorylation|identical protein binding|brain development|negative regulation of epithelial cell migration|negative regulation of neuron projection development|ext…	--	--
Id3	2.31913749070815e-27	-0.616278722735329	0.213	0.512	7.48733538875125e-23	0.652351430061907	ENSMUSG00000007872	protein_coding	inhibitor of DNA binding 3 [Source:MGI Symbol;Acc:MGI:96398]	bHLH	GO:0005634,GO:0005737,GO:0046983,GO:0045892,GO:0003700,GO:0005515,GO:0007275,GO:0010629,GO:0008134,GO:0000122,GO:0048511,GO:0030182,GO:0007507,GO:0019904,GO:0043065,GO:0051726,GO:0007517,GO:0007623,GO:0042476,GO:0006275,GO:0030855,GO:0001085,GO:0043433,GO:0007417,GO:0045668,GO:0006351,GO:0045662,GO:0043392,GO:0045665,GO:0030903,GO:0072750,GO:1901707,GO:0001656,GO:0009611	nucleus|cytoplasm|protein dimerization activity|negative regulation of transcription, DNA-templated|DNA-binding transcription factor activity|protein binding|multicellular organism development|negative regulation of gene expression|transcription factor binding|negative regulation of transcription by RNA polymerase II|rhythmic process|neuron differentiation|heart development|protein domain specifi…	mmu04350,mmu04550	TGF-beta signaling pathway|Signaling pathways regulating pluripotency of stem cells
Hspd1	2.53753416327941e-27	-0.839674293806554	0.724	0.862	8.19242904614756e-23	0.558769703947435	ENSMUSG00000025980	protein_coding	heat shock protein 1 (chaperonin) [Source:MGI Symbol;Acc:MGI:96242]	--	GO:0005524,GO:0005737,GO:0006457,GO:0042026,GO:0032729,GO:0050870,GO:0005615,GO:0005794,GO:0032991,GO:0005829,GO:0009986,GO:0000166,GO:0016853,GO:0046982,GO:0005886,GO:0005739,GO:0043231,GO:0032755,GO:0003725,GO:0005759,GO:0044877,GO:0030141,GO:0002039,GO:0050821,GO:0005769,GO:0043032,GO:0043066,GO:0043065,GO:0045121,GO:0070062,GO:0006919,GO:0019899,GO:0005743,GO:0043524,GO:0031625,GO:0140030,GO:…	ATP binding|cytoplasm|protein folding|protein refolding|positive regulation of interferon-gamma production|positive regulation of T cell activation|extracellular space|Golgi apparatus|protein-containing complex|cytosol|cell surface|nucleotide binding|isomerase activity|protein heterodimerization activity|plasma membrane|mitochondrion|intracellular membrane-bounded organelle|positive regulation of…	mmu03018,mmu04940,mmu05134,mmu05152	RNA degradation|Type I diabetes mellitus|Legionellosis|Tuberculosis
AU021092	2.83490832635755e-27	-0.263055964775105	0.012	0.122	9.15250153164534e-23	0.833320880493557	ENSMUSG00000051669	protein_coding	expressed sequence AU021092 [Source:MGI Symbol;Acc:MGI:2146559]	--	GO:0008150,GO:0005829,GO:0042803,GO:0005576,GO:0016020	biological_process|cytosol|protein homodimerization activity|extracellular region|membrane	--	--
Nr1d1	3.78611559510654e-27	-0.352517810692847	0.043	0.217	1.22234741988015e-22	0.783216025365548	ENSMUSG00000020889	protein_coding	nuclear receptor subfamily 1, group D, member 1 [Source:MGI Symbol;Acc:MGI:2444210]	THR-like	GO:0003677,GO:0003707,GO:0008270,GO:0006355,GO:0005634,GO:0003700,GO:0043565,GO:0046872,GO:0016604,GO:0005737,GO:0042995,GO:0000122,GO:0045944,GO:0005515,GO:0000977,GO:0045893,GO:0000978,GO:0043401,GO:0030154,GO:0071222,GO:0000976,GO:0000981,GO:0008134,GO:0030374,GO:0038023,GO:0007275,GO:0090575,GO:0045892,GO:0048511,GO:0019216,GO:0000790,GO:0030425,GO:0005978,GO:0120163,GO:0044212,GO:0043025,GO:…	DNA binding|steroid hormone receptor activity|zinc ion binding|regulation of transcription, DNA-templated|nucleus|DNA-binding transcription factor activity|sequence-specific DNA binding|metal ion binding|nuclear body|cytoplasm|cell projection|negative regulation of transcription by RNA polymerase II|positive regulation of transcription by RNA polymerase II|protein binding|RNA polymerase II regula…	mmu04710	Circadian rhythm
Sox4	5.07897868910769e-27	-0.360109710904302	0.025	0.165	1.63974826977842e-22	0.779105329716479	ENSMUSG00000076431	protein_coding	SRY (sex determining region Y)-box 4 [Source:MGI Symbol;Acc:MGI:98366]	HMG	GO:0060412,GO:0003677,GO:0005634,GO:0005654,GO:0005515,GO:0005737,GO:0045944,GO:0005739,GO:0045893,GO:0000978,GO:0001228,GO:0000981,GO:0030154,GO:0031397,GO:0003700,GO:0050821,GO:0008285,GO:0006355,GO:0001666,GO:0003713,GO:0043065,GO:0008284,GO:0035019,GO:0001501,GO:0031647,GO:0090263,GO:0007507,GO:0045727,GO:0071333,GO:0031018,GO:0000976,GO:0003183,GO:0042593,GO:0060548,GO:0003215,GO:0006977,GO:…	ventricular septum morphogenesis|DNA binding|nucleus|nucleoplasm|protein binding|cytoplasm|positive regulation of transcription by RNA polymerase II|mitochondrion|positive regulation of transcription, DNA-templated|RNA polymerase II proximal promoter sequence-specific DNA binding|DNA-binding transcription activator activity, RNA polymerase II-specific|DNA-binding transcription factor activity, RN…	--	--
Ndufa4	5.23923356525617e-27	-1.09861543083504	0.541	0.783	1.69148655654295e-22	0.466964431323701	ENSMUSG00000029632	protein_coding	Ndufa4, mitochondrial complex associated [Source:MGI Symbol;Acc:MGI:107686]	--	GO:0016020,GO:0055114,GO:0022900,GO:0005739,GO:0005743,GO:1902600,GO:0070469,GO:0044877,GO:0004129,GO:0005751	membrane|oxidation-reduction process|electron transport chain|mitochondrion|mitochondrial inner membrane|proton transmembrane transport|respirasome|protein-containing complex binding|cytochrome-c oxidase activity|mitochondrial respiratory chain complex IV	mmu00190,mmu04723,mmu04714,mmu05010,mmu05012,mmu05016,mmu04932	Oxidative phosphorylation|Retrograde endocannabinoid signaling|Thermogenesis|Alzheimer's disease|Parkinson's disease|Huntington's disease|Non-alcoholic fatty liver disease (NAFLD)
Rps2	6.1603941819673e-27	0.640107837725807	0.922	0.945	1.98888326164814e-22	1.55844564475175	ENSMUSG00000044533	protein_coding	ribosomal protein S2 [Source:MGI Symbol;Acc:MGI:105110]	--	GO:0003735,GO:0006412,GO:0005840,GO:0003723,GO:0015935,GO:1990904,GO:0005654,GO:0045202,GO:0051443,GO:0044877,GO:0019899,GO:0003729,GO:0017134,GO:0071353,GO:0022627,GO:0000028,GO:0001731,GO:0045471	structural constituent of ribosome|translation|ribosome|RNA binding|small ribosomal subunit|ribonucleoprotein complex|nucleoplasm|synapse|positive regulation of ubiquitin-protein transferase activity|protein-containing complex binding|enzyme binding|mRNA binding|fibroblast growth factor binding|cellular response to interleukin-4|cytosolic small ribosomal subunit|ribosomal small subunit assembly|f…	mmu03010	Ribosome
Hspa1a	6.91991225879619e-27	-0.840063971043309	0.77	0.965	2.23409367275235e-22	0.558618798576218	ENSMUSG00000091971	protein_coding	heat shock protein 1A [Source:MGI Symbol;Acc:MGI:96244]	--	GO:0005634,GO:0016887,GO:0032991,GO:0048471,GO:0005829,GO:0005737,GO:0000166,GO:0005524,GO:0005886,GO:0005856,GO:0016324,GO:0005515,GO:0031625,GO:0009408,GO:0005739,GO:0016607,GO:0016234,GO:0016323,GO:0001664,GO:0016235,GO:0005813,GO:0005814,GO:0005102,GO:0005815,GO:0006281,GO:0047485,GO:0042826,GO:0045121,GO:0019899,GO:0003714,GO:0032436,GO:0008285,GO:0031072,GO:0030308,GO:0051082,GO:0042026,GO:…	nucleus|ATPase activity|protein-containing complex|perinuclear region of cytoplasm|cytosol|cytoplasm|nucleotide binding|ATP binding|plasma membrane|cytoskeleton|apical plasma membrane|protein binding|ubiquitin protein ligase binding|response to heat|mitochondrion|nuclear speck|inclusion body|basolateral plasma membrane|G protein-coupled receptor binding|aggresome|centrosome|centriole|signaling re…	mmu03040,mmu04141,mmu04010,mmu04144,mmu04612,mmu04915,mmu04213,mmu05020,mmu05134,mmu05162,mmu05164,mmu05169,mmu05145	Spliceosome|Protein processing in endoplasmic reticulum|MAPK signaling pathway|Endocytosis|Antigen processing and presentation|Estrogen signaling pathway|Longevity regulating pathway - multiple species|Prion diseases|Legionellosis|Measles|Influenza A|Epstein-Barr virus infection|Toxoplasmosis
Gem	7.10421767673919e-27	-0.496121846754206	0.064	0.264	2.29359667693525e-22	0.709010133921543	ENSMUSG00000028214	protein_coding	GTP binding protein (gene overexpressed in skeletal muscle) [Source:MGI Symbol;Acc:MGI:99844]	--	GO:0007165,GO:0016020,GO:0005525,GO:0003924,GO:1901842,GO:0005886,GO:0005634,GO:0000166,GO:0005246,GO:0019003,GO:0000278,GO:0030496,GO:0051276,GO:0005515,GO:0072686,GO:0009898,GO:0000287,GO:0051310,GO:0051233	signal transduction|membrane|GTP binding|GTPase activity|negative regulation of high voltage-gated calcium channel activity|plasma membrane|nucleus|nucleotide binding|calcium channel regulator activity|GDP binding|mitotic cell cycle|midbody|chromosome organization|protein binding|mitotic spindle|cytoplasmic side of plasma membrane|magnesium ion binding|metaphase plate congression|spindle midzone	--	--
Cyba	8.28127185260754e-27	0.846022061939121	0.844	0.835	2.67360861761434e-22	1.79753774126622	ENSMUSG00000006519	protein_coding	cytochrome b-245, alpha polypeptide [Source:MGI Symbol;Acc:MGI:1316658]	--	GO:0020037,GO:0016020,GO:0046872,GO:0005886,GO:0005634,GO:0005794,GO:0005737,GO:0005925,GO:0046982,GO:0016491,GO:0055114,GO:0016324,GO:0022900,GO:0005515,GO:0045087,GO:0050766,GO:0071310,GO:0005768,GO:0006954,GO:0032755,GO:0005739,GO:0030425,GO:0032760,GO:0045730,GO:0043025,GO:0097038,GO:0042554,GO:0050665,GO:0016175,GO:0043020,GO:0006801,GO:0017124,GO:0001725,GO:0072593,GO:0030307,GO:0045777,GO:…	heme binding|membrane|metal ion binding|plasma membrane|nucleus|Golgi apparatus|cytoplasm|focal adhesion|protein heterodimerization activity|oxidoreductase activity|oxidation-reduction process|apical plasma membrane|electron transport chain|protein binding|innate immune response|positive regulation of phagocytosis|cellular response to organic substance|endosome|inflammatory response|positive regu…	mmu04145,mmu04621,mmu04670,mmu04380,mmu05418,mmu05140	Phagosome|NOD-like receptor signaling pathway|Leukocyte transendothelial migration|Osteoclast differentiation|Fluid shear stress and atherosclerosis|Leishmaniasis
Cldn5	8.83259043589004e-27	-0.260142078783102	0.03	0.181	2.8516018222271e-22	0.835005682760276	ENSMUSG00000041378	protein_coding	claudin 5 [Source:MGI Symbol;Acc:MGI:1276112]	--	GO:0016021,GO:0005198,GO:0005923,GO:0016020,GO:0005886,GO:0030054,GO:0098609,GO:0005911,GO:0005515,GO:0010628,GO:0010629,GO:0016328,GO:0016525,GO:0030864,GO:0033270,GO:0007179,GO:0030336,GO:0042802,GO:0032092,GO:1903142,GO:0042552,GO:0016338,GO:0016327,GO:0007043,GO:1903348,GO:1990963,GO:0045471,GO:0043220	integral component of membrane|structural molecule activity|bicellular tight junction|membrane|plasma membrane|cell junction|cell-cell adhesion|cell-cell junction|protein binding|positive regulation of gene expression|negative regulation of gene expression|lateral plasma membrane|negative regulation of angiogenesis|cortical actin cytoskeleton|paranode region of axon|transforming growth factor bet…	mmu04514,mmu04530,mmu04670,mmu05160	Cell adhesion molecules (CAMs)|Tight junction|Leukocyte transendothelial migration|Hepatitis C
Npdc1	8.97140210703842e-27	-0.31192436333723	0.013	0.126	2.89641717025735e-22	0.805566523651331	ENSMUSG00000015094	protein_coding	neural proliferation, differentiation and control 1 [Source:MGI Symbol;Acc:MGI:1099802]	--	GO:0016021,GO:0016020	integral component of membrane|membrane	--	--
Pcp4l1	1.87845369334511e-26	-0.349530789786282	0.016	0.134	6.06458774896468e-22	0.784839311044978	ENSMUSG00000038370	protein_coding	Purkinje cell protein 4-like 1 [Source:MGI Symbol;Acc:MGI:1913675]	--	GO:0005515,GO:0003674,GO:0008150,GO:0005575	protein binding|molecular_function|biological_process|cellular_component	--	--
Phb	2.19995221564207e-26	-0.784889662673969	0.245	0.531	7.10254572820042e-22	0.580396344210627	ENSMUSG00000038845	protein_coding	prohibitin [Source:MGI Symbol;Acc:MGI:97572]	--	GO:0016020,GO:0005634,GO:0005654,GO:0009986,GO:0005737,GO:0005886,GO:0014069,GO:0005739,GO:0005743,GO:0005887,GO:0010628,GO:0045893,GO:0000122,GO:0045892,GO:0070373,GO:0045745,GO:0042177,GO:0050821,GO:0005769,GO:0008285,GO:0043066,GO:0008022,GO:0000981,GO:0042826,GO:0044212,GO:0005515,GO:0070374,GO:0006355,GO:0019899,GO:0098978,GO:0030308,GO:0098982,GO:0007005,GO:0010942,GO:0098891,GO:0001851,GO:…	membrane|nucleus|nucleoplasm|cell surface|cytoplasm|plasma membrane|postsynaptic density|mitochondrion|mitochondrial inner membrane|integral component of plasma membrane|positive regulation of gene expression|positive regulation of transcription, DNA-templated|negative regulation of transcription by RNA polymerase II|negative regulation of transcription, DNA-templated|negative regulation of ERK1 …	--	--
Tmem205	2.22936473664404e-26	-1.0352867477814	0.351	0.606	7.19750405225528e-22	0.487918892763514	ENSMUSG00000040883	protein_coding	transmembrane protein 205 [Source:MGI Symbol;Acc:MGI:3045495]	--	GO:0016020,GO:0016021,GO:0003674,GO:0008150	membrane|integral component of membrane|molecular_function|biological_process	--	--
Tpm2	2.60177176713397e-26	-0.317439451770556	0.031	0.181	8.39982015019202e-22	0.802492908326565	ENSMUSG00000028464	protein_coding	tropomyosin 2, beta [Source:MGI Symbol;Acc:MGI:98810]	--	GO:0005515,GO:0005737,GO:0042802,GO:0042803,GO:0046982,GO:0015629,GO:0005856,GO:0003779,GO:0005884,GO:0051015,GO:0007015,GO:0005200,GO:0006936,GO:0005862,GO:0043462	protein binding|cytoplasm|identical protein binding|protein homodimerization activity|protein heterodimerization activity|actin cytoskeleton|cytoskeleton|actin binding|actin filament|actin filament binding|actin filament organization|structural constituent of cytoskeleton|muscle contraction|muscle thin filament tropomyosin|regulation of ATPase activity	mmu04260,mmu04261,mmu05410,mmu05414	Cardiac muscle contraction|Adrenergic signaling in cardiomyocytes|Hypertrophic cardiomyopathy (HCM)|Dilated cardiomyopathy (DCM)
Nfib	2.96742288072308e-26	-0.40013680331181	0.058	0.248	9.58032477041445e-22	0.75778642287955	ENSMUSG00000008575	protein_coding	nuclear factor I/B [Source:MGI Symbol;Acc:MGI:103188]	CTF/NFI	GO:0006355,GO:0005634,GO:0005622,GO:0003700,GO:0003677,GO:0006260,GO:0045944,GO:0009617,GO:0000122,GO:0045893,GO:0000978,GO:0001228,GO:0000981,GO:0043392,GO:0007420,GO:0008285,GO:0001650,GO:0003690,GO:0003714,GO:0030900,GO:0030324,GO:0060662,GO:0002062,GO:0030902,GO:1902894,GO:0010001,GO:0071679,GO:0060689,GO:0021740,GO:0021960,GO:0060486,GO:0060509,GO:0060510,GO:0061141,GO:2000791,GO:2000795,GO:…	regulation of transcription, DNA-templated|nucleus|intracellular|DNA-binding transcription factor activity|DNA binding|DNA replication|positive regulation of transcription by RNA polymerase II|response to bacterium|negative regulation of transcription by RNA polymerase II|positive regulation of transcription, DNA-templated|RNA polymerase II proximal promoter sequence-specific DNA binding|DNA-bind…	--	--
Bag3	3.56234752061836e-26	-0.915761253634025	0.245	0.524	1.15010389703164e-21	0.530064102825422	ENSMUSG00000030847	protein_coding	BCL2-associated athanogene 3 [Source:MGI Symbol;Acc:MGI:1352493]	--	GO:0005515,GO:0051087,GO:0005634,GO:0005829,GO:0005737,GO:0005886,GO:0043005,GO:0034605,GO:0097192,GO:0050790,GO:0006915,GO:0044877,GO:0000045,GO:0050821,GO:0030018,GO:0043066,GO:0001725,GO:1903215,GO:0042307,GO:0046827,GO:0046716,GO:0097201,GO:0071260,GO:0008625,GO:0061684,GO:0034620,GO:0000774,GO:0101031,GO:0010664,GO:1905337,GO:0007420,GO:0021510	protein binding|chaperone binding|nucleus|cytosol|cytoplasm|plasma membrane|neuron projection|cellular response to heat|extrinsic apoptotic signaling pathway in absence of ligand|regulation of catalytic activity|apoptotic process|protein-containing complex binding|autophagosome assembly|protein stabilization|Z disc|negative regulation of apoptotic process|stress fiber|negative regulation of prote…	--	--
Caln1	3.66287968509164e-26	-0.30929080837839	0.02	0.146	1.18256070633184e-21	0.807038380954333	ENSMUSG00000060371	protein_coding	calneuron 1 [Source:MGI Symbol;Acc:MGI:2155987]	--	GO:0005509,GO:0016020,GO:0016021,GO:0046872,GO:0032588,GO:0005794,GO:0005886,GO:0008150,GO:0005737,GO:0048471	calcium ion binding|membrane|integral component of membrane|metal ion binding|trans-Golgi network membrane|Golgi apparatus|plasma membrane|biological_process|cytoplasm|perinuclear region of cytoplasm	--	--
Dmwd	5.17984121829226e-26	-0.307826561815814	0.012	0.118	1.67231173732566e-21	0.807857890984209	ENSMUSG00000030410	protein_coding	dystrophia myotonica-containing WD repeat motif [Source:MGI Symbol;Acc:MGI:94907]	--	GO:0005515,GO:0003674,GO:0005575,GO:0005634,GO:0042995,GO:0030425,GO:0043204	protein binding|molecular_function|cellular_component|nucleus|cell projection|dendrite|perikaryon	--	--
Iigp1	7.66049393120869e-26	-0.7560080282832	0.108	0.343	2.47319046569072e-21	0.59213251082939	ENSMUSG00000054072	protein_coding	interferon inducible GTPase 1 [Source:MGI Symbol;Acc:MGI:1926259]	--	GO:0016020,GO:0005525,GO:0005794,GO:0016787,GO:0005634,GO:0005737,GO:0000166,GO:0042802,GO:0009617,GO:0003924,GO:0002376,GO:0045087,GO:0005783,GO:0005789,GO:0031965,GO:0035458,GO:0032580,GO:0006952,GO:0019221,GO:0019003,GO:0005515,GO:0010506,GO:0050829,GO:0042832,GO:0020005	membrane|GTP binding|Golgi apparatus|hydrolase activity|nucleus|cytoplasm|nucleotide binding|identical protein binding|response to bacterium|GTPase activity|immune system process|innate immune response|endoplasmic reticulum|endoplasmic reticulum membrane|nuclear membrane|cellular response to interferon-beta|Golgi cisterna membrane|defense response|cytokine-mediated signaling pathway|GDP binding|p…	--	--
Sbsn	9.11698125586403e-26	-0.451613020894626	0.078	0.287	2.9434173984557e-21	0.731224836876454	ENSMUSG00000046056	protein_coding	suprabasin [Source:MGI Symbol;Acc:MGI:2446326]	--	--	--	--	--
Tob1	1.04670438460157e-25	-0.676249444174726	0.128	0.37	3.37928510568617e-21	0.625790019922819	ENSMUSG00000037573	protein_coding	transducer of ErbB-2.1 [Source:MGI Symbol;Acc:MGI:1349721]	--	GO:0008285,GO:0005634,GO:0005515,GO:0005737,GO:1903507,GO:0030971,GO:0003714,GO:0010468,GO:0046332,GO:0017148,GO:0030514,GO:0045668,GO:0060390,GO:0060213,GO:1900153,GO:0030014,GO:0060212	negative regulation of cell population proliferation|nucleus|protein binding|cytoplasm|negative regulation of nucleic acid-templated transcription|receptor tyrosine kinase binding|transcription corepressor activity|regulation of gene expression|SMAD binding|negative regulation of translation|negative regulation of BMP signaling pathway|negative regulation of osteoblast differentiation|regulation …	mmu03018	RNA degradation
Nrbp2	1.24056537693784e-25	-0.349108610582315	0.021	0.15	4.0051653194438e-21	0.785069014004874	ENSMUSG00000075590	protein_coding	nuclear receptor binding protein 2 [Source:MGI Symbol;Acc:MGI:2385017]	--	GO:0005524,GO:0006468,GO:0004672,GO:0005737,GO:0035556,GO:0004674,GO:0006888,GO:0007399,GO:0003674,GO:0043524,GO:0030182,GO:0012505	ATP binding|protein phosphorylation|protein kinase activity|cytoplasm|intracellular signal transduction|protein serine/threonine kinase activity|endoplasmic reticulum to Golgi vesicle-mediated transport|nervous system development|molecular_function|negative regulation of neuron apoptotic process|neuron differentiation|endomembrane system	--	--
Acly	1.37021593236381e-25	-0.659855404045117	0.293	0.587	4.42374213763655e-21	0.632941731200392	ENSMUSG00000020917	protein_coding	ATP citrate lyase [Source:MGI Symbol;Acc:MGI:103251]	--	GO:0003824,GO:0046912,GO:0048037,GO:0006101,GO:0003878,GO:0006085,GO:0016740,GO:0046872,GO:0005737,GO:0000166,GO:0005524,GO:0006629,GO:0006107,GO:0008610,GO:0005654,GO:0005829,GO:0005886,GO:0005739,GO:0005515,GO:0006084,GO:0006633	catalytic activity|transferase activity, transferring acyl groups, acyl groups converted into alkyl on transfer|cofactor binding|citrate metabolic process|ATP citrate synthase activity|acetyl-CoA biosynthetic process|transferase activity|metal ion binding|cytoplasm|nucleotide binding|ATP binding|lipid metabolic process|oxaloacetate metabolic process|lipid biosynthetic process|nucleoplasm|cytosol|…	mmu00020	Citrate cycle (TCA cycle)
Slc4a3	1.47541572029799e-25	-0.464390503122281	0.02	0.146	4.76337965298207e-21	0.72477720999016	ENSMUSG00000006576	protein_coding	solute carrier family 4 (anion exchanger), member 3 [Source:MGI Symbol;Acc:MGI:109350]	--	GO:0016021,GO:0016020,GO:0005452,GO:0006820,GO:0008509,GO:0006811,GO:0005886,GO:0098656,GO:0055085,GO:0015698,GO:0051453,GO:0015297,GO:0015301,GO:0015701,GO:0019899	integral component of membrane|membrane|inorganic anion exchanger activity|anion transport|anion transmembrane transporter activity|ion transport|plasma membrane|anion transmembrane transport|transmembrane transport|inorganic anion transport|regulation of intracellular pH|antiporter activity|anion:anion antiporter activity|bicarbonate transport|enzyme binding	--	--
Rbpms2	2.13243923472947e-25	-0.343954186798922	0.011	0.114	6.8845800693241e-21	0.787878904976128	ENSMUSG00000032387	protein_coding	RNA binding protein with multiple splicing 2 [Source:MGI Symbol;Acc:MGI:1919223]	--	GO:0003723,GO:0003676,GO:0042803,GO:0005737,GO:0007275,GO:0003729,GO:0030514,GO:0048557,GO:0048661,GO:0051151	RNA binding|nucleic acid binding|protein homodimerization activity|cytoplasm|multicellular organism development|mRNA binding|negative regulation of BMP signaling pathway|embryonic digestive tract morphogenesis|positive regulation of smooth muscle cell proliferation|negative regulation of smooth muscle cell differentiation	--	--
Pebp1	2.82668565914751e-25	-0.921886166965833	0.605	0.811	9.12595465055773e-21	0.527818503664046	ENSMUSG00000032959	protein_coding	phosphatidylethanolamine binding protein 1 [Source:MGI Symbol;Acc:MGI:1344408]	--	GO:0005615,GO:0005794,GO:0009986,GO:0005737,GO:0000166,GO:0005524,GO:0043005,GO:0045177,GO:0008289,GO:0010951,GO:0005739,GO:0001933,GO:0043409,GO:0008021,GO:0000165,GO:0019901,GO:0043679,GO:0005102,GO:0019900,GO:0043025,GO:0019899,GO:0030414,GO:0010466,GO:0004867,GO:0051019,GO:0048240,GO:0005791,GO:0005741,GO:0043209,GO:0002026,GO:0043950,GO:0045840,GO:0033612,GO:0001505,GO:0060409,GO:0006979,GO:…	extracellular space|Golgi apparatus|cell surface|cytoplasm|nucleotide binding|ATP binding|neuron projection|apical part of cell|lipid binding|negative regulation of endopeptidase activity|mitochondrion|negative regulation of protein phosphorylation|negative regulation of MAPK cascade|synaptic vesicle|MAPK cascade|protein kinase binding|axon terminus|signaling receptor binding|kinase binding|neuro…	--	--
Ucp2	3.64208790070771e-25	0.726721021013192	0.867	0.843	1.17584807874348e-20	1.65487359251825	ENSMUSG00000033685	protein_coding	uncoupling protein 2 (mitochondrial, proton carrier) [Source:MGI Symbol;Acc:MGI:109354]	--	GO:0006839,GO:0031966,GO:0016020,GO:0016021,GO:0005737,GO:0005739,GO:0005743,GO:1902600,GO:0043066,GO:0001666,GO:0000303,GO:0009409,GO:0120162,GO:0010942,GO:0061179,GO:0017077,GO:1990542,GO:1990845,GO:0007565,GO:0007568,GO:0009749,GO:0032869,GO:0032870,GO:0034198,GO:0051881,GO:0070542,GO:0071333,GO:0097421	mitochondrial transport|mitochondrial membrane|membrane|integral component of membrane|cytoplasm|mitochondrion|mitochondrial inner membrane|proton transmembrane transport|negative regulation of apoptotic process|response to hypoxia|response to superoxide|response to cold|positive regulation of cold-induced thermogenesis|positive regulation of cell death|negative regulation of insulin secretion in…	--	--
Uqcrb	3.88022263287964e-25	-0.847823650889424	0.592	0.799	1.25272987702519e-20	0.55562227715965	ENSMUSG00000021520	protein_coding	ubiquinol-cytochrome c reductase binding protein [Source:MGI Symbol;Acc:MGI:1914780]	--	GO:0006122,GO:0005750,GO:0016020,GO:0055114,GO:0005739,GO:0005743,GO:0070469	mitochondrial electron transport, ubiquinol to cytochrome c|mitochondrial respiratory chain complex III|membrane|oxidation-reduction process|mitochondrion|mitochondrial inner membrane|respirasome	mmu00190,mmu04260,mmu04714,mmu05010,mmu05012,mmu05016,mmu04932	Oxidative phosphorylation|Cardiac muscle contraction|Thermogenesis|Alzheimer's disease|Parkinson's disease|Huntington's disease|Non-alcoholic fatty liver disease (NAFLD)
Itm2c	6.15191710530384e-25	-1.01841867420941	0.501	0.736	1.98614643744734e-20	0.493657149222787	ENSMUSG00000026223	protein_coding	integral membrane protein 2C [Source:MGI Symbol;Acc:MGI:1927594]	--	GO:0016020,GO:0016021,GO:0005886,GO:0005794,GO:0048471,GO:0005524,GO:0005764,GO:0005765,GO:0030182,GO:0001540,GO:0010977,GO:0042985,GO:2001238	membrane|integral component of membrane|plasma membrane|Golgi apparatus|perinuclear region of cytoplasm|ATP binding|lysosome|lysosomal membrane|neuron differentiation|amyloid-beta binding|negative regulation of neuron projection development|negative regulation of amyloid precursor protein biosynthetic process|positive regulation of extrinsic apoptotic signaling pathway	--	--
Frzb	7.40094118659771e-25	-0.299587222086278	0.032	0.177	2.38939386209307e-20	0.81248482788826	ENSMUSG00000027004	protein_coding	frizzled-related protein [Source:MGI Symbol;Acc:MGI:892032]	--	GO:0005515,GO:0005615,GO:0007275,GO:0016055,GO:0005576,GO:0005737,GO:0030154,GO:0042472,GO:0017147,GO:0090090,GO:0008285,GO:0043065,GO:0030308,GO:0030178,GO:0035567,GO:0060070,GO:0045600,GO:0061037,GO:0060029,GO:0090103,GO:0010721,GO:0061053,GO:0070367,GO:0014033	protein binding|extracellular space|multicellular organism development|Wnt signaling pathway|extracellular region|cytoplasm|cell differentiation|inner ear morphogenesis|Wnt-protein binding|negative regulation of canonical Wnt signaling pathway|negative regulation of cell population proliferation|positive regulation of apoptotic process|negative regulation of cell growth|negative regulation of Wnt…	--	--
Cttnbp2	7.66291628742113e-25	-0.298704300451162	0.028	0.169	2.47397252339391e-20	0.812982216433701	ENSMUSG00000000416	protein_coding	cortactin binding protein 2 [Source:MGI Symbol;Acc:MGI:1353467]	--	GO:0005515,GO:0005737,GO:0042995,GO:0098978,GO:0008021,GO:0005938,GO:0043197,GO:0017124,GO:0050807,GO:1905274,GO:0098871,GO:0007420	protein binding|cytoplasm|cell projection|glutamatergic synapse|synaptic vesicle|cell cortex|dendritic spine|SH3 domain binding|regulation of synapse organization|regulation of modification of postsynaptic actin cytoskeleton|postsynaptic actin cytoskeleton|brain development	--	--
Car2	7.94297538882063e-25	-0.266518573271014	0.009	0.102	2.56438960428074e-20	0.831323227524365	ENSMUSG00000027562	protein_coding	carbonic anhydrase 2 [Source:MGI Symbol;Acc:MGI:88269]	--	GO:0008270,GO:0004089,GO:0016020,GO:0046872,GO:0005615,GO:0005886,GO:0005829,GO:0005737,GO:0045177,GO:0006885,GO:0016323,GO:0016829,GO:0030424,GO:0005902,GO:0043209,GO:0045672,GO:0045780,GO:0002009,GO:0032230,GO:0044070,GO:0015670,GO:0032849,GO:0038166,GO:0046903,GO:2001225,GO:0004064,GO:0001822,GO:0009268,GO:0010033,GO:0010043,GO:0042475,GO:0043627,GO:0048545,GO:0051453,GO:0071498,GO:2001150	zinc ion binding|carbonate dehydratase activity|membrane|metal ion binding|extracellular space|plasma membrane|cytosol|cytoplasm|apical part of cell|regulation of pH|basolateral plasma membrane|lyase activity|axon|microvillus|myelin sheath|positive regulation of osteoclast differentiation|positive regulation of bone resorption|morphogenesis of an epithelium|positive regulation of synaptic transmi…	mmu00910,mmu04971,mmu04972,mmu04976,mmu04964,mmu04966	Nitrogen metabolism|Gastric acid secretion|Pancreatic secretion|Bile secretion|Proximal tubule bicarbonate reclamation|Collecting duct acid secretion
Grb10	8.62993030600207e-25	-0.296700482080498	0.017	0.134	2.78617299929277e-20	0.814112185358719	ENSMUSG00000020176	protein_coding	growth factor receptor bound protein 10 [Source:MGI Symbol;Acc:MGI:103232]	--	GO:0005070,GO:0005158,GO:0046627,GO:0009967,GO:0007165,GO:0046325,GO:0032991,GO:0005829,GO:0005515,GO:0005737,GO:0042802,GO:0008286,GO:0120162,GO:0030178,GO:0032868,GO:0042327,GO:0030949,GO:0048009,GO:0045719,GO:1904738,GO:0001784,GO:0042326	SH3/SH2 adaptor activity|insulin receptor binding|negative regulation of insulin receptor signaling pathway|positive regulation of signal transduction|signal transduction|negative regulation of glucose import|protein-containing complex|cytosol|protein binding|cytoplasm|identical protein binding|insulin receptor signaling pathway|positive regulation of cold-induced thermogenesis|negative regulatio…	mmu04150	mTOR signaling pathway
Man2b1	1.02688178155327e-24	0.92036348932244	0.756	0.594	3.31528783174473e-20	1.89259207498531	ENSMUSG00000005142	protein_coding	mannosidase 2, alpha B1 [Source:MGI Symbol;Acc:MGI:107286]	--	GO:0016020,GO:0016021,GO:0005975,GO:0003824,GO:0004559,GO:0006013,GO:0030246,GO:0046872,GO:0005615,GO:0016787,GO:0016798,GO:0008152,GO:0005764,GO:0005537,GO:0006464,GO:0007611,GO:0006517,GO:0005774	membrane|integral component of membrane|carbohydrate metabolic process|catalytic activity|alpha-mannosidase activity|mannose metabolic process|carbohydrate binding|metal ion binding|extracellular space|hydrolase activity|hydrolase activity, acting on glycosyl bonds|metabolic process|lysosome|mannose binding|cellular protein modification process|learning or memory|protein deglycosylation|vacuolar …	mmu00511,mmu04142	Other glycan degradation|Lysosome
Tek	1.09695678421335e-24	-0.286845329814551	0.022	0.15	3.54152497783281e-20	0.819692481504604	ENSMUSG00000006386	protein_coding	TEK receptor tyrosine kinase [Source:MGI Symbol;Acc:MGI:98664]	--	GO:0005524,GO:0005515,GO:0006468,GO:0005887,GO:0004672,GO:0007169,GO:0004714,GO:0004713,GO:0016020,GO:0016021,GO:0016740,GO:0000166,GO:0016301,GO:0016310,GO:0018108,GO:0019838,GO:0001666,GO:0001934,GO:0001958,GO:0002040,GO:0010033,GO:0010595,GO:0014068,GO:0016525,GO:0032878,GO:0034446,GO:0043434,GO:0043552,GO:0043627,GO:0045766,GO:0046777,GO:0048014,GO:0051259,GO:0051591,GO:0051894,GO:0051897,GO:…	ATP binding|protein binding|protein phosphorylation|integral component of plasma membrane|protein kinase activity|transmembrane receptor protein tyrosine kinase signaling pathway|transmembrane receptor protein tyrosine kinase activity|protein tyrosine kinase activity|membrane|integral component of membrane|transferase activity|nucleotide binding|kinase activity|phosphorylation|peptidyl-tyrosine p…	mmu04014,mmu04015,mmu04010,mmu04066,mmu04151,mmu05323	Ras signaling pathway|Rap1 signaling pathway|MAPK signaling pathway|HIF-1 signaling pathway|PI3K-Akt signaling pathway|Rheumatoid arthritis
Rpl38	1.12456042599502e-24	-0.57535639965365	0.909	0.972	3.63064333532492e-20	0.671120439051579	ENSMUSG00000057322	protein_coding	ribosomal protein L38 [Source:MGI Symbol;Acc:MGI:1914921]	--	GO:0003735,GO:0006412,GO:0005622,GO:0005840,GO:0045202,GO:0014069,GO:0022625,GO:0001503,GO:0007605,GO:0001501,GO:0006417,GO:0042474,GO:0048318,GO:0042788,GO:0002181,GO:0034463,GO:0033291	structural constituent of ribosome|translation|intracellular|ribosome|synapse|postsynaptic density|cytosolic large ribosomal subunit|ossification|sensory perception of sound|skeletal system development|regulation of translation|middle ear morphogenesis|axial mesoderm development|polysomal ribosome|cytoplasmic translation|90S preribosome assembly|eukaryotic 80S initiation complex	mmu03010	Ribosome
Aifm2	1.15535110956804e-24	-0.559882765306047	0.094	0.307	3.73005105724042e-20	0.678357285406077	ENSMUSG00000020085	protein_coding	apoptosis-inducing factor, mitochondrion-associated 2 [Source:MGI Symbol;Acc:MGI:1918611]	--	GO:0055114,GO:0016491,GO:0016020,GO:0016021,GO:0003677,GO:0005829,GO:0005737,GO:0005739,GO:0050660,GO:0005811,GO:0043065,GO:0005741,GO:0008637,GO:0022904,GO:0004174	oxidation-reduction process|oxidoreductase activity|membrane|integral component of membrane|DNA binding|cytosol|cytoplasm|mitochondrion|flavin adenine dinucleotide binding|lipid droplet|positive regulation of apoptotic process|mitochondrial outer membrane|apoptotic mitochondrial changes|respiratory electron transport chain|electron-transferring-flavoprotein dehydrogenase activity	--	--
Khdrbs3	1.21630956061518e-24	-0.303380026788717	0.01	0.106	3.9268554164461e-20	0.81035163340081	ENSMUSG00000022332	protein_coding	KH domain containing, RNA binding, signal transduction associated 3 [Source:MGI Symbol;Acc:MGI:1313312]	--	GO:0003723,GO:0003676,GO:0005634,GO:0005654,GO:0042802,GO:0006397,GO:0019904,GO:0051259,GO:0017124,GO:0033120,GO:0003727,GO:0048024	RNA binding|nucleic acid binding|nucleus|nucleoplasm|identical protein binding|mRNA processing|protein domain specific binding|protein complex oligomerization|SH3 domain binding|positive regulation of RNA splicing|single-stranded RNA binding|regulation of mRNA splicing, via spliceosome	--	--
Uqcr11	1.28506888105892e-24	-0.978731146409926	0.621	0.803	4.14884488249873e-20	0.507425825874542	ENSMUSG00000020163	protein_coding	ubiquinol-cytochrome c reductase, complex III subunit XI [Source:MGI Symbol;Acc:MGI:1913844]	--	GO:0009055,GO:0008121,GO:0016020,GO:0016021,GO:0055114,GO:0022900,GO:0005739,GO:0005743,GO:0070469	electron transfer activity|ubiquinol-cytochrome-c reductase activity|membrane|integral component of membrane|oxidation-reduction process|electron transport chain|mitochondrion|mitochondrial inner membrane|respirasome	mmu00190,mmu04260,mmu04714,mmu05010,mmu05012,mmu05016,mmu04932	Oxidative phosphorylation|Cardiac muscle contraction|Thermogenesis|Alzheimer's disease|Parkinson's disease|Huntington's disease|Non-alcoholic fatty liver disease (NAFLD)
Limch1	1.46447287241862e-24	-0.39030591650753	0.029	0.169	4.72805066860352e-20	0.762967803692768	ENSMUSG00000037736	protein_coding	LIM and calponin homology domains 1 [Source:MGI Symbol;Acc:MGI:1924819]	--	GO:0005515,GO:0003779,GO:0031032,GO:0046872,GO:0005737,GO:0005856,GO:0001934,GO:0030336,GO:0051496,GO:0001725,GO:0016460,GO:0051893,GO:0032034	protein binding|actin binding|actomyosin structure organization|metal ion binding|cytoplasm|cytoskeleton|positive regulation of protein phosphorylation|negative regulation of cell migration|positive regulation of stress fiber assembly|stress fiber|myosin II complex|regulation of focal adhesion assembly|myosin II head/neck binding	--	--
C1qc	2.00966902642764e-24	0.996649235842393	0.808	0.803	6.48821645182162e-20	1.99536024471312	ENSMUSG00000036896	protein_coding	complement component 1, q subcomponent, C chain [Source:MGI Symbol;Acc:MGI:88225]	--	GO:0005515,GO:0005615,GO:0005576,GO:0002376,GO:0045087,GO:0005581,GO:0030853,GO:0045650,GO:0005623,GO:0006958,GO:0098883,GO:0045202,GO:0098794	protein binding|extracellular space|extracellular region|immune system process|innate immune response|collagen trimer|negative regulation of granulocyte differentiation|negative regulation of macrophage differentiation|cell|complement activation, classical pathway|synapse pruning|synapse|postsynapse	mmu04610,mmu05322,mmu05020,mmu05133,mmu05150,mmu05142	Complement and coagulation cascades|Systemic lupus erythematosus|Prion diseases|Pertussis|Staphylococcus aureus infection|Chagas disease (American trypanosomiasis)
Akr1b8	2.35771687312712e-24	-0.412069212844114	0.024	0.154	7.6118889248909e-20	0.751544683046397	ENSMUSG00000029762	protein_coding	aldo-keto reductase family 1, member B8 [Source:MGI Symbol;Acc:MGI:107673]	--	GO:0055114,GO:0016491,GO:0005829,GO:0005737,GO:0005739,GO:0004032,GO:0008106,GO:0042572,GO:0052650,GO:0001523,GO:0001758,GO:0044597,GO:0044598,GO:0016488,GO:0110095,GO:0045550,GO:0047718	oxidation-reduction process|oxidoreductase activity|cytosol|cytoplasm|mitochondrion|alditol:NADP+ 1-oxidoreductase activity|alcohol dehydrogenase (NADP+) activity|retinol metabolic process|NADP-retinol dehydrogenase activity|retinoid metabolic process|retinal dehydrogenase activity|daunorubicin metabolic process|doxorubicin metabolic process|farnesol catabolic process|cellular detoxification of a…	mmu00040,mmu00051,mmu00052,mmu00561,mmu00790	Pentose and glucuronate interconversions|Fructose and mannose metabolism|Galactose metabolism|Glycerolipid metabolism|Folate biosynthesis
Nckap1	2.67509725495045e-24	-0.314024782332906	0.047	0.217	8.63655148760753e-20	0.804394553091118	ENSMUSG00000027002	protein_coding	NCK-associated protein 1 [Source:MGI Symbol;Acc:MGI:1355333]	--	GO:0016020,GO:0016021,GO:0005886,GO:0005737,GO:0042995,GO:0030027,GO:0005515,GO:0001701,GO:0000902,GO:0007492,GO:0050821,GO:0016477,GO:0010592,GO:0001756,GO:0001843,GO:0030866,GO:0098794,GO:0032880,GO:0048365,GO:0007354,GO:0045176,GO:0031258,GO:0030032,GO:0042074,GO:0048570,GO:0048339,GO:0048812,GO:0030903,GO:0035050,GO:0048617,GO:0008078,GO:0010172,GO:0016601,GO:0030950,GO:0045175,GO:0048340,GO:…	membrane|integral component of membrane|plasma membrane|cytoplasm|cell projection|lamellipodium|protein binding|in utero embryonic development|cell morphogenesis|endoderm development|protein stabilization|cell migration|positive regulation of lamellipodium assembly|somitogenesis|neural tube closure|cortical actin cytoskeleton organization|postsynapse|regulation of protein localization|Rac GTPase …	mmu04810	Regulation of actin cytoskeleton
Serpinb6b	2.81316850023148e-24	-0.382903657157655	0.034	0.181	9.08231450299735e-20	0.766892541033742	ENSMUSG00000042842	protein_coding	serine (or cysteine) peptidase inhibitor, clade B, member 6b [Source:MGI Symbol;Acc:MGI:894688]	--	GO:0005615,GO:0005634,GO:0005737,GO:0004867,GO:0010951,GO:0008406	extracellular space|nucleus|cytoplasm|serine-type endopeptidase inhibitor activity|negative regulation of endopeptidase activity|gonad development	mmu05146	Amoebiasis
Cox17	4.16744398198332e-24	-0.758799535592134	0.458	0.697	1.34545928958331e-19	0.59098788632041	ENSMUSG00000046516	protein_coding	cytochrome c oxidase assembly protein 17, copper chaperone [Source:MGI Symbol;Acc:MGI:1333806]	--	GO:0005507,GO:0016531,GO:0006825,GO:0005758,GO:0046872,GO:0005737,GO:0005739,GO:0008284,GO:0033617,GO:0008047,GO:1903136,GO:1904960	copper ion binding|copper chaperone activity|copper ion transport|mitochondrial intermembrane space|metal ion binding|cytoplasm|mitochondrion|positive regulation of cell population proliferation|mitochondrial respiratory chain complex IV assembly|enzyme activator activity|cuprous ion binding|positive regulation of cytochrome-c oxidase activity	mmu00190,mmu04714	Oxidative phosphorylation|Thermogenesis
Fam167b	4.20321142444633e-24	-0.403323654442232	0.042	0.201	1.3570068083825e-19	0.756114352795513	ENSMUSG00000050493	protein_coding	family with sequence similarity 167, member B [Source:MGI Symbol;Acc:MGI:2668032]	--	GO:0003674,GO:0008150,GO:0005575	molecular_function|biological_process|cellular_component	--	--
Slc9a3r2	4.27667033300844e-24	-0.423577481503415	0.041	0.201	1.38072301701177e-19	0.745573515683214	ENSMUSG00000002504	protein_coding	solute carrier family 9 (sodium/hydrogen exchanger), member 3 regulator 2 [Source:MGI Symbol;Acc:MGI:1890662]	--	GO:0005515,GO:0060090,GO:0016020,GO:0012505,GO:0005102,GO:0008013,GO:0008022,GO:0019902,GO:0005886	protein binding|molecular adaptor activity|membrane|endomembrane system|signaling receptor binding|beta-catenin binding|protein C-terminus binding|phosphatase binding|plasma membrane	mmu04960	Aldosterone-regulated sodium reabsorption
Tbx3os1	4.47111951524596e-24	-0.260380442644641	0.012	0.114	1.44350093549716e-19	0.834867733483544	ENSMUSG00000087516	lncRNA	T-box 3, opposite strand 1 [Source:MGI Symbol;Acc:MGI:3780472]	--	--	--	--	--
Ephx1	4.99777555907659e-24	-0.521539021492889	0.04	0.193	1.61353183924788e-19	0.696628295596224	ENSMUSG00000038776	protein_coding	epoxide hydrolase 1, microsomal [Source:MGI Symbol;Acc:MGI:95405]	--	GO:0003824,GO:0033961,GO:0016020,GO:0016021,GO:0016787,GO:0005886,GO:0043231,GO:0005783,GO:0005789,GO:0014070,GO:0019899,GO:0031090,GO:0019439,GO:0009636,GO:0006725,GO:0004301,GO:0097176,GO:0034312	catalytic activity|cis-stilbene-oxide hydrolase activity|membrane|integral component of membrane|hydrolase activity|plasma membrane|intracellular membrane-bounded organelle|endoplasmic reticulum|endoplasmic reticulum membrane|response to organic cyclic compound|enzyme binding|organelle membrane|aromatic compound catabolic process|response to toxic substance|cellular aromatic compound metabolic pr…	mmu00980,mmu04976,mmu05204	Metabolism of xenobiotics by cytochrome P450|Bile secretion|Chemical carcinogenesis
Id1	5.09923264084048e-24	-0.439879872522952	0.038	0.189	1.64628725809535e-19	0.737195989467542	ENSMUSG00000042745	protein_coding	inhibitor of DNA binding 1, HLH protein [Source:MGI Symbol;Acc:MGI:96396]	bHLH	GO:0005634,GO:0005737,GO:0046983,GO:0045892,GO:0005654,GO:0005794,GO:0003700,GO:0005515,GO:0042803,GO:0007275,GO:0010628,GO:0010629,GO:0032091,GO:0008134,GO:0000122,GO:0048511,GO:0030182,GO:0043392,GO:0007507,GO:0031648,GO:0005813,GO:0120163,GO:0043066,GO:0008022,GO:0047485,GO:0043408,GO:0043621,GO:0007623,GO:0001886,GO:0051726,GO:0032963,GO:0060425,GO:0046677,GO:0001085,GO:0043433,GO:0030509,GO:…	nucleus|cytoplasm|protein dimerization activity|negative regulation of transcription, DNA-templated|nucleoplasm|Golgi apparatus|DNA-binding transcription factor activity|protein binding|protein homodimerization activity|multicellular organism development|positive regulation of gene expression|negative regulation of gene expression|negative regulation of protein binding|transcription factor bindin…	mmu04015,mmu04350,mmu04390,mmu04550	Rap1 signaling pathway|TGF-beta signaling pathway|Hippo signaling pathway|Signaling pathways regulating pluripotency of stem cells
Cox6c	5.64900930626742e-24	-0.897645074036789	0.739	0.882	1.82378265452844e-19	0.536762179001641	ENSMUSG00000014313	protein_coding	cytochrome c oxidase subunit 6C [Source:MGI Symbol;Acc:MGI:104614]	--	GO:0004129,GO:0016020,GO:0016021,GO:0003674,GO:0008150,GO:0022900,GO:0005739,GO:0005743,GO:1902600	cytochrome-c oxidase activity|membrane|integral component of membrane|molecular_function|biological_process|electron transport chain|mitochondrion|mitochondrial inner membrane|proton transmembrane transport	mmu00190,mmu04260,mmu04714,mmu05010,mmu05012,mmu05016,mmu04932	Oxidative phosphorylation|Cardiac muscle contraction|Thermogenesis|Alzheimer's disease|Parkinson's disease|Huntington's disease|Non-alcoholic fatty liver disease (NAFLD)
Rims4	5.81399973703921e-24	-0.369414757985861	0.027	0.161	1.87704981510311e-19	0.774096452165655	ENSMUSG00000035226	protein_coding	regulating synaptic membrane exocytosis 4 [Source:MGI Symbol;Acc:MGI:2674366]	--	GO:0016020,GO:0006887,GO:0017137,GO:0030054,GO:0045202,GO:0042391,GO:0044325,GO:0098978,GO:0050807,GO:0042734,GO:0097060,GO:0006836,GO:2000300,GO:0048791,GO:0048167,GO:0050806,GO:0048788,GO:0098831	membrane|exocytosis|Rab GTPase binding|cell junction|synapse|regulation of membrane potential|ion channel binding|glutamatergic synapse|regulation of synapse organization|presynaptic membrane|synaptic membrane|neurotransmitter transport|regulation of synaptic vesicle exocytosis|calcium ion-regulated exocytosis of neurotransmitter|regulation of synaptic plasticity|positive regulation of synaptic t…	--	--
Abhd4	5.98974884169563e-24	-0.728902557270974	0.125	0.35	1.93379041354143e-19	0.603362710900628	ENSMUSG00000040997	protein_coding	abhydrolase domain containing 4 [Source:MGI Symbol;Acc:MGI:1915938]	--	--	--	--	--
BC029722	6.30218546541527e-24	-0.578305998901432	0.106	0.323	2.03466057750932e-19	0.669749730705627	ENSMUSG00000074649	protein_coding	cDNA sequence BC029722 [Source:MGI Symbol;Acc:MGI:3584273]	--	--	--	--	--
Pbx1	6.77135852775054e-24	-0.753943630612745	0.142	0.382	2.18613310068426e-19	0.59298041835088	ENSMUSG00000052534	protein_coding	pre B cell leukemia homeobox 1 [Source:MGI Symbol;Acc:MGI:97495]	Homeobox	GO:0003677,GO:0006355,GO:0005634,GO:0003700,GO:0043565,GO:0005654,GO:0005515,GO:0005737,GO:0046982,GO:0007275,GO:0045944,GO:0006694,GO:0001228,GO:0000977,GO:0030154,GO:0009952,GO:0008134,GO:0008284,GO:0000978,GO:0048568,GO:0048706,GO:0045665,GO:0005667,GO:0042127,GO:0010971,GO:0009887,GO:0048536,GO:0001658,GO:0030278,GO:0035162,GO:0001655,GO:0043433,GO:0090575,GO:0030326,GO:0048538,GO:0030325,GO:…	DNA binding|regulation of transcription, DNA-templated|nucleus|DNA-binding transcription factor activity|sequence-specific DNA binding|nucleoplasm|protein binding|cytoplasm|protein heterodimerization activity|multicellular organism development|positive regulation of transcription by RNA polymerase II|steroid biosynthetic process|DNA-binding transcription activator activity, RNA polymerase II-spec…	mmu04927,mmu05202,mmu04934	Cortisol synthesis and secretion|Transcriptional misregulation in cancers|Cushing's syndrome
Ccdc30	7.75600048247088e-24	-0.250054962393652	0.006	0.087	2.50402475576572e-19	0.840864380209496	ENSMUSG00000028637	protein_coding	coiled-coil domain containing 30 [Source:MGI Symbol;Acc:MGI:1920582]	--	GO:0003674,GO:0008150,GO:0005575	molecular_function|biological_process|cellular_component	--	--
Ifi30	8.10816701836043e-24	1.04001111911688	0.728	0.531	2.61772172187767e-19	2.05624350109913	ENSMUSG00000031838	lncRNA	lysosomal thiol reductase precursor	--	GO:0005576,GO:0005764,GO:0005829,GO:0015036,GO:0016667,GO:0019886,GO:0030054,GO:0042590,GO:0043231,GO:0048147,GO:0050821	extracellular region|lysosome|cytosol|disulfide oxidoreductase activity|oxidoreductase activity, acting on a sulfur group of donors|antigen processing and presentation of exogenous peptide antigen via MHC class II|cell junction|antigen processing and presentation of exogenous peptide antigen via MHC class I|intracellular membrane-bounded organelle|negative regulation of fibroblast proliferation|p…	mmu04612	Antigen processing and presentation
Mob4	9.20585511623276e-24	-0.768678076485824	0.298	0.567	2.97211032427575e-19	0.586955047899244	ENSMUSG00000025979	protein_coding	MOB family member 4, phocein [Source:MGI Symbol;Acc:MGI:104899]	--	GO:0016020,GO:0005794,GO:0046872,GO:0048471,GO:0005829,GO:0005737,GO:0032580,GO:0019900,GO:0043025,GO:0043197	membrane|Golgi apparatus|metal ion binding|perinuclear region of cytoplasm|cytosol|cytoplasm|Golgi cisterna membrane|kinase binding|neuronal cell body|dendritic spine	--	--
Tle5	1.0531076213072e-23	-0.941502284917334	0.589	0.803	3.3999579553903e-19	0.520690400740341	ENSMUSG00000054452	protein_coding	PREDICTED: amino-terminal enhancer of split	--	--	--	--	--
Ptgis	1.14382559571892e-23	-0.365236750315073	0.015	0.122	3.69284093577855e-19	0.776341464728621	ENSMUSG00000017969	protein_coding	prostaglandin I2 (prostacyclin) synthase [Source:MGI Symbol;Acc:MGI:1097156]	--	GO:0055114,GO:0004497,GO:0020037,GO:0005506,GO:0016705,GO:0008116,GO:0001516,GO:0016020,GO:0016021,GO:0046872,GO:0005615,GO:0005634,GO:0005737,GO:0016853,GO:0005783,GO:0006629,GO:0005789,GO:0006631,GO:0006633,GO:0032088,GO:0001666,GO:0005901,GO:0007566,GO:0071456,GO:0050728,GO:0045766,GO:0097190,GO:0006693,GO:0035360,GO:0045019,GO:0046697,GO:1900119,GO:0071347,GO:0071354	oxidation-reduction process|monooxygenase activity|heme binding|iron ion binding|oxidoreductase activity, acting on paired donors, with incorporation or reduction of molecular oxygen|prostaglandin-I synthase activity|prostaglandin biosynthetic process|membrane|integral component of membrane|metal ion binding|extracellular space|nucleus|cytoplasm|isomerase activity|endoplasmic reticulum|lipid meta…	mmu00590	Arachidonic acid metabolism
Crip2	1.34880578362102e-23	-0.285472513389916	0.029	0.165	4.35461947242046e-19	0.820472842447881	ENSMUSG00000006356	protein_coding	cysteine rich protein 2 [Source:MGI Symbol;Acc:MGI:1915587]	--	GO:0046872,GO:0005515,GO:0030097,GO:0008284,GO:0005938	metal ion binding|protein binding|hemopoiesis|positive regulation of cell population proliferation|cell cortex	--	--
Glrx5	1.49346322190302e-23	-0.822548382296588	0.274	0.531	4.8216460119139e-19	0.565442260513642	ENSMUSG00000021102	protein_coding	glutaredoxin 5 [Source:MGI Symbol;Acc:MGI:1920296]	--	GO:0009055,GO:0015035,GO:0045454,GO:0005623,GO:0055114,GO:0022900,GO:0015036,GO:0046872,GO:0005634,GO:0005739,GO:0051536,GO:0005759,GO:0030425,GO:0043025,GO:0030097,GO:0051537,GO:0009249	electron transfer activity|protein disulfide oxidoreductase activity|cell redox homeostasis|cell|oxidation-reduction process|electron transport chain|disulfide oxidoreductase activity|metal ion binding|nucleus|mitochondrion|iron-sulfur cluster binding|mitochondrial matrix|dendrite|neuronal cell body|hemopoiesis|2 iron, 2 sulfur cluster binding|protein lipoylation	--	--
Gja1	1.7647005030673e-23	-0.362654559570856	0.026	0.157	5.69733557415277e-19	0.777732234620132	ENSMUSG00000050953	protein_coding	gap junction protein, alpha 1 [Source:MGI Symbol;Acc:MGI:95713]	--	GO:0022857,GO:0007267,GO:0007507,GO:0007154,GO:0005922,GO:1904646,GO:0016020,GO:0016021,GO:0005886,GO:0005634,GO:0005654,GO:0005794,GO:0032991,GO:0005829,GO:0005515,GO:0005737,GO:0030054,GO:0005911,GO:0016324,GO:0005739,GO:0043231,GO:0044291,GO:0010628,GO:0005783,GO:0010629,GO:0016328,GO:0007283,GO:0005768,GO:0034613,GO:0001701,GO:0007204,GO:0042981,GO:0006915,GO:0061045,GO:0048812,GO:0005769,GO:…	transmembrane transporter activity|cell-cell signaling|heart development|cell communication|connexin complex|cellular response to amyloid-beta|membrane|integral component of membrane|plasma membrane|nucleus|nucleoplasm|Golgi apparatus|protein-containing complex|cytosol|protein binding|cytoplasm|cell junction|cell-cell junction|apical plasma membrane|mitochondrion|intracellular membrane-bounded or…	mmu04540,mmu05412	Gap junction|Arrhythmogenic right ventricular cardiomyopathy (ARVC)
Dad1	2.12749979691381e-23	-0.922022708007433	0.569	0.768	6.86863309433623e-19	0.52776855168118	ENSMUSG00000022174	protein_coding	defender against cell death 1 [Source:MGI Symbol;Acc:MGI:101912]	--	GO:0016021,GO:0004579,GO:0008250,GO:0016020,GO:0005783,GO:0005789,GO:0006915,GO:0006486,GO:0043066,GO:0006487,GO:0001824,GO:0004576,GO:0007584,GO:0042493	integral component of membrane|dolichyl-diphosphooligosaccharide-protein glycotransferase activity|oligosaccharyltransferase complex|membrane|endoplasmic reticulum|endoplasmic reticulum membrane|apoptotic process|protein glycosylation|negative regulation of apoptotic process|protein N-linked glycosylation|blastocyst development|oligosaccharyl transferase activity|response to nutrient|response to …	mmu00510,mmu04141	N-Glycan biosynthesis|Protein processing in endoplasmic reticulum
Lcp1	2.1284042366255e-23	0.770847604759026	0.845	0.693	6.87155307794543e-19	1.70627194921999	ENSMUSG00000021998	protein_coding	lymphocyte cytosolic protein 1 [Source:MGI Symbol;Acc:MGI:104808]	--	GO:0005509,GO:0051015,GO:0051017,GO:0005515,GO:0016020,GO:0046872,GO:0005886,GO:0048471,GO:0005829,GO:0005737,GO:0030054,GO:0005925,GO:0042802,GO:0005856,GO:0042995,GO:0030175,GO:0003779,GO:0016477,GO:0005884,GO:0005178,GO:0015629,GO:0051020,GO:0001726,GO:0009611,GO:0022617,GO:0001725,GO:0010737,GO:0071803,GO:0001891,GO:0032587,GO:0002102,GO:0002286,GO:0032432,GO:0033157,GO:0051639,GO:0031100	calcium ion binding|actin filament binding|actin filament bundle assembly|protein binding|membrane|metal ion binding|plasma membrane|perinuclear region of cytoplasm|cytosol|cytoplasm|cell junction|focal adhesion|identical protein binding|cytoskeleton|cell projection|filopodium|actin binding|cell migration|actin filament|integrin binding|actin cytoskeleton|GTPase binding|ruffle|response to woundin…	--	--
Acyp2	2.38447562004896e-23	-0.396725945373061	0.027	0.157	7.69827953932808e-19	0.759580121189103	ENSMUSG00000060923	protein_coding	acylphosphatase 2, muscle type [Source:MGI Symbol;Acc:MGI:1922822]	--	GO:0003998,GO:0016787,GO:0008150,GO:0042802,GO:0005739	acylphosphatase activity|hydrolase activity|biological_process|identical protein binding|mitochondrion	mmu00620	Pyruvate metabolism
Gimap4	2.88760681253346e-23	-0.31614836332763	0.035	0.181	9.32263859426427e-19	0.803211392159947	ENSMUSG00000054435	protein_coding	GTPase, IMAP family member 4 [Source:MGI Symbol;Acc:MGI:1349656]	--	GO:0005515,GO:0005525,GO:0005829,GO:0005737,GO:0000166	protein binding|GTP binding|cytosol|cytoplasm|nucleotide binding	--	--
Syn3	3.92864101133246e-23	-0.25445513629097	0.029	0.165	1.26836175050868e-18	0.838303677663064	ENSMUSG00000059602	protein_coding	synapsin III [Source:MGI Symbol;Acc:MGI:1351334]	--	GO:0005524,GO:0008021,GO:0007269,GO:0016020,GO:0030054,GO:0045202,GO:0000166,GO:0031410,GO:0014069,GO:0098978,GO:0098850,GO:0030672,GO:0097091,GO:0099504	ATP binding|synaptic vesicle|neurotransmitter secretion|membrane|cell junction|synapse|nucleotide binding|cytoplasmic vesicle|postsynaptic density|glutamatergic synapse|extrinsic component of synaptic vesicle membrane|synaptic vesicle membrane|synaptic vesicle clustering|synaptic vesicle cycle	--	--
Pla2g2f	4.20616307188476e-23	-0.296886673434637	0.006	0.087	1.35795974775799e-18	0.814007124438019	ENSMUSG00000028749	protein_coding	phospholipase A2, group IIF [Source:MGI Symbol;Acc:MGI:1349661]	--	GO:0005509,GO:0006644,GO:0004623,GO:0016042,GO:0050482,GO:0016020,GO:0046872,GO:0005886,GO:0016787,GO:0005576,GO:0006629,GO:0002376,GO:0045087,GO:0005543,GO:0102567,GO:0102568,GO:0047498,GO:0042130	calcium ion binding|phospholipid metabolic process|phospholipase A2 activity|lipid catabolic process|arachidonic acid secretion|membrane|metal ion binding|plasma membrane|hydrolase activity|extracellular region|lipid metabolic process|immune system process|innate immune response|phospholipid binding|phospholipase A2 activity (consuming 1,2-dipalmitoylphosphatidylcholine)|phospholipase A2 activity…	mmu00564,mmu00565,mmu00590,mmu00591,mmu00592,mmu04014,mmu04270,mmu04972,mmu04975	Glycerophospholipid metabolism|Ether lipid metabolism|Arachidonic acid metabolism|Linoleic acid metabolism|alpha-Linolenic acid metabolism|Ras signaling pathway|Vascular smooth muscle contraction|Pancreatic secretion|Fat digestion and absorption
Gnai2	4.24412157245154e-23	0.721613240424988	0.811	0.724	1.37021464966598e-18	1.64902496518794	ENSMUSG00000032562	protein_coding	guanine nucleotide binding protein (G protein), alpha inhibiting 2 [Source:MGI Symbol;Acc:MGI:95772]	--	GO:0007186,GO:0007165,GO:0005525,GO:0003924,GO:0031683,GO:0019001,GO:0007188,GO:0016020,GO:0046872,GO:0005886,GO:0005634,GO:0005654,GO:0005829,GO:0005515,GO:0005737,GO:0000166,GO:0005856,GO:0007049,GO:0051301,GO:0030425,GO:0044297,GO:0005813,GO:0005815,GO:0030496,GO:0008284,GO:0045121,GO:0070374,GO:0007214,GO:0008283,GO:0050805,GO:0001664,GO:0005834,GO:0046628,GO:0030335,GO:0007193,GO:0051924,GO:…	G protein-coupled receptor signaling pathway|signal transduction|GTP binding|GTPase activity|G-protein beta/gamma-subunit complex binding|guanyl nucleotide binding|adenylate cyclase-modulating G protein-coupled receptor signaling pathway|membrane|metal ion binding|plasma membrane|nucleus|nucleoplasm|cytosol|protein binding|cytoplasm|nucleotide binding|cytoskeleton|cell cycle|cell division|dendrit…	mmu04015,mmu04371,mmu04071,mmu04024,mmu04022,mmu04540,mmu04611,mmu04670,mmu04062,mmu04923,mmu04915,mmu04914,mmu04921,mmu04926,mmu04916,mmu04924,mmu04261,mmu04971,mmu04724,mmu04727,mmu04725,mmu04728,mmu04726,mmu04730,mmu04723,mmu04360,mmu04713,mmu05200,mmu05012,mmu05030,mmu05032,mmu05034,mmu04934,mmu05133,mmu05145,mmu05142	Rap1 signaling pathway|Apelin signaling pathway|Sphingolipid signaling pathway|cAMP signaling pathway|cGMP - PKG signaling pathway|Gap junction|Platelet activation|Leukocyte transendothelial migration|Chemokine signaling pathway|Regulation of lipolysis in adipocyte|Estrogen signaling pathway|Progesterone-mediated oocyte maturation|Oxytocin signaling pathway|Relaxin signaling pathway|Melanogenesis…
Tomm7	4.31802581113073e-23	-0.787173136869636	0.559	0.764	1.39407463312356e-18	0.579478428959397	ENSMUSG00000028998	protein_coding	translocase of outer mitochondrial membrane 7 [Source:MGI Symbol;Acc:MGI:1913419]	--	GO:0005742,GO:0030150,GO:0016020,GO:0016021,GO:0015031,GO:0005739,GO:0005741,GO:0031647,GO:1903955,GO:0098779	mitochondrial outer membrane translocase complex|protein import into mitochondrial matrix|membrane|integral component of membrane|protein transport|mitochondrion|mitochondrial outer membrane|regulation of protein stability|positive regulation of protein targeting to mitochondrion|positive regulation of mitophagy in response to mitochondrial depolarization	mmu04137	Mitophagy - animal
Osr2	6.07747483718215e-23	-0.320158886699105	0.034	0.177	1.96211275118426e-18	0.800981659125916	ENSMUSG00000022330	protein_coding	odd-skipped related 2 [Source:MGI Symbol;Acc:MGI:1930813]	zf-C2H2	GO:0003676,GO:0030501,GO:0045944,GO:0046872,GO:0005634,GO:0000122,GO:0000977,GO:0045893,GO:0008284,GO:0043565,GO:0010628,GO:0001228,GO:0009792,GO:0050679,GO:0048704,GO:0042476,GO:0042733,GO:0060021,GO:0060349,GO:0001823,GO:0035116,GO:0001656,GO:0035115,GO:0036023,GO:0042474,GO:0061029,GO:0033687,GO:0001655,GO:0002062,GO:0030154,GO:0060272,GO:0060322,GO:0072498	nucleic acid binding|positive regulation of bone mineralization|positive regulation of transcription by RNA polymerase II|metal ion binding|nucleus|negative regulation of transcription by RNA polymerase II|RNA polymerase II regulatory region sequence-specific DNA binding|positive regulation of transcription, DNA-templated|positive regulation of cell population proliferation|sequence-specific DNA …	--	--
Mcrip2	6.8511602603094e-23	-0.593161917618795	0.083	0.276	2.21189709004089e-18	0.662888478183388	ENSMUSG00000025732	protein_coding	MAPK regulated corepressor interacting protein 2 [Source:MGI Symbol;Acc:MGI:1915491]	--	GO:0008150,GO:0005634,GO:0005515,GO:0005737,GO:0010494	biological_process|nucleus|protein binding|cytoplasm|cytoplasmic stress granule	--	--
Vegfa	7.20372893289308e-23	-0.510084760468294	0.098	0.311	2.32572388598453e-18	0.70218118247367	ENSMUSG00000023951	protein_coding	vascular endothelial growth factor A [Source:MGI Symbol;Acc:MGI:103178]	--	GO:0008083,GO:0016020,GO:0007165,GO:0008201,GO:0005615,GO:0048873,GO:0005886,GO:0005634,GO:0009986,GO:0005737,GO:0042802,GO:0042803,GO:0046982,GO:0007275,GO:0045944,GO:0005125,GO:0005576,GO:0048593,GO:0005515,GO:0010628,GO:0001934,GO:0010629,GO:0051781,GO:0030154,GO:0048018,GO:0000122,GO:0001701,GO:0016477,GO:0001822,GO:0030141,GO:0007399,GO:0050731,GO:0006357,GO:0033138,GO:0043066,GO:0048514,GO:…	growth factor activity|membrane|signal transduction|heparin binding|extracellular space|homeostasis of number of cells within a tissue|plasma membrane|nucleus|cell surface|cytoplasm|identical protein binding|protein homodimerization activity|protein heterodimerization activity|multicellular organism development|positive regulation of transcription by RNA polymerase II|cytokine activity|extracellu…	mmu04014,mmu04015,mmu04010,mmu04370,mmu04066,mmu04151,mmu04060,mmu04510,mmu04926,mmu05200,mmu05206,mmu05205,mmu05212,mmu05211,mmu05219,mmu05323,mmu05418,mmu04933,mmu05167,mmu05165,mmu01521	Ras signaling pathway|Rap1 signaling pathway|MAPK signaling pathway|VEGF signaling pathway|HIF-1 signaling pathway|PI3K-Akt signaling pathway|Cytokine-cytokine receptor interaction|Focal adhesion|Relaxin signaling pathway|Pathways in cancer|MicroRNAs in cancer|Proteoglycans in cancer|Pancreatic cancer|Renal cell carcinoma|Bladder cancer|Rheumatoid arthritis|Fluid shear stress and atherosclerosis|…
Dlg2	9.05870189602039e-23	-0.304484106329238	0.023	0.146	2.92460190713018e-18	0.809731716944781	ENSMUSG00000052572	protein_coding	discs large MAGUK scaffold protein 2 [Source:MGI Symbol;Acc:MGI:1344351]	--	GO:0005515,GO:0016020,GO:0005886,GO:0005737,GO:0030054,GO:0045202,GO:0045211,GO:0046982,GO:0042995,GO:0098609,GO:0014069,GO:0030424,GO:0010923,GO:0007268,GO:0043005,GO:0098978,GO:0030425,GO:0030165,GO:0019900,GO:0008022,GO:0043025,GO:0019903,GO:0098839,GO:0019233,GO:0043113,GO:0008076,GO:1904115,GO:0008328,GO:0098919,GO:0099562,GO:0031594,GO:0016323,GO:0099645,GO:0044224,GO:0045197,GO:0097120,GO:…	protein binding|membrane|plasma membrane|cytoplasm|cell junction|synapse|postsynaptic membrane|protein heterodimerization activity|cell projection|cell-cell adhesion|postsynaptic density|axon|negative regulation of phosphatase activity|chemical synaptic transmission|neuron projection|glutamatergic synapse|dendrite|PDZ domain binding|kinase binding|protein C-terminus binding|neuronal cell body|pro…	mmu04390,mmu04530,mmu05165	Hippo signaling pathway|Tight junction|Human papillomavirus infection
Atp9a	1.0607592847828e-22	-0.290997325776741	0.01	0.102	3.42466135092126e-18	0.817336843527227	ENSMUSG00000027546	protein_coding	ATPase, class II, type 9A [Source:MGI Symbol;Acc:MGI:1330826]	--	GO:0016021,GO:0005524,GO:0000287,GO:0005768,GO:0000166,GO:0015914,GO:0005802,GO:0016020,GO:0140326,GO:0005794,GO:0046872,GO:0048471,GO:0005886,GO:0045332,GO:0055037,GO:0005769,GO:0031901,GO:0006890,GO:0006897	integral component of membrane|ATP binding|magnesium ion binding|endosome|nucleotide binding|phospholipid transport|trans-Golgi network|membrane|ATPase-coupled intramembrane lipid transporter activity|Golgi apparatus|metal ion binding|perinuclear region of cytoplasm|plasma membrane|phospholipid translocation|recycling endosome|early endosome|early endosome membrane|retrograde vesicle-mediated tra…	--	--
Nr4a1	1.58558889405739e-22	-0.756561045460796	0.54	0.772	5.11907374446427e-18	0.591905576732172	ENSMUSG00000023034	protein_coding	nuclear receptor subfamily 4, group A, member 1 [Source:MGI Symbol;Acc:MGI:1352454]	NGFIB-like	GO:0003677,GO:0003707,GO:0008270,GO:0006355,GO:0005634,GO:0003700,GO:0043565,GO:0004879,GO:0046872,GO:0005829,GO:0005515,GO:0005737,GO:0042803,GO:0046982,GO:0045944,GO:0005739,GO:0031965,GO:0000977,GO:0045893,GO:0001228,GO:0035914,GO:0071310,GO:0043401,GO:0030522,GO:0000978,GO:0005667,GO:0006915,GO:0008134,GO:0043065,GO:0044344,GO:0002042,GO:0043154,GO:0035259,GO:0045444,GO:0035924,GO:0001938,GO:…	DNA binding|steroid hormone receptor activity|zinc ion binding|regulation of transcription, DNA-templated|nucleus|DNA-binding transcription factor activity|sequence-specific DNA binding|nuclear receptor activity|metal ion binding|cytosol|protein binding|cytoplasm|protein homodimerization activity|protein heterodimerization activity|positive regulation of transcription by RNA polymerase II|mitocho…	mmu04010,mmu04151,mmu04925,mmu04927,mmu04934	MAPK signaling pathway|PI3K-Akt signaling pathway|Aldosterone synthesis and secretion|Cortisol synthesis and secretion|Cushing's syndrome
Ndufb1-ps	1.91190924486978e-22	-0.777287729732465	0.6	0.78	6.17259899706207e-18	0.583462674061504	ENSMUSG00000113902	protein_coding	hypothetical protein A6R68_18364, partial	--	GO:0003954,GO:0005747,GO:0016021,GO:0032981	NADH dehydrogenase activity|mitochondrial respiratory chain complex I|integral component of membrane|mitochondrial respiratory chain complex I assembly	--	--
Cd151	2.26957448059482e-22	-0.671049469203366	0.112	0.323	7.32732121060039e-18	0.628049654732317	ENSMUSG00000025510	protein_coding	CD151 antigen [Source:MGI Symbol;Acc:MGI:1096360]	--	GO:0016021,GO:0016020,GO:0009986,GO:0005887,GO:0016477,GO:0005178,GO:0005515,GO:0005604,GO:0045807,GO:0030335,GO:0042098,GO:0044319	integral component of membrane|membrane|cell surface|integral component of plasma membrane|cell migration|integrin binding|protein binding|basement membrane|positive regulation of endocytosis|positive regulation of cell migration|T cell proliferation|wound healing, spreading of cells	--	--
Cavin1	2.42352181825163e-22	-0.37487182560286	0.032	0.169	7.8243401902254e-18	0.771173923622225	ENSMUSG00000004044	protein_coding	caveolae associated 1 [Source:MGI Symbol;Acc:MGI:1277968]	--	GO:0005901,GO:0006363,GO:0016020,GO:0005886,GO:0005634,GO:0032991,GO:0003723,GO:0005737,GO:0042802,GO:0005739,GO:0043231,GO:0005515,GO:0005783,GO:0005829,GO:0045121,GO:0006353,GO:0006361,GO:2000147,GO:0019843,GO:0042134,GO:0009303,GO:0009306	caveola|termination of RNA polymerase I transcription|membrane|plasma membrane|nucleus|protein-containing complex|RNA binding|cytoplasm|identical protein binding|mitochondrion|intracellular membrane-bounded organelle|protein binding|endoplasmic reticulum|cytosol|membrane raft|DNA-templated transcription, termination|transcription initiation from RNA polymerase I promoter|positive regulation of ce…	--	--
Timp1	2.8983794655271e-22	-0.350712465450878	0.016	0.122	9.35741810445426e-18	0.784196731860683	ENSMUSG00000001131	protein_coding	tissue inhibitor of metalloproteinase 1 [Source:MGI Symbol;Acc:MGI:98752]	--	GO:0005515,GO:0008191,GO:0005615,GO:0007165,GO:0046872,GO:0005125,GO:0005576,GO:0031012,GO:0008083,GO:0008270,GO:0002020,GO:0010951,GO:0043066,GO:0010033,GO:0008284,GO:0030414,GO:0010466,GO:0005604,GO:0051045,GO:0043086,GO:2001044,GO:0004857,GO:0002248,GO:0001775,GO:0034097,GO:1901164,GO:1905049,GO:0007568,GO:0009725,GO:0042060,GO:0043434,GO:0051216	protein binding|metalloendopeptidase inhibitor activity|extracellular space|signal transduction|metal ion binding|cytokine activity|extracellular region|extracellular matrix|growth factor activity|zinc ion binding|protease binding|negative regulation of endopeptidase activity|negative regulation of apoptotic process|response to organic substance|positive regulation of cell population proliferatio…	mmu04066	HIF-1 signaling pathway
Atp5md	3.41063791068186e-22	-0.788219785066514	0.489	0.709	1.10112444946364e-17	0.579058180685871	ENSMUSG00000071528	protein_coding	upregulated during skeletal muscle growth 5, isoform CRA_a	--	--	--	--	--
2010204K13Rik	4.59522263055715e-22	-0.344877731713918	0.018	0.126	1.48356762627538e-17	0.787374703682996	ENSMUSG00000063018	lncRNA	uncharacterized protein LOC116091555	--	--	--	--	--
Ier5l	5.77664655473977e-22	-0.310384218732756	0.031	0.165	1.86499034019774e-17	0.806426962886439	ENSMUSG00000089762	protein_coding	immediate early response 5-like [Source:MGI Symbol;Acc:MGI:1919750]	--	GO:0003674,GO:0008150,GO:0005575	molecular_function|biological_process|cellular_component	--	--
Plin1	6.15957100799559e-22	-0.272582946124802	0.01	0.098	1.98861749993138e-17	0.827836092115454	ENSMUSG00000030546	protein_coding	perilipin 1 [Source:MGI Symbol;Acc:MGI:1890505]	--	GO:0005829,GO:0006629,GO:0005515,GO:0005783,GO:0005811,GO:0016042	cytosol|lipid metabolic process|protein binding|endoplasmic reticulum|lipid droplet|lipid catabolic process	mmu04371,mmu04923,mmu03320,mmu04714	Apelin signaling pathway|Regulation of lipolysis in adipocyte|PPAR signaling pathway|Thermogenesis
Lynx1	6.70308273091885e-22	-0.371951405019072	0.014	0.114	2.16409025967715e-17	0.772736577662066	ENSMUSG00000022594	protein_coding	Ly6/neurotoxin 1 [Source:MGI Symbol;Acc:MGI:1345180]	--	GO:0016020,GO:0005886,GO:0005515,GO:0042995,GO:0030550,GO:2000272,GO:0005783,GO:0007271,GO:0031225,GO:0030425,GO:0030548,GO:0099601,GO:0033130,GO:0008200	membrane|plasma membrane|protein binding|cell projection|acetylcholine receptor inhibitor activity|negative regulation of signaling receptor activity|endoplasmic reticulum|synaptic transmission, cholinergic|anchored component of membrane|dendrite|acetylcholine receptor regulator activity|regulation of neurotransmitter receptor activity|acetylcholine receptor binding|ion channel inhibitor activity	--	--
Ptprb	6.85422245776931e-22	-0.315236409708602	0.047	0.205	2.21288572049082e-17	0.803719277107574	ENSMUSG00000020154	protein_coding	protein tyrosine phosphatase, receptor type, B [Source:MGI Symbol;Acc:MGI:97809]	--	GO:0005515,GO:0016791,GO:0004725,GO:0006470,GO:0016311,GO:0016020,GO:0016021,GO:0016787,GO:0004721,GO:0035335,GO:0001525,GO:0043235,GO:0045296	protein binding|phosphatase activity|protein tyrosine phosphatase activity|protein dephosphorylation|dephosphorylation|membrane|integral component of membrane|hydrolase activity|phosphoprotein phosphatase activity|peptidyl-tyrosine dephosphorylation|angiogenesis|receptor complex|cadherin binding	mmu04520	Adherens junction
Btg2	7.28106977030474e-22	-0.71515548313162	0.808	0.906	2.35069337534289e-17	0.609139479696969	ENSMUSG00000020423	protein_coding	B cell translocation gene 2, anti-proliferative [Source:MGI Symbol;Acc:MGI:108384]	--	GO:0008285,GO:0005634,GO:0005515,GO:0005737,GO:0035914,GO:0000122,GO:0006479,GO:0009952,GO:0006974,GO:0043066,GO:0030182,GO:0001227,GO:2000178,GO:0031175,GO:0043524,GO:0017148,GO:0021954,GO:0008306,GO:0045930,GO:0060213,GO:0021542,GO:0009612,GO:0010033,GO:0010243,GO:0014070,GO:0043434,GO:0051602	negative regulation of cell population proliferation|nucleus|protein binding|cytoplasm|skeletal muscle cell differentiation|negative regulation of transcription by RNA polymerase II|protein methylation|anterior/posterior pattern specification|cellular response to DNA damage stimulus|negative regulation of apoptotic process|neuron differentiation|DNA-binding transcription repressor activity, RNA p…	mmu03018	RNA degradation
Ubc	7.9444401219847e-22	-0.563871996988111	0.928	0.992	2.56486249338276e-17	0.676484133867791	ENSMUSG00000008348	protein_coding	ubiquitin C [Source:MGI Symbol;Acc:MGI:98889]	--	GO:0005515,GO:0005634,GO:0005737,GO:0031625,GO:0031386,GO:0016567,GO:0005829,GO:0005654,GO:0002020,GO:0043209,GO:0019941	protein binding|nucleus|cytoplasm|ubiquitin protein ligase binding|protein tag|protein ubiquitination|cytosol|nucleoplasm|protease binding|myelin sheath|modification-dependent protein catabolic process	mmu03320	PPAR signaling pathway
Ehd3	8.56743867911262e-22	-0.435654983209561	0.059	0.228	2.76599757755151e-17	0.739358010053376	ENSMUSG00000024065	protein_coding	EH-domain containing 3 [Source:MGI Symbol;Acc:MGI:1928900]	--	GO:0005515,GO:0005525,GO:0005509,GO:0032456,GO:0016020,GO:0046872,GO:0005886,GO:0048471,GO:0015031,GO:0005737,GO:0000166,GO:0005524,GO:0031410,GO:0051260,GO:0005829,GO:0042995,GO:0008289,GO:0005768,GO:0055038,GO:0072659,GO:0030139,GO:0005929,GO:0060170,GO:0001881,GO:0030030,GO:0060271,GO:0043209,GO:1903358,GO:0086036,GO:0090160,GO:0034498,GO:1901387,GO:1903779,GO:0020018,GO:0055117	protein binding|GTP binding|calcium ion binding|endocytic recycling|membrane|metal ion binding|plasma membrane|perinuclear region of cytoplasm|protein transport|cytoplasm|nucleotide binding|ATP binding|cytoplasmic vesicle|protein homooligomerization|cytosol|cell projection|lipid binding|endosome|recycling endosome membrane|protein localization to plasma membrane|endocytic vesicle|cilium|ciliary m…	mmu04144	Endocytosis
Chgb	9.99964634657385e-22	-0.420235468869337	0.072	0.256	3.22838582299137e-17	0.74730264367395	ENSMUSG00000027350	protein_coding	chromogranin B [Source:MGI Symbol;Acc:MGI:88395]	--	GO:0030141,GO:0005615,GO:0005576,GO:0005515	secretory granule|extracellular space|extracellular region|protein binding	--	--
Fermt2	1.02215891616992e-21	-0.253249920641609	0.028	0.157	3.30004006085457e-17	0.839004282304826	ENSMUSG00000037712	protein_coding	fermitin family member 2 [Source:MGI Symbol;Acc:MGI:2385001]	--	GO:0007229,GO:0016020,GO:0005886,GO:0005634,GO:0005654,GO:0005737,GO:0030054,GO:0005925,GO:0016055,GO:0005856,GO:0042995,GO:0008289,GO:0007155,GO:0009986,GO:0051015,GO:0005938,GO:0007179,GO:0007160,GO:0005547,GO:0072657,GO:0001725,GO:0008360,GO:0031234,GO:0033622,GO:0031258,GO:0048041,GO:0031674,GO:0034446	integrin-mediated signaling pathway|membrane|plasma membrane|nucleus|nucleoplasm|cytoplasm|cell junction|focal adhesion|Wnt signaling pathway|cytoskeleton|cell projection|lipid binding|cell adhesion|cell surface|actin filament binding|cell cortex|transforming growth factor beta receptor signaling pathway|cell-matrix adhesion|phosphatidylinositol-3,4,5-trisphosphate binding|protein localization to…	--	--
Ndufa7	1.1298669352152e-21	-0.887346274416503	0.576	0.776	3.64777540034226e-17	0.540607609997385	ENSMUSG00000041881	protein_coding	NADH:ubiquinone oxidoreductase subunit A7 [Source:MGI Symbol;Acc:MGI:1913666]	--	GO:0008137,GO:0042773,GO:0005743,GO:0016020,GO:0055114,GO:0005739,GO:0070469,GO:0003735,GO:0032543,GO:0005747,GO:0006120,GO:0005761	NADH dehydrogenase (ubiquinone) activity|ATP synthesis coupled electron transport|mitochondrial inner membrane|membrane|oxidation-reduction process|mitochondrion|respirasome|structural constituent of ribosome|mitochondrial translation|mitochondrial respiratory chain complex I|mitochondrial electron transport, NADH to ubiquinone|mitochondrial ribosome	mmu00190,mmu04723,mmu04714,mmu05010,mmu05012,mmu05016,mmu04932	Oxidative phosphorylation|Retrograde endocannabinoid signaling|Thermogenesis|Alzheimer's disease|Parkinson's disease|Huntington's disease|Non-alcoholic fatty liver disease (NAFLD)
Tgfbi	1.36498139467391e-21	1.001939707911	0.735	0.539	4.40684243270471e-17	2.00269081463817	ENSMUSG00000035493	protein_coding	transforming growth factor, beta induced [Source:MGI Symbol;Acc:MGI:99959]	--	GO:0007155,GO:0005518,GO:0050840,GO:0008283,GO:0005178,GO:0005515,GO:0005615,GO:0005576,GO:0031012,GO:0030198,GO:0005802,GO:0001525,GO:0002062,GO:0005604,GO:0062023,GO:0005201,GO:0050839	cell adhesion|collagen binding|extracellular matrix binding|cell population proliferation|integrin binding|protein binding|extracellular space|extracellular region|extracellular matrix|extracellular matrix organization|trans-Golgi network|angiogenesis|chondrocyte differentiation|basement membrane|collagen-containing extracellular matrix|extracellular matrix structural constituent|cell adhesion mo…	--	--
Romo1	1.56046667042232e-21	-0.813866392496196	0.468	0.72	5.03796664545846e-17	0.568855292994789	ENSMUSG00000067847	protein_coding	reactive oxygen species modulator 1 [Source:MGI Symbol;Acc:MGI:1914317]	--	GO:0016020,GO:0016021,GO:0003674,GO:0042742,GO:0005739,GO:0005743,GO:0050830,GO:0050829,GO:0008284,GO:0031640,GO:0061844,GO:0051715,GO:0001302,GO:0030150,GO:0034614,GO:2000379,GO:0045039,GO:0005744	membrane|integral component of membrane|molecular_function|defense response to bacterium|mitochondrion|mitochondrial inner membrane|defense response to Gram-positive bacterium|defense response to Gram-negative bacterium|positive regulation of cell population proliferation|killing of cells of other organism|antimicrobial humoral immune response mediated by antimicrobial peptide|cytolysis in other …	--	--
Mgst2	1.72369694991084e-21	-0.251945277204914	0.017	0.122	5.56495560278714e-17	0.839763345362451	ENSMUSG00000074604	protein_coding	microsomal glutathione S-transferase 2 [Source:MGI Symbol;Acc:MGI:2448481]	--	GO:0016021,GO:0008047,GO:0006691,GO:0016020,GO:0016740,GO:0005737,GO:0005886,GO:0043085,GO:0043231,GO:0098869,GO:0006629,GO:0006750,GO:0019370,GO:0046466,GO:0004364,GO:0004464,GO:0004602,GO:0005635,GO:0005783	integral component of membrane|enzyme activator activity|leukotriene metabolic process|membrane|transferase activity|cytoplasm|plasma membrane|positive regulation of catalytic activity|intracellular membrane-bounded organelle|cellular oxidant detoxification|lipid metabolic process|glutathione biosynthetic process|leukotriene biosynthetic process|membrane lipid catabolic process|glutathione transf…	mmu00480,mmu00980,mmu00982,mmu00983,mmu05200,mmu05204,mmu05225,mmu05418,mmu01524	Glutathione metabolism|Metabolism of xenobiotics by cytochrome P450|Drug metabolism - cytochrome P450|Drug metabolism - other enzymes|Pathways in cancer|Chemical carcinogenesis|Hepatocellular carcinoma|Fluid shear stress and atherosclerosis|Platinum drug resistance
Gstk1	1.73602742900159e-21	-0.546413765448131	0.062	0.228	5.60476455453163e-17	0.684720083857162	ENSMUSG00000029864	protein_coding	glutathione S-transferase kappa 1 [Source:MGI Symbol;Acc:MGI:1923513]	--	GO:0015035,GO:0016740,GO:0055114,GO:0004364,GO:0005739,GO:0098869,GO:0004602,GO:0005515,GO:0005777,GO:0006749,GO:0005743,GO:0005759,GO:0030855	protein disulfide oxidoreductase activity|transferase activity|oxidation-reduction process|glutathione transferase activity|mitochondrion|cellular oxidant detoxification|glutathione peroxidase activity|protein binding|peroxisome|glutathione metabolic process|mitochondrial inner membrane|mitochondrial matrix|epithelial cell differentiation	mmu00480,mmu00980,mmu00982,mmu04146,mmu05204	Glutathione metabolism|Metabolism of xenobiotics by cytochrome P450|Drug metabolism - cytochrome P450|Peroxisome|Chemical carcinogenesis
Scrn1	1.75329297174176e-21	-0.27223997602085	0.004	0.071	5.66050635926826e-17	0.828032915958006	ENSMUSG00000019124	protein_coding	secernin 1 [Source:MGI Symbol;Acc:MGI:1917188]	--	GO:0006508,GO:0016805,GO:0003674,GO:0005634,GO:0005737,GO:0031965,GO:0005575,GO:0006887	proteolysis|dipeptidase activity|molecular_function|nucleus|cytoplasm|nuclear membrane|cellular_component|exocytosis	--	--
Cd200	2.09615940093319e-21	-0.278496568568797	0.024	0.146	6.76745062591281e-17	0.824449728208625	ENSMUSG00000022661	protein_coding	CD200 antigen [Source:MGI Symbol;Acc:MGI:1196990]	--	GO:0050776,GO:0043031,GO:0016020,GO:0016021,GO:0032088,GO:0032793,GO:0034113,GO:0071636,GO:0150072,GO:0150074,GO:1904465,GO:0009986,GO:0030424,GO:0043025,GO:0044297	regulation of immune response|negative regulation of macrophage activation|membrane|integral component of membrane|negative regulation of NF-kappaB transcription factor activity|positive regulation of CREB transcription factor activity|heterotypic cell-cell adhesion|positive regulation of transforming growth factor beta production|positive regulation of arginase activity|positive regulation of pr…	--	--
Gm49708	2.45638489784964e-21	-0.278346547609626	0.022	0.138	7.93043864270756e-17	0.824535464394381	ENSMUSG00000116656	lncRNA	mCG115405, partial	--	--	--	--	--
Ms4a6c	2.68633883262189e-21	0.899061238825408	0.753	0.591	8.67284492111977e-17	1.86485212954017	ENSMUSG00000079419	protein_coding	membrane-spanning 4-domains, subfamily A, member 6C [Source:MGI Symbol;Acc:MGI:2385644]	--	GO:0016021,GO:0016020	integral component of membrane|membrane	--	--
Kcnn2	3.15298442077646e-21	-0.262852702532529	0.009	0.094	1.01794102024768e-16	0.833438295885536	ENSMUSG00000054477	protein_coding	potassium intermediate/small conductance calcium-activated channel, subfamily N, member 2 [Source:MGI Symbol;Acc:MGI:2153182]	--	GO:0016021,GO:0006813,GO:0005516,GO:0015269,GO:0016286,GO:0016020,GO:0019904,GO:0042803,GO:0051393,GO:0071805,GO:1901379,GO:0005886,GO:0009986,GO:0006811,GO:0005515,GO:0043005,GO:0043025,GO:0043197,GO:0030018,GO:0042383,GO:0005790,GO:0048168,GO:0030315,GO:0098914,GO:0034220	integral component of membrane|potassium ion transport|calmodulin binding|calcium-activated potassium channel activity|small conductance calcium-activated potassium channel activity|membrane|protein domain specific binding|protein homodimerization activity|alpha-actinin binding|potassium ion transmembrane transport|regulation of potassium ion transmembrane transport|plasma membrane|cell surface|i…	mmu04911,mmu04976,mmu04726	Insulin secretion|Bile secretion|Serotonergic synapse
Sh3bgrl3	3.191785687708e-21	0.737629821860148	0.834	0.827	1.03046800927653e-16	1.66743418926189	ENSMUSG00000028843	protein_coding	SH3 domain binding glutamic acid-rich protein-like 3 [Source:MGI Symbol;Acc:MGI:1920973]	--	GO:0009055,GO:0015035,GO:0045454,GO:0005634,GO:0016604,GO:0005737,GO:0055114,GO:0022900	electron transfer activity|protein disulfide oxidoreductase activity|cell redox homeostasis|nucleus|nuclear body|cytoplasm|oxidation-reduction process|electron transport chain	--	--
Igfbp3	4.39913489684741e-21	-0.268531748295968	0.034	0.169	1.42026070144719e-16	0.830163985992036	ENSMUSG00000020427	protein_coding	insulin-like growth factor binding protein 3 [Source:MGI Symbol;Acc:MGI:96438]	--	GO:0005576,GO:0005520,GO:0005615,GO:0005634,GO:0043666,GO:0001933,GO:0010906,GO:0008285,GO:0043065,GO:0001558,GO:0031994,GO:0040008,GO:0045663,GO:0043410,GO:0031091,GO:0010666,GO:0006468,GO:0019838,GO:0048662,GO:1902512,GO:0001968,GO:0005720,GO:0014912,GO:0001649,GO:0043568,GO:0042567,GO:0031995,GO:0043567,GO:0044342,GO:2000844,GO:0008160,GO:0042568	extracellular region|insulin-like growth factor binding|extracellular space|nucleus|regulation of phosphoprotein phosphatase activity|negative regulation of protein phosphorylation|regulation of glucose metabolic process|negative regulation of cell population proliferation|positive regulation of apoptotic process|regulation of cell growth|insulin-like growth factor I binding|regulation of growth|…	mmu04115,mmu04218,mmu05202	p53 signaling pathway|Cellular senescence|Transcriptional misregulation in cancers
Cacna1c	4.62317942745353e-21	-0.262211054316959	0.014	0.11	1.49259347815337e-16	0.833809055554077	ENSMUSG00000051331	protein_coding	calcium channel, voltage-dependent, L type, alpha 1C subunit [Source:MGI Symbol;Acc:MGI:103013]	--	GO:0016020,GO:0006811,GO:0055085,GO:0005245,GO:0070588,GO:0005891,GO:0005216,GO:0016021,GO:0005244,GO:0005262,GO:0006816,GO:0034765,GO:0046872,GO:0005886,GO:0032991,GO:0009986,GO:0005515,GO:0005737,GO:0060078,GO:0030054,GO:0045202,GO:0045211,GO:0042995,GO:0014069,GO:0042383,GO:0005516,GO:0005887,GO:0042593,GO:0007204,GO:0007507,GO:0030425,GO:0008542,GO:0044325,GO:0030018,GO:0006874,GO:0019904,GO:…	membrane|ion transport|transmembrane transport|voltage-gated calcium channel activity|calcium ion transmembrane transport|voltage-gated calcium channel complex|ion channel activity|integral component of membrane|voltage-gated ion channel activity|calcium channel activity|calcium ion transport|regulation of ion transmembrane transport|metal ion binding|plasma membrane|protein-containing complex|ce…	mmu04010,mmu04020,mmu04024,mmu04022,mmu04911,mmu04912,mmu04921,mmu04924,mmu04925,mmu04927,mmu04260,mmu04261,mmu04270,mmu04724,mmu04727,mmu04725,mmu04728,mmu04726,mmu04720,mmu04723,mmu04742,mmu04713,mmu05010,mmu05031,mmu05410,mmu05412,mmu05414,mmu04930,mmu04934	MAPK signaling pathway|Calcium signaling pathway|cAMP signaling pathway|cGMP - PKG signaling pathway|Insulin secretion|GnRH signaling pathway|Oxytocin signaling pathway|Renin secretion|Aldosterone synthesis and secretion|Cortisol synthesis and secretion|Cardiac muscle contraction|Adrenergic signaling in cardiomyocytes|Vascular smooth muscle contraction|Glutamatergic synapse|GABAergic synapse|Chol…
Dbi	4.77692697148167e-21	-0.885077546732732	0.648	0.831	1.54223087274286e-16	0.541458417887357	ENSMUSG00000026385	protein_coding	diazepam binding inhibitor [Source:MGI Symbol;Acc:MGI:94865]	--	GO:0000062,GO:0005794,GO:0005615,GO:0005634,GO:0005737,GO:0005886,GO:0008289,GO:0005783,GO:0005739,GO:0008021,GO:0001662,GO:0043292,GO:0006641,GO:0097038,GO:0043588,GO:0046983,GO:0001942,GO:0060291,GO:0007611,GO:0051281,GO:0032228,GO:0046889,GO:0031999,GO:0014009,GO:0021670,GO:0036151,GO:0030156,GO:0036042	fatty-acyl-CoA binding|Golgi apparatus|extracellular space|nucleus|cytoplasm|plasma membrane|lipid binding|endoplasmic reticulum|mitochondrion|synaptic vesicle|behavioral fear response|contractile fiber|triglyceride metabolic process|perinuclear endoplasmic reticulum|skin development|protein dimerization activity|hair follicle development|long-term synaptic potentiation|learning or memory|positiv…	mmu03320	PPAR signaling pathway
Tgfbr3	7.53897025350668e-21	-0.311737170975846	0.049	0.205	2.43395654634463e-16	0.805671054185496	ENSMUSG00000029287	protein_coding	transforming growth factor, beta receptor III [Source:MGI Symbol;Acc:MGI:104637]	--	GO:0016020,GO:0016021,GO:0005576,GO:0005024,GO:0005114,GO:0005160,GO:0008201,GO:0015026,GO:0017134,GO:0046332,GO:0048185,GO:0050431,GO:0070123,GO:0001666,GO:0001837,GO:0006955,GO:0007179,GO:0007181,GO:0030509,GO:0030511,GO:0030512,GO:0031100,GO:0032354,GO:0034695,GO:0034699,GO:0035556,GO:0043393,GO:0051271,GO:0060317,GO:0060389,GO:0065003,GO:0005615,GO:0005737,GO:0005887,GO:0009897,GO:0031012,GO:…	membrane|integral component of membrane|extracellular region|transforming growth factor beta-activated receptor activity|type II transforming growth factor beta receptor binding|transforming growth factor beta receptor binding|heparin binding|coreceptor activity|fibroblast growth factor binding|SMAD binding|activin binding|transforming growth factor beta binding|transforming growth factor beta re…	--	--
Prss35	7.56654911280811e-21	-0.281513788476345	0.024	0.142	2.4428603810701e-16	0.822727294377677	ENSMUSG00000033491	protein_coding	protease, serine 35 [Source:MGI Symbol;Acc:MGI:2444800]	--	GO:0006508,GO:0004252,GO:0005576,GO:0005739	proteolysis|serine-type endopeptidase activity|extracellular region|mitochondrion	--	--
Ndufa1	8.98217842765871e-21	-0.879044664666417	0.419	0.646	2.89989630536962e-16	0.543727361809469	ENSMUSG00000016427	protein_coding	NADH:ubiquinone oxidoreductase subunit A1 [Source:MGI Symbol;Acc:MGI:1929511]	--	GO:0016020,GO:0016021,GO:0005829,GO:0055114,GO:0005739,GO:0005743,GO:0070469,GO:0031966,GO:0032981,GO:0005747	membrane|integral component of membrane|cytosol|oxidation-reduction process|mitochondrion|mitochondrial inner membrane|respirasome|mitochondrial membrane|mitochondrial respiratory chain complex I assembly|mitochondrial respiratory chain complex I	mmu00190,mmu04723,mmu04714,mmu05010,mmu05012,mmu05016,mmu04932	Oxidative phosphorylation|Retrograde endocannabinoid signaling|Thermogenesis|Alzheimer's disease|Parkinson's disease|Huntington's disease|Non-alcoholic fatty liver disease (NAFLD)
Filip1	9.4712757474003e-21	-0.266473079031109	0.025	0.146	3.05780137504819e-16	0.831349443054054	ENSMUSG00000034898	protein_coding	filamin A interacting protein 1 [Source:MGI Symbol;Acc:MGI:1917848]	--	GO:0005730,GO:0005886,GO:0015629	nucleolus|plasma membrane|actin cytoskeleton	--	--
Ptk2	1.27135378703023e-20	-0.270472306077806	0.019	0.126	4.10456570142711e-16	0.82904808958695	ENSMUSG00000022607	protein_coding	PTK2 protein tyrosine kinase 2 [Source:MGI Symbol;Acc:MGI:95481]	--	GO:0016301,GO:0016310,GO:0005856,GO:0004672,GO:0005524,GO:0006468,GO:0016020,GO:0016740,GO:0005886,GO:0005634,GO:0016604,GO:0005829,GO:0005515,GO:0005737,GO:0030054,GO:0000166,GO:0003779,GO:0005925,GO:0042802,GO:0007275,GO:0001932,GO:0007229,GO:0016324,GO:0030027,GO:0004713,GO:0004715,GO:0042383,GO:0050766,GO:0005730,GO:0001934,GO:0046777,GO:0001570,GO:0044877,GO:0016323,GO:0000165,GO:0045860,GO:…	kinase activity|phosphorylation|cytoskeleton|protein kinase activity|ATP binding|protein phosphorylation|membrane|transferase activity|plasma membrane|nucleus|nuclear body|cytosol|protein binding|cytoplasm|cell junction|nucleotide binding|actin binding|focal adhesion|identical protein binding|multicellular organism development|regulation of protein phosphorylation|integrin-mediated signaling path…	mmu04012,mmu04370,mmu04151,mmu04510,mmu04810,mmu04670,mmu04062,mmu04360,mmu05200,mmu05202,mmu05205,mmu05222,mmu05418,mmu05100,mmu05165,mmu05146,mmu01522	ErbB signaling pathway|VEGF signaling pathway|PI3K-Akt signaling pathway|Focal adhesion|Regulation of actin cytoskeleton|Leukocyte transendothelial migration|Chemokine signaling pathway|Axon guidance|Pathways in cancer|Transcriptional misregulation in cancers|Proteoglycans in cancer|Small cell lung cancer|Fluid shear stress and atherosclerosis|Bacterial invasion of epithelial cells|Human papillom…
Rhob	1.36891843364684e-20	-0.793477148363573	0.6	0.811	4.41955316302883e-16	0.57695185957891	ENSMUSG00000054364	protein_coding	ras homolog family member B [Source:MGI Symbol;Acc:MGI:107949]	--	GO:0005622,GO:0005525,GO:0003924,GO:0007264,GO:0016020,GO:0005886,GO:0005634,GO:0005829,GO:0005515,GO:0015031,GO:0000166,GO:0005938,GO:0007275,GO:0043231,GO:0010008,GO:0005737,GO:0007155,GO:0030154,GO:0005768,GO:0006915,GO:0005769,GO:0005770,GO:0031902,GO:0019003,GO:0043065,GO:0001525,GO:0030336,GO:0016477,GO:0030334,GO:0008360,GO:0032154,GO:0070301,GO:0007015,GO:0019901,GO:0006886,GO:0008333,GO:…	intracellular|GTP binding|GTPase activity|small GTPase mediated signal transduction|membrane|plasma membrane|nucleus|cytosol|protein binding|protein transport|nucleotide binding|cell cortex|multicellular organism development|intracellular membrane-bounded organelle|endosome membrane|cytoplasm|cell adhesion|cell differentiation|endosome|apoptotic process|early endosome|late endosome|late endosome …	--	--
Nfia	1.45035045136351e-20	-0.513200941259734	0.127	0.339	4.68245643222708e-16	0.700666127656939	ENSMUSG00000028565	protein_coding	nuclear factor I/A [Source:MGI Symbol;Acc:MGI:108056]	CTF/NFI	GO:0006355,GO:0005634,GO:0005622,GO:0003700,GO:0003677,GO:0006260,GO:0005654,GO:0045944,GO:0003682,GO:0030054,GO:0000122,GO:0045893,GO:0000978,GO:0001228,GO:0000981,GO:0008134,GO:0060074,GO:0072189	regulation of transcription, DNA-templated|nucleus|intracellular|DNA-binding transcription factor activity|DNA binding|DNA replication|nucleoplasm|positive regulation of transcription by RNA polymerase II|chromatin binding|cell junction|negative regulation of transcription by RNA polymerase II|positive regulation of transcription, DNA-templated|RNA polymerase II proximal promoter sequence-specifi…	--	--
Adgrl4	1.50717974311825e-20	-0.326814831819199	0.038	0.177	4.86592980065728e-16	0.797294801806746	ENSMUSG00000039167	protein_coding	adhesion G protein-coupled receptor L4 [Source:MGI Symbol;Acc:MGI:2655562]	--	GO:0007186,GO:0016021,GO:0004930,GO:0005509,GO:0007166,GO:0004888,GO:0016020,GO:0005886,GO:0005887,GO:0031410,GO:0007165,GO:0046983,GO:0007189	G protein-coupled receptor signaling pathway|integral component of membrane|G protein-coupled receptor activity|calcium ion binding|cell surface receptor signaling pathway|transmembrane signaling receptor activity|membrane|plasma membrane|integral component of plasma membrane|cytoplasmic vesicle|signal transduction|protein dimerization activity|adenylate cyclase-activating G protein-coupled recep…	--	--
Rps21	1.61390624321903e-20	-0.531012661944815	0.906	0.984	5.21049630623263e-16	0.692068783994183	ENSMUSG00000039001	protein_coding	ribosomal protein S21 [Source:MGI Symbol;Acc:MGI:1913731]	--	GO:0003735,GO:0006412,GO:0005622,GO:0005840,GO:0005737,GO:0045202,GO:0043022,GO:0005783,GO:0005829,GO:0047485,GO:0002181,GO:0005791,GO:0042788,GO:0022627,GO:0000447,GO:0000461	structural constituent of ribosome|translation|intracellular|ribosome|cytoplasm|synapse|ribosome binding|endoplasmic reticulum|cytosol|protein N-terminus binding|cytoplasmic translation|rough endoplasmic reticulum|polysomal ribosome|cytosolic small ribosomal subunit|endonucleolytic cleavage in ITS1 to separate SSU-rRNA from 5.8S rRNA and LSU-rRNA from tricistronic rRNA transcript (SSU-rRNA, 5.8S …	mmu03010	Ribosome
Paip2	1.80970164527346e-20	-0.733586902818923	0.361	0.594	5.84262176176537e-16	0.601406804905401	ENSMUSG00000037058	protein_coding	polyadenylate-binding protein-interacting protein 2 [Source:MGI Symbol;Acc:MGI:1915119]	--	GO:0045947,GO:0000900,GO:0005737,GO:0007283,GO:0007613,GO:0008143,GO:0003729,GO:0017148,GO:0030371,GO:0006417,GO:1900271	negative regulation of translational initiation|translation repressor activity, mRNA regulatory element binding|cytoplasm|spermatogenesis|memory|poly(A) binding|mRNA binding|negative regulation of translation|translation repressor activity|regulation of translation|regulation of long-term synaptic potentiation	--	--
Auts2	1.88970101281899e-20	-0.257096585402928	0.02	0.13	6.10089971988612e-16	0.836770220799305	ENSMUSG00000029673	protein_coding	autism susceptibility candidate 2 [Source:MGI Symbol;Acc:MGI:1919847]	--	GO:0003682,GO:0045944,GO:0051571,GO:2000620,GO:0005634,GO:0005515,GO:0005737,GO:0060013,GO:0098582,GO:0015629,GO:0001764,GO:0010592,GO:0031532,GO:0035022,GO:0048675,GO:0097484,GO:0005856,GO:0030426,GO:0042995	chromatin binding|positive regulation of transcription by RNA polymerase II|positive regulation of histone H3-K4 methylation|positive regulation of histone H4-K16 acetylation|nucleus|protein binding|cytoplasm|righting reflex|innate vocalization behavior|actin cytoskeleton|neuron migration|positive regulation of lamellipodium assembly|actin cytoskeleton reorganization|positive regulation of Rac pr…	--	--
Mrps28	2.26502911029356e-20	-0.420398778302719	0.113	0.319	7.31264648258277e-16	0.747218055690553	ENSMUSG00000040269	protein_coding	mitochondrial ribosomal protein S28 [Source:MGI Symbol;Acc:MGI:1913480]	--	GO:0008150,GO:0005739,GO:0005840,GO:0005763	biological_process|mitochondrion|ribosome|mitochondrial small ribosomal subunit	--	--
Tceal9	2.33746451591966e-20	-0.63389567326243	0.316	0.583	7.54650418964663e-16	0.64443391501252	ENSMUSG00000042712	protein_coding	transcription elongation factor A like 9 [Source:MGI Symbol;Acc:MGI:109567]	--	GO:0005634,GO:0050699	nucleus|WW domain binding	--	--
Adora1	2.52761032847142e-20	-0.31018343009805	0.023	0.138	8.16038994546996e-16	0.806539206037342	ENSMUSG00000042429	protein_coding	adenosine A1 receptor [Source:MGI Symbol;Acc:MGI:99401]	--	GO:0007186,GO:0016021,GO:0004930,GO:0001609,GO:0001973,GO:0016020,GO:0005886,GO:0005515,GO:0007165,GO:0046982,GO:0005783,GO:0014069,GO:0016323,GO:0045202,GO:0030425,GO:0044297,GO:0043268,GO:0001664,GO:0008285,GO:0043066,GO:0001666,GO:0043025,GO:0043197,GO:0032279,GO:0035307,GO:0050890,GO:0031072,GO:0045211,GO:0050965,GO:0099509,GO:0099056,GO:0031683,GO:0051967,GO:0043195,GO:0003085,GO:1901216,GO:…	G protein-coupled receptor signaling pathway|integral component of membrane|G protein-coupled receptor activity|G protein-coupled adenosine receptor activity|adenosine receptor signaling pathway|membrane|plasma membrane|protein binding|signal transduction|protein heterodimerization activity|endoplasmic reticulum|postsynaptic density|basolateral plasma membrane|synapse|dendrite|cell body|positive …	mmu04071,mmu04024,mmu04022,mmu04080,mmu04923,mmu04924,mmu05032	Sphingolipid signaling pathway|cAMP signaling pathway|cGMP - PKG signaling pathway|Neuroactive ligand-receptor interaction|Regulation of lipolysis in adipocyte|Renin secretion|Morphine addiction
Srxn1	2.84577916533442e-20	-0.507942167601508	0.125	0.339	9.18759803528218e-16	0.703224789116397	ENSMUSG00000032802	protein_coding	sulfiredoxin 1 homolog (S. cerevisiae) [Source:MGI Symbol;Acc:MGI:104971]	--	GO:0055114,GO:0032542,GO:0000166,GO:0005524,GO:0016491,GO:0098869,GO:0016209,GO:0016667,GO:0006979,GO:0005829	oxidation-reduction process|sulfiredoxin activity|nucleotide binding|ATP binding|oxidoreductase activity|cellular oxidant detoxification|antioxidant activity|oxidoreductase activity, acting on a sulfur group of donors|response to oxidative stress|cytosol	--	--
Ltbp3	2.86481204141192e-20	-0.40156383582534	0.037	0.173	9.24904567569838e-16	0.757037233905797	ENSMUSG00000024940	protein_coding	latent transforming growth factor beta binding protein 3 [Source:MGI Symbol;Acc:MGI:1101355]	--	GO:0005509,GO:0005576,GO:0031012,GO:0007179,GO:0001501,GO:0050431,GO:0062023,GO:0060349,GO:0019838,GO:0045780,GO:0046849,GO:0060430,GO:0030502,GO:0032331,GO:1902462,GO:2000741,GO:0036363	calcium ion binding|extracellular region|extracellular matrix|transforming growth factor beta receptor signaling pathway|skeletal system development|transforming growth factor beta binding|collagen-containing extracellular matrix|bone morphogenesis|growth factor binding|positive regulation of bone resorption|bone remodeling|lung saccule development|negative regulation of bone mineralization|negat…	--	--
Coro1a	3.07864185646406e-20	0.752295541601325	0.808	0.681	9.93939523359421e-16	1.68447094219491	ENSMUSG00000030707	protein_coding	coronin, actin binding protein 1A [Source:MGI Symbol;Acc:MGI:1345961]	--	GO:0005515,GO:0051015,GO:0030595,GO:0001845,GO:0016020,GO:0001772,GO:0048873,GO:0032991,GO:0005737,GO:0031410,GO:0003779,GO:0042802,GO:0042803,GO:0005886,GO:0005829,GO:0005856,GO:0045202,GO:0007015,GO:0005911,GO:0030027,GO:0098978,GO:0016477,GO:0030424,GO:0005769,GO:0030864,GO:0015629,GO:0038180,GO:0030833,GO:0008022,GO:0043029,GO:0045335,GO:0031252,GO:0005938,GO:0032956,GO:0003785,GO:0006816,GO:…	protein binding|actin filament binding|leukocyte chemotaxis|phagolysosome assembly|membrane|immunological synapse|homeostasis of number of cells within a tissue|protein-containing complex|cytoplasm|cytoplasmic vesicle|actin binding|identical protein binding|protein homodimerization activity|plasma membrane|cytosol|cytoskeleton|synapse|actin filament organization|cell-cell junction|lamellipodium|g…	mmu04145,mmu05152	Phagosome|Tuberculosis
Msmo1	4.48973031507589e-20	-0.625299155560265	0.088	0.272	1.44950943222225e-15	0.648285335696401	ENSMUSG00000031604	protein_coding	methylsterol monoxygenase 1 [Source:MGI Symbol;Acc:MGI:1913484]	--	GO:0055114,GO:0016491,GO:0005506,GO:0008610,GO:0016020,GO:0016021,GO:0006629,GO:0008202,GO:0006694,GO:0005783,GO:0005789,GO:0000254,GO:0016126	oxidation-reduction process|oxidoreductase activity|iron ion binding|lipid biosynthetic process|membrane|integral component of membrane|lipid metabolic process|steroid metabolic process|steroid biosynthetic process|endoplasmic reticulum|endoplasmic reticulum membrane|C-4 methylsterol oxidase activity|sterol biosynthetic process	mmu00100	Steroid biosynthesis
Mrpl33	4.53068974896667e-20	-0.781663865510642	0.476	0.697	1.46273318545389e-15	0.581695534621015	ENSMUSG00000106918	protein_coding	mitochondrial ribosomal protein L33 [Source:MGI Symbol;Acc:MGI:2137225]	--	GO:0003735,GO:0006412,GO:0005622,GO:0005840,GO:0005739,GO:0005762	structural constituent of ribosome|translation|intracellular|ribosome|mitochondrion|mitochondrial large ribosomal subunit	mmu03010	Ribosome
Rps12	5.03138246970374e-20	0.447668106924827	0.947	0.972	1.62438183034385e-15	1.36383404774265	ENSMUSG00000061983	protein_coding	ribosomal protein S12 [Source:MGI Symbol;Acc:MGI:98105]	--	GO:0003735,GO:0006412,GO:0005622,GO:0005840	structural constituent of ribosome|translation|intracellular|ribosome	mmu03010	Ribosome
Chchd2	5.49735468297561e-20	-0.642311777605927	0.858	0.945	1.77482095939867e-15	0.640685490006628	ENSMUSG00000070493	protein_coding	coiled-coil-helix-coiled-coil-helix domain containing 2 [Source:MGI Symbol;Acc:MGI:1261428]	--	GO:0005634,GO:0043565,GO:0045944,GO:0005739,GO:0008134,GO:0007005,GO:0005758,GO:1900037	nucleus|sequence-specific DNA binding|positive regulation of transcription by RNA polymerase II|mitochondrion|transcription factor binding|mitochondrion organization|mitochondrial intermembrane space|regulation of cellular response to hypoxia	--	--
Dlc1	6.32547722053304e-20	-0.304859018365023	0.039	0.177	2.04218032064909e-15	0.809521319933672	ENSMUSG00000031523	protein_coding	deleted in liver cancer 1 [Source:MGI Symbol;Acc:MGI:1354949]	--	GO:0005515,GO:0007165,GO:0008289,GO:0035023,GO:0005096,GO:0043547,GO:0042169,GO:0006915,GO:0006919,GO:0008285,GO:0008360,GO:0030336,GO:0032956,GO:0035024,GO:0035307,GO:0051497,GO:0051895,GO:1900119,GO:0005634,GO:0005737,GO:0005829,GO:0005901,GO:0005925,GO:0030864,GO:0032587	protein binding|signal transduction|lipid binding|regulation of Rho protein signal transduction|GTPase activator activity|positive regulation of GTPase activity|SH2 domain binding|apoptotic process|activation of cysteine-type endopeptidase activity involved in apoptotic process|negative regulation of cell population proliferation|regulation of cell shape|negative regulation of cell migration|regu…	--	--
Sod1	7.49935338035125e-20	-0.70476351496434	0.546	0.744	2.4211662388464e-15	0.61354305170863	ENSMUSG00000022982	protein_coding	superoxide dismutase 1, soluble [Source:MGI Symbol;Acc:MGI:98351]	--	GO:0046872,GO:0055114,GO:0004784,GO:0006801,GO:0005615,GO:0050728,GO:0050766,GO:0005507,GO:0005886,GO:0005634,GO:0005654,GO:0032991,GO:0005829,GO:0005515,GO:0005737,GO:0005576,GO:0031410,GO:0010033,GO:0042802,GO:0016491,GO:0007283,GO:0045859,GO:0043005,GO:0005739,GO:0009408,GO:0000187,GO:0042493,GO:0008270,GO:0007605,GO:0030141,GO:0006979,GO:0007626,GO:0043085,GO:0030346,GO:0043066,GO:0001541,GO:…	metal ion binding|oxidation-reduction process|superoxide dismutase activity|superoxide metabolic process|extracellular space|negative regulation of inflammatory response|positive regulation of phagocytosis|copper ion binding|plasma membrane|nucleus|nucleoplasm|protein-containing complex|cytosol|protein binding|cytoplasm|extracellular region|cytoplasmic vesicle|response to organic substance|identi…	mmu04146,mmu04213,mmu05014,mmu05016,mmu05020	Peroxisome|Longevity regulating pathway - multiple species|Amyotrophic lateral sclerosis (ALS)|Huntington's disease|Prion diseases
Dlgap1	8.75077735085656e-20	-0.254237749799779	0.02	0.126	2.82518846772404e-15	0.838430003477108	ENSMUSG00000003279	protein_coding	DLG associated protein 1 [Source:MGI Symbol;Acc:MGI:1346065]	--	GO:0007268,GO:0045202,GO:0023052,GO:0016020,GO:0005886,GO:0030054,GO:0045211,GO:0014069,GO:0044877,GO:0019904,GO:0005515,GO:0098978,GO:0099092,GO:0099562,GO:0061136,GO:0035418,GO:0070842,GO:0098919	chemical synaptic transmission|synapse|signaling|membrane|plasma membrane|cell junction|postsynaptic membrane|postsynaptic density|protein-containing complex binding|protein domain specific binding|protein binding|glutamatergic synapse|postsynaptic density, intracellular component|maintenance of postsynaptic density structure|regulation of proteasomal protein catabolic process|protein localizatio…	mmu04724	Glutamatergic synapse
Gramd1b	1.24933629995169e-19	-0.632675434275642	0.194	0.429	4.03348224439404e-15	0.644979211152116	ENSMUSG00000040111	protein_coding	GRAM domain containing 1B [Source:MGI Symbol;Acc:MGI:1925037]	--	GO:0016020,GO:0016021,GO:0005886,GO:0008289,GO:0005783,GO:0005789,GO:0006869,GO:0015918,GO:0001786,GO:0042632,GO:0015485,GO:0070300,GO:0140268,GO:0071397,GO:0120020	membrane|integral component of membrane|plasma membrane|lipid binding|endoplasmic reticulum|endoplasmic reticulum membrane|lipid transport|sterol transport|phosphatidylserine binding|cholesterol homeostasis|cholesterol binding|phosphatidic acid binding|endoplasmic reticulum-plasma membrane contact site|cellular response to cholesterol|cholesterol transfer activity	--	--
Cd52	2.0187424786884e-19	0.734224319095865	0.828	0.783	6.51751009244549e-15	1.66350282829084	ENSMUSG00000000682	protein_coding	CD52 antigen [Source:MGI Symbol;Acc:MGI:1346088]	--	GO:0016020,GO:0005886,GO:0009617,GO:0031225,GO:0007204,GO:0097225	membrane|plasma membrane|response to bacterium|anchored component of membrane|positive regulation of cytosolic calcium ion concentration|sperm midpiece	--	--
Smim1	3.17235076768157e-19	-0.381268739851547	0.033	0.157	1.024193445346e-14	0.76776210566839	ENSMUSG00000078350	protein_coding	small integral membrane protein 1 [Source:MGI Symbol;Acc:MGI:1916109]	--	GO:0016020,GO:0016021,GO:0005886,GO:0008150,GO:0009986,GO:0042803	membrane|integral component of membrane|plasma membrane|biological_process|cell surface|protein homodimerization activity	--	--
Cybb	3.34358504756919e-19	0.656727722760512	0.833	0.673	1.07947643260771e-14	1.57650278949944	ENSMUSG00000015340	protein_coding	cytochrome b-245, beta polypeptide [Source:MGI Symbol;Acc:MGI:88574]	--	GO:0016020,GO:0055114,GO:0016491,GO:0016021,GO:0046872,GO:0005886,GO:0005794,GO:0005737,GO:0006811,GO:0046982,GO:0005244,GO:0034765,GO:0005783,GO:0034220,GO:0022900,GO:0005887,GO:0005515,GO:0045087,GO:0005739,GO:0042493,GO:0030425,GO:0006952,GO:0045730,GO:0043025,GO:0097038,GO:0042554,GO:0050665,GO:0016175,GO:0043020,GO:0006954,GO:0005635,GO:0006801,GO:0050660,GO:0005791,GO:0009055,GO:0045766,GO:…	membrane|oxidation-reduction process|oxidoreductase activity|integral component of membrane|metal ion binding|plasma membrane|Golgi apparatus|cytoplasm|ion transport|protein heterodimerization activity|voltage-gated ion channel activity|regulation of ion transmembrane transport|endoplasmic reticulum|ion transmembrane transport|electron transport chain|integral component of plasma membrane|protein…	mmu04066,mmu04145,mmu04216,mmu04217,mmu04621,mmu04670,mmu04933,mmu05140	HIF-1 signaling pathway|Phagosome|Ferroptosis|Necroptosis|NOD-like receptor signaling pathway|Leukocyte transendothelial migration|AGE-RAGE signaling pathway in diabetic complications|Leishmaniasis
Gsg1l	4.20217259042016e-19	-0.305906493698771	0.031	0.154	1.35667142081715e-14	0.80893377659642	ENSMUSG00000046182	protein_coding	GSG1-like [Source:MGI Symbol;Acc:MGI:2685483]	--	GO:0016020,GO:0016021,GO:0003674,GO:0005886,GO:0030054,GO:0045202,GO:0014069,GO:0098978,GO:0032279,GO:0099061,GO:0098685,GO:2000311,GO:0099149	membrane|integral component of membrane|molecular_function|plasma membrane|cell junction|synapse|postsynaptic density|glutamatergic synapse|asymmetric synapse|integral component of postsynaptic density membrane|Schaffer collateral - CA1 synapse|regulation of AMPA receptor activity|regulation of postsynaptic neurotransmitter receptor internalization	--	--
Rab34	4.21277826066888e-19	-0.310290574486295	0.02	0.122	1.36009546145695e-14	0.806479309150939	ENSMUSG00000002059	protein_coding	RAB34, member RAS oncogene family [Source:MGI Symbol;Acc:MGI:104606]	--	GO:0005525,GO:0003924	GTP binding|GTPase activity	--	--
Ctsc	4.61894712373891e-19	0.724195150086668	0.824	0.764	1.49122707889911e-14	1.65197877418139	ENSMUSG00000030560	protein_coding	cathepsin C [Source:MGI Symbol;Acc:MGI:109553]	--	GO:0006508,GO:0008234,GO:0005615,GO:0016787,GO:0005654,GO:0005794,GO:0005737,GO:0008233,GO:0010033,GO:0042802,GO:0005783,GO:0043231,GO:0004252,GO:0005764,GO:0006915,GO:0019902,GO:0005813,GO:0004197,GO:0051603,GO:0062023,GO:0043621,GO:0051087,GO:0031642,GO:2001235,GO:1903052,GO:0001913,GO:0031404,GO:0016505,GO:1903980,GO:0007568	proteolysis|cysteine-type peptidase activity|extracellular space|hydrolase activity|nucleoplasm|Golgi apparatus|cytoplasm|peptidase activity|response to organic substance|identical protein binding|endoplasmic reticulum|intracellular membrane-bounded organelle|serine-type endopeptidase activity|lysosome|apoptotic process|phosphatase binding|centrosome|cysteine-type endopeptidase activity|proteolys…	mmu04142,mmu04210	Lysosome|Apoptosis
Zfp36	4.69404030416077e-19	-0.877418145950044	0.722	0.858	1.5154709121983e-14	0.544340714893048	ENSMUSG00000044786	protein_coding	zinc finger protein 36 [Source:MGI Symbol;Acc:MGI:99180]	--	GO:0046872,GO:0003677,GO:0005634,GO:0005829,GO:0005737,GO:0007275,GO:0005515,GO:0035556,GO:0071222,GO:0000122,GO:0051028,GO:0000932,GO:0042594,GO:0000165,GO:0006357,GO:0019901,GO:0071889,GO:0071364,GO:0003729,GO:0009611,GO:0019899,GO:0031072,GO:0045600,GO:0044344,GO:1990904,GO:0061014,GO:0003730,GO:0043488,GO:0010494,GO:0070063,GO:0045616,GO:0045638,GO:0000289,GO:0061158,GO:0035925,GO:0050728,GO:…	metal ion binding|DNA binding|nucleus|cytosol|cytoplasm|multicellular organism development|protein binding|intracellular signal transduction|cellular response to lipopolysaccharide|negative regulation of transcription by RNA polymerase II|mRNA transport|P-body|response to starvation|MAPK cascade|regulation of transcription by RNA polymerase II|protein kinase binding|14-3-3 protein binding|cellula…	mmu05166,mmu05167	HTLV-I infection|Kaposi's sarcoma-associated herpesvirus infection
Plcb1	7.12042998018189e-19	-0.29881193663908	0.056	0.209	2.29883081910172e-14	0.812921563946585	ENSMUSG00000051177	protein_coding	phospholipase C, beta 1 [Source:MGI Symbol;Acc:MGI:97613]	--	GO:0005634,GO:0007165,GO:0005737,GO:0005509,GO:0035556,GO:0006629,GO:0016042,GO:0004435,GO:0051726,GO:0008081,GO:0007420,GO:0016020,GO:0016787,GO:0032991,GO:0043547,GO:0005829,GO:0042803,GO:0005516,GO:0031965,GO:0016607,GO:0098978,GO:0098982,GO:0005096,GO:0098794,GO:0019899,GO:0005515,GO:0045444,GO:0005546,GO:0051209,GO:0046330,GO:0032959,GO:0048015,GO:0005886,GO:0043434,GO:0032957,GO:0043209,GO:…	nucleus|signal transduction|cytoplasm|calcium ion binding|intracellular signal transduction|lipid metabolic process|lipid catabolic process|phosphatidylinositol phospholipase C activity|regulation of cell cycle|phosphoric diester hydrolase activity|brain development|membrane|hydrolase activity|protein-containing complex|positive regulation of GTPase activity|cytosol|protein homodimerization activ…	mmu00562,mmu04015,mmu04310,mmu04371,mmu04020,mmu04070,mmu04072,mmu04071,mmu04022,mmu04540,mmu04611,mmu04621,mmu04062,mmu04911,mmu04922,mmu04912,mmu04915,mmu04921,mmu04926,mmu04918,mmu04919,mmu04916,mmu04924,mmu04925,mmu04927,mmu04261,mmu04270,mmu04970,mmu04971,mmu04972,mmu04961,mmu04724,mmu04725,mmu04728,mmu04726,mmu04720,mmu04730,mmu04723,mmu04750,mmu04713,mmu05200,mmu05010,mmu05016,mmu04933,mmu…	Inositol phosphate metabolism|Rap1 signaling pathway|Wnt signaling pathway|Apelin signaling pathway|Calcium signaling pathway|Phosphatidylinositol signaling system|Phospholipase D signaling pathway|Sphingolipid signaling pathway|cGMP - PKG signaling pathway|Gap junction|Platelet activation|NOD-like receptor signaling pathway|Chemokine signaling pathway|Insulin secretion|Glucagon signaling pathway…
Rbis	8.83335770881344e-19	-0.694365118835072	0.232	0.465	2.85184953629042e-14	0.617981211308709	ENSMUSG00000078784	protein_coding	ribosomal biogenesis factor isoform 1 precursor	--	--	--	--	--
Eif4a2	9.04641694516367e-19	-0.585156111130463	0.449	0.685	2.92063571074609e-14	0.666577205663432	ENSMUSG00000022884	protein_coding	eukaryotic translation initiation factor 4A2 [Source:MGI Symbol;Acc:MGI:106906]	--	GO:0005524,GO:0003676,GO:0016787,GO:0048471,GO:0003723,GO:0000166,GO:0006412,GO:0003743,GO:0006413,GO:0004386,GO:1990830,GO:0003724,GO:0016887,GO:1900260,GO:0002183	ATP binding|nucleic acid binding|hydrolase activity|perinuclear region of cytoplasm|RNA binding|nucleotide binding|translation|translation initiation factor activity|translational initiation|helicase activity|cellular response to leukemia inhibitory factor|RNA helicase activity|ATPase activity|negative regulation of RNA-directed 5'-3' RNA polymerase activity|cytoplasmic translational initiation	mmu03013	RNA transport
Alg2	9.22927109116566e-19	-0.420999918954576	0.051	0.197	2.97967017178283e-14	0.746906770514709	ENSMUSG00000039740	protein_coding	asparagine-linked glycosylation 2 (alpha-1,3-mannosyltransferase) [Source:MGI Symbol;Acc:MGI:1914731]	--	GO:0006486,GO:0004378,GO:0016020,GO:0016021,GO:0016740,GO:0016757,GO:0097502,GO:0005634,GO:0048471,GO:0005829,GO:0005737,GO:0046982,GO:0005783,GO:0015629,GO:0047485,GO:0051592,GO:0048306,GO:0006488,GO:0033577,GO:0006490,GO:0000033,GO:0102704	protein glycosylation|GDP-Man:Man1GlcNAc2-PP-Dol alpha-1,3-mannosyltransferase activity|membrane|integral component of membrane|transferase activity|transferase activity, transferring glycosyl groups|mannosylation|nucleus|perinuclear region of cytoplasm|cytosol|cytoplasm|protein heterodimerization activity|endoplasmic reticulum|actin cytoskeleton|protein N-terminus binding|response to calcium ion…	mmu00510	N-Glycan biosynthesis
Maged1	1.14635699884623e-18	-0.435940440019763	0.073	0.24	3.70101357077504e-14	0.739211732500245	ENSMUSG00000025151	protein_coding	melanoma antigen, family D, 1 [Source:MGI Symbol;Acc:MGI:1930187]	--	GO:0042981,GO:0032922,GO:0016020,GO:0005886,GO:0005634,GO:0032991,GO:0005515,GO:0005737,GO:0042802,GO:0048511,GO:0006357,GO:0050680,GO:0000785,GO:0045893,GO:0045892,GO:0005829,GO:0003713,GO:0090190,GO:1900181,GO:2001235,GO:0042752,GO:0043406	regulation of apoptotic process|circadian regulation of gene expression|membrane|plasma membrane|nucleus|protein-containing complex|protein binding|cytoplasm|identical protein binding|rhythmic process|regulation of transcription by RNA polymerase II|negative regulation of epithelial cell proliferation|chromatin|positive regulation of transcription, DNA-templated|negative regulation of transcripti…	mmu04722	Neurotrophin signaling pathway
Cdh5	1.48067103196681e-18	-0.270282272555352	0.036	0.165	4.78034642670486e-14	0.829157299988922	ENSMUSG00000031871	protein_coding	cadherin 5 [Source:MGI Symbol;Acc:MGI:105057]	--	GO:0005886,GO:0016020,GO:0005509,GO:0007156,GO:0007155,GO:0098609,GO:0001955,GO:0016021,GO:0046872,GO:0009897,GO:0071944,GO:0009986,GO:0005515,GO:0030054,GO:0001932,GO:0005911,GO:0010628,GO:0000902,GO:0005923,GO:0044325,GO:0008285,GO:0006874,GO:0005102,GO:1990782,GO:0008092,GO:0042803,GO:0045296,GO:0007043,GO:0016339,GO:0034332,GO:0044331,GO:0005913,GO:0016342,GO:0007179,GO:0019903,GO:0035307,GO:…	plasma membrane|membrane|calcium ion binding|homophilic cell adhesion via plasma membrane adhesion molecules|cell adhesion|cell-cell adhesion|blood vessel maturation|integral component of membrane|metal ion binding|external side of plasma membrane|cell periphery|cell surface|protein binding|cell junction|regulation of protein phosphorylation|cell-cell junction|positive regulation of gene expressi…	mmu04514,mmu04670,mmu05418	Cell adhesion molecules (CAMs)|Leukocyte transendothelial migration|Fluid shear stress and atherosclerosis
Rps8	1.57990276641379e-18	0.435337505929723	0.954	0.976	5.10071608136693e-14	1.35222713778066	ENSMUSG00000047675	protein_coding	ribosomal protein S8 [Source:MGI Symbol;Acc:MGI:98166]	--	GO:0003735,GO:0006412,GO:0005622,GO:0005840,GO:0016020,GO:0005829,GO:0005737,GO:0005783,GO:0000462,GO:1990904,GO:0022627	structural constituent of ribosome|translation|intracellular|ribosome|membrane|cytosol|cytoplasm|endoplasmic reticulum|maturation of SSU-rRNA from tricistronic rRNA transcript (SSU-rRNA, 5.8S rRNA, LSU-rRNA)|ribonucleoprotein complex|cytosolic small ribosomal subunit	mmu03010	Ribosome
Rpsa	1.98068575067473e-18	0.467293263244784	0.951	0.961	6.39464394605336e-14	1.38251320777466	ENSMUSG00000032518	protein_coding	ribosomal protein SA [Source:MGI Symbol;Acc:MGI:105381]	--	GO:0003735,GO:0006412,GO:0005622,GO:0005840,GO:0015935,GO:0005055,GO:0016020,GO:0005886,GO:0005634,GO:0005829,GO:0005737,GO:0045202,GO:0098609,GO:0007155,GO:0098978,GO:0002181,GO:0043025,GO:0005604,GO:0062023,GO:0043236,GO:0043022,GO:0022627,GO:0000028,GO:0030855	structural constituent of ribosome|translation|intracellular|ribosome|small ribosomal subunit|laminin receptor activity|membrane|plasma membrane|nucleus|cytosol|cytoplasm|synapse|cell-cell adhesion|cell adhesion|glutamatergic synapse|cytoplasmic translation|neuronal cell body|basement membrane|collagen-containing extracellular matrix|laminin binding|ribosome binding|cytosolic small ribosomal subu…	mmu03010	Ribosome
Echs1	2.18330469733419e-18	-0.762801029728684	0.264	0.484	7.04879921534343e-14	0.589350979043707	ENSMUSG00000025465	protein_coding	enoyl Coenzyme A hydratase, short chain, 1, mitochondrial [Source:MGI Symbol;Acc:MGI:2136460]	--	GO:0003824,GO:0006629,GO:0005739,GO:0006631,GO:0005759,GO:0016829,GO:0006635,GO:0004300,GO:0016853	catalytic activity|lipid metabolic process|mitochondrion|fatty acid metabolic process|mitochondrial matrix|lyase activity|fatty acid beta-oxidation|enoyl-CoA hydratase activity|isomerase activity	mmu00640,mmu00650,mmu00062,mmu00071,mmu00280,mmu00310,mmu00380,mmu00410	Propanoate metabolism|Butanoate metabolism|Fatty acid elongation|Fatty acid degradation|Valine, leucine and isoleucine degradation|Lysine degradation|Tryptophan metabolism|beta-Alanine metabolism
Kank3	2.39670261582537e-18	-0.322667633113811	0.033	0.154	7.73775439519222e-14	0.799590018019907	ENSMUSG00000042099	protein_coding	KN motif and ankyrin repeat domains 3 [Source:MGI Symbol;Acc:MGI:1098615]	--	GO:0005515,GO:0003674,GO:0005737,GO:0051497,GO:0030837	protein binding|molecular_function|cytoplasm|negative regulation of stress fiber assembly|negative regulation of actin filament polymerization	--	--
Uqcc2	2.85009421863063e-18	-0.777629852651865	0.385	0.598	9.20152918484899e-14	0.583324327230741	ENSMUSG00000024208	protein_coding	ubiquinol-cytochrome c reductase complex assembly factor 2 [Source:MGI Symbol;Acc:MGI:1914517]	--	GO:0034551,GO:0016020,GO:0003674,GO:0016604,GO:0005739,GO:0005743,GO:0005759,GO:0005758,GO:0050796,GO:0042645,GO:0002082,GO:1903364,GO:0070131,GO:2001014	mitochondrial respiratory chain complex III assembly|membrane|molecular_function|nuclear body|mitochondrion|mitochondrial inner membrane|mitochondrial matrix|mitochondrial intermembrane space|regulation of insulin secretion|mitochondrial nucleoid|regulation of oxidative phosphorylation|positive regulation of cellular protein catabolic process|positive regulation of mitochondrial translation|regul…	--	--
Hacd1	3.03937569546207e-18	-0.280473881534023	0.018	0.114	9.81262443279931e-14	0.823320537039729	ENSMUSG00000063275	protein_coding	3-hydroxyacyl-CoA dehydratase 1 [Source:MGI Symbol;Acc:MGI:1353592]	--	GO:0016020,GO:0016021,GO:0006629,GO:0005783,GO:0005789,GO:0006631,GO:0006633,GO:0016829,GO:0102158,GO:0102343,GO:0102344,GO:0102345	membrane|integral component of membrane|lipid metabolic process|endoplasmic reticulum|endoplasmic reticulum membrane|fatty acid metabolic process|fatty acid biosynthetic process|lyase activity|very-long-chain 3-hydroxyacyl-CoA dehydratase activity|3-hydroxy-arachidoyl-CoA dehydratase activity|3-hydroxy-behenoyl-CoA dehydratase activity|3-hydroxy-lignoceroyl-CoA dehydratase activity	mmu00062,mmu01040	Fatty acid elongation|Biosynthesis of unsaturated fatty acids
Epas1	3.36623045859868e-18	-0.405689702777467	0.058	0.209	1.08678750355858e-13	0.754875326628194	ENSMUSG00000024140	protein_coding	endothelial PAS domain protein 1 [Source:MGI Symbol;Acc:MGI:109169]	--	GO:0006355,GO:0005634,GO:0005515,GO:0005737,GO:0003700,GO:0005667,GO:0046983,GO:0003677,GO:0046982,GO:0007275,GO:0045944,GO:0001228,GO:0030154,GO:0000981,GO:0000122,GO:0016607,GO:0006357,GO:0030097,GO:0006979,GO:0001892,GO:0008134,GO:0043565,GO:0001666,GO:0001525,GO:0120162,GO:0001974,GO:0048469,GO:0007005,GO:0071456,GO:0030324,GO:0030218,GO:0007601,GO:0002027,GO:0043129,GO:0042421,GO:0035035,GO:…	regulation of transcription, DNA-templated|nucleus|protein binding|cytoplasm|DNA-binding transcription factor activity|transcription factor complex|protein dimerization activity|DNA binding|protein heterodimerization activity|multicellular organism development|positive regulation of transcription by RNA polymerase II|DNA-binding transcription activator activity, RNA polymerase II-specific|cell di…	mmu05200,mmu05211	Pathways in cancer|Renal cell carcinoma
Ndufa5	5.77414827479434e-18	-0.764714464664115	0.361	0.587	1.86418377051735e-13	0.588569845656926	ENSMUSG00000023089	protein_coding	NADH:ubiquinone oxidoreductase subunit A5 [Source:MGI Symbol;Acc:MGI:1915452]	--	GO:0022904,GO:0005747,GO:0016020,GO:0032991,GO:0055114,GO:0005739,GO:0005743,GO:0070469,GO:0032981,GO:0008137,GO:0045271	respiratory electron transport chain|mitochondrial respiratory chain complex I|membrane|protein-containing complex|oxidation-reduction process|mitochondrion|mitochondrial inner membrane|respirasome|mitochondrial respiratory chain complex I assembly|NADH dehydrogenase (ubiquinone) activity|respiratory chain complex I	mmu00190,mmu04723,mmu04714,mmu05010,mmu05012,mmu05016,mmu04932	Oxidative phosphorylation|Retrograde endocannabinoid signaling|Thermogenesis|Alzheimer's disease|Parkinson's disease|Huntington's disease|Non-alcoholic fatty liver disease (NAFLD)
Sphkap	7.00821727960749e-18	-0.310396348498352	0.009	0.083	2.26260294872128e-13	0.806420182708625	ENSMUSG00000026163	protein_coding	SPHK1 interactor, AKAP domain containing [Source:MGI Symbol;Acc:MGI:1924879]	--	GO:0051018	protein kinase A binding	--	--
Hdac7	8.12754371368337e-18	-0.313701404247757	0.054	0.201	2.62397748796268e-13	0.804574877219403	ENSMUSG00000022475	protein_coding	histone deacetylase 7 [Source:MGI Symbol;Acc:MGI:1891835]	--	GO:0004407,GO:0016575,GO:0006325,GO:0000118,GO:0046872,GO:0016787,GO:0005634,GO:0005829,GO:0005515,GO:0005737,GO:0003682,GO:0000122,GO:0045892,GO:0032041,GO:0001570,GO:0019901,GO:0070932,GO:0071889,GO:0007399,GO:0006954,GO:0003714,GO:0033613,GO:0008134,GO:0005080,GO:1901223,GO:0032703,GO:1901215,GO:0042113,GO:0090050,GO:0070491,GO:0045668,GO:0007043,GO:0030183,GO:0045843	histone deacetylase activity|histone deacetylation|chromatin organization|histone deacetylase complex|metal ion binding|hydrolase activity|nucleus|cytosol|protein binding|cytoplasm|chromatin binding|negative regulation of transcription by RNA polymerase II|negative regulation of transcription, DNA-templated|NAD-dependent histone deacetylase activity (H3-K14 specific)|vasculogenesis|protein kinase…	mmu05203,mmu05034,mmu05165	Viral carcinogenesis|Alcoholism|Human papillomavirus infection
Rpl18a	9.13122872844492e-18	0.444148541649685	0.921	0.961	2.94801719497844e-13	1.36051092506719	ENSMUSG00000045128	protein_coding	ribosomal protein L18A [Source:MGI Symbol;Acc:MGI:1924058]	--	GO:0003735,GO:0006412,GO:0005840,GO:0014069,GO:0022625,GO:0045202,GO:0042788,GO:0002181,GO:0097327	structural constituent of ribosome|translation|ribosome|postsynaptic density|cytosolic large ribosomal subunit|synapse|polysomal ribosome|cytoplasmic translation|response to antineoplastic agent	mmu03010	Ribosome
Stk39	1.00721884762625e-17	-0.270656520499905	0.035	0.157	3.25180604956135e-13	0.828942237095327	ENSMUSG00000027030	protein_coding	serine/threonine kinase 39 [Source:MGI Symbol;Acc:MGI:1858416]	--	GO:0005524,GO:0006468,GO:0004674,GO:0004672,GO:0016740,GO:0005634,GO:0005654,GO:0005829,GO:0005515,GO:0005737,GO:0000166,GO:0016020,GO:0016301,GO:0016310,GO:0016324,GO:0043231,GO:0035556,GO:0000187,GO:0046777,GO:0016323,GO:0019901,GO:0043268,GO:0010820,GO:0018105,GO:0018107,GO:0023014,GO:0023016,GO:0032414,GO:0038146,GO:1901017,GO:1901380,GO:1905408,GO:1990869,GO:2000650,GO:0005856,GO:0019898,GO:…	ATP binding|protein phosphorylation|protein serine/threonine kinase activity|protein kinase activity|transferase activity|nucleus|nucleoplasm|cytosol|protein binding|cytoplasm|nucleotide binding|membrane|kinase activity|phosphorylation|apical plasma membrane|intracellular membrane-bounded organelle|intracellular signal transduction|activation of MAPK activity|protein autophosphorylation|basolater…	--	--
Hsph1	1.15279793839904e-17	-1.0103373580027	0.492	0.713	3.72180814412131e-13	0.496430149540078	ENSMUSG00000029657	protein_coding	heat shock 105kDa/110kDa protein 1 [Source:MGI Symbol;Acc:MGI:105053]	--	GO:0005634,GO:0005654,GO:0032991,GO:0005829,GO:0005515,GO:0005737,GO:0000166,GO:0005524,GO:0050790,GO:0005576,GO:0051085,GO:0006986,GO:0043524,GO:0000774,GO:0005874,GO:0043014,GO:0045345,GO:0051135,GO:0070507	nucleus|nucleoplasm|protein-containing complex|cytosol|protein binding|cytoplasm|nucleotide binding|ATP binding|regulation of catalytic activity|extracellular region|chaperone cofactor-dependent protein refolding|response to unfolded protein|negative regulation of neuron apoptotic process|adenyl-nucleotide exchange factor activity|microtubule|alpha-tubulin binding|positive regulation of MHC class…	mmu04141	Protein processing in endoplasmic reticulum
Nr2f2	1.39218259640664e-17	-0.328648197355314	0.051	0.193	4.49466151249884e-13	0.796282249337676	ENSMUSG00000030551	protein_coding	nuclear receptor subfamily 2, group F, member 2 [Source:MGI Symbol;Acc:MGI:1352452]	RXR-like	GO:0003677,GO:0003707,GO:0008270,GO:0006355,GO:0005634,GO:0003700,GO:0043565,GO:0046872,GO:0005654,GO:0005829,GO:0042803,GO:0000122,GO:0000977,GO:0045893,GO:0043401,GO:0030154,GO:0045892,GO:0001701,GO:0030522,GO:0006357,GO:0009952,GO:0048514,GO:0045736,GO:0009566,GO:0001764,GO:0060173,GO:0030900,GO:0007519,GO:0060674,GO:0001972,GO:0004879,GO:0048856,GO:0001937,GO:0001893,GO:0060707,GO:0010596,GO:…	DNA binding|steroid hormone receptor activity|zinc ion binding|regulation of transcription, DNA-templated|nucleus|DNA-binding transcription factor activity|sequence-specific DNA binding|metal ion binding|nucleoplasm|cytosol|protein homodimerization activity|negative regulation of transcription by RNA polymerase II|RNA polymerase II regulatory region sequence-specific DNA binding|positive regulati…	--	--
Rplp0	1.5390982140606e-17	0.494954255636312	0.932	0.945	4.96897858409466e-13	1.40927606970449	ENSMUSG00000067274	protein_coding	ribosomal protein, large, P0 [Source:MGI Symbol;Acc:MGI:1927636]	--	GO:0005622,GO:0042254,GO:0005634,GO:0005829,GO:0005737,GO:0016020,GO:0005783,GO:0014069,GO:0005840,GO:0022625,GO:0045202,GO:0030425,GO:0003735,GO:0002181,GO:0098794,GO:0000027,GO:1990904,GO:0036464,GO:0042277,GO:0071353,GO:0070180	intracellular|ribosome biogenesis|nucleus|cytosol|cytoplasm|membrane|endoplasmic reticulum|postsynaptic density|ribosome|cytosolic large ribosomal subunit|synapse|dendrite|structural constituent of ribosome|cytoplasmic translation|postsynapse|ribosomal large subunit assembly|ribonucleoprotein complex|cytoplasmic ribonucleoprotein granule|peptide binding|cellular response to interleukin-4|large ri…	mmu03010	Ribosome
Dcn	1.70228088748353e-17	-0.254801678509656	0.037	0.161	5.49581384524059e-13	0.838102337310256	ENSMUSG00000019929	protein_coding	decorin [Source:MGI Symbol;Acc:MGI:94872]	--	GO:0005515,GO:0005518,GO:0005615,GO:0045944,GO:0005576,GO:0031012,GO:0010508,GO:0016525,GO:0047485,GO:0005539,GO:0062023,GO:0014068,GO:1900747,GO:0050840,GO:0016239,GO:0090141,GO:0010596,GO:0051901,GO:0019800,GO:0030021,GO:0001822,GO:0001890,GO:0007519,GO:0007568,GO:0009612,GO:0032496,GO:0042060,GO:0005589	protein binding|collagen binding|extracellular space|positive regulation of transcription by RNA polymerase II|extracellular region|extracellular matrix|positive regulation of autophagy|negative regulation of angiogenesis|protein N-terminus binding|glycosaminoglycan binding|collagen-containing extracellular matrix|positive regulation of phosphatidylinositol 3-kinase signaling|negative regulation …	mmu04350,mmu05205	TGF-beta signaling pathway|Proteoglycans in cancer
Ndufa6	1.7475120445847e-17	-0.773421153263295	0.555	0.732	5.64184263594169e-13	0.585028513583408	ENSMUSG00000022450	protein_coding	NADH:ubiquinone oxidoreductase subunit A6 [Source:MGI Symbol;Acc:MGI:1914380]	--	GO:0016020,GO:0003674,GO:0055114,GO:0005739,GO:0005743,GO:0070469,GO:0006979,GO:0031966,GO:0032981,GO:0005747	membrane|molecular_function|oxidation-reduction process|mitochondrion|mitochondrial inner membrane|respirasome|response to oxidative stress|mitochondrial membrane|mitochondrial respiratory chain complex I assembly|mitochondrial respiratory chain complex I	mmu00190,mmu04723,mmu04714,mmu05010,mmu05012,mmu05016,mmu04932	Oxidative phosphorylation|Retrograde endocannabinoid signaling|Thermogenesis|Alzheimer's disease|Parkinson's disease|Huntington's disease|Non-alcoholic fatty liver disease (NAFLD)
Spi1	2.08475324406424e-17	0.772489899224714	0.709	0.524	6.73062584846138e-13	1.70821539287946	ENSMUSG00000002111	protein_coding	spleen focus forming virus (SFFV) proviral integration oncogene [Source:MGI Symbol;Acc:MGI:98282]	ETS	GO:0006355,GO:0003700,GO:0043565,GO:0005634,GO:0045944,GO:0003677,GO:0005654,GO:0003723,GO:0005515,GO:0045893,GO:0000978,GO:0000981,GO:0030154,GO:0045892,GO:0006357,GO:0008134,GO:0000790,GO:0043966,GO:0035019,GO:0001228,GO:0001227,GO:0005667,GO:0030218,GO:0001944,GO:0000122,GO:1902262,GO:1902895,GO:0000980,GO:0043011,GO:0030851,GO:0030225,GO:0090241,GO:0045646,GO:0002320,GO:0002573,GO:0070102,GO:…	regulation of transcription, DNA-templated|DNA-binding transcription factor activity|sequence-specific DNA binding|nucleus|positive regulation of transcription by RNA polymerase II|DNA binding|nucleoplasm|RNA binding|protein binding|positive regulation of transcription, DNA-templated|RNA polymerase II proximal promoter sequence-specific DNA binding|DNA-binding transcription factor activity, RNA p…	mmu04380,mmu05200,mmu05202,mmu05221,mmu05166,mmu05169	Osteoclast differentiation|Pathways in cancer|Transcriptional misregulation in cancers|Acute myeloid leukemia|HTLV-I infection|Epstein-Barr virus infection
Snrpg	2.14724660600938e-17	-0.728944098043818	0.662	0.827	6.93238566750129e-13	0.603345338003541	ENSMUSG00000057278	protein_coding	small nuclear ribonucleoprotein polypeptide G [Source:MGI Symbol;Acc:MGI:1915261]	--	GO:0000387,GO:0005681,GO:0005634,GO:0003723,GO:0005737,GO:0006397,GO:0008380,GO:0071013,GO:0000398,GO:0046540,GO:0005829,GO:0005686,GO:0005685,GO:0005689,GO:0071007,GO:0071005,GO:0005687,GO:0043186,GO:0071004,GO:1990446,GO:0005682,GO:0005683,GO:0034709,GO:0034719	spliceosomal snRNP assembly|spliceosomal complex|nucleus|RNA binding|cytoplasm|mRNA processing|RNA splicing|catalytic step 2 spliceosome|mRNA splicing, via spliceosome|U4/U6 x U5 tri-snRNP complex|cytosol|U2 snRNP|U1 snRNP|U12-type spliceosomal complex|U2-type catalytic step 2 spliceosome|U2-type precatalytic spliceosome|U4 snRNP|P granule|U2-type prespliceosome|U1 snRNP binding|U5 snRNP|U7 snRNP…	mmu03040	Spliceosome
Pla2g7	2.34929240465006e-17	0.955968242097539	0.675	0.5	7.58469052841271e-13	1.93988111780334	ENSMUSG00000023913	protein_coding	phospholipase A2, group VII (platelet-activating factor acetylhydrolase, plasma) [Source:MGI Symbol;Acc:MGI:1351327]	--	GO:0016042,GO:0003847,GO:0005615,GO:0016787,GO:0005737,GO:0005576,GO:0006629,GO:0006954,GO:0005543,GO:0034374,GO:0034362,GO:0090026,GO:0047499,GO:0034440,GO:0034441,GO:0046469	lipid catabolic process|1-alkyl-2-acetylglycerophosphocholine esterase activity|extracellular space|hydrolase activity|cytoplasm|extracellular region|lipid metabolic process|inflammatory response|phospholipid binding|low-density lipoprotein particle remodeling|low-density lipoprotein particle|positive regulation of monocyte chemotaxis|calcium-independent phospholipase A2 activity|lipid oxidation|…	mmu00565	Ether lipid metabolism
1810037I17Rik	2.70884380873617e-17	-0.686080609822489	0.347	0.563	8.74550223650474e-13	0.621540105257041	ENSMUSG00000054091	protein_coding	RIKEN cDNA 1810037I17 gene [Source:MGI Symbol;Acc:MGI:1914954]	--	GO:0016020,GO:0016021,GO:0005515,GO:0005789,GO:1901877,GO:1901895	membrane|integral component of membrane|protein binding|endoplasmic reticulum membrane|negative regulation of calcium ion binding|negative regulation of ATPase-coupled calcium transmembrane transporter activity	--	--
Adck5	2.86077044924616e-17	-0.341110694279368	0.058	0.205	9.23599739539124e-13	0.789433313189339	ENSMUSG00000022550	protein_coding	aarF domain containing kinase 5 [Source:MGI Symbol;Acc:MGI:2679274]	--	GO:0016020,GO:0016021	membrane|integral component of membrane	--	--
Ndfip1	3.33861445853418e-17	-0.651828720769341	0.569	0.752	1.07787167793776e-12	0.636473026322412	ENSMUSG00000024425	protein_coding	Nedd4 family interacting protein 1 [Source:MGI Symbol;Acc:MGI:1929601]	--	GO:0030001,GO:0007034,GO:0016020,GO:0016021,GO:0000139,GO:0005794,GO:0048471,GO:0005515,GO:0030054,GO:0045202,GO:0042995,GO:0005576,GO:0006511,GO:0005783,GO:0010629,GO:0005768,GO:0006879,GO:0045732,GO:0030425,GO:0005938,GO:0043005,GO:0031398,GO:0050699,GO:0010008,GO:0050728,GO:0042130,GO:0030173,GO:0032410,GO:0002829,GO:0048302,GO:0032713,GO:0045619,GO:0048294,GO:0051224,GO:0002761	metal ion transport|vacuolar transport|membrane|integral component of membrane|Golgi membrane|Golgi apparatus|perinuclear region of cytoplasm|protein binding|cell junction|synapse|cell projection|extracellular region|ubiquitin-dependent protein catabolic process|endoplasmic reticulum|negative regulation of gene expression|endosome|cellular iron ion homeostasis|positive regulation of protein catab…	--	--
H2-K1	3.35526209344894e-17	0.45033398271835	0.919	0.953	1.08324636686999e-12	1.36635653056026	ENSMUSG00000061232	protein_coding	histocompatibility 2, K1, K region [Source:MGI Symbol;Acc:MGI:95904]	--	GO:0006955,GO:0019882,GO:0016020,GO:0016021,GO:0002376,GO:0002474,GO:0042612,GO:0009897,GO:0005615,GO:0005794,GO:0009986,GO:0046982,GO:0005886,GO:0005783,GO:0042742,GO:0042605,GO:0001916,GO:0002476,GO:0002486,GO:0005102,GO:0048839,GO:0005515,GO:0042608,GO:0010977,GO:0070971,GO:0030881,GO:0042277,GO:0042610,GO:0046977,GO:0062061,GO:0005797,GO:0042824,GO:0030670,GO:0071556,GO:0002485,GO:0042590	immune response|antigen processing and presentation|membrane|integral component of membrane|immune system process|antigen processing and presentation of peptide antigen via MHC class I|MHC class I protein complex|external side of plasma membrane|extracellular space|Golgi apparatus|cell surface|protein heterodimerization activity|plasma membrane|endoplasmic reticulum|defense response to bacterium|…	mmu04514,mmu04144,mmu04145,mmu04218,mmu04650,mmu04612,mmu05203,mmu05320,mmu05330,mmu05332,mmu05416,mmu04940,mmu05166,mmu05168,mmu05167,mmu05169,mmu05165	Cell adhesion molecules (CAMs)|Endocytosis|Phagosome|Cellular senescence|Natural killer cell mediated cytotoxicity|Antigen processing and presentation|Viral carcinogenesis|Autoimmune thyroid disease|Allograft rejection|Graft-versus-host disease|Viral myocarditis|Type I diabetes mellitus|HTLV-I infection|Herpes simplex infection|Kaposi's sarcoma-associated herpesvirus infection|Epstein-Barr virus …
Ajuba	3.74465210818861e-17	-0.255112692540479	0.006	0.071	1.20896093312869e-12	0.837921679940345	ENSMUSG00000022178	protein_coding	ajuba LIM protein [Source:MGI Symbol;Acc:MGI:1341886]	--	GO:0016020,GO:0046872,GO:0005886,GO:0005634,GO:0005794,GO:0005829,GO:0005515,GO:0005737,GO:0030054,GO:0005925,GO:0003682,GO:0005856,GO:0005911,GO:0030027,GO:0007155,GO:0016339,GO:0000122,GO:0031047,GO:0034613,GO:0000932,GO:0005667,GO:0007049,GO:0003714,GO:0051015,GO:0043123,GO:0001666,GO:0005815,GO:0043087,GO:0005654,GO:0007010,GO:0005912,GO:0031334,GO:0043406,GO:0035331,GO:0030334,GO:0048041,GO:…	membrane|metal ion binding|plasma membrane|nucleus|Golgi apparatus|cytosol|protein binding|cytoplasm|cell junction|focal adhesion|chromatin binding|cytoskeleton|cell-cell junction|lamellipodium|cell adhesion|calcium-dependent cell-cell adhesion via plasma membrane cell adhesion molecules|negative regulation of transcription by RNA polymerase II|gene silencing by RNA|cellular protein localization|…	mmu04390,mmu04392	Hippo signaling pathway|Hippo signaling pathway - multiple species
Rcn1	3.91749845651272e-17	-0.385175356175317	0.058	0.201	1.26476437668513e-12	0.765685925574809	ENSMUSG00000005973	protein_coding	reticulocalbin 1 [Source:MGI Symbol;Acc:MGI:104559]	--	GO:0005509,GO:0046872,GO:0005783,GO:0001701,GO:0005788,GO:0043010	calcium ion binding|metal ion binding|endoplasmic reticulum|in utero embryonic development|endoplasmic reticulum lumen|camera-type eye development	--	--
Spry1	4.36190520479042e-17	-0.276226084075993	0.018	0.11	1.40824109536659e-12	0.825748252167253	ENSMUSG00000037211	protein_coding	sprouty RTK signaling antagonist 1 [Source:MGI Symbol;Acc:MGI:1345139]	--	GO:0016020,GO:0007275,GO:0009966,GO:0008285,GO:0046580,GO:0070373,GO:0001759,GO:0005654,GO:0005794,GO:0005829,GO:0005515,GO:0005737,GO:0051387,GO:0001656,GO:0040037,GO:0000132,GO:0034260,GO:0001657,GO:0060449,GO:0043407,GO:0060940	membrane|multicellular organism development|regulation of signal transduction|negative regulation of cell population proliferation|negative regulation of Ras protein signal transduction|negative regulation of ERK1 and ERK2 cascade|organ induction|nucleoplasm|Golgi apparatus|cytosol|protein binding|cytoplasm|negative regulation of neurotrophin TRK receptor signaling pathway|metanephros development…	--	--
2310039H08Rik	4.44382856445101e-17	-0.48799937295514	0.092	0.26	1.43469005203301e-12	0.713013168582037	ENSMUSG00000062619	protein_coding	RIKEN cDNA 2310039H08 gene [Source:MGI Symbol;Acc:MGI:1914351]	--	GO:0003674,GO:0008150,GO:0005575	molecular_function|biological_process|cellular_component	--	--
Armcx2	4.57722154495824e-17	-0.257277797312615	0.017	0.106	1.47775597578977e-12	0.836665123600832	ENSMUSG00000033436	protein_coding	armadillo repeat containing, X-linked 2 [Source:MGI Symbol;Acc:MGI:1914666]	--	GO:0005515,GO:0016020,GO:0016021,GO:0003674,GO:0008150,GO:0005575,GO:0005739,GO:0005741	protein binding|membrane|integral component of membrane|molecular_function|biological_process|cellular_component|mitochondrion|mitochondrial outer membrane	--	--
Esam	4.58371878917721e-17	-0.314958345846472	0.035	0.154	1.47985361108586e-12	0.803874200233041	ENSMUSG00000001946	protein_coding	endothelial cell-specific adhesion molecule [Source:MGI Symbol;Acc:MGI:1916774]	--	GO:0016020,GO:0016021,GO:0005886,GO:0032991,GO:0030054,GO:0098609,GO:0005911,GO:0007155,GO:0007156,GO:0034613,GO:0070830,GO:0005923,GO:0030833,GO:0005912,GO:2000249,GO:0098632,GO:0016338	membrane|integral component of membrane|plasma membrane|protein-containing complex|cell junction|cell-cell adhesion|cell-cell junction|cell adhesion|homophilic cell adhesion via plasma membrane adhesion molecules|cellular protein localization|bicellular tight junction assembly|bicellular tight junction|regulation of actin filament polymerization|adherens junction|regulation of actin cytoskeleton …	mmu04514,mmu04670	Cell adhesion molecules (CAMs)|Leukocyte transendothelial migration
Atp6v0e2	4.61052410423905e-17	-0.258804104312009	0.012	0.091	1.48850770705358e-12	0.835780437282782	ENSMUSG00000039347	protein_coding	ATPase, H+ transporting, lysosomal V0 subunit E2 [Source:MGI Symbol;Acc:MGI:1923502]	--	GO:0015078,GO:0033179,GO:0016020,GO:0016021,GO:0016787,GO:0006811,GO:1902600,GO:0055085,GO:0046961	proton transmembrane transporter activity|proton-transporting V-type ATPase, V0 domain|membrane|integral component of membrane|hydrolase activity|ion transport|proton transmembrane transport|transmembrane transport|proton-transporting ATPase activity, rotational mechanism	mmu00190,mmu04145,mmu04966,mmu04721,mmu05323	Oxidative phosphorylation|Phagosome|Collecting duct acid secretion|Synaptic vesicle cycle|Rheumatoid arthritis
Myo1d	4.662068505924e-17	-0.270434021742279	0.017	0.106	1.50514881713756e-12	0.829070090062078	ENSMUSG00000035441	protein_coding	myosin ID [Source:MGI Symbol;Acc:MGI:107728]	--	GO:0005524,GO:0005515,GO:0003774,GO:0016459,GO:0016020,GO:0005886,GO:0015031,GO:0005737,GO:0000166,GO:0031410,GO:0005829,GO:0042995,GO:0003779,GO:0005516,GO:0030424,GO:0010923,GO:0005768,GO:0005769,GO:0016323,GO:0051015,GO:0019904,GO:0043025,GO:0005938,GO:0030425,GO:0043005,GO:0005903,GO:0005790,GO:0043204,GO:0030898,GO:0043209,GO:0048306,GO:0044853,GO:0097440,GO:0030673,GO:0000146,GO:0030900,GO:…	ATP binding|protein binding|motor activity|myosin complex|membrane|plasma membrane|protein transport|cytoplasm|nucleotide binding|cytoplasmic vesicle|cytosol|cell projection|actin binding|calmodulin binding|axon|negative regulation of phosphatase activity|endosome|early endosome|basolateral plasma membrane|actin filament binding|protein domain specific binding|neuronal cell body|cell cortex|dendr…	--	--
Grn	4.92482950831804e-17	0.744891202495591	0.789	0.693	1.58998120676048e-12	1.67584788438446	ENSMUSG00000034708	protein_coding	granulin [Source:MGI Symbol;Acc:MGI:95832]	--	GO:0051087,GO:0007041,GO:0007042,GO:0030335,GO:0043524,GO:0050679,GO:0050821,GO:0060266,GO:1902564,GO:1905247,GO:1905673,GO:0005576,GO:0005615,GO:0005764,GO:0005765,GO:0005768,GO:0005770,GO:0005783,GO:0005794,GO:0005886,GO:0016020	chaperone binding|lysosomal transport|lysosomal lumen acidification|positive regulation of cell migration|negative regulation of neuron apoptotic process|positive regulation of epithelial cell proliferation|protein stabilization|negative regulation of respiratory burst involved in inflammatory response|negative regulation of neutrophil activation|positive regulation of aspartic-type peptidase act…	--	--
Ctsf	5.55207828446114e-17	-0.515541360323086	0.101	0.272	1.79248847413828e-12	0.699530390092514	ENSMUSG00000083282	protein_coding	cathepsin F [Source:MGI Symbol;Acc:MGI:1861434]	--	GO:0006508,GO:0008234,GO:0005615,GO:0016787,GO:0008233,GO:0005764,GO:0004197,GO:0051603	proteolysis|cysteine-type peptidase activity|extracellular space|hydrolase activity|peptidase activity|lysosome|cysteine-type endopeptidase activity|proteolysis involved in cellular protein catabolic process	mmu04142,mmu04210	Lysosome|Apoptosis
Prdx2	5.64807616388809e-17	-0.887460700259957	0.562	0.724	1.82348138951127e-12	0.540564733972374	ENSMUSG00000005161	protein_coding	peroxiredoxin 2 [Source:MGI Symbol;Acc:MGI:109486]	--	GO:0055114,GO:0016491,GO:0016209,GO:0045454,GO:0051920,GO:0005829,GO:0005515,GO:0005737,GO:0004601,GO:0000187,GO:0005739,GO:0032496,GO:0042981,GO:0006979,GO:0032088,GO:0048872,GO:0043524,GO:0034599,GO:0042744,GO:0043209,GO:0008379,GO:0019430,GO:2001237,GO:2001240,GO:0048538,GO:0042098,GO:0008430,GO:0031665,GO:0042743,GO:0045581,GO:0010310,GO:0045321,GO:0030194,GO:0002536,GO:0005623,GO:0098869	oxidation-reduction process|oxidoreductase activity|antioxidant activity|cell redox homeostasis|peroxiredoxin activity|cytosol|protein binding|cytoplasm|peroxidase activity|activation of MAPK activity|mitochondrion|response to lipopolysaccharide|regulation of apoptotic process|response to oxidative stress|negative regulation of NF-kappaB transcription factor activity|homeostasis of number of cell…	--	--
Thrb	8.43997204183935e-17	-0.265633225980791	0.021	0.118	2.72484497370783e-12	0.831833547188523	ENSMUSG00000021779	protein_coding	thyroid hormone receptor beta [Source:MGI Symbol;Acc:MGI:98743]	THR-like	GO:0003677,GO:0003707,GO:0008270,GO:0006355,GO:0005634,GO:0003700,GO:0043565,GO:0004879,GO:0046872,GO:0016604,GO:0005515,GO:0042803,GO:0045944,GO:0000122,GO:0000977,GO:0043401,GO:0000976,GO:0000981,GO:0008134,GO:0030374,GO:0038023,GO:0007275,GO:0030154,GO:0090575,GO:0045892,GO:0007605,GO:0006357,GO:0000790,GO:0008016,GO:0003690,GO:0008284,GO:0019899,GO:0009887,GO:0031490,GO:0090207,GO:0019216,GO:…	DNA binding|steroid hormone receptor activity|zinc ion binding|regulation of transcription, DNA-templated|nucleus|DNA-binding transcription factor activity|sequence-specific DNA binding|nuclear receptor activity|metal ion binding|nuclear body|protein binding|protein homodimerization activity|positive regulation of transcription by RNA polymerase II|negative regulation of transcription by RNA poly…	mmu04080,mmu04919	Neuroactive ligand-receptor interaction|Thyroid hormone signaling pathway
Eci1	8.62918696530435e-17	-0.514747584909964	0.109	0.283	2.78593301174851e-12	0.69991537984595	ENSMUSG00000024132	protein_coding	enoyl-Coenzyme A delta isomerase 1 [Source:MGI Symbol;Acc:MGI:94871]	--	GO:0003824,GO:0016853,GO:0042802,GO:0006629,GO:0005739,GO:0006631,GO:0005759,GO:0005743,GO:0006635,GO:0004165,GO:0004300	catalytic activity|isomerase activity|identical protein binding|lipid metabolic process|mitochondrion|fatty acid metabolic process|mitochondrial matrix|mitochondrial inner membrane|fatty acid beta-oxidation|dodecenoyl-CoA delta-isomerase activity|enoyl-CoA hydratase activity	mmu00071	Fatty acid degradation
Mrfap1	9.26919513087333e-17	-0.6656344792012	0.537	0.728	2.99255964800245e-12	0.630411396409071	ENSMUSG00000055302	protein_coding	Morf4 family associated protein 1 [Source:MGI Symbol;Acc:MGI:1914818]	--	GO:0008150,GO:0005634,GO:0005829,GO:0005515,GO:0005737,GO:0048471	biological_process|nucleus|cytosol|protein binding|cytoplasm|perinuclear region of cytoplasm	--	--
Wdr6	1.09903142486227e-16	-0.267731772604964	0.03	0.142	3.54822295516783e-12	0.830624440314415	ENSMUSG00000066357	protein_coding	WD repeat domain 6 [Source:MGI Symbol;Acc:MGI:1930140]	--	GO:0005515,GO:0032991,GO:0005829,GO:0005737,GO:0005886,GO:0007049,GO:0008285,GO:0010507,GO:0007050,GO:0008180,GO:0043560	protein binding|protein-containing complex|cytosol|cytoplasm|plasma membrane|cell cycle|negative regulation of cell population proliferation|negative regulation of autophagy|cell cycle arrest|COP9 signalosome|insulin receptor substrate binding	--	--
H2afj	1.16974974920469e-16	-0.640145767611026	0.515	0.693	3.77653706530736e-12	0.641648114401766	ENSMUSG00000060032	protein_coding	H2A histone family, member J [Source:MGI Symbol;Acc:MGI:3606192]	--	GO:0003677,GO:0005634,GO:0000786,GO:0046982,GO:0006325,GO:0000790,GO:0005694	DNA binding|nucleus|nucleosome|protein heterodimerization activity|chromatin organization|nuclear chromatin|chromosome	mmu04217,mmu05322,mmu05034	Necroptosis|Systemic lupus erythematosus|Alcoholism
Lgals1	1.32302604227248e-16	-0.550438522132171	0.558	0.787	4.2713895774767e-12	0.682812548869322	ENSMUSG00000068220	protein_coding	lectin, galactose binding, soluble 1 [Source:MGI Symbol;Acc:MGI:96777]	--	GO:0030246,GO:0005615,GO:0005634,GO:0005829,GO:0009986,GO:0005515,GO:0005737,GO:0042803,GO:0005576,GO:0006915,GO:0046598,GO:0062023,GO:0010977,GO:0043236,GO:0010812,GO:0007157,GO:0045445,GO:0031295,GO:0002317,GO:0034120,GO:0005534,GO:0030395,GO:0035900,GO:0042493,GO:0048678,GO:0071333,GO:0071407	carbohydrate binding|extracellular space|nucleus|cytosol|cell surface|protein binding|cytoplasm|protein homodimerization activity|extracellular region|apoptotic process|positive regulation of viral entry into host cell|collagen-containing extracellular matrix|negative regulation of neuron projection development|laminin binding|negative regulation of cell-substrate adhesion|heterophilic cell-cell …	--	--
Fxyd5	1.36279722424946e-16	0.723233260549514	0.818	0.74	4.39979083848939e-12	1.6508777157828	ENSMUSG00000009687	protein_coding	FXYD domain-containing ion transport regulator 5 [Source:MGI Symbol;Acc:MGI:1201785]	--	GO:0016020,GO:0099106,GO:0043269,GO:0016021,GO:0006811,GO:0003779,GO:0045296,GO:0017080,GO:2000649	membrane|ion channel regulator activity|regulation of ion transport|integral component of membrane|ion transport|actin binding|cadherin binding|sodium channel regulator activity|regulation of sodium ion transmembrane transporter activity	--	--
Rnf11	1.38024855367578e-16	-0.496976687655386	0.168	0.374	4.45613245554225e-12	0.708590148188983	ENSMUSG00000028557	protein_coding	ring finger protein 11 [Source:MGI Symbol;Acc:MGI:1352759]	--	GO:0046872,GO:0005634,GO:0005737,GO:0005768,GO:0005769,GO:0005515,GO:0055037,GO:0006511,GO:0004842,GO:0000151,GO:0051865	metal ion binding|nucleus|cytoplasm|endosome|early endosome|protein binding|recycling endosome|ubiquitin-dependent protein catabolic process|ubiquitin-protein transferase activity|ubiquitin ligase complex|protein autoubiquitination	--	--
Gpx4	1.38614167749233e-16	-0.766975665999868	0.629	0.776	4.475158405784e-12	0.587648076012003	ENSMUSG00000075706	protein_coding	glutathione peroxidase 4 [Source:MGI Symbol;Acc:MGI:104767]	--	GO:0055114,GO:0004602,GO:0006979,GO:0005634,GO:0005654,GO:0032991,GO:0005829,GO:0005737,GO:0042802,GO:0007275,GO:0016491,GO:0007283,GO:0005739,GO:0098869,GO:0004601,GO:0006325,GO:0005635,GO:0006749,GO:0005743,GO:0051258,GO:0050727,GO:0008430,GO:0047066,GO:0110076,GO:0007568,GO:0032355	oxidation-reduction process|glutathione peroxidase activity|response to oxidative stress|nucleus|nucleoplasm|protein-containing complex|cytosol|cytoplasm|identical protein binding|multicellular organism development|oxidoreductase activity|spermatogenesis|mitochondrion|cellular oxidant detoxification|peroxidase activity|chromatin organization|nuclear envelope|glutathione metabolic process|mitochon…	mmu00480,mmu04216	Glutathione metabolism|Ferroptosis
Col4a1	1.45722353111966e-16	-0.353270169841704	0.13	0.323	4.70464617021981e-12	0.782807688118912	ENSMUSG00000031502	protein_coding	collagen, type IV, alpha 1 [Source:MGI Symbol;Acc:MGI:88454]	--	GO:0005201,GO:0005581,GO:0005615,GO:0005576,GO:0031012,GO:0007420,GO:0007528,GO:0048514,GO:0030198,GO:0001525,GO:0005604,GO:0030020,GO:0062023,GO:0038063,GO:0071230,GO:0005587,GO:0048407,GO:0001569,GO:0061304,GO:0061333,GO:0071711,GO:0030855	extracellular matrix structural constituent|collagen trimer|extracellular space|extracellular region|extracellular matrix|brain development|neuromuscular junction development|blood vessel morphogenesis|extracellular matrix organization|angiogenesis|basement membrane|extracellular matrix structural constituent conferring tensile strength|collagen-containing extracellular matrix|collagen-activated …	mmu04151,mmu04512,mmu04510,mmu04926,mmu04974,mmu05200,mmu05222,mmu04933,mmu05165,mmu05146	PI3K-Akt signaling pathway|ECM-receptor interaction|Focal adhesion|Relaxin signaling pathway|Protein digestion and absorption|Pathways in cancer|Small cell lung cancer|AGE-RAGE signaling pathway in diabetic complications|Human papillomavirus infection|Amoebiasis
Gm47283	1.71624203813267e-16	-0.503192252832093	0.431	0.669	5.54088742011131e-12	0.705543895006822	ENSMUSG00000096768	lncRNA	predicted gene, 47283 [Source:MGI Symbol;Acc:MGI:6096131]	--	--	--	--	--
AY036118	2.36699071429779e-16	-0.807805262770003	0.919	0.976	7.64182952111042e-12	0.571250226468228	ENSMUSG00000105361	lncRNA	cDNA sequence AY036118 [Source:MGI Symbol;Acc:MGI:2158419]	--	--	--	--	--
Gas6	2.55822134673971e-16	-0.436845353494721	0.149	0.35	8.25921761794914e-12	0.738748216028947	ENSMUSG00000031451	protein_coding	growth arrest specific 6 [Source:MGI Symbol;Acc:MGI:95660]	--	GO:0005576,GO:0005509,GO:0005615,GO:0046872,GO:0005737,GO:0010628,GO:0050766,GO:0001934,GO:0030674,GO:0048018,GO:0045892,GO:0006915,GO:0045860,GO:0051897,GO:0030971,GO:0033138,GO:0007165,GO:0072659,GO:0043066,GO:0048146,GO:0005102,GO:0030296,GO:0032689,GO:0070374,GO:0006468,GO:0001764,GO:0009267,GO:0043491,GO:0070588,GO:0035690,GO:0040008,GO:0071333,GO:0006909,GO:0043154,GO:0001786,GO:0061098,GO:…	extracellular region|calcium ion binding|extracellular space|metal ion binding|cytoplasm|positive regulation of gene expression|positive regulation of phagocytosis|positive regulation of protein phosphorylation|protein binding, bridging|receptor ligand activity|negative regulation of transcription, DNA-templated|apoptotic process|positive regulation of protein kinase activity|positive regulation …	mmu01521	EGFR tyrosine kinase inhibitor resistance
Aldh1a2	2.86466978787268e-16	-0.273621937558602	0.018	0.106	9.24858641014694e-12	0.827240120727056	ENSMUSG00000013584	protein_coding	aldehyde dehydrogenase family 1, subfamily A2 [Source:MGI Symbol;Acc:MGI:107928]	--	GO:0055114,GO:0016491,GO:0016620,GO:0048471,GO:0005829,GO:0005737,GO:0010628,GO:0048738,GO:0009952,GO:0008285,GO:0043065,GO:0030182,GO:0008284,GO:0001568,GO:0051289,GO:0021915,GO:0042573,GO:0003007,GO:0043010,GO:0060324,GO:0071300,GO:0030900,GO:0030324,GO:0014032,GO:0031016,GO:0034097,GO:0016918,GO:0031076,GO:0035115,GO:0030326,GO:0048566,GO:0004029,GO:0009954,GO:0042904,GO:0042572,GO:0030902,GO:…	oxidation-reduction process|oxidoreductase activity|oxidoreductase activity, acting on the aldehyde or oxo group of donors, NAD or NADP as acceptor|perinuclear region of cytoplasm|cytosol|cytoplasm|positive regulation of gene expression|cardiac muscle tissue development|anterior/posterior pattern specification|negative regulation of cell population proliferation|positive regulation of apoptotic p…	mmu00830	Retinol metabolism
Psap	2.92383138880619e-16	0.500443937423777	0.924	0.953	9.43958963876077e-12	1.41464880260926	ENSMUSG00000004207	protein_coding	prosaposin [Source:MGI Symbol;Acc:MGI:97783]	--	GO:0006629,GO:0006665,GO:0005764,GO:0005615,GO:0007193,GO:0019216,GO:0060736,GO:0060742,GO:0005515,GO:0005737,GO:0042802,GO:0042803,GO:0005576,GO:0043231,GO:0071310,GO:0005739,GO:0007605,GO:0005770,GO:0050885,GO:0043408,GO:0002020,GO:0005543,GO:0090102,GO:0051345,GO:0042552,GO:0007041,GO:0048589,GO:1905576,GO:0004565,GO:0060073,GO:0006683,GO:0043410,GO:1905573,GO:1905574,GO:1905575,GO:1905577,GO:…	lipid metabolic process|sphingolipid metabolic process|lysosome|extracellular space|adenylate cyclase-inhibiting G protein-coupled receptor signaling pathway|regulation of lipid metabolic process|prostate gland growth|epithelial cell differentiation involved in prostate gland development|protein binding|cytoplasm|identical protein binding|protein homodimerization activity|extracellular region|int…	mmu04142	Lysosome
Gcsh	3.40661415550174e-16	-0.588242703135439	0.155	0.346	1.09982538010374e-11	0.665152613172576	ENSMUSG00000034424	protein_coding	glycine cleavage system protein H (aminomethyl carrier) [Source:MGI Symbol;Acc:MGI:1915383]	--	GO:0019464,GO:0005960,GO:0032259,GO:0005739,GO:0009249,GO:0019899,GO:0004047	glycine decarboxylation via glycine cleavage system|glycine cleavage complex|methylation|mitochondrion|protein lipoylation|enzyme binding|aminomethyltransferase activity	mmu00630,mmu00260	Glyoxylate and dicarboxylate metabolism|Glycine, serine and threonine metabolism
Aif1	3.62246953929894e-16	0.845769744152048	0.738	0.642	1.16951429076266e-11	1.7972233913357	ENSMUSG00000024397	protein_coding	allograft inflammatory factor 1 [Source:MGI Symbol;Acc:MGI:1343098]	--	GO:0005509,GO:0016020,GO:0046872,GO:0005886,GO:0005634,GO:0048471,GO:0005829,GO:0005515,GO:0005737,GO:0005856,GO:0042995,GO:0030027,GO:0003779,GO:0001934,GO:0010629,GO:0005884,GO:0043204,GO:0051015,GO:0045429,GO:0043066,GO:0001726,GO:0008284,GO:0006954,GO:1900087,GO:0034599,GO:0030041,GO:0030335,GO:0032587,GO:0051017,GO:2000778,GO:0048661,GO:0090271,GO:0001891,GO:0071346,GO:0048662,GO:2000406,GO:…	calcium ion binding|membrane|metal ion binding|plasma membrane|nucleus|perinuclear region of cytoplasm|cytosol|protein binding|cytoplasm|cytoskeleton|cell projection|lamellipodium|actin binding|positive regulation of protein phosphorylation|negative regulation of gene expression|actin filament|perikaryon|actin filament binding|positive regulation of nitric oxide biosynthetic process|negative regu…	--	--
Gpam	4.9067041977806e-16	-0.354213979479795	0.052	0.185	1.58412945025347e-11	0.782295743595324	ENSMUSG00000024978	protein_coding	glycerol-3-phosphate acyltransferase, mitochondrial [Source:MGI Symbol;Acc:MGI:109162]	--	GO:0016020,GO:0016740,GO:0008374,GO:0006629,GO:0005739,GO:0005886,GO:0008654,GO:0016746,GO:0004366,GO:0102420,GO:0016024,GO:0044255,GO:0005741,GO:0031966,GO:0016021,GO:0006641,GO:0006631,GO:0005743,GO:0051607,GO:0040018,GO:0014823,GO:0009749,GO:0032869,GO:0050707,GO:0006637,GO:0055089,GO:0042104,GO:0019432,GO:0006072,GO:0055091,GO:0010867,GO:0006650,GO:0070236,GO:0070970	membrane|transferase activity|O-acyltransferase activity|lipid metabolic process|mitochondrion|plasma membrane|phospholipid biosynthetic process|transferase activity, transferring acyl groups|glycerol-3-phosphate O-acyltransferase activity|sn-1-glycerol-3-phosphate C16:0-DCA-CoA acyl transferase activity|CDP-diacylglycerol biosynthetic process|cellular lipid metabolic process|mitochondrial outer …	mmu00561,mmu00564	Glycerolipid metabolism|Glycerophospholipid metabolism
Anapc13	4.9125180001981e-16	-0.669042159565868	0.352	0.563	1.58600643636396e-11	0.628924106736006	ENSMUSG00000035048	protein_coding	anaphase promoting complex subunit 13 [Source:MGI Symbol;Acc:MGI:1916260]	--	GO:0005680,GO:0003674,GO:0005634,GO:0016567,GO:0007049,GO:0051301,GO:0070979	anaphase-promoting complex|molecular_function|nucleus|protein ubiquitination|cell cycle|cell division|protein K11-linked ubiquitination	mmu04120,mmu04110,mmu04114,mmu04914	Ubiquitin mediated proteolysis|Cell cycle|Oocyte meiosis|Progesterone-mediated oocyte maturation
Hbegf	6.50616628537998e-16	-0.303110846436548	0.082	0.244	2.10051578523493e-11	0.810502844213028	ENSMUSG00000024486	protein_coding	heparin-binding EGF-like growth factor [Source:MGI Symbol;Acc:MGI:96070]	--	GO:0005615,GO:0016020,GO:0016021,GO:0005886,GO:0008201,GO:0009986,GO:0005887,GO:0005576,GO:0008083,GO:0008284,GO:0050731,GO:0051897,GO:0008016,GO:0090303,GO:0001525,GO:0016477,GO:0007173,GO:0030307,GO:0030335,GO:0060326,GO:0048661,GO:0005154,GO:0051545,GO:0001832,GO:0035313,GO:0051549	extracellular space|membrane|integral component of membrane|plasma membrane|heparin binding|cell surface|integral component of plasma membrane|extracellular region|growth factor activity|positive regulation of cell population proliferation|positive regulation of peptidyl-tyrosine phosphorylation|positive regulation of protein kinase B signaling|regulation of heart contraction|positive regulation …	mmu04012,mmu04912,mmu04915,mmu05205,mmu05219,mmu01522	ErbB signaling pathway|GnRH signaling pathway|Estrogen signaling pathway|Proteoglycans in cancer|Bladder cancer|Endocrine resistance
Pgrmc1	7.97384374830672e-16	-0.510408099479341	0.245	0.457	2.57435545414083e-11	0.702023826191144	ENSMUSG00000006373	protein_coding	progesterone receptor membrane component 1 [Source:MGI Symbol;Acc:MGI:1858305]	--	GO:0016020,GO:0016021,GO:0043005,GO:0008289,GO:0005783,GO:0005789,GO:0045202,GO:0044297,GO:0007613,GO:0043025,GO:0043231,GO:0031090,GO:1903078,GO:0005496,GO:0008306,GO:0099563,GO:1905809	membrane|integral component of membrane|neuron projection|lipid binding|endoplasmic reticulum|endoplasmic reticulum membrane|synapse|cell body|memory|neuronal cell body|intracellular membrane-bounded organelle|organelle membrane|positive regulation of protein localization to plasma membrane|steroid binding|associative learning|modification of synaptic structure|negative regulation of synapse orga…	--	--
Cryba4	8.33307413635645e-16	-0.264721227441386	0.032	0.142	2.69033298492268e-11	0.832359556354064	ENSMUSG00000066975	protein_coding	crystallin, beta A4 [Source:MGI Symbol;Acc:MGI:102716]	--	GO:0005212,GO:0043010,GO:0002088,GO:0007601	structural constituent of eye lens|camera-type eye development|lens development in camera-type eye|visual perception	--	--
Osgin1	8.44209059157095e-16	-0.284792221124557	0.063	0.209	2.72552894748868e-11	0.820859821630563	ENSMUSG00000074063	protein_coding	oxidative stress induced growth inhibitor 1 [Source:MGI Symbol;Acc:MGI:1919089]	--	GO:0043065,GO:0030308,GO:0007165,GO:0005575,GO:0030154,GO:0042981,GO:0008083,GO:0042127,GO:0040008,GO:0030334	positive regulation of apoptotic process|negative regulation of cell growth|signal transduction|cellular_component|cell differentiation|regulation of apoptotic process|growth factor activity|regulation of cell population proliferation|regulation of growth|regulation of cell migration	--	--
Ndufb3	9.79460218059086e-16	-0.687427305588489	0.356	0.551	3.16218731400376e-11	0.620960194145012	ENSMUSG00000026032	protein_coding	NADH:ubiquinone oxidoreductase subunit B3 [Source:MGI Symbol;Acc:MGI:1913745]	--	GO:0005739,GO:0005747,GO:0022900,GO:0016020,GO:0016021,GO:0003674,GO:0055114,GO:0005743,GO:0070469,GO:0032981	mitochondrion|mitochondrial respiratory chain complex I|electron transport chain|membrane|integral component of membrane|molecular_function|oxidation-reduction process|mitochondrial inner membrane|respirasome|mitochondrial respiratory chain complex I assembly	mmu00190,mmu04723,mmu04714,mmu05010,mmu05012,mmu05016,mmu04932	Oxidative phosphorylation|Retrograde endocannabinoid signaling|Thermogenesis|Alzheimer's disease|Parkinson's disease|Huntington's disease|Non-alcoholic fatty liver disease (NAFLD)
Mrps6	1.16834879447334e-15	-0.465288906725601	0.194	0.406	3.77201408295717e-11	0.72432601293254	ENSMUSG00000039680	protein_coding	mitochondrial ribosomal protein S6 [Source:MGI Symbol;Acc:MGI:2153111]	--	GO:0003735,GO:0006412,GO:0005840,GO:0019843,GO:0005739,GO:0032543,GO:0005763,GO:0070181	structural constituent of ribosome|translation|ribosome|rRNA binding|mitochondrion|mitochondrial translation|mitochondrial small ribosomal subunit|small ribosomal subunit rRNA binding	mmu03010	Ribosome
Lonp1	1.20750195110007e-15	-0.583898648038086	0.168	0.354	3.89842004912659e-11	0.667158452292538	ENSMUSG00000041168	protein_coding	lon peptidase 1, mitochondrial [Source:MGI Symbol;Acc:MGI:1921392]	--	GO:0005524,GO:0006508,GO:0004252,GO:0030163,GO:0004176,GO:0006515,GO:0016787,GO:0003677,GO:0005634,GO:0005654,GO:0005829,GO:0008233,GO:0000166,GO:0051260,GO:0005739,GO:0003697,GO:0008236,GO:0005759,GO:0043565,GO:0034599,GO:0016887,GO:0007005,GO:0003727,GO:0034622,GO:0051603,GO:0051880,GO:0070182,GO:0043531,GO:0042645,GO:0001018,GO:0051131,GO:0070407,GO:0001666,GO:0007568,GO:0009725,GO:0010044	ATP binding|proteolysis|serine-type endopeptidase activity|protein catabolic process|ATP-dependent peptidase activity|protein quality control for misfolded or incompletely synthesized proteins|hydrolase activity|DNA binding|nucleus|nucleoplasm|cytosol|peptidase activity|nucleotide binding|protein homooligomerization|mitochondrion|single-stranded DNA binding|serine-type peptidase activity|mitochon…	--	--
Rbpms	1.50752639274132e-15	-0.34528389263561	0.163	0.37	4.86704895896534e-11	0.787153065835859	ENSMUSG00000031586	protein_coding	RNA binding protein gene with multiple splicing [Source:MGI Symbol;Acc:MGI:1334446]	--	GO:0003676,GO:0005634,GO:0005654,GO:0005829,GO:0003723,GO:0005737,GO:0042803,GO:0003729,GO:0000932,GO:1903508,GO:0006979,GO:0003713,GO:0008143,GO:0010494,GO:0010862,GO:0060391,GO:0016020,GO:0016021	nucleic acid binding|nucleus|nucleoplasm|cytosol|RNA binding|cytoplasm|protein homodimerization activity|mRNA binding|P-body|positive regulation of nucleic acid-templated transcription|response to oxidative stress|transcription coactivator activity|poly(A) binding|cytoplasmic stress granule|positive regulation of pathway-restricted SMAD protein phosphorylation|positive regulation of SMAD protein …	--	--
Mpeg1	1.63846881067701e-15	0.621105910222999	0.801	0.681	5.28979655527072e-11	1.53805373776172	ENSMUSG00000046805	protein_coding	macrophage expressed gene 1 [Source:MGI Symbol;Acc:MGI:1333743]	--	GO:0016020,GO:0016021	membrane|integral component of membrane	--	--
Ybx1	1.88779111542292e-15	0.543554384547981	0.845	0.78	6.0947336161429e-11	1.45755910265994	ENSMUSG00000028639	protein_coding	Y box protein 1 [Source:MGI Symbol;Acc:MGI:99146]	CSD	GO:0003676,GO:0003677,GO:0005634,GO:0048471,GO:0005829,GO:0003723,GO:0005515,GO:0005737,GO:0045944,GO:0003682,GO:0005576,GO:0043231,GO:0031965,GO:0000978,GO:0001228,GO:0003697,GO:0051781,GO:0000122,GO:0006397,GO:0008380,GO:0001701,GO:0002039,GO:0008134,GO:0043565,GO:0030425,GO:0043066,GO:0051020,GO:0043025,GO:0008284,GO:0005689,GO:0006355,GO:0046627,GO:0003729,GO:1990904,GO:0010494,GO:0098761,GO:…	nucleic acid binding|DNA binding|nucleus|perinuclear region of cytoplasm|cytosol|RNA binding|protein binding|cytoplasm|positive regulation of transcription by RNA polymerase II|chromatin binding|extracellular region|intracellular membrane-bounded organelle|nuclear membrane|RNA polymerase II proximal promoter sequence-specific DNA binding|DNA-binding transcription activator activity, RNA polymeras…	--	--
AW112010	1.93608188983077e-15	1.03067502913688	0.577	0.374	6.25064038131864e-11	2.04297992697861	ENSMUSG00000075010	lncRNA	expressed sequence AW112010 [Source:MGI Symbol;Acc:MGI:2147706]	--	--	--	--	--
Ap1s2	2.0256423243383e-15	0.95587009890619	0.632	0.433	6.5397862441262e-11	1.939749156687	ENSMUSG00000031367	protein_coding	adaptor-related protein complex 1, sigma 2 subunit [Source:MGI Symbol;Acc:MGI:1889383]	--	GO:0006886,GO:0016192,GO:0030117,GO:0015031,GO:0016020,GO:0005794,GO:0005515,GO:0030659,GO:0031410,GO:0043231,GO:0098793,GO:0008542,GO:0050885,GO:0005905,GO:0060612,GO:0045444,GO:0016182,GO:0036465,GO:0045202	intracellular protein transport|vesicle-mediated transport|membrane coat|protein transport|membrane|Golgi apparatus|protein binding|cytoplasmic vesicle membrane|cytoplasmic vesicle|intracellular membrane-bounded organelle|presynapse|visual learning|neuromuscular process controlling balance|clathrin-coated pit|adipose tissue development|fat cell differentiation|synaptic vesicle budding from endoso…	mmu04142	Lysosome
Pgam1	2.25138651591182e-15	-0.808471885674944	0.524	0.693	7.26860136662131e-11	0.570986331113695	ENSMUSG00000011752	protein_coding	phosphoglycerate mutase 1 [Source:MGI Symbol;Acc:MGI:97552]	--	GO:0006096,GO:0003824,GO:0016868,GO:0004619,GO:0016787,GO:0005634,GO:0005829,GO:0005737,GO:0016853,GO:0019901,GO:0045730,GO:0004082,GO:0043209,GO:0006110,GO:0043456	glycolytic process|catalytic activity|intramolecular transferase activity, phosphotransferases|phosphoglycerate mutase activity|hydrolase activity|nucleus|cytosol|cytoplasm|isomerase activity|protein kinase binding|respiratory burst|bisphosphoglycerate mutase activity|myelin sheath|regulation of glycolytic process|regulation of pentose-phosphate shunt	mmu00010,mmu00260,mmu04922,mmu05230	Glycolysis / Gluconeogenesis|Glycine, serine and threonine metabolism|Glucagon signaling pathway|Central carbon metabolism in cancer
Tfdp2	2.26319074894387e-15	-0.420868657262241	0.097	0.26	7.3067113329653e-11	0.746974729926852	ENSMUSG00000032411	protein_coding	transcription factor Dp 2 [Source:MGI Symbol;Acc:MGI:107167]	E2F	GO:0006355,GO:0003712,GO:0003700,GO:0005667,GO:0051726,GO:0008134,GO:0000278,GO:0003677,GO:0005634,GO:1903506,GO:0000977,GO:0001228,GO:0019904,GO:0007507,GO:0045892,GO:0045944,GO:0090575	regulation of transcription, DNA-templated|transcription coregulator activity|DNA-binding transcription factor activity|transcription factor complex|regulation of cell cycle|transcription factor binding|mitotic cell cycle|DNA binding|nucleus|regulation of nucleic acid-templated transcription|RNA polymerase II regulatory region sequence-specific DNA binding|DNA-binding transcription activator acti…	mmu04110	Cell cycle
Fyb	2.62519951190034e-15	0.637811175977923	0.791	0.614	8.47545662417024e-11	1.55596669044606	ENSMUSG00000022148	protein_coding	FYN binding protein [Source:MGI Symbol;Acc:MGI:1346327]	--	GO:0006955,GO:0015629,GO:0005515,GO:0008289,GO:0005634,GO:0005737,GO:0030054,GO:0005886,GO:0044877,GO:0050852,GO:0072659,GO:0005829,GO:0007229,GO:0032991	immune response|actin cytoskeleton|protein binding|lipid binding|nucleus|cytoplasm|cell junction|plasma membrane|protein-containing complex binding|T cell receptor signaling pathway|protein localization to plasma membrane|cytosol|integrin-mediated signaling pathway|protein-containing complex	mmu04015	Rap1 signaling pathway
Erp29	2.66619754048709e-15	0.68107262369728	0.748	0.65	8.60781875946258e-11	1.60333136672239	ENSMUSG00000029616	protein_coding	endoplasmic reticulum protein 29 [Source:MGI Symbol;Acc:MGI:1914647]	--	GO:0005783,GO:0009306,GO:0005788,GO:0009986,GO:0042803,GO:0010628,GO:0000187,GO:0001934,GO:0010629,GO:0030133,GO:0051087,GO:0005790,GO:0042470,GO:0006888,GO:0050709,GO:1902235	endoplasmic reticulum|protein secretion|endoplasmic reticulum lumen|cell surface|protein homodimerization activity|positive regulation of gene expression|activation of MAPK activity|positive regulation of protein phosphorylation|negative regulation of gene expression|transport vesicle|chaperone binding|smooth endoplasmic reticulum|melanosome|endoplasmic reticulum to Golgi vesicle-mediated transpo…	mmu04141	Protein processing in endoplasmic reticulum
Cox20	2.89567461517155e-15	-0.525972130859963	0.204	0.402	9.34868549508135e-11	0.694490983524104	ENSMUSG00000026500	protein_coding	cytochrome c oxidase assembly protein COX20, mitochondrial isoform X1	--	GO:0005739,GO:0005743,GO:0009060,GO:0016021,GO:0033617	mitochondrion|mitochondrial inner membrane|aerobic respiration|integral component of membrane|mitochondrial respiratory chain complex IV assembly	--	--
Uqcrq	3.36376243169673e-15	-0.602889637921133	0.664	0.815	1.08599070107329e-10	0.658433827423507	ENSMUSG00000044894	protein_coding	ubiquinol-cytochrome c reductase, complex III subunit VII [Source:MGI Symbol;Acc:MGI:107807]	--	GO:0008121,GO:0016020,GO:0055114,GO:0005739,GO:0005743,GO:0070469,GO:0021766,GO:0030901,GO:0006122,GO:0005750,GO:0021794,GO:0021860,GO:0021680,GO:0021539,GO:0021548,GO:0021854,GO:0022900	ubiquinol-cytochrome-c reductase activity|membrane|oxidation-reduction process|mitochondrion|mitochondrial inner membrane|respirasome|hippocampus development|midbrain development|mitochondrial electron transport, ubiquinol to cytochrome c|mitochondrial respiratory chain complex III|thalamus development|pyramidal neuron development|cerebellar Purkinje cell layer development|subthalamus development…	mmu00190,mmu04260,mmu04714,mmu05010,mmu05012,mmu05016,mmu04932	Oxidative phosphorylation|Cardiac muscle contraction|Thermogenesis|Alzheimer's disease|Parkinson's disease|Huntington's disease|Non-alcoholic fatty liver disease (NAFLD)
Rpl22l1	3.54743740486787e-15	-0.565468059168904	0.716	0.862	1.14529016616159e-10	0.675736149237404	ENSMUSG00000039221	protein_coding	ribosomal protein L22 like 1 [Source:MGI Symbol;Acc:MGI:1915278]	--	GO:0003735,GO:0006412,GO:0005622,GO:0005840,GO:0003723,GO:0002181	structural constituent of ribosome|translation|intracellular|ribosome|RNA binding|cytoplasmic translation	mmu03010	Ribosome
Ednrb	3.58089213099741e-15	-0.269573387782311	0.033	0.142	1.15609102449251e-10	0.829564816059121	ENSMUSG00000022122	protein_coding	endothelin receptor type B [Source:MGI Symbol;Acc:MGI:102720]	--	GO:0007186,GO:0016021,GO:0004930,GO:0042310,GO:0004962,GO:0008217,GO:0048484,GO:0016020,GO:0005886,GO:0005515,GO:0007165,GO:0031965,GO:0001934,GO:0051930,GO:0000122,GO:0032496,GO:0007204,GO:0006885,GO:0007422,GO:0043066,GO:0008284,GO:0045121,GO:0043473,GO:0019233,GO:0007200,GO:0019722,GO:0017046,GO:0019934,GO:0048246,GO:0001755,GO:0048066,GO:0048265,GO:0042311,GO:0042045,GO:0030318,GO:0032269,GO:…	G protein-coupled receptor signaling pathway|integral component of membrane|G protein-coupled receptor activity|vasoconstriction|endothelin receptor activity|regulation of blood pressure|enteric nervous system development|membrane|plasma membrane|protein binding|signal transduction|nuclear membrane|positive regulation of protein phosphorylation|regulation of sensory perception of pain|negative re…	mmu04020,mmu04022,mmu04080,mmu04926,mmu04916,mmu05200	Calcium signaling pathway|cGMP - PKG signaling pathway|Neuroactive ligand-receptor interaction|Relaxin signaling pathway|Melanogenesis|Pathways in cancer
Mgst3	4.10848355824386e-15	-0.597791477296267	0.144	0.327	1.32642391677903e-10	0.660764700824934	ENSMUSG00000026688	protein_coding	microsomal glutathione S-transferase 3 [Source:MGI Symbol;Acc:MGI:1913697]	--	GO:0016020,GO:0016021,GO:0016740,GO:0016491,GO:0055114,GO:0043231,GO:0098869,GO:0006629,GO:0019370,GO:0004364,GO:0004464,GO:0004602,GO:0005635,GO:0005783,GO:0005789,GO:0031090,GO:0010243	membrane|integral component of membrane|transferase activity|oxidoreductase activity|oxidation-reduction process|intracellular membrane-bounded organelle|cellular oxidant detoxification|lipid metabolic process|leukotriene biosynthetic process|glutathione transferase activity|leukotriene-C4 synthase activity|glutathione peroxidase activity|nuclear envelope|endoplasmic reticulum|endoplasmic reticul…	mmu00480,mmu00980,mmu00982,mmu00983,mmu05200,mmu05204,mmu05225,mmu05418,mmu01524	Glutathione metabolism|Metabolism of xenobiotics by cytochrome P450|Drug metabolism - cytochrome P450|Drug metabolism - other enzymes|Pathways in cancer|Chemical carcinogenesis|Hepatocellular carcinoma|Fluid shear stress and atherosclerosis|Platinum drug resistance
Ece1	4.56475941929552e-15	-0.381051372370876	0.089	0.248	1.47373257851956e-10	0.767877791300325	ENSMUSG00000057530	protein_coding	endothelin converting enzyme 1 [Source:MGI Symbol;Acc:MGI:1101357]	--	GO:0006508,GO:0004222,GO:0008237,GO:0016020,GO:0016021,GO:0046872,GO:0009897,GO:0005886,GO:0016787,GO:0005794,GO:0048471,GO:0009986,GO:0008233,GO:0042803,GO:0031410,GO:0005768,GO:0008270,GO:0045745,GO:0016485,GO:0004175,GO:0030141,GO:0006915,GO:0007507,GO:0005769,GO:0001921,GO:0010814,GO:0010815,GO:0010816,GO:0016486,GO:0034959,GO:0042447,GO:0042733,GO:0043583,GO:0033093,GO:0001666,GO:0031982,GO:…	proteolysis|metalloendopeptidase activity|metallopeptidase activity|membrane|integral component of membrane|metal ion binding|external side of plasma membrane|plasma membrane|hydrolase activity|Golgi apparatus|perinuclear region of cytoplasm|cell surface|peptidase activity|protein homodimerization activity|cytoplasmic vesicle|endosome|zinc ion binding|positive regulation of G protein-coupled rece…	--	--
Parm1	7.02261049259199e-15	-0.310823668092333	0.037	0.15	2.26724979753332e-10	0.806181360153622	ENSMUSG00000034981	protein_coding	prostate androgen-regulated mucin-like protein 1 [Source:MGI Symbol;Acc:MGI:2443349]	--	GO:0016020,GO:0016021,GO:0000139,GO:0005794,GO:0003674,GO:0005886,GO:0005634,GO:0005829,GO:0043231,GO:0005768,GO:0005769,GO:0005770,GO:0010008,GO:0051973	membrane|integral component of membrane|Golgi membrane|Golgi apparatus|molecular_function|plasma membrane|nucleus|cytosol|intracellular membrane-bounded organelle|endosome|early endosome|late endosome|endosome membrane|positive regulation of telomerase activity	--	--
Dnajc15	8.41442806389741e-15	-0.701632175744254	0.366	0.567	2.71659810042928e-10	0.614876180228709	ENSMUSG00000022013	protein_coding	DnaJ heat shock protein family (Hsp40) member C15 [Source:MGI Symbol;Acc:MGI:1913398]	--	GO:0016020,GO:0016021,GO:0005515,GO:0015031,GO:0005739,GO:0005743,GO:0032781,GO:0031333,GO:0009267,GO:0019216,GO:0030150,GO:0001405,GO:0001671,GO:1902957	membrane|integral component of membrane|protein binding|protein transport|mitochondrion|mitochondrial inner membrane|positive regulation of ATPase activity|negative regulation of protein complex assembly|cellular response to starvation|regulation of lipid metabolic process|protein import into mitochondrial matrix|PAM complex, Tim23 associated import motor|ATPase activator activity|negative regula…	--	--
Clic1	1.18108870808247e-14	0.643108579372038	0.775	0.732	3.81314489404425e-10	1.56169051594023	ENSMUSG00000007041	protein_coding	chloride intracellular channel 1 [Source:MGI Symbol;Acc:MGI:2148924]	--	GO:0005515,GO:0006821,GO:0051726,GO:0005254,GO:0016020,GO:0016021,GO:0005886,GO:0005634,GO:0048471,GO:0005737,GO:0006811,GO:0005244,GO:0034765,GO:0034220,GO:1902476,GO:0005739,GO:0031965,GO:0034707,GO:0070062,GO:0005635,GO:0051881,GO:0045669	protein binding|chloride transport|regulation of cell cycle|chloride channel activity|membrane|integral component of membrane|plasma membrane|nucleus|perinuclear region of cytoplasm|cytoplasm|ion transport|voltage-gated ion channel activity|regulation of ion transmembrane transport|ion transmembrane transport|chloride transmembrane transport|mitochondrion|nuclear membrane|chloride channel complex…	--	--
Zbtb20	1.21674824217864e-14	-0.53479299223442	0.378	0.583	3.92827169987375e-10	0.690257712497187	ENSMUSG00000022708	protein_coding	zinc finger and BTB domain containing 20 [Source:MGI Symbol;Acc:MGI:1929213]	ZBTB	GO:0005515,GO:0003676,GO:0046872,GO:0003677,GO:0005634,GO:0005654,GO:0016604,GO:0005737,GO:0000977,GO:0000122,GO:0001227,GO:0044212,GO:0071333,GO:0055088,GO:0010629,GO:0032728,GO:0045892,GO:0046889,GO:0045821,GO:0032755,GO:0032760	protein binding|nucleic acid binding|metal ion binding|DNA binding|nucleus|nucleoplasm|nuclear body|cytoplasm|RNA polymerase II regulatory region sequence-specific DNA binding|negative regulation of transcription by RNA polymerase II|DNA-binding transcription repressor activity, RNA polymerase II-specific|transcription regulatory region DNA binding|cellular response to glucose stimulus|lipid home…	--	--
Cfl1	1.26673094542133e-14	0.516431818646438	0.829	0.831	4.08964085729276e-10	1.43041306477414	ENSMUSG00000056201	protein_coding	cofilin 1, non-muscle [Source:MGI Symbol;Acc:MGI:101757]	--	GO:0005622,GO:0015629,GO:0003779,GO:0030042,GO:0005615,GO:0016020,GO:0005886,GO:0005634,GO:0005737,GO:0005925,GO:0005856,GO:0042995,GO:0007015,GO:0005911,GO:0030027,GO:0030175,GO:0043005,GO:0030426,GO:2000146,GO:0051015,GO:0030864,GO:0007162,GO:0071364,GO:0043025,GO:0031966,GO:2000147,GO:0031252,GO:0019903,GO:0060999,GO:0043197,GO:0005829,GO:0098978,GO:0007010,GO:0022604,GO:0010592,GO:0061001,GO:…	intracellular|actin cytoskeleton|actin binding|actin filament depolymerization|extracellular space|membrane|plasma membrane|nucleus|cytoplasm|focal adhesion|cytoskeleton|cell projection|actin filament organization|cell-cell junction|lamellipodium|filopodium|neuron projection|growth cone|negative regulation of cell motility|actin filament binding|cortical actin cytoskeleton|negative regulation of …	mmu04810,mmu04666,mmu04360,mmu05133	Regulation of actin cytoskeleton|Fc gamma R-mediated phagocytosis|Axon guidance|Pertussis
Rfk	1.28992429547587e-14	-0.484801181391927	0.145	0.323	4.16452058794385e-10	0.714595541895256	ENSMUSG00000024712	protein_coding	riboflavin kinase [Source:MGI Symbol;Acc:MGI:1914688]	--	GO:0008531,GO:0009231,GO:0016740,GO:0046872,GO:0005515,GO:0005737,GO:0000166,GO:0005524,GO:0016301,GO:0016310,GO:0005739,GO:0006915,GO:0072593,GO:0033864,GO:0009398	riboflavin kinase activity|riboflavin biosynthetic process|transferase activity|metal ion binding|protein binding|cytoplasm|nucleotide binding|ATP binding|kinase activity|phosphorylation|mitochondrion|apoptotic process|reactive oxygen species metabolic process|positive regulation of NAD(P)H oxidase activity|FMN biosynthetic process	mmu00740	Riboflavin metabolism
Ndufb2	1.3362084460524e-14	-0.777984028158305	0.356	0.539	4.31394896808017e-10	0.583181141161874	ENSMUSG00000002416	protein_coding	NADH:ubiquinone oxidoreductase subunit B2 [Source:MGI Symbol;Acc:MGI:1915448]	--	GO:0005743,GO:0005747,GO:0016020,GO:0003674,GO:0055114,GO:0005739,GO:0070469,GO:0032981	mitochondrial inner membrane|mitochondrial respiratory chain complex I|membrane|molecular_function|oxidation-reduction process|mitochondrion|respirasome|mitochondrial respiratory chain complex I assembly	mmu00190,mmu04723,mmu04714,mmu05010,mmu05012,mmu05016,mmu04932	Oxidative phosphorylation|Retrograde endocannabinoid signaling|Thermogenesis|Alzheimer's disease|Parkinson's disease|Huntington's disease|Non-alcoholic fatty liver disease (NAFLD)
Cox6a1	1.39313473980825e-14	-0.649744901189783	0.629	0.78	4.49773550747095e-10	0.637393008178484	ENSMUSG00000041697	protein_coding	cytochrome c oxidase subunit 6A1 [Source:MGI Symbol;Acc:MGI:103099]	--	GO:0004129,GO:0005743,GO:0005751,GO:0016020,GO:0016021,GO:0022900,GO:0005739,GO:1902600	cytochrome-c oxidase activity|mitochondrial inner membrane|mitochondrial respiratory chain complex IV|membrane|integral component of membrane|electron transport chain|mitochondrion|proton transmembrane transport	mmu00190,mmu04260,mmu04714,mmu05010,mmu05012,mmu05016,mmu04932	Oxidative phosphorylation|Cardiac muscle contraction|Thermogenesis|Alzheimer's disease|Parkinson's disease|Huntington's disease|Non-alcoholic fatty liver disease (NAFLD)
Fau	1.4095111128904e-14	0.349381790041572	0.958	0.984	4.55060662796667e-10	1.27401458172221	ENSMUSG00000038274	protein_coding	Finkel-Biskis-Reilly murine sarcoma virus (FBR-MuSV) ubiquitously expressed (fox derived) [Source:MGI Symbol;Acc:MGI:102547]	--	GO:0003735,GO:0006412,GO:0005622,GO:0005840,GO:0005515,GO:0002227,GO:0019731,GO:0050830,GO:0061844,GO:0005615,GO:0022627	structural constituent of ribosome|translation|intracellular|ribosome|protein binding|innate immune response in mucosa|antibacterial humoral response|defense response to Gram-positive bacterium|antimicrobial humoral immune response mediated by antimicrobial peptide|extracellular space|cytosolic small ribosomal subunit	mmu03010	Ribosome
Clta	1.43530269741363e-14	0.611106835134872	0.798	0.756	4.6338747585999e-10	1.52743060378558	ENSMUSG00000028478	protein_coding	clathrin, light polypeptide (Lca) [Source:MGI Symbol;Acc:MGI:894297]	--	GO:0005198,GO:0006886,GO:0016192,GO:0030130,GO:0030132,GO:0016020,GO:0030659,GO:0031410,GO:0005905,GO:0032050,GO:0042277,GO:0044877,GO:0051020,GO:0006897,GO:0048268,GO:0030118,GO:0030136,GO:0030672,GO:0071439,GO:0098835	structural molecule activity|intracellular protein transport|vesicle-mediated transport|clathrin coat of trans-Golgi network vesicle|clathrin coat of coated pit|membrane|cytoplasmic vesicle membrane|cytoplasmic vesicle|clathrin-coated pit|clathrin heavy chain binding|peptide binding|protein-containing complex binding|GTPase binding|endocytosis|clathrin coat assembly|clathrin coat|clathrin-coated …	mmu04144,mmu04142,mmu04961,mmu04721,mmu05016,mmu05100	Endocytosis|Lysosome|Endocrine and other factor-regulated calcium reabsorption|Synaptic vesicle cycle|Huntington's disease|Bacterial invasion of epithelial cells
Dtx3	1.44612010983522e-14	-0.327310408419592	0.059	0.193	4.668798774603e-10	0.797020972078005	ENSMUSG00000040415	protein_coding	deltex 3, E3 ubiquitin ligase [Source:MGI Symbol;Acc:MGI:2135752]	--	GO:0016567,GO:0007219,GO:0016740,GO:0046872,GO:0005575,GO:0005737	protein ubiquitination|Notch signaling pathway|transferase activity|metal ion binding|cellular_component|cytoplasm	mmu04330	Notch signaling pathway
Itgam	1.49696479883004e-14	0.686832195913678	0.522	0.264	4.8329508530228e-10	1.60974503019302	ENSMUSG00000030786	protein_coding	integrin alpha M [Source:MGI Symbol;Acc:MGI:96607]	--	GO:0007155,GO:0008305,GO:0016020,GO:0016021,GO:0007229	cell adhesion|integrin complex|membrane|integral component of membrane|integrin-mediated signaling pathway	mmu04015,mmu04514,mmu04145,mmu04810,mmu04640,mmu04610,mmu04670,mmu05202,mmu05221,mmu05133,mmu05134,mmu05150,mmu05152,mmu05146,mmu05140	Rap1 signaling pathway|Cell adhesion molecules (CAMs)|Phagosome|Regulation of actin cytoskeleton|Hematopoietic cell lineage|Complement and coagulation cascades|Leukocyte transendothelial migration|Transcriptional misregulation in cancers|Acute myeloid leukemia|Pertussis|Legionellosis|Staphylococcus aureus infection|Tuberculosis|Amoebiasis|Leishmaniasis
Atp5e	1.57891792927151e-14	-0.657231194851908	0.781	0.909	5.09753653465306e-10	0.634094076638639	ENSMUSG00000016252	protein_coding	ATP synthase, H+ transporting, mitochondrial F1 complex, epsilon subunit [Source:MGI Symbol;Acc:MGI:1855697]	--	GO:0046933,GO:0015986,GO:0000275,GO:0016020,GO:0016787,GO:0016887,GO:0006811,GO:0005739,GO:0005743,GO:0006754,GO:0045261,GO:0005753,GO:0008553	proton-transporting ATP synthase activity, rotational mechanism|ATP synthesis coupled proton transport|mitochondrial proton-transporting ATP synthase complex, catalytic core F(1)|membrane|hydrolase activity|ATPase activity|ion transport|mitochondrion|mitochondrial inner membrane|ATP biosynthetic process|proton-transporting ATP synthase complex, catalytic core F(1)|mitochondrial proton-transportin…	mmu00190,mmu04714,mmu05010,mmu05012,mmu05016	Oxidative phosphorylation|Thermogenesis|Alzheimer's disease|Parkinson's disease|Huntington's disease
Ost4	2.02123685519522e-14	-0.533292765348995	0.328	0.535	6.52556318699776e-10	0.690975869664694	ENSMUSG00000038803	protein_coding	oligosaccharyltransferase complex subunit 4 (non-catalytic) [Source:MGI Symbol;Acc:MGI:1914945]	--	GO:0016020,GO:0016021,GO:0003674,GO:0008150,GO:0005575,GO:0005783,GO:0005789,GO:0006486,GO:0018279,GO:0008250	membrane|integral component of membrane|molecular_function|biological_process|cellular_component|endoplasmic reticulum|endoplasmic reticulum membrane|protein glycosylation|protein N-linked glycosylation via asparagine|oligosaccharyltransferase complex	--	--
Laptm4b	2.14491011620064e-14	-0.346494204176572	0.061	0.197	6.92484231015376e-10	0.786492981131071	ENSMUSG00000022257	protein_coding	lysosomal-associated protein transmembrane 4B [Source:MGI Symbol;Acc:MGI:1890494]	--	GO:0016021,GO:0016020,GO:0005886,GO:0042995,GO:0007032,GO:0005768,GO:0005769,GO:0012505,GO:0005764,GO:0005765,GO:0031902,GO:0019900,GO:0031625,GO:0032585,GO:0097001,GO:1902936,GO:0032509,GO:0032911,GO:0097213,GO:1905166,GO:1905671,GO:0097487,GO:0010008	integral component of membrane|membrane|plasma membrane|cell projection|endosome organization|endosome|early endosome|endomembrane system|lysosome|lysosomal membrane|late endosome membrane|kinase binding|ubiquitin protein ligase binding|multivesicular body membrane|ceramide binding|phosphatidylinositol bisphosphate binding|endosome transport via multivesicular body sorting pathway|negative regula…	mmu04142	Lysosome
Tln1	2.31438110131591e-14	0.638494496713448	0.785	0.657	7.47197938559842e-10	1.55670383593193	ENSMUSG00000028465	protein_coding	talin 1 [Source:MGI Symbol;Acc:MGI:1099832]	--	GO:0005856,GO:0007155,GO:0051015,GO:0003779,GO:0005200,GO:0005925,GO:0007016,GO:0001726,GO:0016020,GO:0005886,GO:0005737,GO:0030054,GO:0007044,GO:0042995,GO:0009986,GO:0005178,GO:0017166,GO:0005515,GO:0030866,GO:0032587,GO:0001786,GO:0030274,GO:0035091,GO:0007229,GO:0033622	cytoskeleton|cell adhesion|actin filament binding|actin binding|structural constituent of cytoskeleton|focal adhesion|cytoskeletal anchoring at plasma membrane|ruffle|membrane|plasma membrane|cytoplasm|cell junction|cell-substrate junction assembly|cell projection|cell surface|integrin binding|vinculin binding|protein binding|cortical actin cytoskeleton organization|ruffle membrane|phosphatidylse…	mmu04015,mmu04510,mmu04611,mmu05166	Rap1 signaling pathway|Focal adhesion|Platelet activation|HTLV-I infection
Bnip3	2.4017852937292e-14	-0.33697930235375	0.087	0.24	7.75416382080473e-10	0.791697223886008	ENSMUSG00000078566	protein_coding	BCL2/adenovirus E1B interacting protein 3 [Source:MGI Symbol;Acc:MGI:109326]	--	GO:0016021,GO:0005740,GO:0043065,GO:0016020,GO:0005634,GO:0005654,GO:0005737,GO:0042802,GO:0042803,GO:0046982,GO:0051607,GO:0014069,GO:0005739,GO:0009617,GO:0005635,GO:0005783,GO:0051561,GO:0060548,GO:0006915,GO:0030425,GO:0051020,GO:0001666,GO:0010917,GO:0031966,GO:0005741,GO:0051402,GO:0008219,GO:0070301,GO:0072593,GO:1901998,GO:0035694,GO:0071456,GO:0005515,GO:0010666,GO:0097345,GO:0046902,GO:…	integral component of membrane|mitochondrial envelope|positive regulation of apoptotic process|membrane|nucleus|nucleoplasm|cytoplasm|identical protein binding|protein homodimerization activity|protein heterodimerization activity|defense response to virus|postsynaptic density|mitochondrion|response to bacterium|nuclear envelope|endoplasmic reticulum|positive regulation of mitochondrial calcium io…	mmu04068,mmu04140,mmu04137,mmu05134	FoxO signaling pathway|Autophagy - animal|Mitophagy - animal|Legionellosis
Chst11	2.80989115117479e-14	-0.263509624626434	0.026	0.122	9.07173358156782e-10	0.833058881399021	ENSMUSG00000034612	protein_coding	carbohydrate sulfotransferase 11 [Source:MGI Symbol;Acc:MGI:1927166]	--	GO:0016021,GO:0008146,GO:0016051,GO:0016020,GO:0016740,GO:0000139,GO:0005794,GO:0005975,GO:0001701,GO:0009791,GO:0043066,GO:0030512,GO:0036342,GO:0030206,GO:0042127,GO:0042733,GO:0048704,GO:0001537,GO:0047756,GO:0030166,GO:0051216,GO:0007585,GO:0030326,GO:0002063,GO:0048589,GO:0048703,GO:0030204,GO:0050659,GO:0033037	integral component of membrane|sulfotransferase activity|carbohydrate biosynthetic process|membrane|transferase activity|Golgi membrane|Golgi apparatus|carbohydrate metabolic process|in utero embryonic development|post-embryonic development|negative regulation of apoptotic process|negative regulation of transforming growth factor beta receptor signaling pathway|post-anal tail morphogenesis|chondr…	mmu00532	Glycosaminoglycan biosynthesis - chondroitin sulfate / dermatan sulfate
Msn	3.52972707650523e-14	0.628729685437684	0.792	0.689	1.13957238664971e-09	1.54620293916082	ENSMUSG00000031207	protein_coding	moesin [Source:MGI Symbol;Acc:MGI:97167]	--	GO:0005856,GO:0008092,GO:0003779,GO:0016020,GO:0071944,GO:0005886,GO:0048471,GO:0005829,GO:0009986,GO:0005737,GO:0005925,GO:0042995,GO:0016324,GO:0030175,GO:0045177,GO:0005515,GO:0010628,GO:0003725,GO:0016323,GO:0019901,GO:0031527,GO:0005902,GO:0005102,GO:0030667,GO:0061028,GO:0019899,GO:0050839,GO:0008360,GO:0009898,GO:0030315,GO:0031143,GO:0031528,GO:0071803,GO:0072678,GO:0043209,GO:0001931,GO:…	cytoskeleton|cytoskeletal protein binding|actin binding|membrane|cell periphery|plasma membrane|perinuclear region of cytoplasm|cytosol|cell surface|cytoplasm|focal adhesion|cell projection|apical plasma membrane|filopodium|apical part of cell|protein binding|positive regulation of gene expression|double-stranded RNA binding|basolateral plasma membrane|protein kinase binding|filopodium membrane|m…	mmu04530,mmu04810,mmu04670,mmu05205,mmu05162	Tight junction|Regulation of actin cytoskeleton|Leukocyte transendothelial migration|Proteoglycans in cancer|Measles
Rnf181	3.58687573368061e-14	-0.327659521944073	0.114	0.28	1.15802283061879e-09	0.796828126654037	ENSMUSG00000055850	protein_coding	RIKEN cDNA 2500002L14, isoform CRA_d, partial	--	GO:0004842,GO:0005737,GO:0016567,GO:0046872,GO:0051865,GO:0061630	ubiquitin-protein transferase activity|cytoplasm|protein ubiquitination|metal ion binding|protein autoubiquitination|ubiquitin protein ligase activity	--	--
Cops9	3.80435037571073e-14	-0.550901825525696	0.464	0.65	1.22823451879821e-09	0.682593307399926	ENSMUSG00000073616	protein_coding	COP9 signalosome subunit 9 [Source:MGI Symbol;Acc:MGI:1914165]	--	GO:0003674,GO:0005634,GO:0005654,GO:0005737,GO:0000790,GO:0008284,GO:0034644,GO:0008180,GO:2000435,GO:0051220	molecular_function|nucleus|nucleoplasm|cytoplasm|nuclear chromatin|positive regulation of cell population proliferation|cellular response to UV|COP9 signalosome|negative regulation of protein neddylation|cytoplasmic sequestering of protein	--	--
Gdf15	4.0944240105522e-14	-0.689206003967257	0.148	0.339	1.32188479180678e-09	0.620195084215607	ENSMUSG00000038508	protein_coding	growth differentiation factor 15 [Source:MGI Symbol;Acc:MGI:1346047]	--	GO:0008083,GO:0005615,GO:0005634,GO:0005794,GO:0005737,GO:0042803,GO:0005125,GO:0005576,GO:0000187,GO:0051897,GO:0042981,GO:0043410,GO:0002023,GO:1901741,GO:0005160,GO:0010862,GO:0043408,GO:0048468,GO:0060395,GO:0030509,GO:0035860,GO:0040015,GO:0060400	growth factor activity|extracellular space|nucleus|Golgi apparatus|cytoplasm|protein homodimerization activity|cytokine activity|extracellular region|activation of MAPK activity|positive regulation of protein kinase B signaling|regulation of apoptotic process|positive regulation of MAPK cascade|reduction of food intake in response to dietary excess|positive regulation of myoblast fusion|transform…	--	--
Ndufab1	4.45823004521871e-14	-0.710094896160798	0.402	0.583	1.43933957009886e-09	0.611279929359853	ENSMUSG00000030869	protein_coding	NADH:ubiquinone oxidoreductase subunit AB1 [Source:MGI Symbol;Acc:MGI:1917566]	--	GO:0006633,GO:0005654,GO:0055114,GO:0006629,GO:0005739,GO:0006631,GO:0070469,GO:0032981,GO:0005762,GO:0005747,GO:0009249,GO:0000035,GO:0000036	fatty acid biosynthetic process|nucleoplasm|oxidation-reduction process|lipid metabolic process|mitochondrion|fatty acid metabolic process|respirasome|mitochondrial respiratory chain complex I assembly|mitochondrial large ribosomal subunit|mitochondrial respiratory chain complex I|protein lipoylation|acyl binding|acyl carrier activity	mmu00190,mmu04723,mmu04714,mmu05010,mmu05012,mmu05016,mmu04932	Oxidative phosphorylation|Retrograde endocannabinoid signaling|Thermogenesis|Alzheimer's disease|Parkinson's disease|Huntington's disease|Non-alcoholic fatty liver disease (NAFLD)
Msi2	4.52050508287473e-14	-0.320737015226803	0.109	0.276	1.45944506600611e-09	0.800660747523734	ENSMUSG00000069769	protein_coding	musashi RNA-binding protein 2 [Source:MGI Symbol;Acc:MGI:1923876]	--	GO:0003723,GO:0003676,GO:0005634,GO:0005737,GO:1990904,GO:0008266,GO:0005844,GO:0003727,GO:0048864	RNA binding|nucleic acid binding|nucleus|cytoplasm|ribonucleoprotein complex|poly(U) RNA binding|polysome|single-stranded RNA binding|stem cell development	mmu03015	mRNA surveillance pathway
Cd320	4.94623438174567e-14	-0.259588654357557	0.038	0.146	1.59689177014659e-09	0.835326056209125	ENSMUSG00000002308	protein_coding	CD320 antigen [Source:MGI Symbol;Acc:MGI:1860083]	--	GO:0005515,GO:0007165,GO:0016020,GO:0016021,GO:0046872,GO:0005886,GO:0005783,GO:0005887,GO:0030890,GO:0008083,GO:0005509,GO:0015889,GO:0031419,GO:0031296,GO:0030656	protein binding|signal transduction|membrane|integral component of membrane|metal ion binding|plasma membrane|endoplasmic reticulum|integral component of plasma membrane|positive regulation of B cell proliferation|growth factor activity|calcium ion binding|cobalamin transport|cobalamin binding|B cell costimulation|regulation of vitamin metabolic process	--	--
Col4a2	4.99094021107527e-14	-0.355644229063185	0.078	0.224	1.61132504714565e-09	0.781520580653857	ENSMUSG00000031503	protein_coding	collagen, type IV, alpha 2 [Source:MGI Symbol;Acc:MGI:88455]	--	GO:0005201,GO:0005581,GO:0005615,GO:0005576,GO:0031012,GO:0016525,GO:0030198,GO:0001525,GO:0005604,GO:0030020,GO:0062023,GO:0038063,GO:0005587,GO:0007568,GO:0014823,GO:0035987,GO:0006351,GO:0071560	extracellular matrix structural constituent|collagen trimer|extracellular space|extracellular region|extracellular matrix|negative regulation of angiogenesis|extracellular matrix organization|angiogenesis|basement membrane|extracellular matrix structural constituent conferring tensile strength|collagen-containing extracellular matrix|collagen-activated tyrosine kinase receptor signaling pathway|c…	mmu04151,mmu04512,mmu04510,mmu04926,mmu04974,mmu05200,mmu05222,mmu04933,mmu05165,mmu05146	PI3K-Akt signaling pathway|ECM-receptor interaction|Focal adhesion|Relaxin signaling pathway|Protein digestion and absorption|Pathways in cancer|Small cell lung cancer|AGE-RAGE signaling pathway in diabetic complications|Human papillomavirus infection|Amoebiasis
Cox7a2	6.79965279579325e-14	-0.717596488701789	0.636	0.752	2.19526790512185e-09	0.608109701663871	ENSMUSG00000032330	protein_coding	cytochrome c oxidase subunit 7A2 [Source:MGI Symbol;Acc:MGI:1316715]	--	GO:0009055,GO:0004129,GO:0005746,GO:0016020,GO:0003674,GO:0022900,GO:0005739,GO:0005743,GO:1902600,GO:0002082,GO:0097250	electron transfer activity|cytochrome-c oxidase activity|mitochondrial respirasome|membrane|molecular_function|electron transport chain|mitochondrion|mitochondrial inner membrane|proton transmembrane transport|regulation of oxidative phosphorylation|mitochondrial respirasome assembly	mmu00190,mmu04260,mmu04714,mmu05010,mmu05012,mmu05016,mmu04932	Oxidative phosphorylation|Cardiac muscle contraction|Thermogenesis|Alzheimer's disease|Parkinson's disease|Huntington's disease|Non-alcoholic fatty liver disease (NAFLD)
H2-DMa	7.00442584438509e-14	0.814186006818035	0.669	0.52	2.26137888385973e-09	1.75830580575605	ENSMUSG00000037649	protein_coding	histocompatibility 2, class II, locus DMa [Source:MGI Symbol;Acc:MGI:95921]	--	GO:0016020,GO:0006955,GO:0019882,GO:0042613,GO:0016021,GO:0002376,GO:0002250,GO:0002504,GO:0023026,GO:0002503,GO:0009986,GO:0043231	membrane|immune response|antigen processing and presentation|MHC class II protein complex|integral component of membrane|immune system process|adaptive immune response|antigen processing and presentation of peptide or polysaccharide antigen via MHC class II|MHC class II protein complex binding|peptide antigen assembly with MHC class II protein complex|cell surface|intracellular membrane-bounded o…	mmu04514,mmu04145,mmu04640,mmu04612,mmu04658,mmu04659,mmu04672,mmu05310,mmu05322,mmu05323,mmu05320,mmu05321,mmu05330,mmu05332,mmu05416,mmu04940,mmu05150,mmu05152,mmu05166,mmu05164,mmu05168,mmu05145,mmu05140	Cell adhesion molecules (CAMs)|Phagosome|Hematopoietic cell lineage|Antigen processing and presentation|Th1 and Th2 cell differentiation|Th17 cell differentiation|Intestinal immune network for IgA production|Asthma|Systemic lupus erythematosus|Rheumatoid arthritis|Autoimmune thyroid disease|Inflammatiory bowel disease (IBD)|Allograft rejection|Graft-versus-host disease|Viral myocarditis|Type I di…
Gm10076	7.02663793532343e-14	-0.480294078700483	0.812	0.913	2.26855005741917e-09	0.716831490311024	ENSMUSG00000060143	lncRNA	predicted gene 10076 [Source:MGI Symbol;Acc:MGI:3704451]	--	--	--	--	--
Pbx3	7.17871647761929e-14	-0.494776878912379	0.153	0.335	2.31764861479939e-09	0.70967142438191	ENSMUSG00000038718	protein_coding	pre B cell leukemia homeobox 3 [Source:MGI Symbol;Acc:MGI:97496]	Homeobox	GO:0003677,GO:0006355,GO:0005634,GO:0003700,GO:0043565,GO:0005515,GO:0001228,GO:0045944,GO:0005667,GO:0008344,GO:0048666,GO:0002087,GO:0000980,GO:0021516,GO:0007585	DNA binding|regulation of transcription, DNA-templated|nucleus|DNA-binding transcription factor activity|sequence-specific DNA binding|protein binding|DNA-binding transcription activator activity, RNA polymerase II-specific|positive regulation of transcription by RNA polymerase II|transcription factor complex|adult locomotory behavior|neuron development|regulation of respiratory gaseous exchange …	mmu05202	Transcriptional misregulation in cancers
Dhcr7	7.36126319694205e-14	-0.422475444251888	0.07	0.205	2.37658382313274e-09	0.746143257494976	ENSMUSG00000058454	protein_coding	7-dehydrocholesterol reductase [Source:MGI Symbol;Acc:MGI:1298378]	--	GO:0016020,GO:0055114,GO:0016628,GO:0016021,GO:0005829,GO:0016491,GO:0005783,GO:0006629,GO:0008202,GO:0008203,GO:0006694,GO:0043231,GO:0005789,GO:0009791,GO:0035264,GO:0016126,GO:0001568,GO:0050661,GO:0030176,GO:0042127,GO:0030154,GO:0030324,GO:0006695,GO:0045540,GO:0005640,GO:0009918,GO:0047598,GO:0016132	membrane|oxidation-reduction process|oxidoreductase activity, acting on the CH-CH group of donors, NAD or NADP as acceptor|integral component of membrane|cytosol|oxidoreductase activity|endoplasmic reticulum|lipid metabolic process|steroid metabolic process|cholesterol metabolic process|steroid biosynthetic process|intracellular membrane-bounded organelle|endoplasmic reticulum membrane|post-embry…	mmu00100	Steroid biosynthesis
Higd1a	7.98773006092733e-14	-0.548813974653671	0.28	0.48	2.57883865017039e-09	0.68358186334658	ENSMUSG00000038412	protein_coding	HIG1 domain family, member 1A [Source:MGI Symbol;Acc:MGI:1930666]	--	GO:0016020,GO:0016021,GO:0003674,GO:0005654,GO:0032991,GO:0055114,GO:0005739,GO:0005743,GO:0070469,GO:0071902,GO:0043066,GO:0031966,GO:0042149,GO:0071456,GO:0090201,GO:0005634	membrane|integral component of membrane|molecular_function|nucleoplasm|protein-containing complex|oxidation-reduction process|mitochondrion|mitochondrial inner membrane|respirasome|positive regulation of protein serine/threonine kinase activity|negative regulation of apoptotic process|mitochondrial membrane|cellular response to glucose starvation|cellular response to hypoxia|negative regulation o…	--	--
Aldoa	8.08479062054216e-14	-0.63538832308602	0.634	0.803	2.61017465184204e-09	0.643767511716489	ENSMUSG00000030695	protein_coding	aldolase A, fructose-bisphosphate [Source:MGI Symbol;Acc:MGI:87994]	--	GO:0016020,GO:0016021	membrane|integral component of membrane	mmu00010,mmu00030,mmu00051,mmu04066	Glycolysis / Gluconeogenesis|Pentose phosphate pathway|Fructose and mannose metabolism|HIF-1 signaling pathway
Gstp1	8.28616871613263e-14	-0.362769192522559	0.121	0.287	2.67518957000342e-09	0.777670440410483	ENSMUSG00000060803	protein_coding	glutathione S-transferase P 1	--	GO:0000302,GO:0002674,GO:0004364,GO:0004602,GO:0005622,GO:0005634,GO:0005737,GO:0005739,GO:0005829,GO:0005886,GO:0006749,GO:0006805,GO:0008144,GO:0008432,GO:0009636,GO:0014003,GO:0019207,GO:0019901,GO:0031100,GO:0031667,GO:0032355,GO:0032691,GO:0032720,GO:0032869,GO:0032872,GO:0032873,GO:0032930,GO:0032991,GO:0033591,GO:0035726,GO:0035730,GO:0035731,GO:0043066,GO:0043124,GO:0043200,GO:0043295,GO:…	response to reactive oxygen species|negative regulation of acute inflammatory response|glutathione transferase activity|glutathione peroxidase activity|intracellular|nucleus|cytoplasm|mitochondrion|cytosol|plasma membrane|glutathione metabolic process|xenobiotic metabolic process|drug binding|JUN kinase binding|response to toxic substance|oligodendrocyte development|kinase regulator activity|prot…	mmu00982,mmu00480,mmu05204,mmu00980,mmu01524	Drug metabolism - cytochrome P450|Glutathione metabolism|Chemical carcinogenesis|Metabolism of xenobiotics by cytochrome P450|Platinum drug resistance
Jund	8.41774960786183e-14	-0.414454643824384	0.836	0.953	2.71767046089819e-09	0.750303064676842	ENSMUSG00000071076	protein_coding	transcription factor jun-D isoform JunD-FL	TF_bZIP	GO:0000122,GO:0000790,GO:0000978,GO:0000981,GO:0001077,GO:0002076,GO:0003677,GO:0003690,GO:0003700,GO:0003713,GO:0005634,GO:0005654,GO:0005667,GO:0006355,GO:0006366,GO:0007568,GO:0007623,GO:0008134,GO:0009314,GO:0009416,GO:0009612,GO:0010033,GO:0016922,GO:0019899,GO:0032496,GO:0032870,GO:0032991,GO:0032993,GO:0034097,GO:0035976,GO:0042493,GO:0043434,GO:0043565,GO:0044212,GO:0045597,GO:0045669,GO:…	negative regulation of transcription by RNA polymerase II|nuclear chromatin|RNA polymerase II proximal promoter sequence-specific DNA binding|DNA-binding transcription factor activity, RNA polymerase II-specific|proximal promoter DNA-binding transcription activator activity, RNA polymerase II-specific|osteoblast development|DNA binding|double-stranded DNA binding|DNA-binding transcription factor …	--	--
Aplp2	8.84154708347075e-14	-0.531291659610499	0.49	0.669	2.85449347589853e-09	0.691934960212377	ENSMUSG00000031996	protein_coding	amyloid beta (A4) precursor-like protein 2 [Source:MGI Symbol;Acc:MGI:88047]	--	GO:0016021,GO:0008201,GO:0046914,GO:0016020,GO:0046872,GO:0005886,GO:0003677,GO:0005634,GO:0005515,GO:0042802,GO:0007626,GO:0030198,GO:0050885,GO:0030900,GO:0001967,GO:0008203,GO:0030901,GO:0043393,GO:0006878,GO:0007176,GO:0007617,GO:0004867,GO:0010951	integral component of membrane|heparin binding|transition metal ion binding|membrane|metal ion binding|plasma membrane|DNA binding|nucleus|protein binding|identical protein binding|locomotory behavior|extracellular matrix organization|neuromuscular process controlling balance|forebrain development|suckling behavior|cholesterol metabolic process|midbrain development|regulation of protein binding|c…	--	--
Ms4a6b	1.06203125810352e-13	0.797821961467049	0.673	0.524	3.42876791678721e-09	1.73847456717217	ENSMUSG00000024677	protein_coding	membrane-spanning 4-domains, subfamily A, member 6B [Source:MGI Symbol;Acc:MGI:1917024]	--	GO:0016021,GO:0016020,GO:0003674,GO:0008150,GO:0005575	integral component of membrane|membrane|molecular_function|biological_process|cellular_component	--	--
Cyhr1	1.43266153246935e-13	-0.382152580039745	0.163	0.346	4.62534775757731e-09	0.76729189459273	ENSMUSG00000053929	protein_coding	cysteine and histidine rich 1 [Source:MGI Symbol;Acc:MGI:1859320]	--	GO:0008270,GO:0005515,GO:0046872,GO:0008150,GO:0005654,GO:0005737,GO:0048471,GO:0005635	zinc ion binding|protein binding|metal ion binding|biological_process|nucleoplasm|cytoplasm|perinuclear region of cytoplasm|nuclear envelope	--	--
Fcgr3	1.51608616153444e-13	0.799449303222593	0.658	0.551	4.89468417251394e-09	1.74043665088641	ENSMUSG00000059498	protein_coding	Fc receptor, IgG, low affinity III [Source:MGI Symbol;Acc:MGI:95500]	--	GO:0016020,GO:0016021	membrane|integral component of membrane	mmu04145,mmu04380,mmu05150,mmu05152,mmu05140	Phagosome|Osteoclast differentiation|Staphylococcus aureus infection|Tuberculosis|Leishmaniasis
Rpl23a	1.60097290840406e-13	-0.480378016448105	0.862	0.965	5.16874103478249e-09	0.716789785398557	ENSMUSG00000058546	protein_coding	ribosomal protein L23A [Source:MGI Symbol;Acc:MGI:3040672]	--	GO:0003735,GO:0006412,GO:0005622,GO:0005840,GO:0005634,GO:0003723,GO:0005515,GO:0022625,GO:0000027,GO:0008150,GO:0019843,GO:0070180,GO:1904841,GO:0008283	structural constituent of ribosome|translation|intracellular|ribosome|nucleus|RNA binding|protein binding|cytosolic large ribosomal subunit|ribosomal large subunit assembly|biological_process|rRNA binding|large ribosomal subunit rRNA binding|TORC2 complex binding|cell population proliferation	mmu03010	Ribosome
Ndufb11	1.66050943821585e-13	-0.573401774603691	0.511	0.705	5.36095472127987e-09	0.672030318007151	ENSMUSG00000031059	protein_coding	NADH:ubiquinone oxidoreductase subunit B11 [Source:MGI Symbol;Acc:MGI:1349919]	--	GO:0016020,GO:0016021,GO:0003674,GO:0055114,GO:0005739,GO:0005743,GO:0070469,GO:0032981,GO:0005747	membrane|integral component of membrane|molecular_function|oxidation-reduction process|mitochondrion|mitochondrial inner membrane|respirasome|mitochondrial respiratory chain complex I assembly|mitochondrial respiratory chain complex I	mmu00190,mmu04723,mmu04714,mmu05010,mmu05012,mmu05016,mmu04932	Oxidative phosphorylation|Retrograde endocannabinoid signaling|Thermogenesis|Alzheimer's disease|Parkinson's disease|Huntington's disease|Non-alcoholic fatty liver disease (NAFLD)
Eef2	1.77891301457411e-13	0.4869092746541	0.85	0.843	5.74322066755251e-09	1.40143931537197	ENSMUSG00000034994	protein_coding	eukaryotic translation elongation factor 2 [Source:MGI Symbol;Acc:MGI:95288]	--	GO:0005525,GO:0003924,GO:0005829,GO:0005515,GO:0005737,GO:0000166,GO:0005886,GO:0045202,GO:1990904,GO:0003746,GO:0006412,GO:0006414,GO:0002039,GO:0019901,GO:0051015,GO:0016235,GO:0003723,GO:0002244,GO:0045121,GO:0045727,GO:0043022,GO:0042788,GO:0008097,GO:0005844,GO:2000767,GO:0002931,GO:0003009,GO:0007568,GO:0014009,GO:0032355,GO:0034976,GO:0035914,GO:0042493,GO:0042542,GO:0045471,GO:0051593,GO:…	GTP binding|GTPase activity|cytosol|protein binding|cytoplasm|nucleotide binding|plasma membrane|synapse|ribonucleoprotein complex|translation elongation factor activity|translation|translational elongation|p53 binding|protein kinase binding|actin filament binding|aggresome|RNA binding|hematopoietic progenitor cell differentiation|membrane raft|positive regulation of translation|ribosome binding|…	mmu04152,mmu04921	AMPK signaling pathway|Oxytocin signaling pathway
Emp3	1.90224197197941e-13	-0.548216644394532	0.664	0.823	6.14138820653552e-09	0.683864950667516	ENSMUSG00000040212	protein_coding	epithelial membrane protein 3 [Source:MGI Symbol;Acc:MGI:1098729]	--	GO:0016021,GO:0016020,GO:0016049,GO:0005886,GO:0008219,GO:0032060	integral component of membrane|membrane|cell growth|plasma membrane|cell death|bleb assembly	--	--
Rpl13	1.90345661790637e-13	0.334704005908368	0.971	0.992	6.14530969091071e-09	1.26111864176567	ENSMUSG00000000740	protein_coding	ribosomal protein L13 [Source:MGI Symbol;Acc:MGI:105922]	--	GO:0003735,GO:0006412,GO:0005622,GO:0005840,GO:0005829,GO:0005783,GO:0022625,GO:0005730	structural constituent of ribosome|translation|intracellular|ribosome|cytosol|endoplasmic reticulum|cytosolic large ribosomal subunit|nucleolus	mmu03010	Ribosome
Rpl37	1.97859162783104e-13	-0.398118443423831	0.921	0.98	6.38788307045252e-09	0.758847323531618	ENSMUSG00000041841	protein_coding	ribosomal protein L37 [Source:MGI Symbol;Acc:MGI:1914531]	--	GO:0003735,GO:0006412,GO:0005622,GO:0005840,GO:0046872,GO:0003723,GO:0045202,GO:0022625,GO:0019838,GO:0019843	structural constituent of ribosome|translation|intracellular|ribosome|metal ion binding|RNA binding|synapse|cytosolic large ribosomal subunit|growth factor binding|rRNA binding	mmu03010	Ribosome
Ptpn1	2.35014010868527e-13	0.705428451947901	0.646	0.461	7.58742734089039e-09	1.63062885748542	ENSMUSG00000027540	protein_coding	protein tyrosine phosphatase, non-receptor type 1 [Source:MGI Symbol;Acc:MGI:97805]	--	GO:0016791,GO:0004725,GO:0006470,GO:0016311,GO:0070373,GO:0016020,GO:0016021,GO:0005886,GO:0016787,GO:0032991,GO:0005829,GO:0004721,GO:0031410,GO:0031532,GO:0005783,GO:0005789,GO:0005769,GO:0008270,GO:0030971,GO:0019901,GO:0019899,GO:0035335,GO:0005158,GO:0051721,GO:0061098,GO:0046875,GO:0030968,GO:0034976,GO:0043407,GO:0009966,GO:1903898,GO:0030948,GO:0008286,GO:1902236,GO:0005737,GO:0035791,GO:…	phosphatase activity|protein tyrosine phosphatase activity|protein dephosphorylation|dephosphorylation|negative regulation of ERK1 and ERK2 cascade|membrane|integral component of membrane|plasma membrane|hydrolase activity|protein-containing complex|cytosol|phosphoprotein phosphatase activity|cytoplasmic vesicle|actin cytoskeleton reorganization|endoplasmic reticulum|endoplasmic reticulum membran…	mmu04520,mmu04910,mmu04931	Adherens junction|Insulin signaling pathway|Insulin resistance
Ndufs5	2.43332960938145e-13	-0.666582401328922	0.487	0.646	7.85600464388801e-09	0.629997320933556	ENSMUSG00000028648	protein_coding	NADH:ubiquinone oxidoreductase core subunit S5 [Source:MGI Symbol;Acc:MGI:1890889]	--	GO:0016020,GO:0003674,GO:0055114,GO:0005739,GO:0005743,GO:0070469,GO:0032981,GO:0005758,GO:0005747	membrane|molecular_function|oxidation-reduction process|mitochondrion|mitochondrial inner membrane|respirasome|mitochondrial respiratory chain complex I assembly|mitochondrial intermembrane space|mitochondrial respiratory chain complex I	mmu00190,mmu04723,mmu04714,mmu05010,mmu05012,mmu05016,mmu04932	Oxidative phosphorylation|Retrograde endocannabinoid signaling|Thermogenesis|Alzheimer's disease|Parkinson's disease|Huntington's disease|Non-alcoholic fatty liver disease (NAFLD)
Dstn	2.48211457809954e-13	-0.587455279125355	0.468	0.65	8.01350691539437e-09	0.665515753048057	ENSMUSG00000015932	protein_coding	destrin [Source:MGI Symbol;Acc:MGI:1929270]	--	GO:0005622,GO:0015629,GO:0003779,GO:0030042,GO:0051014,GO:0030836,GO:0005737,GO:0051015,GO:0030864,GO:0030043	intracellular|actin cytoskeleton|actin binding|actin filament depolymerization|actin filament severing|positive regulation of actin filament depolymerization|cytoplasm|actin filament binding|cortical actin cytoskeleton|actin filament fragmentation	--	--
Serpinb6a	2.78666916752379e-13	-0.527850523078521	0.448	0.646	8.99676140735056e-09	0.693587343085473	ENSMUSG00000060147	protein_coding	serine (or cysteine) peptidase inhibitor, clade B, member 6a [Source:MGI Symbol;Acc:MGI:103123]	--	GO:0005615,GO:0005515,GO:0005737,GO:0007605,GO:0004867,GO:0010951,GO:0030414,GO:0010466,GO:0062023,GO:0002020,GO:0008406,GO:0071470,GO:0097180	extracellular space|protein binding|cytoplasm|sensory perception of sound|serine-type endopeptidase inhibitor activity|negative regulation of endopeptidase activity|peptidase inhibitor activity|negative regulation of peptidase activity|collagen-containing extracellular matrix|protease binding|gonad development|cellular response to osmotic stress|serine protease inhibitor complex	mmu05146	Amoebiasis
Fmc1	2.99661185322933e-13	-0.49739233904006	0.133	0.299	9.67456136815091e-09	0.708386027398148	ENSMUSG00000019689	protein_coding	formation of mitochondrial complex V assembly factor 1 [Source:MGI Symbol;Acc:MGI:1913367]	--	GO:0003674,GO:0005739,GO:0061469,GO:0050995,GO:0033615	molecular_function|mitochondrion|regulation of type B pancreatic cell proliferation|negative regulation of lipid catabolic process|mitochondrial proton-transporting ATP synthase complex assembly	--	--
1110065P20Rik	3.30889706932768e-13	-0.463100084667693	0.084	0.224	1.06827741883244e-08	0.725425776915046	ENSMUSG00000078570	protein_coding	RIKEN cDNA 1110065P20 gene [Source:MGI Symbol;Acc:MGI:1916170]	--	GO:0003674,GO:0008150,GO:0005575	molecular_function|biological_process|cellular_component	--	--
Mtln	3.48147121609039e-13	-0.564866434795064	0.223	0.402	1.12399298211478e-08	0.676017999596816	ENSMUSG00000051319	protein_coding	RecName: Full=Mitoregulin; AltName: Full=Small integral membrane protein 37	--	GO:0010918,GO:0031305,GO:0031334,GO:0051284	positive regulation of mitochondrial membrane potential|integral component of mitochondrial inner membrane|positive regulation of protein complex assembly|positive regulation of sequestering of calcium ion	--	--
Rtl8a	4.30407433106346e-13	-0.285931511661142	0.066	0.197	1.38957039778384e-08	0.820211847778618	ENSMUSG00000067925	protein_coding	retrotransposon Gag like 8B	--	--	--	--	--
Etfrf1	4.60740909184441e-13	-0.343310474397747	0.058	0.181	1.48750202530197e-08	0.788230525082995	ENSMUSG00000040370	protein_coding	electron transfer flavoprotein regulatory factor 1 [Source:MGI Symbol;Acc:MGI:1914886]	--	GO:0003674,GO:0005739,GO:0022904	molecular_function|mitochondrion|respiratory electron transport chain	--	--
Robo1	4.65449483040301e-13	-0.25535596600844	0.019	0.098	1.50270365599561e-08	0.837780397880304	ENSMUSG00000022883	protein_coding	roundabout guidance receptor 1 [Source:MGI Symbol;Acc:MGI:1274781]	--	GO:0007507,GO:0007411,GO:0035385,GO:0008046,GO:0016199,GO:0005515,GO:0030275,GO:0042802,GO:0002042,GO:0006919,GO:0007156,GO:0021836,GO:0030336,GO:0033600,GO:0035025,GO:0043406,GO:0050772,GO:0050925,GO:0070100,GO:1900748,GO:0005737,GO:0005886,GO:0009986	heart development|axon guidance|Roundabout signaling pathway|axon guidance receptor activity|axon midline choice point recognition|protein binding|LRR domain binding|identical protein binding|cell migration involved in sprouting angiogenesis|activation of cysteine-type endopeptidase activity involved in apoptotic process|homophilic cell adhesion via plasma membrane adhesion molecules|chemorepulsi…	mmu04360	Axon guidance
Ptprs	4.70907429207853e-13	-0.441474933906686	0.126	0.287	1.52032463519755e-08	0.736381386913653	ENSMUSG00000013236	protein_coding	protein tyrosine phosphatase, receptor type, S [Source:MGI Symbol;Acc:MGI:97815]	--	GO:0005515,GO:0016791,GO:0004725,GO:0006470,GO:0016311,GO:0016020,GO:0016021,GO:0005886,GO:0016787,GO:0030054,GO:0045202,GO:0045211,GO:0004721,GO:0031410,GO:0042995,GO:0030424,GO:0007155,GO:0032687,GO:0098978,GO:0008201,GO:0035335,GO:0099560,GO:0099061,GO:0043005,GO:0021510,GO:0014069,GO:0099056,GO:0035374,GO:0043395,GO:0050804,GO:0043204,GO:0021549,GO:0021766,GO:0021987,GO:0022038,GO:0032688,GO:…	protein binding|phosphatase activity|protein tyrosine phosphatase activity|protein dephosphorylation|dephosphorylation|membrane|integral component of membrane|plasma membrane|hydrolase activity|cell junction|synapse|postsynaptic membrane|phosphoprotein phosphatase activity|cytoplasmic vesicle|cell projection|axon|cell adhesion|negative regulation of interferon-alpha production|glutamatergic synap…	--	--
Gpx1	5.10522979522514e-13	0.547966310330013	0.856	0.87	1.64822343938844e-08	1.46202330697968	ENSMUSG00000063856	protein_coding	glutathione peroxidase 1 [Source:MGI Symbol;Acc:MGI:104887]	--	GO:0055114,GO:0004602,GO:0006979,GO:0005737,GO:0005634,GO:0005829,GO:0016491,GO:0005515,GO:0098869,GO:0004601,GO:0006629,GO:0005739,GO:0007605,GO:0051897,GO:0006641,GO:0009636,GO:0010332,GO:0040029,GO:0009611,GO:0017124,GO:0006749,GO:0008283,GO:0045444,GO:0042744,GO:0043154,GO:0010269,GO:0043403,GO:0048741,GO:1902042,GO:0001885,GO:0060047,GO:0014902,GO:0042542,GO:0001659,GO:0045454,GO:0009650,GO:…	oxidation-reduction process|glutathione peroxidase activity|response to oxidative stress|cytoplasm|nucleus|cytosol|oxidoreductase activity|protein binding|cellular oxidant detoxification|peroxidase activity|lipid metabolic process|mitochondrion|sensory perception of sound|positive regulation of protein kinase B signaling|triglyceride metabolic process|response to toxic substance|response to gamma…	mmu00590,mmu00480,mmu04918,mmu05014,mmu05016	Arachidonic acid metabolism|Glutathione metabolism|Thyroid hormone synthesis|Amyotrophic lateral sclerosis (ALS)|Huntington's disease
Atp5j	5.24926942376125e-13	-0.627759571469762	0.643	0.768	1.69472663346132e-08	0.647180672439873	ENSMUSG00000022890	protein_coding	ATP synthase, H+ transporting, mitochondrial F0 complex, subunit F [Source:MGI Symbol;Acc:MGI:107777]	--	GO:0015986,GO:0015078,GO:0000276,GO:0016020,GO:0005615,GO:0009986,GO:0006811,GO:0005739,GO:0005743,GO:0046034,GO:0044877,GO:0016887,GO:0045777,GO:0010460,GO:0045263,GO:0005753,GO:1900139,GO:0032307,GO:0014850	ATP synthesis coupled proton transport|proton transmembrane transporter activity|mitochondrial proton-transporting ATP synthase complex, coupling factor F(o)|membrane|extracellular space|cell surface|ion transport|mitochondrion|mitochondrial inner membrane|ATP metabolic process|protein-containing complex binding|ATPase activity|positive regulation of blood pressure|positive regulation of heart ra…	mmu00190,mmu04714,mmu05010,mmu05012,mmu05016	Oxidative phosphorylation|Thermogenesis|Alzheimer's disease|Parkinson's disease|Huntington's disease
Nlrp3	5.70041992265919e-13	0.756448226910063	0.677	0.504	1.84038057203052e-08	1.68932654548991	ENSMUSG00000032691	protein_coding	NLR family, pyrin domain containing 3 [Source:MGI Symbol;Acc:MGI:2653833]	--	GO:0005515,GO:0005634,GO:0005737,GO:0000166,GO:0005524,GO:0042802,GO:0005576,GO:0002376,GO:0045087,GO:0005783,GO:0071222,GO:0006954,GO:0005829,GO:0032088,GO:0043280,GO:0050718,GO:0000139,GO:0051092,GO:0006919,GO:0032611,GO:0061702,GO:0043565,GO:0051607,GO:0045944,GO:0008134,GO:0050728,GO:1901223,GO:0050727,GO:0002674,GO:0032753,GO:0072559,GO:2000553,GO:0050713,GO:0045630,GO:2000321,GO:0032736,GO:…	protein binding|nucleus|cytoplasm|nucleotide binding|ATP binding|identical protein binding|extracellular region|immune system process|innate immune response|endoplasmic reticulum|cellular response to lipopolysaccharide|inflammatory response|cytosol|negative regulation of NF-kappaB transcription factor activity|positive regulation of cysteine-type endopeptidase activity involved in apoptotic proce…	mmu04217,mmu04621,mmu04625,mmu05133,mmu05164	Necroptosis|NOD-like receptor signaling pathway|C-type lectin receptor signaling pathway|Pertussis|Influenza A
Eif1	5.70223060610146e-13	-0.398313926740924	0.886	0.957	1.84096515117986e-08	0.758744507663991	ENSMUSG00000035530	protein_coding	eukaryotic translation initiation factor 1 [Source:MGI Symbol;Acc:MGI:105125]	--	GO:0003743,GO:0006413,GO:0003723,GO:0006412,GO:0009048,GO:0043024,GO:0016282	translation initiation factor activity|translational initiation|RNA binding|translation|dosage compensation by inactivation of X chromosome|ribosomal small subunit binding|eukaryotic 43S preinitiation complex	mmu03013	RNA transport
Gimap6	6.59130963421279e-13	-0.266724104506167	0.06	0.185	2.1280043154056e-08	0.831204802829855	ENSMUSG00000047867	protein_coding	GTPase, IMAP family member 6 [Source:MGI Symbol;Acc:MGI:1918876]	--	GO:0005525,GO:0008150,GO:0005654,GO:0005829,GO:0005737,GO:0000166,GO:0005783	GTP binding|biological_process|nucleoplasm|cytosol|cytoplasm|nucleotide binding|endoplasmic reticulum	--	--
Rps27l	6.93561337104632e-13	-0.62714661690256	0.626	0.791	2.2391627768423e-08	0.647455697043518	ENSMUSG00000036781	protein_coding	ribosomal protein S27-like [Source:MGI Symbol;Acc:MGI:1915191]	--	GO:0003735,GO:0006412,GO:0005622,GO:0005840,GO:0046872,GO:0005634,GO:0006978,GO:0006919,GO:0045727,GO:0042771,GO:0008656,GO:0031571,GO:0022627,GO:0000028,GO:0008494	structural constituent of ribosome|translation|intracellular|ribosome|metal ion binding|nucleus|DNA damage response, signal transduction by p53 class mediator resulting in transcription of p21 class mediator|activation of cysteine-type endopeptidase activity involved in apoptotic process|positive regulation of translation|intrinsic apoptotic signaling pathway in response to DNA damage by p53 clas…	mmu03010	Ribosome
Ccnd2	7.77558048595591e-13	-0.512812265208151	0.487	0.673	2.51034615989087e-08	0.700854919344726	ENSMUSG00000000184	protein_coding	cyclin D2 [Source:MGI Symbol;Acc:MGI:88314]	--	GO:0005634,GO:0016020,GO:0005654,GO:0005829,GO:0005515,GO:0005737,GO:0016538,GO:0006468,GO:0031965,GO:0005730,GO:0000082,GO:0001934,GO:0007049,GO:0051301,GO:0019901,GO:0043066,GO:0008284,GO:1900087,GO:0000785,GO:0004672,GO:0051726,GO:0008344,GO:0045737,GO:0000079,GO:0044772,GO:0000307,GO:0050679,GO:0007616,GO:0071481,GO:0097129	nucleus|membrane|nucleoplasm|cytosol|protein binding|cytoplasm|cyclin-dependent protein serine/threonine kinase regulator activity|protein phosphorylation|nuclear membrane|nucleolus|G1/S transition of mitotic cell cycle|positive regulation of protein phosphorylation|cell cycle|cell division|protein kinase binding|negative regulation of apoptotic process|positive regulation of cell population prol…	mmu04310,mmu04340,mmu04390,mmu04630,mmu04068,mmu04151,mmu04110,mmu04115,mmu04218,mmu04510,mmu04917,mmu05200,mmu05202,mmu05206,mmu05203,mmu05166,mmu05162,mmu05165	Wnt signaling pathway|Hedgehog signaling pathway|Hippo signaling pathway|Jak-STAT signaling pathway|FoxO signaling pathway|PI3K-Akt signaling pathway|Cell cycle|p53 signaling pathway|Cellular senescence|Focal adhesion|Prolactin signaling pathway|Pathways in cancer|Transcriptional misregulation in cancers|MicroRNAs in cancer|Viral carcinogenesis|HTLV-I infection|Measles|Human papillomavirus infect…
Sap18	8.61213610147398e-13	-0.553763746075579	0.39	0.602	2.78042814036087e-08	0.681240567284385	ENSMUSG00000021963	protein_coding	Sin3-associated polypeptide 18 [Source:MGI Symbol;Acc:MGI:1277978]	--	GO:0008150,GO:0005654,GO:0016604,GO:0005829,GO:0016607,GO:0035145,GO:0061574	biological_process|nucleoplasm|nuclear body|cytosol|nuclear speck|exon-exon junction complex|ASAP complex	mmu03013,mmu03015	RNA transport|mRNA surveillance pathway
Sec61g	8.71322044146212e-13	-0.454205676011206	0.712	0.843	2.81306321952604e-08	0.729911938928194	ENSMUSG00000078974	protein_coding	SEC61, gamma subunit [Source:MGI Symbol;Acc:MGI:1202066]	--	GO:0016020,GO:0006886,GO:0015031,GO:0006605,GO:0015450,GO:0005623,GO:0016021,GO:0003674,GO:0008150,GO:0005783,GO:0005789,GO:0071806	membrane|intracellular protein transport|protein transport|protein targeting|P-P-bond-hydrolysis-driven protein transmembrane transporter activity|cell|integral component of membrane|molecular_function|biological_process|endoplasmic reticulum|endoplasmic reticulum membrane|protein transmembrane transport	mmu03060,mmu04141,mmu04145	Protein export|Protein processing in endoplasmic reticulum|Phagosome
Appl2	9.84075580368932e-13	-0.429029020245868	0.111	0.264	3.1770880112211e-08	0.742761519308164	ENSMUSG00000020263	protein_coding	adaptor protein, phosphotyrosine interaction, PH domain and leucine zipper containing 2 [Source:MGI Symbol;Acc:MGI:2384914]	--	GO:0005515,GO:0016020,GO:0005886,GO:0005634,GO:0005737,GO:0031410,GO:0042803,GO:0042995,GO:0010008,GO:0005768,GO:0042593,GO:0007049,GO:0044877,GO:0006606,GO:0017137,GO:0031982,GO:0007179,GO:0051289,GO:0031901,GO:0008283,GO:0001726,GO:0010762,GO:0001786,GO:0035091,GO:0046322,GO:0032587,GO:0002024,GO:0030670,GO:0046325,GO:0045088,GO:0045335,GO:2000178,GO:0032009,GO:1900016,GO:0050768,GO:0035729,GO:…	protein binding|membrane|plasma membrane|nucleus|cytoplasm|cytoplasmic vesicle|protein homodimerization activity|cell projection|endosome membrane|endosome|glucose homeostasis|cell cycle|protein-containing complex binding|protein import into nucleus|Rab GTPase binding|vesicle|transforming growth factor beta receptor signaling pathway|protein homotetramerization|early endosome membrane|cell popula…	--	--
Tpt1	1.16020060487858e-12	-0.336119058404848	0.964	0.988	3.7457076528505e-08	0.792169434446699	ENSMUSG00000060126	protein_coding	tumor protein, translationally-controlled 1 [Source:MGI Symbol;Acc:MGI:104890]	--	GO:0005615,GO:0005509,GO:0005634,GO:0005829,GO:0005737,GO:0005881,GO:0005515,GO:0000922,GO:0005771,GO:0008134,GO:0005654,GO:1902230,GO:0007283,GO:0019827,GO:2000384	extracellular space|calcium ion binding|nucleus|cytosol|cytoplasm|cytoplasmic microtubule|protein binding|spindle pole|multivesicular body|transcription factor binding|nucleoplasm|negative regulation of intrinsic apoptotic signaling pathway in response to DNA damage|spermatogenesis|stem cell population maintenance|negative regulation of ectoderm development	--	--
Churc1	1.16709271950001e-12	-0.607293249185075	0.222	0.398	3.76795884490579e-08	0.656427120593019	ENSMUSG00000090258	protein_coding	churchill domain containing 1 [Source:MGI Symbol;Acc:MGI:1923684]	--	GO:0008270,GO:0007275,GO:0045893,GO:0046872,GO:0005634,GO:0045944,GO:0003677,GO:0007498	zinc ion binding|multicellular organism development|positive regulation of transcription, DNA-templated|metal ion binding|nucleus|positive regulation of transcription by RNA polymerase II|DNA binding|mesoderm development	--	--
Eng	1.34819723906321e-12	-0.31927184019327	0.126	0.291	4.35265478631559e-08	0.801474297165042	ENSMUSG00000026814	protein_coding	endoglin [Source:MGI Symbol;Acc:MGI:95392]	--	GO:0016020,GO:0016021,GO:0010629,GO:0045944,GO:0007179,GO:0005615,GO:0009897,GO:0005886,GO:0009986,GO:0005515,GO:0042802,GO:0042803,GO:0007155,GO:0010628,GO:0001934,GO:0000122,GO:0016477,GO:0001570,GO:0007507,GO:0051897,GO:0001666,GO:0005539,GO:0001525,GO:0017015,GO:0006355,GO:0030336,GO:0048870,GO:0043235,GO:0022617,GO:0048745,GO:0036122,GO:0050431,GO:0032967,GO:0003273,GO:0031953,GO:0030513,GO:…	membrane|integral component of membrane|negative regulation of gene expression|positive regulation of transcription by RNA polymerase II|transforming growth factor beta receptor signaling pathway|extracellular space|external side of plasma membrane|plasma membrane|cell surface|protein binding|identical protein binding|protein homodimerization activity|cell adhesion|positive regulation of gene exp…	--	--
Cox14	1.42327995599909e-12	-0.691453492454788	0.44	0.602	4.59505933794307e-08	0.619229671488973	ENSMUSG00000023020	protein_coding	cytochrome c oxidase assembly protein 14 [Source:MGI Symbol;Acc:MGI:1913629]	--	GO:0016020,GO:0016021,GO:0003674,GO:0005739,GO:0031966,GO:0033617	membrane|integral component of membrane|molecular_function|mitochondrion|mitochondrial membrane|mitochondrial respiratory chain complex IV assembly	mmu04714	Thermogenesis
Epsti1	1.4865905030915e-12	0.652665249116251	0.568	0.358	4.79945743923092e-08	1.57206977204465	ENSMUSG00000022014	protein_coding	epithelial stromal interaction 1 (breast) [Source:MGI Symbol;Acc:MGI:1915168]	--	GO:0003674,GO:0008150,GO:0005575	molecular_function|biological_process|cellular_component	--	--
Pdia3	1.49981237310531e-12	0.656116993283846	0.765	0.717	4.84214424657051e-08	1.57583555704028	ENSMUSG00000027248	protein_coding	protein disulfide isomerase associated 3 [Source:MGI Symbol;Acc:MGI:95834]	--	GO:0045454,GO:0016853,GO:0003756,GO:0005615,GO:0005634,GO:0009986,GO:0005515,GO:0005737,GO:0006508,GO:0042802,GO:0005886,GO:0055114,GO:0016324,GO:0005576,GO:0005783,GO:0005739,GO:0005788,GO:0008233,GO:0006457,GO:0005790,GO:0001669,GO:0015037,GO:0034976,GO:0042824,GO:0005758,GO:0042470,GO:0043209,GO:2001238,GO:0098761,GO:0042288,GO:0071305,GO:0042825,GO:1903334,GO:0019153,GO:0005623	cell redox homeostasis|isomerase activity|protein disulfide isomerase activity|extracellular space|nucleus|cell surface|protein binding|cytoplasm|proteolysis|identical protein binding|plasma membrane|oxidation-reduction process|apical plasma membrane|extracellular region|endoplasmic reticulum|mitochondrion|endoplasmic reticulum lumen|peptidase activity|protein folding|smooth endoplasmic reticulum…	mmu04141,mmu04612	Protein processing in endoplasmic reticulum|Antigen processing and presentation
Rps5	1.75097123871461e-12	0.385590607959342	0.913	0.957	5.65301064419012e-08	1.30639448711245	ENSMUSG00000012848	protein_coding	ribosomal protein S5 [Source:MGI Symbol;Acc:MGI:1097682]	--	GO:0003735,GO:0006412,GO:0003723,GO:0015935,GO:0005840,GO:0003729,GO:0006450,GO:0022627,GO:1990904	structural constituent of ribosome|translation|RNA binding|small ribosomal subunit|ribosome|mRNA binding|regulation of translational fidelity|cytosolic small ribosomal subunit|ribonucleoprotein complex	mmu03010	Ribosome
Fkbp3	1.81202461660406e-12	-0.483500931242758	0.354	0.551	5.85012147470622e-08	0.715239871962116	ENSMUSG00000020949	protein_coding	FK506 binding protein 3 [Source:MGI Symbol;Acc:MGI:1353460]	--	GO:0005634,GO:0003755,GO:0016853,GO:0000413,GO:0005515	nucleus|peptidyl-prolyl cis-trans isomerase activity|isomerase activity|protein peptidyl-prolyl isomerization|protein binding	--	--
Pld4	2.09857443475421e-12	0.633414137429245	0.699	0.555	6.77524756260397e-08	1.55123164253734	ENSMUSG00000052160	protein_coding	unnamed protein product	--	GO:0002244,GO:0004630,GO:0005634,GO:0005783,GO:0005789,GO:0006909,GO:0016021,GO:0016042,GO:0032588,GO:0045335,GO:0070290	hematopoietic progenitor cell differentiation|phospholipase D activity|nucleus|endoplasmic reticulum|endoplasmic reticulum membrane|phagocytosis|integral component of membrane|lipid catabolic process|trans-Golgi network membrane|phagocytic vesicle|N-acylphosphatidylethanolamine-specific phospholipase D activity	mmu00564,mmu00565	Glycerophospholipid metabolism|Ether lipid metabolism
Slc25a3	2.20669706014756e-12	-0.482273655973729	0.777	0.898	7.12432145868639e-08	0.715848572796441	ENSMUSG00000061904	protein_coding	solute carrier family 25 (mitochondrial carrier, phosphate carrier), member 3 [Source:MGI Symbol;Acc:MGI:1353498]	--	GO:0016020,GO:0016021,GO:0005739,GO:0005743,GO:0015293,GO:0044877,GO:0043209,GO:0031305,GO:0005315,GO:0035435	membrane|integral component of membrane|mitochondrion|mitochondrial inner membrane|symporter activity|protein-containing complex binding|myelin sheath|integral component of mitochondrial inner membrane|inorganic phosphate transmembrane transporter activity|phosphate ion transmembrane transport	--	--
Ptprc	2.21900845760759e-12	0.568628697788784	0.817	0.65	7.16406880538611e-08	1.48311318020807	ENSMUSG00000026395	protein_coding	protein tyrosine phosphatase, receptor type, C [Source:MGI Symbol;Acc:MGI:97810]	--	GO:0005515,GO:0016791,GO:0004725,GO:0006470,GO:0016311,GO:0050852,GO:0016020,GO:0016021,GO:0009897,GO:0071944,GO:0005886,GO:0016787,GO:0008201,GO:0009986,GO:0010468,GO:0004721,GO:0051607,GO:0035335,GO:0005887,GO:0030890,GO:0000187,GO:0005925,GO:0019901,GO:0050731,GO:0010332,GO:0002244,GO:0050764,GO:0030183,GO:0045121,GO:0030506,GO:0051726,GO:0030507,GO:0045059,GO:0045582,GO:0043395,GO:0043410,GO:…	protein binding|phosphatase activity|protein tyrosine phosphatase activity|protein dephosphorylation|dephosphorylation|T cell receptor signaling pathway|membrane|integral component of membrane|external side of plasma membrane|cell periphery|plasma membrane|hydrolase activity|heparin binding|cell surface|regulation of gene expression|phosphoprotein phosphatase activity|defense response to virus|pe…	mmu04514,mmu04660,mmu04666,mmu05340	Cell adhesion molecules (CAMs)|T cell receptor signaling pathway|Fc gamma R-mediated phagocytosis|Primary immunodeficiency
Rsrp1	2.35945373135699e-12	-0.497946220144709	0.492	0.673	7.61749637168606e-08	0.708114115236581	ENSMUSG00000037266	protein_coding	arginine/serine rich protein 1 [Source:MGI Symbol;Acc:MGI:106498]	--	GO:0008150,GO:0005575	biological_process|cellular_component	--	--
Ppp1cb	2.56533559240409e-12	-0.526295401101303	0.347	0.539	8.2821859600766e-08	0.694335383684809	ENSMUSG00000014956	protein_coding	protein phosphatase 1 catalytic subunit beta [Source:MGI Symbol;Acc:MGI:104871]	--	GO:0016787,GO:0046872,GO:0005634,GO:0005829,GO:0005515,GO:0005737,GO:0004721,GO:0005886,GO:0005975,GO:0005730,GO:0048511,GO:0007049,GO:0051301,GO:0000784,GO:0019901,GO:0005654,GO:0006470,GO:0005977,GO:0005979,GO:0005981,GO:0042587,GO:0032922,GO:0016791,GO:0030155,GO:0004722,GO:0042752,GO:0043153,GO:0000164,GO:0072357,GO:0017018,GO:0050115	hydrolase activity|metal ion binding|nucleus|cytosol|protein binding|cytoplasm|phosphoprotein phosphatase activity|plasma membrane|carbohydrate metabolic process|nucleolus|rhythmic process|cell cycle|cell division|nuclear chromosome, telomeric region|protein kinase binding|nucleoplasm|protein dephosphorylation|glycogen metabolic process|regulation of glycogen biosynthetic process|regulation of gl…	mmu03015,mmu04390,mmu04024,mmu04022,mmu04114,mmu04218,mmu04510,mmu04810,mmu04611,mmu04910,mmu04921,mmu04261,mmu04270,mmu04728,mmu04720,mmu04750,mmu05205,mmu05031,mmu05034,mmu04931,mmu05168	mRNA surveillance pathway|Hippo signaling pathway|cAMP signaling pathway|cGMP - PKG signaling pathway|Oocyte meiosis|Cellular senescence|Focal adhesion|Regulation of actin cytoskeleton|Platelet activation|Insulin signaling pathway|Oxytocin signaling pathway|Adrenergic signaling in cardiomyocytes|Vascular smooth muscle contraction|Dopaminergic synapse|Long-term potentiation|Inflammatory mediator r…
Oxr1	2.90745355716275e-12	-0.360030968668537	0.167	0.343	9.38671380929995e-08	0.779147854413695	ENSMUSG00000022307	protein_coding	oxidation resistance 1 [Source:MGI Symbol;Acc:MGI:2179326]	--	GO:0005634,GO:0005654,GO:0055114,GO:0005739,GO:0043231,GO:0005730,GO:0051402,GO:1903204,GO:0043524,GO:0016491,GO:0007628,GO:0071447,GO:1902083,GO:1900408	nucleus|nucleoplasm|oxidation-reduction process|mitochondrion|intracellular membrane-bounded organelle|nucleolus|neuron apoptotic process|negative regulation of oxidative stress-induced neuron death|negative regulation of neuron apoptotic process|oxidoreductase activity|adult walking behavior|cellular response to hydroperoxide|negative regulation of peptidyl-cysteine S-nitrosylation|negative regu…	--	--
Itih5	3.07518761938591e-12	-0.313285507060023	0.009	0.067	9.92824322918741e-08	0.804806851861136	ENSMUSG00000025780	protein_coding	inter-alpha (globulin) inhibitor H5 [Source:MGI Symbol;Acc:MGI:1925751]	--	GO:0004867,GO:0030212,GO:0003674,GO:0008150,GO:0005576,GO:0010951,GO:0030414,GO:0010466,GO:0062023	serine-type endopeptidase inhibitor activity|hyaluronan metabolic process|molecular_function|biological_process|extracellular region|negative regulation of endopeptidase activity|peptidase inhibitor activity|negative regulation of peptidase activity|collagen-containing extracellular matrix	--	--
Gna11	3.21072459501824e-12	-0.331644907289147	0.067	0.193	1.03658243550164e-07	0.79462995950136	ENSMUSG00000034781	protein_coding	guanine nucleotide binding protein, alpha 11 [Source:MGI Symbol;Acc:MGI:95766]	--	GO:0007186,GO:0007165,GO:0003924,GO:0031683,GO:0001664,GO:0019001,GO:0016020,GO:0046872,GO:0005886,GO:0032991,GO:0005829,GO:0005737,GO:0000166,GO:0005525,GO:0044877,GO:0007507,GO:0001501,GO:0001508,GO:0007188,GO:0005834,GO:0048066,GO:0045634,GO:0060158,GO:0071467,GO:0031826,GO:0047391	G protein-coupled receptor signaling pathway|signal transduction|GTPase activity|G-protein beta/gamma-subunit complex binding|G protein-coupled receptor binding|guanyl nucleotide binding|membrane|metal ion binding|plasma membrane|protein-containing complex|cytosol|cytoplasm|nucleotide binding|GTP binding|protein-containing complex binding|heart development|skeletal system development|action poten…	mmu04020,mmu04022,mmu04540,mmu04911,mmu04912,mmu04925,mmu04927,mmu04270,mmu04725,mmu04730,mmu05200,mmu04934,mmu05146,mmu05142	Calcium signaling pathway|cGMP - PKG signaling pathway|Gap junction|Insulin secretion|GnRH signaling pathway|Aldosterone synthesis and secretion|Cortisol synthesis and secretion|Vascular smooth muscle contraction|Cholinergic synapse|Long-term depression|Pathways in cancer|Cushing's syndrome|Amoebiasis|Chagas disease (American trypanosomiasis)
[truncated: 1,008 more rows]
